# Supplementary material for: Promiscuous enzymatic activity-aided multiple-pathway network design for metabolic flux rearrangement in hydroxytyrosol biosynthesis
Source: Nat Commun. 2019 Feb 27;10:960. doi: 10.1038/s41467-019-08781-2 (PMC6393456; doi:10.1038/s41467-019-08781-2)
Supplement: Supplementary file 4 — Source Data [file 41467_2019_8781_MOESM4_ESM.zip]

Archive with 6 entries (6 files):
- Source Data_Figure 4E PDB file.pdb
- Excel format Source Data file.xlsx
- Source Data_Figure 4A PDB file.pdb
- Source Data_Figure 4B PDB file.pdb
- Source Data_Figure 4C PDB file.pdb
- Source Data_Figure 4D PDB file.pdb
