# Supplementary material for: Promiscuous enzymatic activity-aided multiple-pathway network design for metabolic flux rearrangement in hydroxytyrosol biosynthesis
Source: Nat Commun. 2019 Feb 27;10:960. doi: 10.1038/s41467-019-08781-2 (PMC6393456; doi:10.1038/s41467-019-08781-2)
Supplement: Supplementary file 4 — Source Data [file 41467_2019_8781_MOESM4_ESM.zip › Source Data_Figure 4E PDB file.pdb]

ATOM      1  N   MET     1      34.188  28.165 -18.079  1.00  0.00           N  
ATOM      2  CA  MET     1      34.864  27.548 -16.906  1.00  0.00           C  
ATOM      3  C   MET     1      35.701  28.595 -16.175  1.00  0.00           C  
ATOM      4  O   MET     1      35.134  29.326 -15.362  1.00  0.00           O  
ATOM      5  CB  MET     1      35.658  26.311 -17.350  1.00  0.00           C  
ATOM      6  CG  MET     1      36.362  25.540 -16.234  1.00  0.00           C  
ATOM      7  SD  MET     1      35.206  24.748 -15.117  1.00  0.00           S  
ATOM      8  CE  MET     1      35.011  23.166 -15.923  1.00  0.00           C  
ATOM      9  N   LYS     2      37.002  28.724 -16.424  1.00  0.00           N  
ATOM     10  CA  LYS     2      37.815  29.745 -15.758  1.00  0.00           C  
ATOM     11  C   LYS     2      37.836  30.958 -16.682  1.00  0.00           C  
ATOM     12  O   LYS     2      38.120  30.801 -17.870  1.00  0.00           O  
ATOM     13  CB  LYS     2      39.232  29.210 -15.524  1.00  0.00           C  
ATOM     14  CG  LYS     2      40.166  30.175 -14.817  1.00  0.00           C  
ATOM     15  CD  LYS     2      41.472  29.478 -14.461  1.00  0.00           C  
ATOM     16  CE  LYS     2      42.494  30.420 -13.837  1.00  0.00           C  
ATOM     17  NZ  LYS     2      42.981  31.465 -14.801  1.00  0.00           N1+
ATOM     18  N   PRO     3      37.498  32.160 -16.183  1.00  0.00           N  
ATOM     19  CA  PRO     3      37.507  33.281 -17.131  1.00  0.00           C  
ATOM     20  C   PRO     3      38.924  33.677 -17.524  1.00  0.00           C  
ATOM     21  O   PRO     3      39.877  33.332 -16.827  1.00  0.00           O  
ATOM     22  CB  PRO     3      36.839  34.399 -16.331  1.00  0.00           C  
ATOM     23  CG  PRO     3      37.223  34.106 -14.935  1.00  0.00           C  
ATOM     24  CD  PRO     3      37.107  32.613 -14.834  1.00  0.00           C  
ATOM     25  N   GLU     4      39.041  34.429 -18.612  1.00  0.00           N  
ATOM     26  CA  GLU     4      40.313  34.983 -19.093  1.00  0.00           C  
ATOM     27  C   GLU     4      41.355  33.887 -19.291  1.00  0.00           C  
ATOM     28  O   GLU     4      42.517  34.015 -18.891  1.00  0.00           O  
ATOM     29  CB  GLU     4      40.834  36.080 -18.158  1.00  0.00           C  
ATOM     30  CG  GLU     4      39.842  37.201 -17.929  1.00  0.00           C  
ATOM     31  CD  GLU     4      40.434  38.331 -17.115  1.00  0.00           C  
ATOM     32  OE1 GLU     4      41.493  38.165 -16.468  1.00  0.00           O  
ATOM     33  OE2 GLU     4      39.860  39.439 -17.146  1.00  0.00           O1-
ATOM     34  N   ASP     5      40.907  32.782 -19.867  1.00  0.00           N  
ATOM     35  CA  ASP     5      41.762  31.619 -20.067  1.00  0.00           C  
ATOM     36  C   ASP     5      42.914  31.959 -21.005  1.00  0.00           C  
ATOM     37  O   ASP     5      42.762  32.768 -21.936  1.00  0.00           O  
ATOM     38  CB  ASP     5      40.952  30.457 -20.644  1.00  0.00           C  
ATOM     39  CG  ASP     5      41.708  29.140 -20.592  1.00  0.00           C  
ATOM     40  OD1 ASP     5      42.643  29.001 -19.774  1.00  0.00           O  
ATOM     41  OD2 ASP     5      41.371  28.209 -21.355  1.00  0.00           O1-
ATOM     42  N   PHE     6      44.057  31.331 -20.767  1.00  0.00           N  
ATOM     43  CA  PHE     6      45.262  31.577 -21.545  1.00  0.00           C  
ATOM     44  C   PHE     6      44.991  31.291 -23.014  1.00  0.00           C  
ATOM     45  O   PHE     6      44.367  30.279 -23.360  1.00  0.00           O  
ATOM     46  CB  PHE     6      46.411  30.693 -21.060  1.00  0.00           C  
ATOM     47  CG  PHE     6      46.730  30.864 -19.605  1.00  0.00           C  
ATOM     48  CD1 PHE     6      47.478  31.968 -19.161  1.00  0.00           C  
ATOM     49  CD2 PHE     6      46.284  29.917 -18.665  1.00  0.00           C  
ATOM     50  CE1 PHE     6      47.769  32.137 -17.785  1.00  0.00           C  
ATOM     51  CE2 PHE     6      46.562  30.080 -17.287  1.00  0.00           C  
ATOM     52  CZ  PHE     6      47.306  31.192 -16.846  1.00  0.00           C  
ATOM     53  N   ARG     7      45.428  32.199 -23.874  1.00  0.00           N  
ATOM     54  CA  ARG     7      45.169  32.077 -25.312  1.00  0.00           C  
ATOM     55  C   ARG     7      45.960  30.877 -25.798  1.00  0.00           C  
ATOM     56  O   ARG     7      47.077  30.653 -25.332  1.00  0.00           O  
ATOM     57  CB  ARG     7      45.576  33.346 -26.072  1.00  0.00           C  
ATOM     58  CG  ARG     7      44.563  34.503 -26.025  1.00  0.00           C  
ATOM     59  CD  ARG     7      44.449  35.154 -24.655  1.00  0.00           C  
ATOM     60  NE  ARG     7      43.576  36.334 -24.642  1.00  0.00           N  
ATOM     61  CZ  ARG     7      43.199  37.011 -23.568  1.00  0.00           C  
ATOM     62  NH1 ARG     7      43.553  36.706 -22.350  1.00  0.00           N1+
ATOM     63  NH2 ARG     7      42.444  38.052 -23.741  1.00  0.00           N  
ATOM     64  N   ALA     8      45.387  30.101 -26.703  1.00  0.00           N  
ATOM     65  CA  ALA     8      45.989  28.854 -27.159  1.00  0.00           C  
ATOM     66  C   ALA     8      45.923  28.781 -28.679  1.00  0.00           C  
ATOM     67  O   ALA     8      45.098  29.455 -29.305  1.00  0.00           O  
ATOM     68  CB  ALA     8      45.245  27.671 -26.526  1.00  0.00           C  
ATOM     69  N   SER     9      46.776  27.958 -29.263  1.00  0.00           N  
ATOM     70  CA  SER     9      46.748  27.697 -30.695  1.00  0.00           C  
ATOM     71  C   SER     9      45.632  26.692 -30.959  1.00  0.00           C  
ATOM     72  O   SER     9      45.165  26.016 -30.036  1.00  0.00           O  
ATOM     73  CB  SER     9      48.102  27.138 -31.131  1.00  0.00           C  
ATOM     74  OG  SER     9      48.430  25.992 -30.370  1.00  0.00           O  
ATOM     75  N   THR    10      45.186  26.589 -32.202  1.00  0.00           N  
ATOM     76  CA  THR    10      44.130  25.641 -32.545  1.00  0.00           C  
ATOM     77  C   THR    10      44.679  24.228 -32.397  1.00  0.00           C  
ATOM     78  O   THR    10      45.660  23.859 -33.048  1.00  0.00           O  
ATOM     79  CB  THR    10      43.659  25.837 -33.999  1.00  0.00           C  
ATOM     80  CG2 THR    10      42.445  24.999 -34.334  1.00  0.00           C  
ATOM     81  OG1 THR    10      43.301  27.207 -34.202  1.00  0.00           O  
ATOM     82  N   GLN    11      44.086  23.451 -31.507  1.00  0.00           N  
ATOM     83  CA  GLN    11      44.519  22.077 -31.268  1.00  0.00           C  
ATOM     84  C   GLN    11      43.785  21.181 -32.266  1.00  0.00           C  
ATOM     85  O   GLN    11      42.766  21.592 -32.819  1.00  0.00           O  
ATOM     86  CB  GLN    11      44.196  21.683 -29.822  1.00  0.00           C  
ATOM     87  CG  GLN    11      44.817  22.601 -28.775  1.00  0.00           C  
ATOM     88  CD  GLN    11      46.325  22.622 -28.829  1.00  0.00           C  
ATOM     89  NE2 GLN    11      46.888  23.764 -29.090  1.00  0.00           N  
ATOM     90  OE1 GLN    11      46.980  21.604 -28.647  1.00  0.00           O  
ATOM     91  N   ARG    12      44.265  19.968 -32.503  1.00  0.00           N  
ATOM     92  CA  ARG    12      43.586  19.022 -33.395  1.00  0.00           C  
ATOM     93  C   ARG    12      43.713  17.626 -32.793  1.00  0.00           C  
ATOM     94  O   ARG    12      44.746  17.324 -32.176  1.00  0.00           O  
ATOM     95  CB  ARG    12      44.211  19.055 -34.805  1.00  0.00           C  
ATOM     96  CG  ARG    12      45.664  18.567 -34.856  1.00  0.00           C  
ATOM     97  CD  ARG    12      46.340  18.657 -36.209  1.00  0.00           C  
ATOM     98  NE  ARG    12      47.706  18.129 -36.073  1.00  0.00           N  
ATOM     99  CZ  ARG    12      48.746  18.771 -35.557  1.00  0.00           C  
ATOM    100  NH1 ARG    12      48.737  20.024 -35.185  1.00  0.00           N1+
ATOM    101  NH2 ARG    12      49.843  18.109 -35.361  1.00  0.00           N  
ATOM    102  N   PRO    13      42.718  16.748 -33.008  1.00  0.00           N  
ATOM    103  CA  PRO    13      43.102  15.368 -32.700  1.00  0.00           C  
ATOM    104  C   PRO    13      44.161  14.944 -33.713  1.00  0.00           C  
ATOM    105  O   PRO    13      44.172  15.453 -34.833  1.00  0.00           O  
ATOM    106  CB  PRO    13      41.782  14.607 -32.823  1.00  0.00           C  
ATOM    107  CG  PRO    13      41.010  15.378 -33.832  1.00  0.00           C  
ATOM    108  CD  PRO    13      41.360  16.818 -33.582  1.00  0.00           C  
ATOM    109  N   PHE    14      45.099  14.083 -33.353  1.00  0.00           N  
ATOM    110  CA  PHE    14      46.153  13.765 -34.316  1.00  0.00           C  
ATOM    111  C   PHE    14      45.564  12.946 -35.455  1.00  0.00           C  
ATOM    112  O   PHE    14      44.663  12.128 -35.259  1.00  0.00           O  
ATOM    113  CB  PHE    14      47.328  13.030 -33.675  1.00  0.00           C  
ATOM    114  CG  PHE    14      48.197  13.887 -32.795  1.00  0.00           C  
ATOM    115  CD1 PHE    14      48.549  15.204 -33.160  1.00  0.00           C  
ATOM    116  CD2 PHE    14      48.715  13.349 -31.605  1.00  0.00           C  
ATOM    117  CE1 PHE    14      49.404  15.976 -32.344  1.00  0.00           C  
ATOM    118  CE2 PHE    14      49.586  14.105 -30.789  1.00  0.00           C  
ATOM    119  CZ  PHE    14      49.933  15.421 -31.163  1.00  0.00           C  
ATOM    120  N   THR    15      46.035  13.211 -36.663  1.00  0.00           N  
ATOM    121  CA  THR    15      45.512  12.561 -37.863  1.00  0.00           C  
ATOM    122  C   THR    15      45.929  11.094 -37.865  1.00  0.00           C  
ATOM    123  O   THR    15      46.741  10.680 -37.035  1.00  0.00           O  
ATOM    124  CB  THR    15      46.071  13.212 -39.145  1.00  0.00           C  
ATOM    125  CG2 THR    15      45.849  14.718 -39.181  1.00  0.00           C  
ATOM    126  OG1 THR    15      47.477  12.975 -39.225  1.00  0.00           O  
ATOM    127  N   GLY    16      45.426  10.305 -38.804  1.00  0.00           N  
ATOM    128  CA  GLY    16      45.824   8.909 -38.877  1.00  0.00           C  
ATOM    129  C   GLY    16      47.321   8.757 -39.051  1.00  0.00           C  
ATOM    130  O   GLY    16      47.934   7.953 -38.360  1.00  0.00           O  
ATOM    131  N   GLU    17      47.941   9.572 -39.895  1.00  0.00           N  
ATOM    132  CA  GLU    17      49.396   9.525 -40.057  1.00  0.00           C  
ATOM    133  C   GLU    17      50.115   9.886 -38.769  1.00  0.00           C  
ATOM    134  O   GLU    17      51.093   9.256 -38.394  1.00  0.00           O  
ATOM    135  CB  GLU    17      49.854  10.570 -41.067  1.00  0.00           C  
ATOM    136  CG  GLU    17      49.523  10.305 -42.514  1.00  0.00           C  
ATOM    137  CD  GLU    17      49.756  11.548 -43.356  1.00  0.00           C  
ATOM    138  OE1 GLU    17      50.425  12.510 -42.896  1.00  0.00           O  
ATOM    139  OE2 GLU    17      49.258  11.592 -44.501  1.00  0.00           O1-
ATOM    140  N   GLU    18      49.655  10.927 -38.097  1.00  0.00           N  
ATOM    141  CA  GLU    18      50.341  11.427 -36.912  1.00  0.00           C  
ATOM    142  C   GLU    18      50.231  10.434 -35.762  1.00  0.00           C  
ATOM    143  O   GLU    18      51.180  10.248 -34.992  1.00  0.00           O  
ATOM    144  CB  GLU    18      49.730  12.764 -36.522  1.00  0.00           C  
ATOM    145  CG  GLU    18      50.062  13.880 -37.489  1.00  0.00           C  
ATOM    146  CD  GLU    18      49.344  15.175 -37.171  1.00  0.00           C  
ATOM    147  OE1 GLU    18      48.257  15.193 -36.556  1.00  0.00           O  
ATOM    148  OE2 GLU    18      49.882  16.231 -37.564  1.00  0.00           O1-
ATOM    149  N   TYR    19      49.110   9.737 -35.665  1.00  0.00           N  
ATOM    150  CA  TYR    19      49.013   8.685 -34.668  1.00  0.00           C  
ATOM    151  C   TYR    19      49.855   7.482 -35.040  1.00  0.00           C  
ATOM    152  O   TYR    19      50.517   6.931 -34.168  1.00  0.00           O  
ATOM    153  CB  TYR    19      47.573   8.270 -34.377  1.00  0.00           C  
ATOM    154  CG  TYR    19      47.071   8.959 -33.128  1.00  0.00           C  
ATOM    155  CD1 TYR    19      47.799   8.870 -31.919  1.00  0.00           C  
ATOM    156  CD2 TYR    19      45.908   9.743 -33.148  1.00  0.00           C  
ATOM    157  CE1 TYR    19      47.428   9.621 -30.786  1.00  0.00           C  
ATOM    158  CE2 TYR    19      45.515  10.477 -31.997  1.00  0.00           C  
ATOM    159  CZ  TYR    19      46.313  10.443 -30.853  1.00  0.00           C  
ATOM    160  OH  TYR    19      46.046  11.257 -29.797  1.00  0.00           O  
ATOM    161  N   LEU    20      49.934   7.112 -36.309  1.00  0.00           N  
ATOM    162  CA  LEU    20      50.829   6.027 -36.716  1.00  0.00           C  
ATOM    163  C   LEU    20      52.284   6.388 -36.426  1.00  0.00           C  
ATOM    164  O   LEU    20      53.067   5.532 -36.017  1.00  0.00           O  
ATOM    165  CB  LEU    20      50.656   5.712 -38.203  1.00  0.00           C  
ATOM    166  CG  LEU    20      49.357   5.014 -38.634  1.00  0.00           C  
ATOM    167  CD1 LEU    20      49.267   4.996 -40.150  1.00  0.00           C  
ATOM    168  CD2 LEU    20      49.265   3.597 -38.112  1.00  0.00           C  
ATOM    169  N   LYS    21      52.643   7.657 -36.561  1.00  0.00           N  
ATOM    170  CA  LYS    21      53.973   8.129 -36.161  1.00  0.00           C  
ATOM    171  C   LYS    21      54.194   8.037 -34.655  1.00  0.00           C  
ATOM    172  O   LYS    21      55.278   7.660 -34.227  1.00  0.00           O  
ATOM    173  CB  LYS    21      54.205   9.557 -36.662  1.00  0.00           C  
ATOM    174  CG  LYS    21      54.345   9.630 -38.180  1.00  0.00           C  
ATOM    175  CD  LYS    21      54.291  11.057 -38.692  1.00  0.00           C  
ATOM    176  CE  LYS    21      54.319  11.057 -40.214  1.00  0.00           C  
ATOM    177  NZ  LYS    21      54.309  12.438 -40.795  1.00  0.00           N1+
ATOM    178  N   SER    22      53.187   8.283 -33.827  1.00  0.00           N  
ATOM    179  CA  SER    22      53.366   8.122 -32.376  1.00  0.00           C  
ATOM    180  C   SER    22      53.551   6.654 -31.992  1.00  0.00           C  
ATOM    181  O   SER    22      54.193   6.314 -30.991  1.00  0.00           O  
ATOM    182  CB  SER    22      52.184   8.692 -31.590  1.00  0.00           C  
ATOM    183  OG  SER    22      51.042   7.853 -31.670  1.00  0.00           O  
ATOM    184  N   LEU    23      53.012   5.761 -32.811  1.00  0.00           N  
ATOM    185  CA  LEU    23      53.124   4.326 -32.570  1.00  0.00           C  
ATOM    186  C   LEU    23      54.492   3.779 -32.966  1.00  0.00           C  
ATOM    187  O   LEU    23      54.803   2.632 -32.679  1.00  0.00           O  
ATOM    188  CB  LEU    23      52.005   3.563 -33.288  1.00  0.00           C  
ATOM    189  CG  LEU    23      50.560   3.818 -32.828  1.00  0.00           C  
ATOM    190  CD1 LEU    23      49.621   2.944 -33.643  1.00  0.00           C  
ATOM    191  CD2 LEU    23      50.337   3.582 -31.339  1.00  0.00           C  
ATOM    192  N   GLN    24      55.337   4.605 -33.567  1.00  0.00           N  
ATOM    193  CA  GLN    24      56.704   4.192 -33.890  1.00  0.00           C  
ATOM    194  C   GLN    24      57.610   4.127 -32.664  1.00  0.00           C  
ATOM    195  O   GLN    24      58.663   3.490 -32.703  1.00  0.00           O  
ATOM    196  CB  GLN    24      57.346   5.168 -34.875  1.00  0.00           C  
ATOM    197  CG  GLN    24      56.666   5.221 -36.230  1.00  0.00           C  
ATOM    198  CD  GLN    24      57.253   6.287 -37.129  1.00  0.00           C  
ATOM    199  NE2 GLN    24      56.602   6.543 -38.232  1.00  0.00           N  
ATOM    200  OE1 GLN    24      58.278   6.891 -36.827  1.00  0.00           O  
ATOM    201  N   ASP    25      57.238   4.816 -31.595  1.00  0.00           N  
ATOM    202  CA  ASP    25      58.089   4.922 -30.401  1.00  0.00           C  
ATOM    203  C   ASP    25      58.323   3.575 -29.706  1.00  0.00           C  
ATOM    204  O   ASP    25      57.545   2.629 -29.872  1.00  0.00           O  
ATOM    205  CB  ASP    25      57.500   5.936 -29.415  1.00  0.00           C  
ATOM    206  CG  ASP    25      57.607   7.371 -29.910  1.00  0.00           C  
ATOM    207  OD1 ASP    25      58.212   7.635 -30.976  1.00  0.00           O  
ATOM    208  OD2 ASP    25      57.064   8.268 -29.232  1.00  0.00           O1-
ATOM    209  N   GLY    26      59.419   3.486 -28.962  1.00  0.00           N  
ATOM    210  CA  GLY    26      59.927   2.231 -28.421  1.00  0.00           C  
ATOM    211  C   GLY    26      59.138   1.478 -27.364  1.00  0.00           C  
ATOM    212  O   GLY    26      59.370   1.622 -26.159  1.00  0.00           O  
ATOM    213  N   ARG    27      58.221   0.638 -27.822  1.00  0.00           N  
ATOM    214  CA  ARG    27      57.406  -0.234 -26.971  1.00  0.00           C  
ATOM    215  C   ARG    27      57.887  -1.661 -27.164  1.00  0.00           C  
ATOM    216  O   ARG    27      57.950  -2.124 -28.305  1.00  0.00           O  
ATOM    217  CB  ARG    27      55.945  -0.181 -27.420  1.00  0.00           C  
ATOM    218  CG  ARG    27      55.271   1.170 -27.318  1.00  0.00           C  
ATOM    219  CD  ARG    27      54.027   1.161 -28.185  1.00  0.00           C  
ATOM    220  NE  ARG    27      53.310   2.441 -28.198  1.00  0.00           N  
ATOM    221  CZ  ARG    27      53.655   3.533 -28.863  1.00  0.00           C  
ATOM    222  NH1 ARG    27      54.764   3.677 -29.528  1.00  0.00           N1+
ATOM    223  NH2 ARG    27      52.861   4.560 -28.858  1.00  0.00           N  
ATOM    224  N   GLU    28      58.216  -2.372 -26.098  1.00  0.00           N  
ATOM    225  CA  GLU    28      58.604  -3.775 -26.232  1.00  0.00           C  
ATOM    226  C   GLU    28      57.344  -4.625 -26.302  1.00  0.00           C  
ATOM    227  O   GLU    28      56.590  -4.735 -25.333  1.00  0.00           O  
ATOM    228  CB  GLU    28      59.508  -4.249 -25.101  1.00  0.00           C  
ATOM    229  CG  GLU    28      60.874  -3.584 -25.135  1.00  0.00           C  
ATOM    230  CD  GLU    28      62.004  -4.563 -24.882  1.00  0.00           C  
ATOM    231  OE1 GLU    28      61.874  -5.462 -24.025  1.00  0.00           O  
ATOM    232  OE2 GLU    28      63.051  -4.455 -25.552  1.00  0.00           O1-
ATOM    233  N   ILE    29      57.096  -5.172 -27.480  1.00  0.00           N  
ATOM    234  CA  ILE    29      55.891  -5.938 -27.777  1.00  0.00           C  
ATOM    235  C   ILE    29      56.443  -7.195 -28.417  1.00  0.00           C  
ATOM    236  O   ILE    29      57.301  -7.105 -29.287  1.00  0.00           O  
ATOM    237  CB  ILE    29      54.943  -5.166 -28.745  1.00  0.00           C  
ATOM    238  CG1 ILE    29      54.429  -3.887 -28.051  1.00  0.00           C  
ATOM    239  CG2 ILE    29      53.766  -6.075 -29.205  1.00  0.00           C  
ATOM    240  CD1 ILE    29      53.768  -2.858 -28.943  1.00  0.00           C  
ATOM    241  N   TYR    30      55.999  -8.349 -27.955  1.00  0.00           N  
ATOM    242  CA  TYR    30      56.507  -9.641 -28.388  1.00  0.00           C  
ATOM    243  C   TYR    30      55.398 -10.435 -29.061  1.00  0.00           C  
ATOM    244  O   TYR    30      54.242 -10.409 -28.612  1.00  0.00           O  
ATOM    245  CB  TYR    30      57.018 -10.425 -27.177  1.00  0.00           C  
ATOM    246  CG  TYR    30      58.232  -9.812 -26.507  1.00  0.00           C  
ATOM    247  CD1 TYR    30      58.109  -8.727 -25.609  1.00  0.00           C  
ATOM    248  CD2 TYR    30      59.516 -10.348 -26.736  1.00  0.00           C  
ATOM    249  CE1 TYR    30      59.254  -8.163 -24.983  1.00  0.00           C  
ATOM    250  CE2 TYR    30      60.654  -9.816 -26.071  1.00  0.00           C  
ATOM    251  CZ  TYR    30      60.516  -8.711 -25.228  1.00  0.00           C  
ATOM    252  OH  TYR    30      61.649  -8.172 -24.677  1.00  0.00           O  
ATOM    253  N   ILE    31      55.753 -11.145 -30.120  1.00  0.00           N  
ATOM    254  CA  ILE    31      54.849 -12.085 -30.776  1.00  0.00           C  
ATOM    255  C   ILE    31      55.654 -13.323 -31.182  1.00  0.00           C  
ATOM    256  O   ILE    31      56.741 -13.210 -31.765  1.00  0.00           O  
ATOM    257  CB  ILE    31      54.094 -11.400 -31.957  1.00  0.00           C  
ATOM    258  CG1 ILE    31      52.966 -12.325 -32.428  1.00  0.00           C  
ATOM    259  CG2 ILE    31      55.035 -10.978 -33.112  1.00  0.00           C  
ATOM    260  CD1 ILE    31      51.932 -11.706 -33.326  1.00  0.00           C  
ATOM    261  N   TYR    32      55.167 -14.496 -30.788  1.00  0.00           N  
ATOM    262  CA  TYR    32      55.852 -15.779 -31.004  1.00  0.00           C  
ATOM    263  C   TYR    32      57.348 -15.764 -30.642  1.00  0.00           C  
ATOM    264  O   TYR    32      58.175 -16.364 -31.328  1.00  0.00           O  
ATOM    265  CB  TYR    32      55.636 -16.282 -32.440  1.00  0.00           C  
ATOM    266  CG  TYR    32      54.183 -16.507 -32.800  1.00  0.00           C  
ATOM    267  CD1 TYR    32      53.470 -17.604 -32.273  1.00  0.00           C  
ATOM    268  CD2 TYR    32      53.512 -15.638 -33.680  1.00  0.00           C  
ATOM    269  CE1 TYR    32      52.105 -17.814 -32.610  1.00  0.00           C  
ATOM    270  CE2 TYR    32      52.137 -15.825 -33.986  1.00  0.00           C  
ATOM    271  CZ  TYR    32      51.454 -16.921 -33.464  1.00  0.00           C  
ATOM    272  OH  TYR    32      50.144 -17.115 -33.813  1.00  0.00           O  
ATOM    273  N   GLY    33      57.720 -15.048 -29.589  1.00  0.00           N  
ATOM    274  CA  GLY    33      59.108 -14.994 -29.152  1.00  0.00           C  
ATOM    275  C   GLY    33      60.012 -13.945 -29.770  1.00  0.00           C  
ATOM    276  O   GLY    33      61.172 -13.833 -29.366  1.00  0.00           O  
ATOM    277  N   GLU    34      59.523 -13.146 -30.708  1.00  0.00           N  
ATOM    278  CA  GLU    34      60.323 -12.070 -31.301  1.00  0.00           C  
ATOM    279  C   GLU    34      59.747 -10.726 -30.904  1.00  0.00           C  
ATOM    280  O   GLU    34      58.529 -10.579 -30.801  1.00  0.00           O  
ATOM    281  CB  GLU    34      60.326 -12.132 -32.829  1.00  0.00           C  
ATOM    282  CG  GLU    34      61.086 -13.313 -33.393  1.00  0.00           C  
ATOM    283  CD  GLU    34      61.225 -13.257 -34.909  1.00  0.00           C  
ATOM    284  OE1 GLU    34      61.393 -12.152 -35.481  1.00  0.00           O  
ATOM    285  OE2 GLU    34      61.242 -14.331 -35.551  1.00  0.00           O1-
ATOM    286  N   ARG    35      60.608  -9.733 -30.726  1.00  0.00           N  
ATOM    287  CA  ARG    35      60.137  -8.371 -30.500  1.00  0.00           C  
ATOM    288  C   ARG    35      59.673  -7.842 -31.834  1.00  0.00           C  
ATOM    289  O   ARG    35      60.289  -8.079 -32.871  1.00  0.00           O  
ATOM    290  CB  ARG    35      61.224  -7.439 -29.967  1.00  0.00           C  
ATOM    291  CG  ARG    35      61.604  -7.739 -28.539  1.00  0.00           C  
ATOM    292  CD  ARG    35      62.602  -6.751 -27.970  1.00  0.00           C  
ATOM    293  NE  ARG    35      63.903  -6.827 -28.649  1.00  0.00           N  
ATOM    294  CZ  ARG    35      65.039  -6.296 -28.224  1.00  0.00           C  
ATOM    295  NH1 ARG    35      65.165  -5.623 -27.113  1.00  0.00           N1+
ATOM    296  NH2 ARG    35      66.111  -6.496 -28.931  1.00  0.00           N  
ATOM    297  N   VAL    36      58.594  -7.091 -31.795  1.00  0.00           N  
ATOM    298  CA  VAL    36      58.054  -6.433 -32.970  1.00  0.00           C  
ATOM    299  C   VAL    36      58.899  -5.184 -33.184  1.00  0.00           C  
ATOM    300  O   VAL    36      58.970  -4.339 -32.290  1.00  0.00           O  
ATOM    301  CB  VAL    36      56.578  -6.064 -32.699  1.00  0.00           C  
ATOM    302  CG1 VAL    36      55.986  -5.313 -33.868  1.00  0.00           C  
ATOM    303  CG2 VAL    36      55.755  -7.333 -32.420  1.00  0.00           C  
ATOM    304  N   LYS    37      59.580  -5.060 -34.319  1.00  0.00           N  
ATOM    305  CA  LYS    37      60.412  -3.873 -34.541  1.00  0.00           C  
ATOM    306  C   LYS    37      59.558  -2.635 -34.757  1.00  0.00           C  
ATOM    307  O   LYS    37      59.697  -1.662 -34.022  1.00  0.00           O  
ATOM    308  CB  LYS    37      61.361  -4.058 -35.722  1.00  0.00           C  
ATOM    309  CG  LYS    37      62.350  -2.910 -35.858  1.00  0.00           C  
ATOM    310  CD  LYS    37      63.227  -3.106 -37.063  1.00  0.00           C  
ATOM    311  CE  LYS    37      64.271  -2.015 -37.161  1.00  0.00           C  
ATOM    312  NZ  LYS    37      65.058  -2.198 -38.411  1.00  0.00           N1+
ATOM    313  N   ASP    38      58.676  -2.684 -35.742  1.00  0.00           N  
ATOM    314  CA  ASP    38      57.749  -1.590 -36.035  1.00  0.00           C  
ATOM    315  C   ASP    38      56.347  -2.174 -36.064  1.00  0.00           C  
ATOM    316  O   ASP    38      56.004  -2.971 -36.940  1.00  0.00           O  
ATOM    317  CB  ASP    38      58.054  -0.897 -37.367  1.00  0.00           C  
ATOM    318  CG  ASP    38      57.068   0.232 -37.690  1.00  0.00           C  
ATOM    319  OD1 ASP    38      56.153   0.557 -36.894  1.00  0.00           O  
ATOM    320  OD2 ASP    38      57.169   0.779 -38.808  1.00  0.00           O1-
ATOM    321  N   VAL    39      55.543  -1.777 -35.093  1.00  0.00           N  
ATOM    322  CA  VAL    39      54.193  -2.304 -34.920  1.00  0.00           C  
ATOM    323  C   VAL    39      53.331  -1.969 -36.126  1.00  0.00           C  
ATOM    324  O   VAL    39      52.546  -2.787 -36.586  1.00  0.00           O  
ATOM    325  CB  VAL    39      53.554  -1.716 -33.632  1.00  0.00           C  
ATOM    326  CG1 VAL    39      52.205  -2.362 -33.325  1.00  0.00           C  
ATOM    327  CG2 VAL    39      54.484  -1.914 -32.430  1.00  0.00           C  
ATOM    328  N   THR    40      53.520  -0.789 -36.696  1.00  0.00           N  
ATOM    329  CA  THR    40      52.657  -0.346 -37.790  1.00  0.00           C  
ATOM    330  C   THR    40      52.960  -1.077 -39.092  1.00  0.00           C  
ATOM    331  O   THR    40      52.181  -1.013 -40.036  1.00  0.00           O  
ATOM    332  CB  THR    40      52.787   1.172 -38.047  1.00  0.00           C  
ATOM    333  CG2 THR    40      52.587   1.982 -36.774  1.00  0.00           C  
ATOM    334  OG1 THR    40      54.085   1.478 -38.564  1.00  0.00           O  
ATOM    335  N   THR    41      54.093  -1.761 -39.145  1.00  0.00           N  
ATOM    336  CA  THR    41      54.547  -2.458 -40.350  1.00  0.00           C  
ATOM    337  C   THR    41      54.469  -3.975 -40.197  1.00  0.00           C  
ATOM    338  O   THR    41      54.262  -4.699 -41.171  1.00  0.00           O  
ATOM    339  CB  THR    41      55.995  -2.012 -40.661  1.00  0.00           C  
ATOM    340  CG2 THR    41      56.556  -2.616 -41.932  1.00  0.00           C  
ATOM    341  OG1 THR    41      56.001  -0.593 -40.846  1.00  0.00           O  
ATOM    342  N   HIS    42      54.610  -4.477 -38.980  1.00  0.00           N  
ATOM    343  CA  HIS    42      54.594  -5.919 -38.744  1.00  0.00           C  
ATOM    344  C   HIS    42      53.225  -6.494 -39.119  1.00  0.00           C  
ATOM    345  O   HIS    42      52.198  -5.920 -38.746  1.00  0.00           O  
ATOM    346  CB  HIS    42      54.897  -6.187 -37.272  1.00  0.00           C  
ATOM    347  CG  HIS    42      55.089  -7.634 -36.945  1.00  0.00           C  
ATOM    348  CD2 HIS    42      56.232  -8.345 -36.736  1.00  0.00           C  
ATOM    349  ND1 HIS    42      54.035  -8.513 -36.820  1.00  0.00           N  
ATOM    350  CE1 HIS    42      54.596  -9.732 -36.562  1.00  0.00           C  
ATOM    351  NE2 HIS    42      55.945  -9.662 -36.492  1.00  0.00           N  
ATOM    352  N   PRO    43      53.174  -7.629 -39.844  1.00  0.00           N  
ATOM    353  CA  PRO    43      51.871  -8.060 -40.370  1.00  0.00           C  
ATOM    354  C   PRO    43      50.811  -8.465 -39.350  1.00  0.00           C  
ATOM    355  O   PRO    43      49.650  -8.591 -39.718  1.00  0.00           O  
ATOM    356  CB  PRO    43      52.247  -9.246 -41.263  1.00  0.00           C  
ATOM    357  CG  PRO    43      53.470  -9.787 -40.646  1.00  0.00           C  
ATOM    358  CD  PRO    43      54.237  -8.546 -40.301  1.00  0.00           C  
ATOM    359  N   ALA    44      51.172  -8.615 -38.083  1.00  0.00           N  
ATOM    360  CA  ALA    44      50.208  -8.863 -37.016  1.00  0.00           C  
ATOM    361  C   ALA    44      49.357  -7.647 -36.639  1.00  0.00           C  
ATOM    362  O   ALA    44      48.340  -7.792 -35.964  1.00  0.00           O  
ATOM    363  CB  ALA    44      50.958  -9.341 -35.791  1.00  0.00           C  
ATOM    364  N   PHE    45      49.806  -6.454 -37.006  1.00  0.00           N  
ATOM    365  CA  PHE    45      49.074  -5.233 -36.663  1.00  0.00           C  
ATOM    366  C   PHE    45      48.970  -4.250 -37.823  1.00  0.00           C  
ATOM    367  O   PHE    45      48.285  -3.243 -37.711  1.00  0.00           O  
ATOM    368  CB  PHE    45      49.739  -4.524 -35.479  1.00  0.00           C  
ATOM    369  CG  PHE    45      50.425  -5.456 -34.518  1.00  0.00           C  
ATOM    370  CD1 PHE    45      49.705  -6.088 -33.490  1.00  0.00           C  
ATOM    371  CD2 PHE    45      51.797  -5.728 -34.659  1.00  0.00           C  
ATOM    372  CE1 PHE    45      50.343  -7.009 -32.617  1.00  0.00           C  
ATOM    373  CE2 PHE    45      52.443  -6.652 -33.811  1.00  0.00           C  
ATOM    374  CZ  PHE    45      51.718  -7.292 -32.779  1.00  0.00           C  
ATOM    375  N   ARG    46      49.655  -4.519 -38.929  1.00  0.00           N  
ATOM    376  CA  ARG    46      49.755  -3.592 -40.066  1.00  0.00           C  
ATOM    377  C   ARG    46      48.413  -3.139 -40.622  1.00  0.00           C  
ATOM    378  O   ARG    46      48.245  -1.976 -41.002  1.00  0.00           O  
ATOM    379  CB  ARG    46      50.552  -4.275 -41.189  1.00  0.00           C  
ATOM    380  CG  ARG    46      50.923  -3.380 -42.370  1.00  0.00           C  
ATOM    381  CD  ARG    46      51.662  -4.138 -43.472  1.00  0.00           C  
ATOM    382  NE  ARG    46      50.812  -5.145 -44.126  1.00  0.00           N  
ATOM    383  CZ  ARG    46      49.940  -4.933 -45.102  1.00  0.00           C  
ATOM    384  NH1 ARG    46      49.718  -3.771 -45.658  1.00  0.00           N1+
ATOM    385  NH2 ARG    46      49.261  -5.950 -45.538  1.00  0.00           N  
ATOM    386  N   ASN    47      47.451  -4.042 -40.691  1.00  0.00           N  
ATOM    387  CA  ASN    47      46.178  -3.715 -41.317  1.00  0.00           C  
ATOM    388  C   ASN    47      45.217  -3.153 -40.294  1.00  0.00           C  
ATOM    389  O   ASN    47      44.450  -2.252 -40.623  1.00  0.00           O  
ATOM    390  CB  ASN    47      45.567  -4.945 -41.969  1.00  0.00           C  
ATOM    391  CG  ASN    47      46.374  -5.444 -43.128  1.00  0.00           C  
ATOM    392  ND2 ASN    47      46.441  -6.729 -43.281  1.00  0.00           N  
ATOM    393  OD1 ASN    47      46.926  -4.666 -43.895  1.00  0.00           O  
ATOM    394  N   ALA    48      45.305  -3.613 -39.053  1.00  0.00           N  
ATOM    395  CA  ALA    48      44.554  -2.992 -37.971  1.00  0.00           C  
ATOM    396  C   ALA    48      45.007  -1.540 -37.826  1.00  0.00           C  
ATOM    397  O   ALA    48      44.189  -0.652 -37.650  1.00  0.00           O  
ATOM    398  CB  ALA    48      44.753  -3.762 -36.659  1.00  0.00           C  
ATOM    399  N   ALA    49      46.302  -1.290 -37.952  1.00  0.00           N  
ATOM    400  CA  ALA    49      46.846   0.060 -37.857  1.00  0.00           C  
ATOM    401  C   ALA    49      46.276   0.947 -38.964  1.00  0.00           C  
ATOM    402  O   ALA    49      45.896   2.092 -38.728  1.00  0.00           O  
ATOM    403  CB  ALA    49      48.381  -0.003 -37.938  1.00  0.00           C  
ATOM    404  N   ALA    50      46.174   0.401 -40.167  1.00  0.00           N  
ATOM    405  CA  ALA    50      45.605   1.142 -41.285  1.00  0.00           C  
ATOM    406  C   ALA    50      44.107   1.403 -41.076  1.00  0.00           C  
ATOM    407  O   ALA    50      43.608   2.469 -41.428  1.00  0.00           O  
ATOM    408  CB  ALA    50      45.849   0.376 -42.583  1.00  0.00           C  
ATOM    409  N   SER    51      43.392   0.456 -40.485  1.00  0.00           N  
ATOM    410  CA  SER    51      41.975   0.643 -40.176  1.00  0.00           C  
ATOM    411  C   SER    51      41.782   1.684 -39.069  1.00  0.00           C  
ATOM    412  O   SER    51      40.842   2.468 -39.102  1.00  0.00           O  
ATOM    413  CB  SER    51      41.348  -0.689 -39.751  1.00  0.00           C  
ATOM    414  OG  SER    51      41.472  -1.671 -40.771  1.00  0.00           O  
ATOM    415  N   VAL    52      42.684   1.741 -38.099  1.00  0.00           N  
ATOM    416  CA  VAL    52      42.619   2.764 -37.048  1.00  0.00           C  
ATOM    417  C   VAL    52      42.968   4.136 -37.627  1.00  0.00           C  
ATOM    418  O   VAL    52      42.373   5.149 -37.249  1.00  0.00           O  
ATOM    419  CB  VAL    52      43.535   2.389 -35.845  1.00  0.00           C  
ATOM    420  CG1 VAL    52      43.602   3.500 -34.802  1.00  0.00           C  
ATOM    421  CG2 VAL    52      43.008   1.124 -35.142  1.00  0.00           C  
ATOM    422  N   ALA    53      43.862   4.186 -38.604  1.00  0.00           N  
ATOM    423  CA  ALA    53      44.162   5.444 -39.281  1.00  0.00           C  
ATOM    424  C   ALA    53      42.915   6.011 -39.974  1.00  0.00           C  
ATOM    425  O   ALA    53      42.704   7.222 -39.959  1.00  0.00           O  
ATOM    426  CB  ALA    53      45.309   5.248 -40.275  1.00  0.00           C  
ATOM    427  N   GLN    54      42.051   5.150 -40.504  1.00  0.00           N  
ATOM    428  CA  GLN    54      40.787   5.604 -41.096  1.00  0.00           C  
ATOM    429  C   GLN    54      39.900   6.280 -40.058  1.00  0.00           C  
ATOM    430  O   GLN    54      39.241   7.276 -40.354  1.00  0.00           O  
ATOM    431  CB  GLN    54      39.975   4.444 -41.686  1.00  0.00           C  
ATOM    432  CG  GLN    54      40.661   3.697 -42.805  1.00  0.00           C  
ATOM    433  CD  GLN    54      39.796   2.613 -43.408  1.00  0.00           C  
ATOM    434  NE2 GLN    54      39.793   2.524 -44.705  1.00  0.00           N  
ATOM    435  OE1 GLN    54      39.133   1.849 -42.710  1.00  0.00           O  
ATOM    436  N   LEU    55      39.882   5.748 -38.843  1.00  0.00           N  
ATOM    437  CA  LEU    55      39.036   6.292 -37.782  1.00  0.00           C  
ATOM    438  C   LEU    55      39.503   7.695 -37.402  1.00  0.00           C  
ATOM    439  O   LEU    55      38.708   8.624 -37.280  1.00  0.00           O  
ATOM    440  CB  LEU    55      39.097   5.402 -36.534  1.00  0.00           C  
ATOM    441  CG  LEU    55      38.717   3.917 -36.622  1.00  0.00           C  
ATOM    442  CD1 LEU    55      39.114   3.172 -35.345  1.00  0.00           C  
ATOM    443  CD2 LEU    55      37.239   3.715 -36.893  1.00  0.00           C  
ATOM    444  N   TYR    56      40.805   7.871 -37.237  1.00  0.00           N  
ATOM    445  CA  TYR    56      41.327   9.183 -36.859  1.00  0.00           C  
ATOM    446  C   TYR    56      41.267  10.171 -38.011  1.00  0.00           C  
ATOM    447  O   TYR    56      41.055  11.361 -37.800  1.00  0.00           O  
ATOM    448  CB  TYR    56      42.762   9.088 -36.353  1.00  0.00           C  
ATOM    449  CG  TYR    56      42.838   8.653 -34.909  1.00  0.00           C  
ATOM    450  CD1 TYR    56      42.474   9.544 -33.876  1.00  0.00           C  
ATOM    451  CD2 TYR    56      43.295   7.370 -34.557  1.00  0.00           C  
ATOM    452  CE1 TYR    56      42.607   9.176 -32.514  1.00  0.00           C  
ATOM    453  CE2 TYR    56      43.442   7.006 -33.191  1.00  0.00           C  
ATOM    454  CZ  TYR    56      43.132   7.926 -32.184  1.00  0.00           C  
ATOM    455  OH  TYR    56      43.358   7.617 -30.867  1.00  0.00           O  
ATOM    456  N   ASP    57      41.403   9.706 -39.240  1.00  0.00           N  
ATOM    457  CA  ASP    57      41.244  10.605 -40.377  1.00  0.00           C  
ATOM    458  C   ASP    57      39.797  11.028 -40.548  1.00  0.00           C  
ATOM    459  O   ASP    57      39.544  12.149 -40.987  1.00  0.00           O  
ATOM    460  CB  ASP    57      41.747   9.962 -41.666  1.00  0.00           C  
ATOM    461  CG  ASP    57      43.254  10.034 -41.793  1.00  0.00           C  
ATOM    462  OD1 ASP    57      43.878  10.903 -41.139  1.00  0.00           O  
ATOM    463  OD2 ASP    57      43.842   9.288 -42.603  1.00  0.00           O1-
ATOM    464  N   ALA    58      38.849  10.191 -40.145  1.00  0.00           N  
ATOM    465  CA  ALA    58      37.435  10.549 -40.211  1.00  0.00           C  
ATOM    466  C   ALA    58      37.128  11.751 -39.316  1.00  0.00           C  
ATOM    467  O   ALA    58      36.257  12.550 -39.650  1.00  0.00           O  
ATOM    468  CB  ALA    58      36.556   9.352 -39.838  1.00  0.00           C  
ATOM    469  N   LEU    59      37.880  11.938 -38.236  1.00  0.00           N  
ATOM    470  CA  LEU    59      37.698  13.114 -37.378  1.00  0.00           C  
ATOM    471  C   LEU    59      37.983  14.411 -38.121  1.00  0.00           C  
ATOM    472  O   LEU    59      37.439  15.461 -37.794  1.00  0.00           O  
ATOM    473  CB  LEU    59      38.581  13.071 -36.124  1.00  0.00           C  
ATOM    474  CG  LEU    59      38.268  11.967 -35.110  1.00  0.00           C  
ATOM    475  CD1 LEU    59      39.246  11.928 -33.946  1.00  0.00           C  
ATOM    476  CD2 LEU    59      36.867  12.144 -34.538  1.00  0.00           C  
ATOM    477  N   HIS    60      38.820  14.349 -39.141  1.00  0.00           N  
ATOM    478  CA  HIS    60      39.165  15.537 -39.913  1.00  0.00           C  
ATOM    479  C   HIS    60      38.314  15.723 -41.156  1.00  0.00           C  
ATOM    480  O   HIS    60      38.311  16.806 -41.725  1.00  0.00           O  
ATOM    481  CB  HIS    60      40.634  15.458 -40.294  1.00  0.00           C  
ATOM    482  CG  HIS    60      41.538  15.507 -39.107  1.00  0.00           C  
ATOM    483  CD2 HIS    60      42.065  14.500 -38.360  1.00  0.00           C  
ATOM    484  ND1 HIS    60      41.888  16.694 -38.497  1.00  0.00           N  
ATOM    485  CE1 HIS    60      42.637  16.343 -37.410  1.00  0.00           C  
ATOM    486  NE2 HIS    60      42.748  15.005 -37.289  1.00  0.00           N  
ATOM    487  N   LYS    61      37.575  14.705 -41.572  1.00  0.00           N  
ATOM    488  CA  LYS    61      36.725  14.823 -42.763  1.00  0.00           C  
ATOM    489  C   LYS    61      35.546  15.729 -42.404  1.00  0.00           C  
ATOM    490  O   LYS    61      34.783  15.386 -41.498  1.00  0.00           O  
ATOM    491  CB  LYS    61      36.243  13.446 -43.221  1.00  0.00           C  
ATOM    492  CG  LYS    61      37.382  12.568 -43.717  1.00  0.00           C  
ATOM    493  CD  LYS    61      36.899  11.225 -44.219  1.00  0.00           C  
ATOM    494  CE  LYS    61      38.088  10.348 -44.600  1.00  0.00           C  
ATOM    495  NZ  LYS    61      37.668   9.040 -45.202  1.00  0.00           N1+
ATOM    496  N   PRO    62      35.402  16.906 -43.045  1.00  0.00           N  
ATOM    497  CA  PRO    62      34.369  17.823 -42.537  1.00  0.00           C  
ATOM    498  C   PRO    62      32.918  17.353 -42.516  1.00  0.00           C  
ATOM    499  O   PRO    62      32.166  17.793 -41.646  1.00  0.00           O  
ATOM    500  CB  PRO    62      34.511  19.041 -43.445  1.00  0.00           C  
ATOM    501  CG  PRO    62      35.901  18.991 -43.922  1.00  0.00           C  
ATOM    502  CD  PRO    62      36.158  17.537 -44.146  1.00  0.00           C  
ATOM    503  N   GLU    63      32.519  16.436 -43.389  1.00  0.00           N  
ATOM    504  CA  GLU    63      31.153  15.891 -43.369  1.00  0.00           C  
ATOM    505  C   GLU    63      30.854  15.193 -42.047  1.00  0.00           C  
ATOM    506  O   GLU    63      29.727  15.181 -41.559  1.00  0.00           O  
ATOM    507  CB  GLU    63      30.988  14.837 -44.467  1.00  0.00           C  
ATOM    508  CG  GLU    63      30.944  15.387 -45.883  1.00  0.00           C  
ATOM    509  CD  GLU    63      30.877  14.288 -46.937  1.00  0.00           C  
ATOM    510  OE1 GLU    63      31.215  13.111 -46.655  1.00  0.00           O  
ATOM    511  OE2 GLU    63      30.520  14.588 -48.099  1.00  0.00           O1-
ATOM    512  N   MET    64      31.883  14.597 -41.468  1.00  0.00           N  
ATOM    513  CA  MET    64      31.722  13.780 -40.274  1.00  0.00           C  
ATOM    514  C   MET    64      31.812  14.592 -38.989  1.00  0.00           C  
ATOM    515  O   MET    64      31.396  14.126 -37.933  1.00  0.00           O  
ATOM    516  CB  MET    64      32.811  12.709 -40.267  1.00  0.00           C  
ATOM    517  CG  MET    64      32.760  11.753 -41.453  1.00  0.00           C  
ATOM    518  SD  MET    64      31.198  10.844 -41.548  1.00  0.00           S  
ATOM    519  CE  MET    64      31.302   9.769 -40.126  1.00  0.00           C  
ATOM    520  N   GLN    65      32.322  15.815 -39.066  1.00  0.00           N  
ATOM    521  CA  GLN    65      32.599  16.607 -37.861  1.00  0.00           C  
ATOM    522  C   GLN    65      31.336  16.950 -37.090  1.00  0.00           C  
ATOM    523  O   GLN    65      31.360  17.111 -35.870  1.00  0.00           O  
ATOM    524  CB  GLN    65      33.326  17.901 -38.224  1.00  0.00           C  
ATOM    525  CG  GLN    65      34.755  17.684 -38.709  1.00  0.00           C  
ATOM    526  CD  GLN    65      35.422  18.963 -39.169  1.00  0.00           C  
ATOM    527  NE2 GLN    65      36.639  18.859 -39.625  1.00  0.00           N  
ATOM    528  OE1 GLN    65      34.827  20.034 -39.159  1.00  0.00           O  
ATOM    529  N   ASP    66      30.219  17.008 -37.794  1.00  0.00           N  
ATOM    530  CA  ASP    66      28.944  17.342 -37.172  1.00  0.00           C  
ATOM    531  C   ASP    66      28.481  16.279 -36.177  1.00  0.00           C  
ATOM    532  O   ASP    66      27.793  16.596 -35.204  1.00  0.00           O  
ATOM    533  CB  ASP    66      27.885  17.551 -38.252  1.00  0.00           C  
ATOM    534  CG  ASP    66      28.159  18.785 -39.085  1.00  0.00           C  
ATOM    535  OD1 ASP    66      28.412  19.869 -38.517  1.00  0.00           O  
ATOM    536  OD2 ASP    66      28.120  18.704 -40.329  1.00  0.00           O1-
ATOM    537  N   SER    67      28.886  15.032 -36.371  1.00  0.00           N  
ATOM    538  CA  SER    67      28.537  13.964 -35.434  1.00  0.00           C  
ATOM    539  C   SER    67      29.744  13.524 -34.616  1.00  0.00           C  
ATOM    540  O   SER    67      29.635  13.320 -33.409  1.00  0.00           O  
ATOM    541  CB  SER    67      27.961  12.775 -36.202  1.00  0.00           C  
ATOM    542  OG  SER    67      28.883  12.329 -37.182  1.00  0.00           O  
ATOM    543  N   LEU    68      30.905  13.393 -35.241  1.00  0.00           N  
ATOM    544  CA  LEU    68      32.076  12.874 -34.549  1.00  0.00           C  
ATOM    545  C   LEU    68      32.807  13.887 -33.682  1.00  0.00           C  
ATOM    546  O   LEU    68      33.509  13.456 -32.770  1.00  0.00           O  
ATOM    547  CB  LEU    68      33.105  12.298 -35.528  1.00  0.00           C  
ATOM    548  CG  LEU    68      32.774  11.122 -36.460  1.00  0.00           C  
ATOM    549  CD1 LEU    68      34.036  10.731 -37.233  1.00  0.00           C  
ATOM    550  CD2 LEU    68      32.261   9.888 -35.729  1.00  0.00           C  
ATOM    551  N   CYS    69      32.695  15.185 -33.925  1.00  0.00           N  
ATOM    552  CA  CYS    69      33.501  16.169 -33.196  1.00  0.00           C  
ATOM    553  C   CYS    69      32.679  17.146 -32.364  1.00  0.00           C  
ATOM    554  O   CYS    69      31.506  17.392 -32.628  1.00  0.00           O  
ATOM    555  CB  CYS    69      34.391  16.938 -34.173  1.00  0.00           C  
ATOM    556  SG  CYS    69      35.542  15.860 -35.053  1.00  0.00           S  
ATOM    557  N   TRP    70      33.317  17.699 -31.346  1.00  0.00           N  
ATOM    558  CA  TRP    70      32.727  18.677 -30.437  1.00  0.00           C  
ATOM    559  C   TRP    70      33.957  19.517 -30.112  1.00  0.00           C  
ATOM    560  O   TRP    70      35.044  18.955 -30.141  1.00  0.00           O  
ATOM    561  CB  TRP    70      32.190  17.933 -29.205  1.00  0.00           C  
ATOM    562  CG  TRP    70      31.269  18.708 -28.296  1.00  0.00           C  
ATOM    563  CD1 TRP    70      31.017  20.045 -28.301  1.00  0.00           C  
ATOM    564  CD2 TRP    70      30.448  18.174 -27.236  1.00  0.00           C  
ATOM    565  CE2 TRP    70      29.709  19.262 -26.687  1.00  0.00           C  
ATOM    566  CE3 TRP    70      30.290  16.894 -26.661  1.00  0.00           C  
ATOM    567  NE1 TRP    70      30.094  20.389 -27.356  1.00  0.00           N  
ATOM    568  CZ2 TRP    70      28.815  19.100 -25.613  1.00  0.00           C  
ATOM    569  CZ3 TRP    70      29.376  16.722 -25.592  1.00  0.00           C  
ATOM    570  CH2 TRP    70      28.647  17.834 -25.084  1.00  0.00           C  
ATOM    571  N   ASN    71      33.865  20.811 -29.849  1.00  0.00           N  
ATOM    572  CA  ASN    71      35.048  21.563 -29.419  1.00  0.00           C  
ATOM    573  C   ASN    71      35.574  21.033 -28.086  1.00  0.00           C  
ATOM    574  O   ASN    71      34.828  20.451 -27.297  1.00  0.00           O  
ATOM    575  CB  ASN    71      34.735  23.052 -29.276  1.00  0.00           C  
ATOM    576  CG  ASN    71      34.728  23.768 -30.596  1.00  0.00           C  
ATOM    577  ND2 ASN    71      35.886  23.976 -31.158  1.00  0.00           N  
ATOM    578  OD1 ASN    71      33.687  24.150 -31.100  1.00  0.00           O  
ATOM    579  N   THR    72      36.848  21.268 -27.810  1.00  0.00           N  
ATOM    580  CA  THR    72      37.432  20.904 -26.520  1.00  0.00           C  
ATOM    581  C   THR    72      36.761  21.747 -25.440  1.00  0.00           C  
ATOM    582  O   THR    72      36.332  22.874 -25.702  1.00  0.00           O  
ATOM    583  CB  THR    72      38.950  21.200 -26.489  1.00  0.00           C  
ATOM    584  CG2 THR    72      39.723  20.307 -27.445  1.00  0.00           C  
ATOM    585  OG1 THR    72      39.173  22.554 -26.895  1.00  0.00           O  
ATOM    586  N   ASP    73      36.682  21.235 -24.220  1.00  0.00           N  
ATOM    587  CA  ASP    73      36.045  21.955 -23.107  1.00  0.00           C  
ATOM    588  C   ASP    73      36.843  23.194 -22.743  1.00  0.00           C  
ATOM    589  O   ASP    73      36.313  24.165 -22.204  1.00  0.00           O  
ATOM    590  CB  ASP    73      35.969  21.080 -21.853  1.00  0.00           C  
ATOM    591  CG  ASP    73      34.694  20.276 -21.778  1.00  0.00           C  
ATOM    592  OD1 ASP    73      33.597  20.849 -21.887  1.00  0.00           O  
ATOM    593  OD2 ASP    73      34.767  19.049 -21.560  1.00  0.00           O1-
ATOM    594  N   THR    74      38.123  23.186 -23.073  1.00  0.00           N  
ATOM    595  CA  THR    74      38.991  24.325 -22.807  1.00  0.00           C  
ATOM    596  C   THR    74      38.668  25.512 -23.708  1.00  0.00           C  
ATOM    597  O   THR    74      39.059  26.640 -23.420  1.00  0.00           O  
ATOM    598  CB  THR    74      40.460  23.943 -23.029  1.00  0.00           C  
ATOM    599  CG2 THR    74      40.893  22.824 -22.098  1.00  0.00           C  
ATOM    600  OG1 THR    74      40.636  23.458 -24.363  1.00  0.00           O  
ATOM    601  N   GLY    75      37.926  25.292 -24.786  1.00  0.00           N  
ATOM    602  CA  GLY    75      37.562  26.394 -25.660  1.00  0.00           C  
ATOM    603  C   GLY    75      38.771  26.945 -26.390  1.00  0.00           C  
ATOM    604  O   GLY    75      38.869  28.141 -26.661  1.00  0.00           O  
ATOM    605  N   SER    76      39.728  26.078 -26.681  1.00  0.00           N  
ATOM    606  CA  SER    76      40.989  26.476 -27.310  1.00  0.00           C  
ATOM    607  C   SER    76      40.882  26.615 -28.826  1.00  0.00           C  
ATOM    608  O   SER    76      41.878  26.805 -29.517  1.00  0.00           O  
ATOM    609  CB  SER    76      42.045  25.421 -26.989  1.00  0.00           C  
ATOM    610  OG  SER    76      41.643  24.137 -27.447  1.00  0.00           O  
ATOM    611  N   GLY    77      39.682  26.443 -29.362  1.00  0.00           N  
ATOM    612  CA  GLY    77      39.474  26.444 -30.802  1.00  0.00           C  
ATOM    613  C   GLY    77      39.663  25.049 -31.360  1.00  0.00           C  
ATOM    614  O   GLY    77      39.298  24.762 -32.495  1.00  0.00           O  
ATOM    615  N   GLY    78      40.227  24.167 -30.548  1.00  0.00           N  
ATOM    616  CA  GLY    78      40.437  22.797 -30.970  1.00  0.00           C  
ATOM    617  C   GLY    78      39.181  21.969 -30.835  1.00  0.00           C  
ATOM    618  O   GLY    78      38.224  22.370 -30.164  1.00  0.00           O  
ATOM    619  N   TYR    79      39.199  20.795 -31.443  1.00  0.00           N  
ATOM    620  CA  TYR    79      38.068  19.875 -31.412  1.00  0.00           C  
ATOM    621  C   TYR    79      38.518  18.561 -30.817  1.00  0.00           C  
ATOM    622  O   TYR    79      39.690  18.206 -30.870  1.00  0.00           O  
ATOM    623  CB  TYR    79      37.502  19.646 -32.814  1.00  0.00           C  
ATOM    624  CG  TYR    79      36.793  20.859 -33.371  1.00  0.00           C  
ATOM    625  CD1 TYR    79      37.515  21.894 -33.995  1.00  0.00           C  
ATOM    626  CD2 TYR    79      35.391  20.980 -33.277  1.00  0.00           C  
ATOM    627  CE1 TYR    79      36.854  23.023 -34.528  1.00  0.00           C  
ATOM    628  CE2 TYR    79      34.721  22.108 -33.826  1.00  0.00           C  
ATOM    629  CZ  TYR    79      35.462  23.109 -34.464  1.00  0.00           C  
ATOM    630  OH  TYR    79      34.824  24.179 -35.042  1.00  0.00           O  
ATOM    631  N   THR    80      37.573  17.840 -30.251  1.00  0.00           N  
ATOM    632  CA  THR    80      37.823  16.555 -29.634  1.00  0.00           C  
ATOM    633  C   THR    80      36.805  15.597 -30.227  1.00  0.00           C  
ATOM    634  O   THR    80      35.747  16.029 -30.697  1.00  0.00           O  
ATOM    635  CB  THR    80      37.734  16.659 -28.090  1.00  0.00           C  
ATOM    636  CG2 THR    80      36.332  16.920 -27.559  1.00  0.00           C  
ATOM    637  OG1 THR    80      38.202  15.445 -27.509  1.00  0.00           O  
ATOM    638  N   HIS    81      37.098  14.304 -30.234  1.00  0.00           N  
ATOM    639  CA  HIS    81      36.090  13.331 -30.655  1.00  0.00           C  
ATOM    640  C   HIS    81      35.021  13.409 -29.571  1.00  0.00           C  
ATOM    641  O   HIS    81      35.339  13.384 -28.388  1.00  0.00           O  
ATOM    642  CB  HIS    81      36.689  11.926 -30.788  1.00  0.00           C  
ATOM    643  CG  HIS    81      35.715  10.863 -31.200  1.00  0.00           C  
ATOM    644  CD2 HIS    81      35.666   9.547 -30.890  1.00  0.00           C  
ATOM    645  ND1 HIS    81      34.681  11.040 -32.116  1.00  0.00           N  
ATOM    646  CE1 HIS    81      34.059   9.887 -32.308  1.00  0.00           C  
ATOM    647  NE2 HIS    81      34.639   8.971 -31.579  1.00  0.00           N  
ATOM    648  N   LYS    82      33.766  13.524 -29.976  1.00  0.00           N  
ATOM    649  CA  LYS    82      32.637  13.852 -29.098  1.00  0.00           C  
ATOM    650  C   LYS    82      32.519  13.053 -27.800  1.00  0.00           C  
ATOM    651  O   LYS    82      32.171  13.616 -26.774  1.00  0.00           O  
ATOM    652  CB  LYS    82      31.363  13.761 -29.951  1.00  0.00           C  
ATOM    653  CG  LYS    82      30.099  14.305 -29.294  1.00  0.00           C  
ATOM    654  CD  LYS    82      28.935  14.509 -30.258  1.00  0.00           C  
ATOM    655  CE  LYS    82      29.131  15.753 -31.135  1.00  0.00           C  
ATOM    656  NZ  LYS    82      27.980  16.111 -32.035  1.00  0.00           N1+
ATOM    657  N   PHE    83      32.870  11.775 -27.796  1.00  0.00           N  
ATOM    658  CA  PHE    83      32.805  10.996 -26.556  1.00  0.00           C  
ATOM    659  C   PHE    83      33.887  11.328 -25.514  1.00  0.00           C  
ATOM    660  O   PHE    83      33.780  10.921 -24.372  1.00  0.00           O  
ATOM    661  CB  PHE    83      32.810   9.495 -26.860  1.00  0.00           C  
ATOM    662  CG  PHE    83      31.966   8.696 -25.898  1.00  0.00           C  
ATOM    663  CD1 PHE    83      32.495   8.210 -24.688  1.00  0.00           C  
ATOM    664  CD2 PHE    83      30.611   8.468 -26.184  1.00  0.00           C  
ATOM    665  CE1 PHE    83      31.685   7.503 -23.773  1.00  0.00           C  
ATOM    666  CE2 PHE    83      29.779   7.792 -25.259  1.00  0.00           C  
ATOM    667  CZ  PHE    83      30.324   7.289 -24.064  1.00  0.00           C  
ATOM    668  N   PHE    84      34.917  12.091 -25.857  1.00  0.00           N  
ATOM    669  CA  PHE    84      35.901  12.521 -24.858  1.00  0.00           C  
ATOM    670  C   PHE    84      35.372  13.703 -24.046  1.00  0.00           C  
ATOM    671  O   PHE    84      36.000  14.123 -23.069  1.00  0.00           O  
ATOM    672  CB  PHE    84      37.215  12.958 -25.516  1.00  0.00           C  
ATOM    673  CG  PHE    84      38.017  11.835 -26.117  1.00  0.00           C  
ATOM    674  CD1 PHE    84      38.529  10.805 -25.310  1.00  0.00           C  
ATOM    675  CD2 PHE    84      38.323  11.839 -27.484  1.00  0.00           C  
ATOM    676  CE1 PHE    84      39.335   9.771 -25.867  1.00  0.00           C  
ATOM    677  CE2 PHE    84      39.106  10.802 -28.063  1.00  0.00           C  
ATOM    678  CZ  PHE    84      39.618   9.769 -27.248  1.00  0.00           C  
ATOM    679  N   ARG    85      34.232  14.253 -24.443  1.00  0.00           N  
ATOM    680  CA  ARG    85      33.629  15.395 -23.761  1.00  0.00           C  
ATOM    681  C   ARG    85      32.343  14.957 -23.071  1.00  0.00           C  
ATOM    682  O   ARG    85      31.596  14.133 -23.582  1.00  0.00           O  
ATOM    683  CB  ARG    85      33.405  16.529 -24.767  1.00  0.00           C  
ATOM    684  CG  ARG    85      32.759  17.762 -24.170  1.00  0.00           C  
ATOM    685  CD  ARG    85      32.999  19.019 -24.975  1.00  0.00           C  
ATOM    686  NE  ARG    85      32.109  20.062 -24.457  1.00  0.00           N  
ATOM    687  CZ  ARG    85      32.172  21.362 -24.693  1.00  0.00           C  
ATOM    688  NH1 ARG    85      33.048  21.928 -25.480  1.00  0.00           N1+
ATOM    689  NH2 ARG    85      31.311  22.118 -24.085  1.00  0.00           N  
ATOM    690  N   VAL    86      32.137  15.506 -21.886  1.00  0.00           N  
ATOM    691  CA  VAL    86      30.978  15.232 -21.039  1.00  0.00           C  
ATOM    692  C   VAL    86      29.671  15.652 -21.712  1.00  0.00           C  
ATOM    693  O   VAL    86      29.558  16.766 -22.230  1.00  0.00           O  
ATOM    694  CB  VAL    86      31.168  16.023 -19.712  1.00  0.00           C  
ATOM    695  CG1 VAL    86      29.926  16.025 -18.839  1.00  0.00           C  
ATOM    696  CG2 VAL    86      32.353  15.453 -18.925  1.00  0.00           C  
ATOM    697  N   ALA    87      28.682  14.768 -21.679  1.00  0.00           N  
ATOM    698  CA  ALA    87      27.342  15.073 -22.164  1.00  0.00           C  
ATOM    699  C   ALA    87      26.633  15.902 -21.088  1.00  0.00           C  
ATOM    700  O   ALA    87      26.753  15.611 -19.892  1.00  0.00           O  
ATOM    701  CB  ALA    87      26.570  13.768 -22.429  1.00  0.00           C  
ATOM    702  N   LYS    88      25.881  16.909 -21.513  1.00  0.00           N  
ATOM    703  CA  LYS    88      25.115  17.757 -20.596  1.00  0.00           C  
ATOM    704  C   LYS    88      23.622  17.559 -20.805  1.00  0.00           C  
ATOM    705  O   LYS    88      22.843  17.433 -19.861  1.00  0.00           O  
ATOM    706  CB  LYS    88      25.509  19.214 -20.838  1.00  0.00           C  
ATOM    707  CG  LYS    88      24.966  20.182 -19.807  1.00  0.00           C  
ATOM    708  CD  LYS    88      25.476  21.579 -20.096  1.00  0.00           C  
ATOM    709  CE  LYS    88      25.035  22.555 -19.023  1.00  0.00           C  
ATOM    710  NZ  LYS    88      25.636  23.900 -19.277  1.00  0.00           N1+
ATOM    711  N   SER    89      23.220  17.517 -22.060  1.00  0.00           N  
ATOM    712  CA  SER    89      21.828  17.284 -22.415  1.00  0.00           C  
ATOM    713  C   SER    89      21.655  15.827 -22.828  1.00  0.00           C  
ATOM    714  O   SER    89      22.626  15.150 -23.178  1.00  0.00           O  
ATOM    715  CB  SER    89      21.477  18.214 -23.573  1.00  0.00           C  
ATOM    716  OG  SER    89      22.306  17.919 -24.675  1.00  0.00           O  
ATOM    717  N   ALA    90      20.415  15.363 -22.887  1.00  0.00           N  
ATOM    718  CA  ALA    90      20.114  14.047 -23.449  1.00  0.00           C  
ATOM    719  C   ALA    90      20.432  14.094 -24.945  1.00  0.00           C  
ATOM    720  O   ALA    90      20.771  13.093 -25.571  1.00  0.00           O  
ATOM    721  CB  ALA    90      18.637  13.705 -23.215  1.00  0.00           C  
ATOM    722  N   ASP    91      20.353  15.293 -25.507  1.00  0.00           N  
ATOM    723  CA  ASP    91      20.665  15.507 -26.918  1.00  0.00           C  
ATOM    724  C   ASP    91      22.136  15.198 -27.164  1.00  0.00           C  
ATOM    725  O   ASP    91      22.482  14.583 -28.163  1.00  0.00           O  
ATOM    726  CB  ASP    91      20.423  16.958 -27.353  1.00  0.00           C  
ATOM    727  CG  ASP    91      18.992  17.421 -27.161  1.00  0.00           C  
ATOM    728  OD1 ASP    91      18.067  16.616 -26.923  1.00  0.00           O  
ATOM    729  OD2 ASP    91      18.772  18.652 -27.238  1.00  0.00           O1-
ATOM    730  N   ASP    92      23.002  15.590 -26.238  1.00  0.00           N  
ATOM    731  CA  ASP    92      24.433  15.326 -26.382  1.00  0.00           C  
ATOM    732  C   ASP    92      24.659  13.837 -26.297  1.00  0.00           C  
ATOM    733  O   ASP    92      25.502  13.301 -26.991  1.00  0.00           O  
ATOM    734  CB  ASP    92      25.281  15.925 -25.261  1.00  0.00           C  
ATOM    735  CG  ASP    92      25.315  17.421 -25.276  1.00  0.00           C  
ATOM    736  OD1 ASP    92      25.416  18.055 -26.355  1.00  0.00           O  
ATOM    737  OD2 ASP    92      25.267  17.995 -24.166  1.00  0.00           O1-
ATOM    738  N   LEU    93      23.902  13.155 -25.454  1.00  0.00           N  
ATOM    739  CA  LEU    93      24.066  11.714 -25.319  1.00  0.00           C  
ATOM    740  C   LEU    93      23.597  10.989 -26.582  1.00  0.00           C  
ATOM    741  O   LEU    93      24.203  10.003 -26.994  1.00  0.00           O  
ATOM    742  CB  LEU    93      23.347  11.219 -24.062  1.00  0.00           C  
ATOM    743  CG  LEU    93      24.277  10.478 -23.086  1.00  0.00           C  
ATOM    744  CD1 LEU    93      23.611  10.301 -21.735  1.00  0.00           C  
ATOM    745  CD2 LEU    93      24.725   9.113 -23.600  1.00  0.00           C  
ATOM    746  N   ARG    94      22.583  11.500 -27.270  1.00  0.00           N  
ATOM    747  CA  ARG    94      22.213  10.943 -28.578  1.00  0.00           C  
ATOM    748  C   ARG    94      23.263  11.264 -29.633  1.00  0.00           C  
ATOM    749  O   ARG    94      23.577  10.436 -30.478  1.00  0.00           O  
ATOM    750  CB  ARG    94      20.866  11.472 -29.075  1.00  0.00           C  
ATOM    751  CG  ARG    94      19.660  11.041 -28.254  1.00  0.00           C  
ATOM    752  CD  ARG    94      18.369  11.299 -29.023  1.00  0.00           C  
ATOM    753  NE  ARG    94      18.259  12.701 -29.449  1.00  0.00           N  
ATOM    754  CZ  ARG    94      17.830  13.721 -28.725  1.00  0.00           C  
ATOM    755  NH1 ARG    94      17.337  13.635 -27.520  1.00  0.00           N1+
ATOM    756  NH2 ARG    94      17.950  14.905 -29.232  1.00  0.00           N  
ATOM    757  N   GLN    95      23.854  12.443 -29.580  1.00  0.00           N  
ATOM    758  CA  GLN    95      24.928  12.779 -30.511  1.00  0.00           C  
ATOM    759  C   GLN    95      26.188  11.956 -30.216  1.00  0.00           C  
ATOM    760  O   GLN    95      26.902  11.555 -31.130  1.00  0.00           O  
ATOM    761  CB  GLN    95      25.224  14.273 -30.441  1.00  0.00           C  
ATOM    762  CG  GLN    95      24.112  15.169 -30.984  1.00  0.00           C  
ATOM    763  CD  GLN    95      24.372  16.632 -30.698  1.00  0.00           C  
ATOM    764  NE2 GLN    95      23.347  17.439 -30.752  1.00  0.00           N  
ATOM    765  OE1 GLN    95      25.501  17.034 -30.419  1.00  0.00           O  
ATOM    766  N   GLN    96      26.444  11.632 -28.956  1.00  0.00           N  
ATOM    767  CA  GLN    96      27.506  10.695 -28.597  1.00  0.00           C  
ATOM    768  C   GLN    96      27.180   9.305 -29.129  1.00  0.00           C  
ATOM    769  O   GLN    96      28.073   8.614 -29.607  1.00  0.00           O  
ATOM    770  CB  GLN    96      27.673  10.581 -27.079  1.00  0.00           C  
ATOM    771  CG  GLN    96      28.439  11.711 -26.392  1.00  0.00           C  
ATOM    772  CD  GLN    96      28.618  11.433 -24.910  1.00  0.00           C  
ATOM    773  NE2 GLN    96      29.560  12.088 -24.291  1.00  0.00           N  
ATOM    774  OE1 GLN    96      27.923  10.614 -24.331  1.00  0.00           O  
ATOM    775  N   ARG    97      25.916   8.898 -29.093  1.00  0.00           N  
ATOM    776  CA  ARG    97      25.503   7.609 -29.660  1.00  0.00           C  
ATOM    777  C   ARG    97      25.820   7.571 -31.145  1.00  0.00           C  
ATOM    778  O   ARG    97      26.349   6.577 -31.630  1.00  0.00           O  
ATOM    779  CB  ARG    97      24.005   7.385 -29.434  1.00  0.00           C  
ATOM    780  CG  ARG    97      23.489   5.988 -29.743  1.00  0.00           C  
ATOM    781  CD  ARG    97      21.964   5.940 -29.684  1.00  0.00           C  
ATOM    782  NE  ARG    97      21.353   6.759 -30.744  1.00  0.00           N  
ATOM    783  CZ  ARG    97      21.095   6.384 -31.989  1.00  0.00           C  
ATOM    784  NH1 ARG    97      21.272   5.171 -32.431  1.00  0.00           N1+
ATOM    785  NH2 ARG    97      20.652   7.265 -32.832  1.00  0.00           N  
ATOM    786  N   ASP    98      25.553   8.660 -31.849  1.00  0.00           N  
ATOM    787  CA  ASP    98      25.863   8.739 -33.279  1.00  0.00           C  
ATOM    788  C   ASP    98      27.365   8.679 -33.510  1.00  0.00           C  
ATOM    789  O   ASP    98      27.842   8.019 -34.429  1.00  0.00           O  
ATOM    790  CB  ASP    98      25.370  10.049 -33.901  1.00  0.00           C  
ATOM    791  CG  ASP    98      23.878  10.234 -33.789  1.00  0.00           C  
ATOM    792  OD1 ASP    98      23.088   9.283 -33.976  1.00  0.00           O  
ATOM    793  OD2 ASP    98      23.465  11.375 -33.516  1.00  0.00           O1-
ATOM    794  N   ALA    99      28.117   9.357 -32.654  1.00  0.00           N  
ATOM    795  CA  ALA    99      29.569   9.377 -32.760  1.00  0.00           C  
ATOM    796  C   ALA    99      30.152   7.974 -32.586  1.00  0.00           C  
ATOM    797  O   ALA    99      31.087   7.606 -33.292  1.00  0.00           O  
ATOM    798  CB  ALA    99      30.159  10.345 -31.725  1.00  0.00           C  
ATOM    799  N   ILE   100      29.597   7.190 -31.669  1.00  0.00           N  
ATOM    800  CA  ILE   100      30.038   5.804 -31.489  1.00  0.00           C  
ATOM    801  C   ILE   100      29.609   5.020 -32.725  1.00  0.00           C  
ATOM    802  O   ILE   100      30.385   4.243 -33.269  1.00  0.00           O  
ATOM    803  CB  ILE   100      29.391   5.098 -30.253  1.00  0.00           C  
ATOM    804  CG1 ILE   100      29.694   5.816 -28.929  1.00  0.00           C  
ATOM    805  CG2 ILE   100      29.884   3.627 -30.109  1.00  0.00           C  
ATOM    806  CD1 ILE   100      28.590   5.588 -27.882  1.00  0.00           C  
ATOM    807  N   ALA   101      28.371   5.193 -33.165  1.00  0.00           N  
ATOM    808  CA  ALA   101      27.813   4.372 -34.234  1.00  0.00           C  
ATOM    809  C   ALA   101      28.549   4.554 -35.559  1.00  0.00           C  
ATOM    810  O   ALA   101      28.856   3.584 -36.241  1.00  0.00           O  
ATOM    811  CB  ALA   101      26.327   4.687 -34.393  1.00  0.00           C  
ATOM    812  N   GLU   102      28.876   5.784 -35.918  1.00  0.00           N  
ATOM    813  CA  GLU   102      29.629   6.030 -37.145  1.00  0.00           C  
ATOM    814  C   GLU   102      31.051   5.482 -37.057  1.00  0.00           C  
ATOM    815  O   GLU   102      31.570   4.923 -38.024  1.00  0.00           O  
ATOM    816  CB  GLU   102      29.670   7.528 -37.442  1.00  0.00           C  
ATOM    817  CG  GLU   102      28.356   8.088 -37.979  1.00  0.00           C  
ATOM    818  CD  GLU   102      27.929   7.397 -39.267  1.00  0.00           C  
ATOM    819  OE1 GLU   102      28.760   7.242 -40.189  1.00  0.00           O  
ATOM    820  OE2 GLU   102      26.780   6.925 -39.364  1.00  0.00           O1-
ATOM    821  N   TRP   103      31.660   5.584 -35.883  1.00  0.00           N  
ATOM    822  CA  TRP   103      32.999   5.036 -35.647  1.00  0.00           C  
ATOM    823  C   TRP   103      32.974   3.512 -35.747  1.00  0.00           C  
ATOM    824  O   TRP   103      33.910   2.864 -36.209  1.00  0.00           O  
ATOM    825  CB  TRP   103      33.425   5.457 -34.242  1.00  0.00           C  
ATOM    826  CG  TRP   103      34.880   5.407 -33.950  1.00  0.00           C  
ATOM    827  CD1 TRP   103      35.581   4.413 -33.346  1.00  0.00           C  
ATOM    828  CD2 TRP   103      35.818   6.477 -34.136  1.00  0.00           C  
ATOM    829  CE2 TRP   103      37.032   6.089 -33.503  1.00  0.00           C  
ATOM    830  CE3 TRP   103      35.756   7.729 -34.775  1.00  0.00           C  
ATOM    831  NE1 TRP   103      36.860   4.805 -33.073  1.00  0.00           N  
ATOM    832  CZ2 TRP   103      38.151   6.946 -33.428  1.00  0.00           C  
ATOM    833  CZ3 TRP   103      36.886   8.565 -34.751  1.00  0.00           C  
ATOM    834  CH2 TRP   103      38.071   8.173 -34.057  1.00  0.00           C  
ATOM    835  N   SER   104      31.866   2.934 -35.310  1.00  0.00           N  
ATOM    836  CA  SER   104      31.670   1.492 -35.380  1.00  0.00           C  
ATOM    837  C   SER   104      31.480   1.062 -36.822  1.00  0.00           C  
ATOM    838  O   SER   104      32.045   0.062 -37.240  1.00  0.00           O  
ATOM    839  CB  SER   104      30.434   1.080 -34.584  1.00  0.00           C  
ATOM    840  OG  SER   104      30.478   1.596 -33.269  1.00  0.00           O  
ATOM    841  N   ARG   105      30.709   1.813 -37.597  1.00  0.00           N  
ATOM    842  CA  ARG   105      30.388   1.427 -38.976  1.00  0.00           C  
ATOM    843  C   ARG   105      31.599   1.330 -39.890  1.00  0.00           C  
ATOM    844  O   ARG   105      31.624   0.462 -40.756  1.00  0.00           O  
ATOM    845  CB  ARG   105      29.330   2.365 -39.572  1.00  0.00           C  
ATOM    846  CG  ARG   105      27.916   1.971 -39.145  1.00  0.00           C  
ATOM    847  CD  ARG   105      26.811   2.780 -39.809  1.00  0.00           C  
ATOM    848  NE  ARG   105      26.433   4.005 -39.090  1.00  0.00           N  
ATOM    849  CZ  ARG   105      25.536   4.100 -38.117  1.00  0.00           C  
ATOM    850  NH1 ARG   105      24.880   3.100 -37.595  1.00  0.00           N1+
ATOM    851  NH2 ARG   105      25.245   5.281 -37.667  1.00  0.00           N  
ATOM    852  N   LEU   106      32.635   2.117 -39.634  1.00  0.00           N  
ATOM    853  CA  LEU   106      33.889   2.018 -40.392  1.00  0.00           C  
ATOM    854  C   LEU   106      34.605   0.673 -40.210  1.00  0.00           C  
ATOM    855  O   LEU   106      35.323   0.215 -41.101  1.00  0.00           O  
ATOM    856  CB  LEU   106      34.833   3.151 -39.963  1.00  0.00           C  
ATOM    857  CG  LEU   106      34.422   4.584 -40.340  1.00  0.00           C  
ATOM    858  CD1 LEU   106      35.285   5.616 -39.619  1.00  0.00           C  
ATOM    859  CD2 LEU   106      34.517   4.825 -41.846  1.00  0.00           C  
ATOM    860  N   SER   107      34.398   0.028 -39.069  1.00  0.00           N  
ATOM    861  CA  SER   107      34.999  -1.276 -38.766  1.00  0.00           C  
ATOM    862  C   SER   107      33.929  -2.368 -38.744  1.00  0.00           C  
ATOM    863  O   SER   107      34.157  -3.476 -38.256  1.00  0.00           O  
ATOM    864  CB  SER   107      35.718  -1.219 -37.417  1.00  0.00           C  
ATOM    865  OG  SER   107      34.827  -0.868 -36.368  1.00  0.00           O  
ATOM    866  N   TYR   108      32.746  -2.010 -39.231  1.00  0.00           N  
ATOM    867  CA  TYR   108      31.549  -2.859 -39.266  1.00  0.00           C  
ATOM    868  C   TYR   108      31.131  -3.407 -37.902  1.00  0.00           C  
ATOM    869  O   TYR   108      30.467  -4.426 -37.792  1.00  0.00           O  
ATOM    870  CB  TYR   108      31.724  -3.958 -40.317  1.00  0.00           C  
ATOM    871  CG  TYR   108      32.098  -3.340 -41.639  1.00  0.00           C  
ATOM    872  CD1 TYR   108      31.128  -2.665 -42.396  1.00  0.00           C  
ATOM    873  CD2 TYR   108      33.435  -3.341 -42.097  1.00  0.00           C  
ATOM    874  CE1 TYR   108      31.482  -1.945 -43.554  1.00  0.00           C  
ATOM    875  CE2 TYR   108      33.793  -2.626 -43.273  1.00  0.00           C  
ATOM    876  CZ  TYR   108      32.813  -1.915 -43.972  1.00  0.00           C  
ATOM    877  OH  TYR   108      33.134  -1.176 -45.079  1.00  0.00           O  
ATOM    878  N   GLY   109      31.537  -2.707 -36.853  1.00  0.00           N  
ATOM    879  CA  GLY   109      31.258  -3.116 -35.489  1.00  0.00           C  
ATOM    880  C   GLY   109      32.302  -4.020 -34.859  1.00  0.00           C  
ATOM    881  O   GLY   109      32.285  -4.193 -33.642  1.00  0.00           O  
ATOM    882  N   TRP   110      33.219  -4.593 -35.631  1.00  0.00           N  
ATOM    883  CA  TRP   110      34.170  -5.560 -35.073  1.00  0.00           C  
ATOM    884  C   TRP   110      35.227  -5.024 -34.123  1.00  0.00           C  
ATOM    885  O   TRP   110      35.515  -5.671 -33.119  1.00  0.00           O  
ATOM    886  CB  TRP   110      34.866  -6.351 -36.179  1.00  0.00           C  
ATOM    887  CG  TRP   110      34.118  -7.611 -36.431  1.00  0.00           C  
ATOM    888  CD1 TRP   110      34.314  -8.801 -35.818  1.00  0.00           C  
ATOM    889  CD2 TRP   110      32.964  -7.794 -37.265  1.00  0.00           C  
ATOM    890  CE2 TRP   110      32.501  -9.123 -37.058  1.00  0.00           C  
ATOM    891  CE3 TRP   110      32.246  -6.957 -38.136  1.00  0.00           C  
ATOM    892  NE1 TRP   110      33.372  -9.714 -36.189  1.00  0.00           N  
ATOM    893  CZ2 TRP   110      31.338  -9.622 -37.680  1.00  0.00           C  
ATOM    894  CZ3 TRP   110      31.085  -7.451 -38.768  1.00  0.00           C  
ATOM    895  CH2 TRP   110      30.648  -8.788 -38.540  1.00  0.00           C  
ATOM    896  N   MET   111      35.803  -3.862 -34.390  1.00  0.00           N  
ATOM    897  CA  MET   111      36.779  -3.313 -33.448  1.00  0.00           C  
ATOM    898  C   MET   111      36.010  -2.737 -32.268  1.00  0.00           C  
ATOM    899  O   MET   111      35.303  -1.738 -32.407  1.00  0.00           O  
ATOM    900  CB  MET   111      37.650  -2.225 -34.071  1.00  0.00           C  
ATOM    901  CG  MET   111      38.714  -2.750 -35.014  1.00  0.00           C  
ATOM    902  SD  MET   111      39.825  -1.399 -35.450  1.00  0.00           S  
ATOM    903  CE  MET   111      41.159  -2.249 -36.274  1.00  0.00           C  
ATOM    904  N   GLY   112      36.111  -3.376 -31.115  1.00  0.00           N  
ATOM    905  CA  GLY   112      35.379  -2.929 -29.945  1.00  0.00           C  
ATOM    906  C   GLY   112      36.228  -2.000 -29.103  1.00  0.00           C  
ATOM    907  O   GLY   112      35.776  -0.929 -28.702  1.00  0.00           O  
ATOM    908  N   ARG   113      37.473  -2.414 -28.858  1.00  0.00           N  
ATOM    909  CA  ARG   113      38.440  -1.659 -28.050  1.00  0.00           C  
ATOM    910  C   ARG   113      39.088  -0.454 -28.745  1.00  0.00           C  
ATOM    911  O   ARG   113      40.277  -0.184 -28.571  1.00  0.00           O  
ATOM    912  CB  ARG   113      39.528  -2.596 -27.517  1.00  0.00           C  
ATOM    913  CG  ARG   113      39.009  -3.699 -26.610  1.00  0.00           C  
ATOM    914  CD  ARG   113      38.106  -3.140 -25.522  1.00  0.00           C  
ATOM    915  NE  ARG   113      37.813  -4.132 -24.491  1.00  0.00           N  
ATOM    916  CZ  ARG   113      36.630  -4.714 -24.330  1.00  0.00           C  
ATOM    917  NH1 ARG   113      35.621  -4.405 -25.134  1.00  0.00           N1+
ATOM    918  NH2 ARG   113      36.453  -5.606 -23.365  1.00  0.00           N  
ATOM    919  N   THR   114      38.287   0.260 -29.523  1.00  0.00           N  
ATOM    920  CA  THR   114      38.691   1.462 -30.251  1.00  0.00           C  
ATOM    921  C   THR   114      39.093   2.542 -29.244  1.00  0.00           C  
ATOM    922  O   THR   114      38.803   2.387 -28.056  1.00  0.00           O  
ATOM    923  CB  THR   114      37.491   1.960 -31.076  1.00  0.00           C  
ATOM    924  CG2 THR   114      37.191   1.043 -32.230  1.00  0.00           C  
ATOM    925  OG1 THR   114      36.331   2.008 -30.241  1.00  0.00           O  
ATOM    926  N   PRO   115      39.721   3.655 -29.680  1.00  0.00           N  
ATOM    927  CA  PRO   115      40.045   4.675 -28.666  1.00  0.00           C  
ATOM    928  C   PRO   115      38.825   5.260 -27.956  1.00  0.00           C  
ATOM    929  O   PRO   115      38.895   5.680 -26.798  1.00  0.00           O  
ATOM    930  CB  PRO   115      40.753   5.763 -29.482  1.00  0.00           C  
ATOM    931  CG  PRO   115      41.276   5.046 -30.670  1.00  0.00           C  
ATOM    932  CD  PRO   115      40.188   4.089 -31.011  1.00  0.00           C  
ATOM    933  N   ASP   116      37.682   5.204 -28.627  1.00  0.00           N  
ATOM    934  CA  ASP   116      36.397   5.622 -28.063  1.00  0.00           C  
ATOM    935  C   ASP   116      36.082   4.839 -26.818  1.00  0.00           C  
ATOM    936  O   ASP   116      35.484   5.347 -25.889  1.00  0.00           O  
ATOM    937  CB  ASP   116      35.230   5.286 -28.995  1.00  0.00           C  
ATOM    938  CG  ASP   116      35.178   6.151 -30.212  1.00  0.00           C  
ATOM    939  OD1 ASP   116      36.220   6.688 -30.606  1.00  0.00           O  
ATOM    940  OD2 ASP   116      34.078   6.316 -30.781  1.00  0.00           O1-
ATOM    941  N   TYR   117      36.414   3.550 -26.844  1.00  0.00           N  
ATOM    942  CA  TYR   117      36.112   2.637 -25.740  1.00  0.00           C  
ATOM    943  C   TYR   117      36.764   3.030 -24.425  1.00  0.00           C  
ATOM    944  O   TYR   117      36.320   2.632 -23.349  1.00  0.00           O  
ATOM    945  CB  TYR   117      36.511   1.206 -26.110  1.00  0.00           C  
ATOM    946  CG  TYR   117      36.165   0.180 -25.055  1.00  0.00           C  
ATOM    947  CD1 TYR   117      34.842  -0.104 -24.743  1.00  0.00           C  
ATOM    948  CD2 TYR   117      37.160  -0.505 -24.371  1.00  0.00           C  
ATOM    949  CE1 TYR   117      34.520  -1.041 -23.779  1.00  0.00           C  
ATOM    950  CE2 TYR   117      36.848  -1.444 -23.406  1.00  0.00           C  
ATOM    951  CZ  TYR   117      35.527  -1.708 -23.114  1.00  0.00           C  
ATOM    952  OH  TYR   117      35.212  -2.641 -22.154  1.00  0.00           O  
ATOM    953  N   LYS   118      37.824   3.815 -24.529  1.00  0.00           N  
ATOM    954  CA  LYS   118      38.574   4.277 -23.365  1.00  0.00           C  
ATOM    955  C   LYS   118      38.216   5.727 -23.056  1.00  0.00           C  
ATOM    956  O   LYS   118      38.453   6.224 -21.956  1.00  0.00           O  
ATOM    957  CB  LYS   118      40.074   4.075 -23.588  1.00  0.00           C  
ATOM    958  CG  LYS   118      40.498   2.600 -23.727  1.00  0.00           C  
ATOM    959  CD  LYS   118      40.523   2.081 -25.168  1.00  0.00           C  
ATOM    960  CE  LYS   118      40.901   0.605 -25.214  1.00  0.00           C  
ATOM    961  NZ  LYS   118      41.891   0.300 -26.301  1.00  0.00           N1+
ATOM    962  N   ALA   119      37.486   6.363 -23.963  1.00  0.00           N  
ATOM    963  CA  ALA   119      36.869   7.662 -23.693  1.00  0.00           C  
ATOM    964  C   ALA   119      35.773   7.497 -22.634  1.00  0.00           C  
ATOM    965  O   ALA   119      35.418   8.456 -21.961  1.00  0.00           O  
ATOM    966  CB  ALA   119      36.295   8.269 -24.976  1.00  0.00           C  
ATOM    967  N   ALA   120      35.313   6.269 -22.418  1.00  0.00           N  
ATOM    968  CA  ALA   120      34.441   5.953 -21.289  1.00  0.00           C  
ATOM    969  C   ALA   120      35.062   6.371 -19.950  1.00  0.00           C  
ATOM    970  O   ALA   120      34.368   6.833 -19.053  1.00  0.00           O  
ATOM    971  CB  ALA   120      34.147   4.443 -21.285  1.00  0.00           C  
ATOM    972  N   PHE   121      36.373   6.218 -19.823  1.00  0.00           N  
ATOM    973  CA  PHE   121      37.077   6.635 -18.615  1.00  0.00           C  
ATOM    974  C   PHE   121      37.428   8.114 -18.759  1.00  0.00           C  
ATOM    975  O   PHE   121      37.269   8.914 -17.836  1.00  0.00           O  
ATOM    976  CB  PHE   121      38.348   5.792 -18.464  1.00  0.00           C  
ATOM    977  CG  PHE   121      38.991   5.883 -17.105  1.00  0.00           C  
ATOM    978  CD1 PHE   121      39.684   7.040 -16.700  1.00  0.00           C  
ATOM    979  CD2 PHE   121      38.944   4.778 -16.234  1.00  0.00           C  
ATOM    980  CE1 PHE   121      40.320   7.097 -15.439  1.00  0.00           C  
ATOM    981  CE2 PHE   121      39.589   4.823 -14.971  1.00  0.00           C  
ATOM    982  CZ  PHE   121      40.269   5.988 -14.573  1.00  0.00           C  
ATOM    983  N   GLY   122      37.896   8.472 -19.947  1.00  0.00           N  
ATOM    984  CA  GLY   122      38.362   9.825 -20.205  1.00  0.00           C  
ATOM    985  C   GLY   122      37.349  10.942 -20.045  1.00  0.00           C  
ATOM    986  O   GLY   122      37.712  11.986 -19.517  1.00  0.00           O  
ATOM    987  N   CYS   123      36.096  10.770 -20.444  1.00  0.00           N  
ATOM    988  CA  CYS   123      35.118  11.853 -20.310  1.00  0.00           C  
ATOM    989  C   CYS   123      34.832  12.147 -18.840  1.00  0.00           C  
ATOM    990  O   CYS   123      34.697  13.298 -18.429  1.00  0.00           O  
ATOM    991  CB  CYS   123      33.815  11.525 -21.045  1.00  0.00           C  
ATOM    992  SG  CYS   123      32.993   9.991 -20.531  1.00  0.00           S  
ATOM    993  N   ALA   124      34.793  11.101 -18.029  1.00  0.00           N  
ATOM    994  CA  ALA   124      34.453  11.239 -16.623  1.00  0.00           C  
ATOM    995  C   ALA   124      35.517  12.004 -15.829  1.00  0.00           C  
ATOM    996  O   ALA   124      35.215  12.546 -14.767  1.00  0.00           O  
ATOM    997  CB  ALA   124      34.204   9.852 -16.031  1.00  0.00           C  
ATOM    998  N   LEU   125      36.739  12.105 -16.339  1.00  0.00           N  
ATOM    999  CA  LEU   125      37.788  12.857 -15.644  1.00  0.00           C  
ATOM   1000  C   LEU   125      37.431  14.332 -15.508  1.00  0.00           C  
ATOM   1001  O   LEU   125      37.778  14.960 -14.519  1.00  0.00           O  
ATOM   1002  CB  LEU   125      39.114  12.798 -16.408  1.00  0.00           C  
ATOM   1003  CG  LEU   125      39.897  11.489 -16.570  1.00  0.00           C  
ATOM   1004  CD1 LEU   125      41.055  11.743 -17.523  1.00  0.00           C  
ATOM   1005  CD2 LEU   125      40.443  10.972 -15.250  1.00  0.00           C  
ATOM   1006  N   GLY   126      36.742  14.892 -16.493  1.00  0.00           N  
ATOM   1007  CA  GLY   126      36.480  16.324 -16.482  1.00  0.00           C  
ATOM   1008  C   GLY   126      35.379  16.775 -15.555  1.00  0.00           C  
ATOM   1009  O   GLY   126      35.425  17.883 -15.021  1.00  0.00           O  
ATOM   1010  N   ALA   127      34.377  15.929 -15.365  1.00  0.00           N  
ATOM   1011  CA  ALA   127      33.257  16.261 -14.489  1.00  0.00           C  
ATOM   1012  C   ALA   127      33.544  15.863 -13.045  1.00  0.00           C  
ATOM   1013  O   ALA   127      32.995  16.433 -12.099  1.00  0.00           O  
ATOM   1014  CB  ALA   127      32.015  15.547 -14.969  1.00  0.00           C  
ATOM   1015  N   ASN   128      34.398  14.859 -12.903  1.00  0.00           N  
ATOM   1016  CA  ASN   128      34.688  14.247 -11.611  1.00  0.00           C  
ATOM   1017  C   ASN   128      36.180  14.201 -11.240  1.00  0.00           C  
ATOM   1018  O   ASN   128      36.687  13.150 -10.827  1.00  0.00           O  
ATOM   1019  CB  ASN   128      34.106  12.833 -11.677  1.00  0.00           C  
ATOM   1020  CG  ASN   128      34.028  12.166 -10.343  1.00  0.00           C  
ATOM   1021  ND2 ASN   128      33.976  10.863 -10.362  1.00  0.00           N  
ATOM   1022  OD1 ASN   128      33.970  12.808  -9.303  1.00  0.00           O  
ATOM   1023  N   PRO   129      36.920  15.322 -11.382  1.00  0.00           N  
ATOM   1024  CA  PRO   129      38.325  15.113 -11.015  1.00  0.00           C  
ATOM   1025  C   PRO   129      38.528  15.003  -9.502  1.00  0.00           C  
ATOM   1026  O   PRO   129      39.523  14.452  -9.038  1.00  0.00           O  
ATOM   1027  CB  PRO   129      39.008  16.347 -11.606  1.00  0.00           C  
ATOM   1028  CG  PRO   129      37.996  17.408 -11.481  1.00  0.00           C  
ATOM   1029  CD  PRO   129      36.706  16.711 -11.841  1.00  0.00           C  
ATOM   1030  N   GLY   130      37.570  15.475  -8.714  1.00  0.00           N  
ATOM   1031  CA  GLY   130      37.698  15.459  -7.267  1.00  0.00           C  
ATOM   1032  C   GLY   130      37.528  14.094  -6.639  1.00  0.00           C  
ATOM   1033  O   GLY   130      37.899  13.896  -5.481  1.00  0.00           O  
ATOM   1034  N   PHE   131      37.069  13.114  -7.406  1.00  0.00           N  
ATOM   1035  CA  PHE   131      37.071  11.729  -6.937  1.00  0.00           C  
ATOM   1036  C   PHE   131      38.511  11.308  -6.701  1.00  0.00           C  
ATOM   1037  O   PHE   131      38.818  10.587  -5.766  1.00  0.00           O  
ATOM   1038  CB  PHE   131      36.443  10.806  -7.979  1.00  0.00           C  
ATOM   1039  CG  PHE   131      36.340   9.370  -7.540  1.00  0.00           C  
ATOM   1040  CD1 PHE   131      35.269   8.960  -6.726  1.00  0.00           C  
ATOM   1041  CD2 PHE   131      37.294   8.418  -7.949  1.00  0.00           C  
ATOM   1042  CE1 PHE   131      35.140   7.610  -6.320  1.00  0.00           C  
ATOM   1043  CE2 PHE   131      37.168   7.058  -7.562  1.00  0.00           C  
ATOM   1044  CZ  PHE   131      36.084   6.656  -6.751  1.00  0.00           C  
ATOM   1045  N   TYR   132      39.415  11.814  -7.525  1.00  0.00           N  
ATOM   1046  CA  TYR   132      40.821  11.458  -7.420  1.00  0.00           C  
ATOM   1047  C   TYR   132      41.546  12.233  -6.320  1.00  0.00           C  
ATOM   1048  O   TYR   132      42.667  11.889  -5.952  1.00  0.00           O  
ATOM   1049  CB  TYR   132      41.474  11.634  -8.787  1.00  0.00           C  
ATOM   1050  CG  TYR   132      40.774  10.794  -9.836  1.00  0.00           C  
ATOM   1051  CD1 TYR   132      40.973   9.400  -9.895  1.00  0.00           C  
ATOM   1052  CD2 TYR   132      39.890  11.380 -10.764  1.00  0.00           C  
ATOM   1053  CE1 TYR   132      40.375   8.619 -10.913  1.00  0.00           C  
ATOM   1054  CE2 TYR   132      39.282  10.600 -11.782  1.00  0.00           C  
ATOM   1055  CZ  TYR   132      39.561   9.233 -11.862  1.00  0.00           C  
ATOM   1056  OH  TYR   132      39.053   8.457 -12.867  1.00  0.00           O  
ATOM   1057  N   GLY   133      40.880  13.216  -5.726  1.00  0.00           N  
ATOM   1058  CA  GLY   133      41.347  13.856  -4.502  1.00  0.00           C  
ATOM   1059  C   GLY   133      42.732  14.474  -4.522  1.00  0.00           C  
ATOM   1060  O   GLY   133      42.942  15.548  -5.075  1.00  0.00           O  
ATOM   1061  N   GLN   134      43.716  13.782  -3.967  1.00  0.00           N  
ATOM   1062  CA  GLN   134      45.087  14.285  -3.959  1.00  0.00           C  
ATOM   1063  C   GLN   134      45.713  14.221  -5.355  1.00  0.00           C  
ATOM   1064  O   GLN   134      46.777  14.785  -5.599  1.00  0.00           O  
ATOM   1065  CB  GLN   134      45.940  13.543  -2.919  1.00  0.00           C  
ATOM   1066  CG  GLN   134      46.368  12.110  -3.233  1.00  0.00           C  
ATOM   1067  CD  GLN   134      45.411  11.026  -2.761  1.00  0.00           C  
ATOM   1068  NE2 GLN   134      45.945  10.032  -2.109  1.00  0.00           N  
ATOM   1069  OE1 GLN   134      44.206  11.070  -2.986  1.00  0.00           O  
ATOM   1070  N   PHE   135      45.032  13.562  -6.283  1.00  0.00           N  
ATOM   1071  CA  PHE   135      45.427  13.522  -7.689  1.00  0.00           C  
ATOM   1072  C   PHE   135      44.376  14.213  -8.561  1.00  0.00           C  
ATOM   1073  O   PHE   135      44.217  13.905  -9.741  1.00  0.00           O  
ATOM   1074  CB  PHE   135      45.635  12.073  -8.120  1.00  0.00           C  
ATOM   1075  CG  PHE   135      46.586  11.319  -7.231  1.00  0.00           C  
ATOM   1076  CD1 PHE   135      47.954  11.650  -7.194  1.00  0.00           C  
ATOM   1077  CD2 PHE   135      46.109  10.295  -6.396  1.00  0.00           C  
ATOM   1078  CE1 PHE   135      48.838  10.979  -6.314  1.00  0.00           C  
ATOM   1079  CE2 PHE   135      46.978   9.608  -5.524  1.00  0.00           C  
ATOM   1080  CZ  PHE   135      48.347   9.957  -5.473  1.00  0.00           C  
ATOM   1081  N   GLU   136      43.640  15.151  -7.982  1.00  0.00           N  
ATOM   1082  CA  GLU   136      42.621  15.896  -8.724  1.00  0.00           C  
ATOM   1083  C   GLU   136      43.245  16.688  -9.868  1.00  0.00           C  
ATOM   1084  O   GLU   136      42.704  16.712 -10.973  1.00  0.00           O  
ATOM   1085  CB  GLU   136      41.870  16.841  -7.779  1.00  0.00           C  
ATOM   1086  CG  GLU   136      40.810  17.705  -8.444  1.00  0.00           C  
ATOM   1087  CD  GLU   136      40.004  18.536  -7.468  1.00  0.00           C  
ATOM   1088  OE1 GLU   136      40.198  18.444  -6.235  1.00  0.00           O  
ATOM   1089  OE2 GLU   136      39.125  19.295  -7.934  1.00  0.00           O1-
ATOM   1090  N   GLN   137      44.411  17.282  -9.650  1.00  0.00           N  
ATOM   1091  CA  GLN   137      45.062  18.021 -10.729  1.00  0.00           C  
ATOM   1092  C   GLN   137      45.485  17.058 -11.827  1.00  0.00           C  
ATOM   1093  O   GLN   137      45.437  17.403 -12.997  1.00  0.00           O  
ATOM   1094  CB  GLN   137      46.304  18.777 -10.255  1.00  0.00           C  
ATOM   1095  CG  GLN   137      46.059  19.870  -9.218  1.00  0.00           C  
ATOM   1096  CD  GLN   137      47.319  20.674  -8.956  1.00  0.00           C  
ATOM   1097  NE2 GLN   137      47.175  21.914  -8.585  1.00  0.00           N  
ATOM   1098  OE1 GLN   137      48.430  20.180  -9.117  1.00  0.00           O  
ATOM   1099  N   ASN   138      45.838  15.824 -11.486  1.00  0.00           N  
ATOM   1100  CA  ASN   138      46.269  14.881 -12.517  1.00  0.00           C  
ATOM   1101  C   ASN   138      45.083  14.520 -13.390  1.00  0.00           C  
ATOM   1102  O   ASN   138      45.209  14.433 -14.606  1.00  0.00           O  
ATOM   1103  CB  ASN   138      46.857  13.590 -11.939  1.00  0.00           C  
ATOM   1104  CG  ASN   138      48.170  13.800 -11.245  1.00  0.00           C  
ATOM   1105  ND2 ASN   138      48.568  12.839 -10.476  1.00  0.00           N  
ATOM   1106  OD1 ASN   138      48.836  14.816 -11.415  1.00  0.00           O  
ATOM   1107  N   ALA   139      43.919  14.354 -12.780  1.00  0.00           N  
ATOM   1108  CA  ALA   139      42.717  14.056 -13.544  1.00  0.00           C  
ATOM   1109  C   ALA   139      42.389  15.212 -14.493  1.00  0.00           C  
ATOM   1110  O   ALA   139      42.066  14.990 -15.657  1.00  0.00           O  
ATOM   1111  CB  ALA   139      41.568  13.780 -12.588  1.00  0.00           C  
ATOM   1112  N   ARG   140      42.523  16.447 -14.022  1.00  0.00           N  
ATOM   1113  CA  ARG   140      42.281  17.615 -14.877  1.00  0.00           C  
ATOM   1114  C   ARG   140      43.302  17.733 -16.001  1.00  0.00           C  
ATOM   1115  O   ARG   140      42.945  18.070 -17.131  1.00  0.00           O  
ATOM   1116  CB  ARG   140      42.359  18.912 -14.069  1.00  0.00           C  
ATOM   1117  CG  ARG   140      41.313  19.093 -12.985  1.00  0.00           C  
ATOM   1118  CD  ARG   140      41.599  20.403 -12.285  1.00  0.00           C  
ATOM   1119  NE  ARG   140      40.841  20.603 -11.043  1.00  0.00           N  
ATOM   1120  CZ  ARG   140      40.878  21.692 -10.287  1.00  0.00           C  
ATOM   1121  NH1 ARG   140      41.481  22.798 -10.637  1.00  0.00           N1+
ATOM   1122  NH2 ARG   140      40.297  21.672  -9.125  1.00  0.00           N  
ATOM   1123  N   ASN   141      44.562  17.468 -15.692  1.00  0.00           N  
ATOM   1124  CA  ASN   141      45.646  17.598 -16.666  1.00  0.00           C  
ATOM   1125  C   ASN   141      45.450  16.570 -17.766  1.00  0.00           C  
ATOM   1126  O   ASN   141      45.522  16.882 -18.955  1.00  0.00           O  
ATOM   1127  CB  ASN   141      47.023  17.366 -16.021  1.00  0.00           C  
ATOM   1128  CG  ASN   141      47.392  18.423 -15.006  1.00  0.00           C  
ATOM   1129  ND2 ASN   141      48.327  18.109 -14.156  1.00  0.00           N  
ATOM   1130  OD1 ASN   141      46.833  19.513 -14.981  1.00  0.00           O  
ATOM   1131  N   TRP   142      45.157  15.337 -17.381  1.00  0.00           N  
ATOM   1132  CA  TRP   142      44.899  14.309 -18.377  1.00  0.00           C  
ATOM   1133  C   TRP   142      43.614  14.601 -19.132  1.00  0.00           C  
ATOM   1134  O   TRP   142      43.583  14.390 -20.327  1.00  0.00           O  
ATOM   1135  CB  TRP   142      44.894  12.906 -17.770  1.00  0.00           C  
ATOM   1136  CG  TRP   142      46.296  12.448 -17.457  1.00  0.00           C  
ATOM   1137  CD1 TRP   142      46.933  12.484 -16.256  1.00  0.00           C  
ATOM   1138  CD2 TRP   142      47.269  11.937 -18.389  1.00  0.00           C  
ATOM   1139  CE2 TRP   142      48.474  11.710 -17.658  1.00  0.00           C  
ATOM   1140  CE3 TRP   142      47.256  11.668 -19.775  1.00  0.00           C  
ATOM   1141  NE1 TRP   142      48.228  12.058 -16.358  1.00  0.00           N  
ATOM   1142  CZ2 TRP   142      49.651  11.240 -18.275  1.00  0.00           C  
ATOM   1143  CZ3 TRP   142      48.440  11.187 -20.398  1.00  0.00           C  
ATOM   1144  CH2 TRP   142      49.626  10.984 -19.634  1.00  0.00           C  
ATOM   1145  N   TYR   143      42.586  15.164 -18.515  1.00  0.00           N  
ATOM   1146  CA  TYR   143      41.387  15.523 -19.273  1.00  0.00           C  
ATOM   1147  C   TYR   143      41.681  16.505 -20.406  1.00  0.00           C  
ATOM   1148  O   TYR   143      41.137  16.381 -21.508  1.00  0.00           O  
ATOM   1149  CB  TYR   143      40.329  16.119 -18.350  1.00  0.00           C  
ATOM   1150  CG  TYR   143      38.991  16.269 -19.027  1.00  0.00           C  
ATOM   1151  CD1 TYR   143      38.287  15.133 -19.457  1.00  0.00           C  
ATOM   1152  CD2 TYR   143      38.413  17.537 -19.234  1.00  0.00           C  
ATOM   1153  CE1 TYR   143      37.006  15.250 -20.036  1.00  0.00           C  
ATOM   1154  CE2 TYR   143      37.129  17.656 -19.829  1.00  0.00           C  
ATOM   1155  CZ  TYR   143      36.431  16.501 -20.204  1.00  0.00           C  
ATOM   1156  OH  TYR   143      35.179  16.567 -20.754  1.00  0.00           O  
ATOM   1157  N   THR   144      42.587  17.444 -20.186  1.00  0.00           N  
ATOM   1158  CA  THR   144      43.011  18.313 -21.279  1.00  0.00           C  
ATOM   1159  C   THR   144      43.800  17.544 -22.330  1.00  0.00           C  
ATOM   1160  O   THR   144      43.499  17.626 -23.519  1.00  0.00           O  
ATOM   1161  CB  THR   144      43.862  19.476 -20.759  1.00  0.00           C  
ATOM   1162  CG2 THR   144      44.108  20.511 -21.835  1.00  0.00           C  
ATOM   1163  OG1 THR   144      43.163  20.107 -19.685  1.00  0.00           O  
ATOM   1164  N   ARG   145      44.780  16.754 -21.908  1.00  0.00           N  
ATOM   1165  CA  ARG   145      45.637  16.032 -22.857  1.00  0.00           C  
ATOM   1166  C   ARG   145      44.861  15.080 -23.746  1.00  0.00           C  
ATOM   1167  O   ARG   145      45.111  14.984 -24.948  1.00  0.00           O  
ATOM   1168  CB  ARG   145      46.695  15.222 -22.104  1.00  0.00           C  
ATOM   1169  CG  ARG   145      47.757  16.057 -21.430  1.00  0.00           C  
ATOM   1170  CD  ARG   145      48.657  15.194 -20.578  1.00  0.00           C  
ATOM   1171  NE  ARG   145      49.727  16.018 -20.009  1.00  0.00           N  
ATOM   1172  CZ  ARG   145      50.711  15.608 -19.226  1.00  0.00           C  
ATOM   1173  NH1 ARG   145      50.844  14.379 -18.797  1.00  0.00           N1+
ATOM   1174  NH2 ARG   145      51.597  16.490 -18.885  1.00  0.00           N  
ATOM   1175  N   ILE   146      43.923  14.372 -23.142  1.00  0.00           N  
ATOM   1176  CA  ILE   146      43.129  13.382 -23.850  1.00  0.00           C  
ATOM   1177  C   ILE   146      42.217  14.088 -24.838  1.00  0.00           C  
ATOM   1178  O   ILE   146      42.155  13.678 -25.997  1.00  0.00           O  
ATOM   1179  CB  ILE   146      42.317  12.501 -22.865  1.00  0.00           C  
ATOM   1180  CG1 ILE   146      43.291  11.733 -21.955  1.00  0.00           C  
ATOM   1181  CG2 ILE   146      41.428  11.497 -23.627  1.00  0.00           C  
ATOM   1182  CD1 ILE   146      42.658  10.951 -20.807  1.00  0.00           C  
ATOM   1183  N   GLN   147      41.546  15.159 -24.437  1.00  0.00           N  
ATOM   1184  CA  GLN   147      40.660  15.828 -25.383  1.00  0.00           C  
ATOM   1185  C   GLN   147      41.406  16.463 -26.540  1.00  0.00           C  
ATOM   1186  O   GLN   147      40.956  16.352 -27.684  1.00  0.00           O  
ATOM   1187  CB  GLN   147      39.833  16.938 -24.742  1.00  0.00           C  
ATOM   1188  CG  GLN   147      38.652  16.457 -23.934  1.00  0.00           C  
ATOM   1189  CD  GLN   147      37.694  17.583 -23.644  1.00  0.00           C  
ATOM   1190  NE2 GLN   147      36.501  17.242 -23.285  1.00  0.00           N  
ATOM   1191  OE1 GLN   147      38.020  18.760 -23.763  1.00  0.00           O  
ATOM   1192  N   GLU   148      42.518  17.128 -26.258  1.00  0.00           N  
ATOM   1193  CA  GLU   148      43.217  17.891 -27.287  1.00  0.00           C  
ATOM   1194  C   GLU   148      43.684  17.042 -28.453  1.00  0.00           C  
ATOM   1195  O   GLU   148      43.555  17.477 -29.588  1.00  0.00           O  
ATOM   1196  CB  GLU   148      44.445  18.599 -26.718  1.00  0.00           C  
ATOM   1197  CG  GLU   148      44.135  19.850 -25.916  1.00  0.00           C  
ATOM   1198  CD  GLU   148      45.400  20.533 -25.426  1.00  0.00           C  
ATOM   1199  OE1 GLU   148      46.504  19.941 -25.485  1.00  0.00           O  
ATOM   1200  OE2 GLU   148      45.322  21.702 -24.996  1.00  0.00           O1-
ATOM   1201  N   THR   149      44.215  15.856 -28.195  1.00  0.00           N  
ATOM   1202  CA  THR   149      44.762  15.035 -29.276  1.00  0.00           C  
ATOM   1203  C   THR   149      44.012  13.739 -29.546  1.00  0.00           C  
ATOM   1204  O   THR   149      44.248  13.108 -30.574  1.00  0.00           O  
ATOM   1205  CB  THR   149      46.232  14.700 -29.011  1.00  0.00           C  
ATOM   1206  CG2 THR   149      47.085  15.949 -28.984  1.00  0.00           C  
ATOM   1207  OG1 THR   149      46.337  14.084 -27.730  1.00  0.00           O  
ATOM   1208  N   GLY   150      43.091  13.330 -28.684  1.00  0.00           N  
ATOM   1209  CA  GLY   150      42.377  12.077 -28.895  1.00  0.00           C  
ATOM   1210  C   GLY   150      43.207  10.870 -28.515  1.00  0.00           C  
ATOM   1211  O   GLY   150      43.243   9.886 -29.250  1.00  0.00           O  
ATOM   1212  N   LEU   151      43.919  10.979 -27.402  1.00  0.00           N  
ATOM   1213  CA  LEU   151      44.933   9.992 -27.021  1.00  0.00           C  
ATOM   1214  C   LEU   151      44.479   8.540 -26.932  1.00  0.00           C  
ATOM   1215  O   LEU   151      43.401   8.215 -26.428  1.00  0.00           O  
ATOM   1216  CB  LEU   151      45.554  10.366 -25.671  1.00  0.00           C  
ATOM   1217  CG  LEU   151      46.507  11.560 -25.559  1.00  0.00           C  
ATOM   1218  CD1 LEU   151      46.906  11.752 -24.098  1.00  0.00           C  
ATOM   1219  CD2 LEU   151      47.755  11.371 -26.425  1.00  0.00           C  
ATOM   1220  N   TYR   152      45.374   7.671 -27.381  1.00  0.00           N  
ATOM   1221  CA  TYR   152      45.211   6.227 -27.253  1.00  0.00           C  
ATOM   1222  C   TYR   152      45.434   5.744 -25.825  1.00  0.00           C  
ATOM   1223  O   TYR   152      46.519   5.949 -25.268  1.00  0.00           O  
ATOM   1224  CB  TYR   152      46.313   5.490 -28.007  1.00  0.00           C  
ATOM   1225  CG  TYR   152      46.263   5.413 -29.507  1.00  0.00           C  
ATOM   1226  CD1 TYR   152      45.231   4.715 -30.154  1.00  0.00           C  
ATOM   1227  CD2 TYR   152      47.330   5.911 -30.282  1.00  0.00           C  
ATOM   1228  CE1 TYR   152      45.283   4.473 -31.543  1.00  0.00           C  
ATOM   1229  CE2 TYR   152      47.385   5.666 -31.677  1.00  0.00           C  
ATOM   1230  CZ  TYR   152      46.361   4.948 -32.292  1.00  0.00           C  
ATOM   1231  OH  TYR   152      46.430   4.721 -33.643  1.00  0.00           O  
ATOM   1232  N   PHE   153      44.491   4.972 -25.307  1.00  0.00           N  
ATOM   1233  CA  PHE   153      44.686   4.206 -24.078  1.00  0.00           C  
ATOM   1234  C   PHE   153      44.332   2.749 -24.315  1.00  0.00           C  
ATOM   1235  O   PHE   153      43.762   2.378 -25.340  1.00  0.00           O  
ATOM   1236  CB  PHE   153      43.854   4.764 -22.923  1.00  0.00           C  
ATOM   1237  CG  PHE   153      44.264   6.140 -22.530  1.00  0.00           C  
ATOM   1238  CD1 PHE   153      43.750   7.238 -23.223  1.00  0.00           C  
ATOM   1239  CD2 PHE   153      45.210   6.349 -21.509  1.00  0.00           C  
ATOM   1240  CE1 PHE   153      44.229   8.517 -22.981  1.00  0.00           C  
ATOM   1241  CE2 PHE   153      45.688   7.653 -21.231  1.00  0.00           C  
ATOM   1242  CZ  PHE   153      45.220   8.736 -21.990  1.00  0.00           C  
ATOM   1243  N   ASN   154      44.616   1.929 -23.325  1.00  0.00           N  
ATOM   1244  CA  ASN   154      44.232   0.531 -23.289  1.00  0.00           C  
ATOM   1245  C   ASN   154      43.757   0.402 -21.856  1.00  0.00           C  
ATOM   1246  O   ASN   154      44.116   1.257 -21.054  1.00  0.00           O  
ATOM   1247  CB  ASN   154      45.430  -0.363 -23.590  1.00  0.00           C  
ATOM   1248  CG  ASN   154      45.063  -1.811 -23.598  1.00  0.00           C  
ATOM   1249  ND2 ASN   154      44.601  -2.269 -24.716  1.00  0.00           N  
ATOM   1250  OD1 ASN   154      45.151  -2.508 -22.606  1.00  0.00           O  
ATOM   1251  N   HIS   155      42.990  -0.639 -21.545  1.00  0.00           N  
ATOM   1252  CA  HIS   155      42.488  -0.845 -20.190  1.00  0.00           C  
ATOM   1253  C   HIS   155      42.893  -2.203 -19.615  1.00  0.00           C  
ATOM   1254  O   HIS   155      42.045  -3.064 -19.379  1.00  0.00           O  
ATOM   1255  CB  HIS   155      40.965  -0.695 -20.156  1.00  0.00           C  
ATOM   1256  CG  HIS   155      40.238  -1.733 -20.953  1.00  0.00           C  
ATOM   1257  CD2 HIS   155      39.299  -2.639 -20.591  1.00  0.00           C  
ATOM   1258  ND1 HIS   155      40.452  -1.921 -22.301  1.00  0.00           N  
ATOM   1259  CE1 HIS   155      39.677  -2.898 -22.736  1.00  0.00           C  
ATOM   1260  NE2 HIS   155      38.967  -3.351 -21.718  1.00  0.00           N  
ATOM   1261  N   ALA   156      44.190  -2.386 -19.388  1.00  0.00           N  
ATOM   1262  CA  ALA   156      44.709  -3.628 -18.830  1.00  0.00           C  
ATOM   1263  C   ALA   156      44.348  -3.630 -17.341  1.00  0.00           C  
ATOM   1264  O   ALA   156      45.130  -3.255 -16.470  1.00  0.00           O  
ATOM   1265  CB  ALA   156      46.207  -3.729 -19.058  1.00  0.00           C  
ATOM   1266  N   ILE   157      43.104  -3.988 -17.075  1.00  0.00           N  
ATOM   1267  CA  ILE   157      42.529  -3.938 -15.732  1.00  0.00           C  
ATOM   1268  C   ILE   157      42.323  -5.370 -15.232  1.00  0.00           C  
ATOM   1269  O   ILE   157      42.438  -5.645 -14.033  1.00  0.00           O  
ATOM   1270  CB  ILE   157      41.224  -3.072 -15.765  1.00  0.00           C  
ATOM   1271  CG1 ILE   157      41.605  -1.604 -16.070  1.00  0.00           C  
ATOM   1272  CG2 ILE   157      40.439  -3.158 -14.442  1.00  0.00           C  
ATOM   1273  CD1 ILE   157      40.444  -0.605 -16.207  1.00  0.00           C  
ATOM   1274  N   VAL   158      42.087  -6.302 -16.147  1.00  0.00           N  
ATOM   1275  CA  VAL   158      41.833  -7.694 -15.778  1.00  0.00           C  
ATOM   1276  C   VAL   158      43.109  -8.345 -15.244  1.00  0.00           C  
ATOM   1277  O   VAL   158      44.165  -8.346 -15.881  1.00  0.00           O  
ATOM   1278  CB  VAL   158      41.264  -8.493 -16.986  1.00  0.00           C  
ATOM   1279  CG1 VAL   158      41.019  -9.949 -16.628  1.00  0.00           C  
ATOM   1280  CG2 VAL   158      39.947  -7.862 -17.472  1.00  0.00           C  
ATOM   1281  N   ASN   159      43.014  -8.877 -14.037  1.00  0.00           N  
ATOM   1282  CA  ASN   159      44.160  -9.470 -13.359  1.00  0.00           C  
ATOM   1283  C   ASN   159      44.399 -10.892 -13.849  1.00  0.00           C  
ATOM   1284  O   ASN   159      43.435 -11.592 -14.203  1.00  0.00           O  
ATOM   1285  CB  ASN   159      43.899  -9.509 -11.856  1.00  0.00           C  
ATOM   1286  CG  ASN   159      43.979  -8.158 -11.231  1.00  0.00           C  
ATOM   1287  ND2 ASN   159      42.852  -7.595 -10.928  1.00  0.00           N  
ATOM   1288  OD1 ASN   159      45.052  -7.599 -11.056  1.00  0.00           O  
ATOM   1289  N   PRO   160      45.664 -11.355 -13.850  1.00  0.00           N  
ATOM   1290  CA  PRO   160      45.861 -12.732 -14.314  1.00  0.00           C  
ATOM   1291  C   PRO   160      45.189 -13.760 -13.408  1.00  0.00           C  
ATOM   1292  O   PRO   160      45.165 -13.588 -12.181  1.00  0.00           O  
ATOM   1293  CB  PRO   160      47.384 -12.903 -14.256  1.00  0.00           C  
ATOM   1294  CG  PRO   160      47.917 -11.507 -14.315  1.00  0.00           C  
ATOM   1295  CD  PRO   160      46.952 -10.749 -13.467  1.00  0.00           C  
ATOM   1296  N   PRO   161      44.584 -14.810 -13.983  1.00  0.00           N  
ATOM   1297  CA  PRO   161      44.210 -15.896 -13.071  1.00  0.00           C  
ATOM   1298  C   PRO   161      45.450 -16.544 -12.460  1.00  0.00           C  
ATOM   1299  O   PRO   161      46.498 -16.631 -13.113  1.00  0.00           O  
ATOM   1300  CB  PRO   161      43.494 -16.889 -13.991  1.00  0.00           C  
ATOM   1301  CG  PRO   161      43.072 -16.076 -15.163  1.00  0.00           C  
ATOM   1302  CD  PRO   161      44.210 -15.133 -15.371  1.00  0.00           C  
ATOM   1303  N   ILE   162      45.328 -17.024 -11.231  1.00  0.00           N  
ATOM   1304  CA  ILE   162      46.387 -17.806 -10.576  1.00  0.00           C  
ATOM   1305  C   ILE   162      45.634 -18.975  -9.957  1.00  0.00           C  
ATOM   1306  O   ILE   162      46.019 -20.141 -10.043  1.00  0.00           O  
ATOM   1307  CB  ILE   162      47.167 -17.038  -9.462  1.00  0.00           C  
ATOM   1308  CG1 ILE   162      47.592 -15.632  -9.931  1.00  0.00           C  
ATOM   1309  CG2 ILE   162      48.416 -17.856  -9.048  1.00  0.00           C  
ATOM   1310  CD1 ILE   162      48.250 -14.776  -8.850  1.00  0.00           C  
ATOM   1311  N   ASP   163      44.473 -18.634  -9.429  1.00  0.00           N  
ATOM   1312  CA  ASP   163      43.339 -19.533  -9.265  1.00  0.00           C  
ATOM   1313  C   ASP   163      42.225 -18.513  -9.468  1.00  0.00           C  
ATOM   1314  O   ASP   163      42.544 -17.311  -9.537  1.00  0.00           O  
ATOM   1315  CB  ASP   163      43.330 -20.146  -7.864  1.00  0.00           C  
ATOM   1316  CG  ASP   163      42.459 -21.381  -7.766  1.00  0.00           C  
ATOM   1317  OD1 ASP   163      41.231 -21.276  -7.570  1.00  0.00           O  
ATOM   1318  OD2 ASP   163      43.014 -22.504  -7.878  1.00  0.00           O1-
ATOM   1319  N   ARG   164      40.971 -18.930  -9.566  1.00  0.00           N  
ATOM   1320  CA  ARG   164      39.843 -17.994  -9.620  1.00  0.00           C  
ATOM   1321  C   ARG   164      38.933 -18.226  -8.424  1.00  0.00           C  
ATOM   1322  O   ARG   164      38.454 -17.274  -7.804  1.00  0.00           O  
ATOM   1323  CB  ARG   164      39.051 -18.116 -10.926  1.00  0.00           C  
ATOM   1324  CG  ARG   164      38.054 -16.977 -11.088  1.00  0.00           C  
ATOM   1325  CD  ARG   164      37.082 -17.152 -12.227  1.00  0.00           C  
ATOM   1326  NE  ARG   164      36.156 -16.012 -12.224  1.00  0.00           N  
ATOM   1327  CZ  ARG   164      34.982 -15.948 -12.833  1.00  0.00           C  
ATOM   1328  NH1 ARG   164      34.508 -16.890 -13.603  1.00  0.00           N1+
ATOM   1329  NH2 ARG   164      34.237 -14.902 -12.628  1.00  0.00           N  
ATOM   1330  N   HIS   165      38.702 -19.482  -8.070  1.00  0.00           N  
ATOM   1331  CA  HIS   165      37.875 -19.767  -6.903  1.00  0.00           C  
ATOM   1332  C   HIS   165      38.586 -19.308  -5.641  1.00  0.00           C  
ATOM   1333  O   HIS   165      38.001 -18.657  -4.770  1.00  0.00           O  
ATOM   1334  CB  HIS   165      37.576 -21.256  -6.771  1.00  0.00           C  
ATOM   1335  CG  HIS   165      36.744 -21.572  -5.571  1.00  0.00           C  
ATOM   1336  CD2 HIS   165      37.071 -22.172  -4.396  1.00  0.00           C  
ATOM   1337  ND1 HIS   165      35.439 -21.174  -5.420  1.00  0.00           N  
ATOM   1338  CE1 HIS   165      35.031 -21.534  -4.206  1.00  0.00           C  
ATOM   1339  NE2 HIS   165      35.991 -22.145  -3.540  1.00  0.00           N  
ATOM   1340  N   LEU   166      39.862 -19.645  -5.554  1.00  0.00           N  
ATOM   1341  CA  LEU   166      40.707 -19.211  -4.452  1.00  0.00           C  
ATOM   1342  C   LEU   166      41.313 -17.901  -4.939  1.00  0.00           C  
ATOM   1343  O   LEU   166      41.434 -17.711  -6.156  1.00  0.00           O  
ATOM   1344  CB  LEU   166      41.796 -20.261  -4.189  1.00  0.00           C  
ATOM   1345  CG  LEU   166      41.308 -21.682  -3.857  1.00  0.00           C  
ATOM   1346  CD1 LEU   166      42.482 -22.652  -3.830  1.00  0.00           C  
ATOM   1347  CD2 LEU   166      40.557 -21.749  -2.533  1.00  0.00           C  
ATOM   1348  N   PRO   167      41.686 -16.977  -4.036  1.00  0.00           N  
ATOM   1349  CA  PRO   167      42.385 -15.819  -4.611  1.00  0.00           C  
ATOM   1350  C   PRO   167      43.704 -16.194  -5.298  1.00  0.00           C  
ATOM   1351  O   PRO   167      43.933 -15.828  -6.448  1.00  0.00           O  
ATOM   1352  CB  PRO   167      42.625 -14.921  -3.393  1.00  0.00           C  
ATOM   1353  CG  PRO   167      41.583 -15.339  -2.407  1.00  0.00           C  
ATOM   1354  CD  PRO   167      41.527 -16.834  -2.578  1.00  0.00           C  
ATOM   1355  N   THR   168      44.549 -16.946  -4.598  1.00  0.00           N  
ATOM   1356  CA  THR   168      45.817 -17.464  -5.123  1.00  0.00           C  
ATOM   1357  C   THR   168      46.401 -18.389  -4.053  1.00  0.00           C  
ATOM   1358  O   THR   168      46.206 -18.139  -2.862  1.00  0.00           O  
ATOM   1359  CB  THR   168      46.840 -16.323  -5.449  1.00  0.00           C  
ATOM   1360  CG2 THR   168      47.098 -15.367  -4.288  1.00  0.00           C  
ATOM   1361  OG1 THR   168      48.095 -16.892  -5.822  1.00  0.00           O  
ATOM   1362  N   ASP   169      47.117 -19.437  -4.440  1.00  0.00           N  
ATOM   1363  CA  ASP   169      47.874 -20.271  -3.490  1.00  0.00           C  
ATOM   1364  C   ASP   169      49.349 -19.875  -3.526  1.00  0.00           C  
ATOM   1365  O   ASP   169      50.175 -20.396  -2.777  1.00  0.00           O  
ATOM   1366  CB  ASP   169      47.787 -21.759  -3.854  1.00  0.00           C  
ATOM   1367  CG  ASP   169      46.494 -22.417  -3.403  1.00  0.00           C  
ATOM   1368  OD1 ASP   169      45.816 -21.933  -2.471  1.00  0.00           O  
ATOM   1369  OD2 ASP   169      46.165 -23.491  -3.962  1.00  0.00           O1-
ATOM   1370  N   LYS   170      49.680 -18.953  -4.416  1.00  0.00           N  
ATOM   1371  CA  LYS   170      51.058 -18.538  -4.689  1.00  0.00           C  
ATOM   1372  C   LYS   170      51.177 -17.075  -4.293  1.00  0.00           C  
ATOM   1373  O   LYS   170      50.195 -16.500  -3.824  1.00  0.00           O  
ATOM   1374  CB  LYS   170      51.347 -18.704  -6.185  1.00  0.00           C  
ATOM   1375  CG  LYS   170      51.242 -20.130  -6.702  1.00  0.00           C  
ATOM   1376  CD  LYS   170      51.581 -20.182  -8.185  1.00  0.00           C  
ATOM   1377  CE  LYS   170      51.396 -21.589  -8.730  1.00  0.00           C  
ATOM   1378  NZ  LYS   170      51.636 -21.654 -10.210  1.00  0.00           N1+
ATOM   1379  N   VAL   171      52.324 -16.450  -4.495  1.00  0.00           N  
ATOM   1380  CA  VAL   171      52.456 -15.019  -4.211  1.00  0.00           C  
ATOM   1381  C   VAL   171      51.520 -14.147  -5.047  1.00  0.00           C  
ATOM   1382  O   VAL   171      51.122 -14.480  -6.170  1.00  0.00           O  
ATOM   1383  CB  VAL   171      53.907 -14.493  -4.414  1.00  0.00           C  
ATOM   1384  CG1 VAL   171      54.850 -15.118  -3.399  1.00  0.00           C  
ATOM   1385  CG2 VAL   171      54.414 -14.750  -5.835  1.00  0.00           C  
ATOM   1386  N   LYS   172      51.215 -12.985  -4.486  1.00  0.00           N  
ATOM   1387  CA  LYS   172      50.348 -11.974  -5.094  1.00  0.00           C  
ATOM   1388  C   LYS   172      51.122 -11.079  -6.048  1.00  0.00           C  
ATOM   1389  O   LYS   172      50.571 -10.152  -6.618  1.00  0.00           O  
ATOM   1390  CB  LYS   172      49.757 -11.090  -3.991  1.00  0.00           C  
ATOM   1391  CG  LYS   172      48.958 -11.841  -2.941  1.00  0.00           C  
ATOM   1392  CD  LYS   172      48.355 -10.900  -1.914  1.00  0.00           C  
ATOM   1393  CE  LYS   172      47.596 -11.700  -0.864  1.00  0.00           C  
ATOM   1394  NZ  LYS   172      46.801 -10.828   0.052  1.00  0.00           N1+
ATOM   1395  N   ASP   173      52.403 -11.369  -6.228  1.00  0.00           N  
ATOM   1396  CA  ASP   173      53.315 -10.534  -7.027  1.00  0.00           C  
ATOM   1397  C   ASP   173      52.933 -10.451  -8.499  1.00  0.00           C  
ATOM   1398  O   ASP   173      53.377  -9.571  -9.227  1.00  0.00           O  
ATOM   1399  CB  ASP   173      54.738 -11.104  -6.991  1.00  0.00           C  
ATOM   1400  CG  ASP   173      55.370 -11.063  -5.616  1.00  0.00           C  
ATOM   1401  OD1 ASP   173      54.853 -10.379  -4.710  1.00  0.00           O  
ATOM   1402  OD2 ASP   173      56.421 -11.713  -5.433  1.00  0.00           O1-
ATOM   1403  N   VAL   174      52.124 -11.400  -8.932  1.00  0.00           N  
ATOM   1404  CA  VAL   174      51.613 -11.459 -10.296  1.00  0.00           C  
ATOM   1405  C   VAL   174      50.621 -10.317 -10.528  1.00  0.00           C  
ATOM   1406  O   VAL   174      50.484  -9.826 -11.642  1.00  0.00           O  
ATOM   1407  CB  VAL   174      50.962 -12.847 -10.493  1.00  0.00           C  
ATOM   1408  CG1 VAL   174      50.208 -12.978 -11.803  1.00  0.00           C  
ATOM   1409  CG2 VAL   174      52.032 -13.937 -10.413  1.00  0.00           C  
ATOM   1410  N   TYR   175      49.959  -9.834  -9.490  1.00  0.00           N  
ATOM   1411  CA  TYR   175      49.066  -8.691  -9.642  1.00  0.00           C  
ATOM   1412  C   TYR   175      49.934  -7.442  -9.590  1.00  0.00           C  
ATOM   1413  O   TYR   175      50.911  -7.410  -8.844  1.00  0.00           O  
ATOM   1414  CB  TYR   175      48.056  -8.672  -8.498  1.00  0.00           C  
ATOM   1415  CG  TYR   175      47.299  -9.974  -8.376  1.00  0.00           C  
ATOM   1416  CD1 TYR   175      46.508 -10.448  -9.436  1.00  0.00           C  
ATOM   1417  CD2 TYR   175      47.389 -10.752  -7.204  1.00  0.00           C  
ATOM   1418  CE1 TYR   175      45.786 -11.666  -9.320  1.00  0.00           C  
ATOM   1419  CE2 TYR   175      46.668 -11.969  -7.081  1.00  0.00           C  
ATOM   1420  CZ  TYR   175      45.862 -12.401  -8.135  1.00  0.00           C  
ATOM   1421  OH  TYR   175      45.154 -13.565  -8.006  1.00  0.00           O  
ATOM   1422  N   ILE   176      49.604  -6.420 -10.368  1.00  0.00           N  
ATOM   1423  CA  ILE   176      50.383  -5.180 -10.326  1.00  0.00           C  
ATOM   1424  C   ILE   176      50.257  -4.557  -8.941  1.00  0.00           C  
ATOM   1425  O   ILE   176      49.160  -4.282  -8.451  1.00  0.00           O  
ATOM   1426  CB  ILE   176      50.015  -4.172 -11.453  1.00  0.00           C  
ATOM   1427  CG1 ILE   176      50.348  -4.819 -12.812  1.00  0.00           C  
ATOM   1428  CG2 ILE   176      50.810  -2.847 -11.282  1.00  0.00           C  
ATOM   1429  CD1 ILE   176      50.016  -4.007 -14.055  1.00  0.00           C  
ATOM   1430  N   LYS   177      51.403  -4.349  -8.313  1.00  0.00           N  
ATOM   1431  CA  LYS   177      51.493  -3.761  -6.983  1.00  0.00           C  
ATOM   1432  C   LYS   177      52.761  -2.931  -6.943  1.00  0.00           C  
ATOM   1433  O   LYS   177      53.575  -2.991  -7.867  1.00  0.00           O  
ATOM   1434  CB  LYS   177      51.510  -4.861  -5.916  1.00  0.00           C  
ATOM   1435  CG  LYS   177      52.750  -5.746  -5.943  1.00  0.00           C  
ATOM   1436  CD  LYS   177      52.744  -6.777  -4.828  1.00  0.00           C  
ATOM   1437  CE  LYS   177      54.157  -7.013  -4.305  1.00  0.00           C  
ATOM   1438  NZ  LYS   177      55.115  -7.574  -5.292  1.00  0.00           N1+
ATOM   1439  N   LEU   178      52.933  -2.173  -5.874  1.00  0.00           N  
ATOM   1440  CA  LEU   178      54.142  -1.382  -5.666  1.00  0.00           C  
ATOM   1441  C   LEU   178      55.313  -2.333  -5.506  1.00  0.00           C  
ATOM   1442  O   LEU   178      55.198  -3.362  -4.843  1.00  0.00           O  
ATOM   1443  CB  LEU   178      54.086  -0.605  -4.343  1.00  0.00           C  
ATOM   1444  CG  LEU   178      53.120   0.548  -4.046  1.00  0.00           C  
ATOM   1445  CD1 LEU   178      51.659   0.170  -4.198  1.00  0.00           C  
ATOM   1446  CD2 LEU   178      53.386   0.984  -2.617  1.00  0.00           C  
ATOM   1447  N   GLU   179      56.478  -1.945  -5.986  1.00  0.00           N  
ATOM   1448  CA  GLU   179      57.716  -2.485  -5.443  1.00  0.00           C  
ATOM   1449  C   GLU   179      58.107  -1.515  -4.331  1.00  0.00           C  
ATOM   1450  O   GLU   179      58.223  -1.910  -3.168  1.00  0.00           O  
ATOM   1451  CB  GLU   179      58.797  -2.612  -6.519  1.00  0.00           C  
ATOM   1452  CG  GLU   179      59.997  -3.442  -6.067  1.00  0.00           C  
ATOM   1453  CD  GLU   179      59.740  -4.949  -6.051  1.00  0.00           C  
ATOM   1454  OE1 GLU   179      58.627  -5.429  -6.376  1.00  0.00           O  
ATOM   1455  OE2 GLU   179      60.670  -5.690  -5.659  1.00  0.00           O1-
ATOM   1456  N   LYS   180      58.208  -0.232  -4.668  1.00  0.00           N  
ATOM   1457  CA  LYS   180      58.499   0.825  -3.694  1.00  0.00           C  
ATOM   1458  C   LYS   180      58.054   2.184  -4.211  1.00  0.00           C  
ATOM   1459  O   LYS   180      57.834   2.358  -5.407  1.00  0.00           O  
ATOM   1460  CB  LYS   180      59.999   0.848  -3.360  1.00  0.00           C  
ATOM   1461  CG  LYS   180      60.965   1.077  -4.520  1.00  0.00           C  
ATOM   1462  CD  LYS   180      62.389   1.034  -3.969  1.00  0.00           C  
ATOM   1463  CE  LYS   180      63.469   1.271  -5.011  1.00  0.00           C  
ATOM   1464  NZ  LYS   180      63.649   0.108  -5.936  1.00  0.00           N1+
ATOM   1465  N   GLU   181      57.936   3.142  -3.309  1.00  0.00           N  
ATOM   1466  CA  GLU   181      57.561   4.516  -3.635  1.00  0.00           C  
ATOM   1467  C   GLU   181      58.862   5.317  -3.674  1.00  0.00           C  
ATOM   1468  O   GLU   181      59.793   4.986  -2.936  1.00  0.00           O  
ATOM   1469  CB  GLU   181      56.641   5.038  -2.529  1.00  0.00           C  
ATOM   1470  CG  GLU   181      56.017   6.389  -2.806  1.00  0.00           C  
ATOM   1471  CD  GLU   181      55.286   6.940  -1.597  1.00  0.00           C  
ATOM   1472  OE1 GLU   181      54.393   6.261  -1.051  1.00  0.00           O  
ATOM   1473  OE2 GLU   181      55.615   8.059  -1.141  1.00  0.00           O1-
ATOM   1474  N   THR   182      58.945   6.352  -4.498  1.00  0.00           N  
ATOM   1475  CA  THR   182      60.140   7.189  -4.635  1.00  0.00           C  
ATOM   1476  C   THR   182      59.706   8.655  -4.690  1.00  0.00           C  
ATOM   1477  O   THR   182      58.502   8.940  -4.719  1.00  0.00           O  
ATOM   1478  CB  THR   182      60.903   6.860  -5.941  1.00  0.00           C  
ATOM   1479  CG2 THR   182      61.281   5.394  -6.042  1.00  0.00           C  
ATOM   1480  OG1 THR   182      60.073   7.163  -7.064  1.00  0.00           O  
ATOM   1481  N   ASP   183      60.647   9.590  -4.724  1.00  0.00           N  
ATOM   1482  CA  ASP   183      60.308  11.011  -4.859  1.00  0.00           C  
ATOM   1483  C   ASP   183      59.658  11.286  -6.214  1.00  0.00           C  
ATOM   1484  O   ASP   183      58.699  12.056  -6.314  1.00  0.00           O  
ATOM   1485  CB  ASP   183      61.561  11.897  -4.778  1.00  0.00           C  
ATOM   1486  CG  ASP   183      62.154  11.983  -3.385  1.00  0.00           C  
ATOM   1487  OD1 ASP   183      61.411  11.941  -2.382  1.00  0.00           O  
ATOM   1488  OD2 ASP   183      63.388  12.178  -3.273  1.00  0.00           O1-
ATOM   1489  N   ALA   184      60.181  10.670  -7.265  1.00  0.00           N  
ATOM   1490  CA  ALA   184      59.693  10.918  -8.620  1.00  0.00           C  
ATOM   1491  C   ALA   184      58.356  10.237  -8.920  1.00  0.00           C  
ATOM   1492  O   ALA   184      57.550  10.743  -9.710  1.00  0.00           O  
ATOM   1493  CB  ALA   184      60.750  10.453  -9.626  1.00  0.00           C  
ATOM   1494  N   GLY   185      58.126   9.077  -8.329  1.00  0.00           N  
ATOM   1495  CA  GLY   185      56.954   8.289  -8.670  1.00  0.00           C  
ATOM   1496  C   GLY   185      56.803   7.031  -7.848  1.00  0.00           C  
ATOM   1497  O   GLY   185      57.363   6.917  -6.764  1.00  0.00           O  
ATOM   1498  N   ILE   186      56.081   6.057  -8.370  1.00  0.00           N  
ATOM   1499  CA  ILE   186      55.908   4.770  -7.700  1.00  0.00           C  
ATOM   1500  C   ILE   186      56.495   3.754  -8.667  1.00  0.00           C  
ATOM   1501  O   ILE   186      56.188   3.797  -9.854  1.00  0.00           O  
ATOM   1502  CB  ILE   186      54.413   4.457  -7.425  1.00  0.00           C  
ATOM   1503  CG1 ILE   186      53.767   5.571  -6.573  1.00  0.00           C  
ATOM   1504  CG2 ILE   186      54.277   3.090  -6.712  1.00  0.00           C  
ATOM   1505  CD1 ILE   186      52.243   5.531  -6.532  1.00  0.00           C  
ATOM   1506  N   ILE   187      57.336   2.852  -8.189  1.00  0.00           N  
ATOM   1507  CA  ILE   187      57.881   1.795  -9.031  1.00  0.00           C  
ATOM   1508  C   ILE   187      56.939   0.619  -8.826  1.00  0.00           C  
ATOM   1509  O   ILE   187      56.687   0.242  -7.682  1.00  0.00           O  
ATOM   1510  CB  ILE   187      59.340   1.428  -8.647  1.00  0.00           C  
ATOM   1511  CG1 ILE   187      60.249   2.658  -8.837  1.00  0.00           C  
ATOM   1512  CG2 ILE   187      59.829   0.269  -9.521  1.00  0.00           C  
ATOM   1513  CD1 ILE   187      61.710   2.502  -8.394  1.00  0.00           C  
ATOM   1514  N   VAL   188      56.395   0.061  -9.899  1.00  0.00           N  
ATOM   1515  CA  VAL   188      55.432  -1.045  -9.815  1.00  0.00           C  
ATOM   1516  C   VAL   188      55.895  -2.290 -10.570  1.00  0.00           C  
ATOM   1517  O   VAL   188      56.630  -2.187 -11.555  1.00  0.00           O  
ATOM   1518  CB  VAL   188      54.033  -0.616 -10.362  1.00  0.00           C  
ATOM   1519  CG1 VAL   188      53.456   0.540  -9.538  1.00  0.00           C  
ATOM   1520  CG2 VAL   188      54.087  -0.199 -11.842  1.00  0.00           C  
ATOM   1521  N   SER   189      55.452  -3.462 -10.139  1.00  0.00           N  
ATOM   1522  CA  SER   189      55.700  -4.710 -10.867  1.00  0.00           C  
ATOM   1523  C   SER   189      54.454  -5.580 -10.810  1.00  0.00           C  
ATOM   1524  O   SER   189      53.707  -5.504  -9.836  1.00  0.00           O  
ATOM   1525  CB  SER   189      56.858  -5.507 -10.259  1.00  0.00           C  
ATOM   1526  OG  SER   189      58.084  -4.795 -10.315  1.00  0.00           O  
ATOM   1527  N   GLY   190      54.251  -6.406 -11.827  1.00  0.00           N  
ATOM   1528  CA  GLY   190      53.141  -7.347 -11.880  1.00  0.00           C  
ATOM   1529  C   GLY   190      52.713  -7.528 -13.323  1.00  0.00           C  
ATOM   1530  O   GLY   190      53.422  -7.076 -14.216  1.00  0.00           O  
ATOM   1531  N   ALA   191      51.583  -8.168 -13.572  1.00  0.00           N  
ATOM   1532  CA  ALA   191      51.077  -8.403 -14.918  1.00  0.00           C  
ATOM   1533  C   ALA   191      49.556  -8.208 -14.941  1.00  0.00           C  
ATOM   1534  O   ALA   191      48.912  -8.130 -13.891  1.00  0.00           O  
ATOM   1535  CB  ALA   191      51.459  -9.829 -15.362  1.00  0.00           C  
ATOM   1536  N   LYS   192      48.997  -8.143 -16.142  1.00  0.00           N  
ATOM   1537  CA  LYS   192      47.553  -8.063 -16.392  1.00  0.00           C  
ATOM   1538  C   LYS   192      47.325  -8.877 -17.650  1.00  0.00           C  
ATOM   1539  O   LYS   192      48.254  -9.052 -18.425  1.00  0.00           O  
ATOM   1540  CB  LYS   192      47.114  -6.624 -16.657  1.00  0.00           C  
ATOM   1541  CG  LYS   192      47.150  -5.695 -15.460  1.00  0.00           C  
ATOM   1542  CD  LYS   192      46.044  -5.964 -14.451  1.00  0.00           C  
ATOM   1543  CE  LYS   192      45.985  -4.851 -13.420  1.00  0.00           C  
ATOM   1544  NZ  LYS   192      44.883  -5.070 -12.438  1.00  0.00           N1+
ATOM   1545  N   VAL   193      46.114  -9.348 -17.881  1.00  0.00           N  
ATOM   1546  CA  VAL   193      45.806 -10.193 -19.037  1.00  0.00           C  
ATOM   1547  C   VAL   193      44.652  -9.549 -19.781  1.00  0.00           C  
ATOM   1548  O   VAL   193      44.031  -8.625 -19.255  1.00  0.00           O  
ATOM   1549  CB  VAL   193      45.433 -11.638 -18.610  1.00  0.00           C  
ATOM   1550  CG1 VAL   193      46.642 -12.352 -18.010  1.00  0.00           C  
ATOM   1551  CG2 VAL   193      44.281 -11.640 -17.609  1.00  0.00           C  
ATOM   1552  N   VAL   194      44.378 -10.037 -20.985  1.00  0.00           N  
ATOM   1553  CA  VAL   194      43.282  -9.553 -21.830  1.00  0.00           C  
ATOM   1554  C   VAL   194      43.380  -8.030 -21.968  1.00  0.00           C  
ATOM   1555  O   VAL   194      42.416  -7.272 -21.798  1.00  0.00           O  
ATOM   1556  CB  VAL   194      41.881 -10.073 -21.349  1.00  0.00           C  
ATOM   1557  CG1 VAL   194      40.837  -9.973 -22.472  1.00  0.00           C  
ATOM   1558  CG2 VAL   194      41.953 -11.554 -20.924  1.00  0.00           C  
ATOM   1559  N   ALA   195      44.583  -7.574 -22.290  1.00  0.00           N  
ATOM   1560  CA  ALA   195      44.856  -6.179 -22.618  1.00  0.00           C  
ATOM   1561  C   ALA   195      44.482  -6.016 -24.096  1.00  0.00           C  
ATOM   1562  O   ALA   195      45.327  -5.757 -24.951  1.00  0.00           O  
ATOM   1563  CB  ALA   195      46.340  -5.855 -22.366  1.00  0.00           C  
ATOM   1564  N   THR   196      43.224  -6.276 -24.409  1.00  0.00           N  
ATOM   1565  CA  THR   196      42.737  -6.324 -25.781  1.00  0.00           C  
ATOM   1566  C   THR   196      43.003  -5.019 -26.520  1.00  0.00           C  
ATOM   1567  O   THR   196      42.634  -3.942 -26.035  1.00  0.00           O  
ATOM   1568  CB  THR   196      41.234  -6.619 -25.761  1.00  0.00           C  
ATOM   1569  CG2 THR   196      40.675  -6.938 -27.134  1.00  0.00           C  
ATOM   1570  OG1 THR   196      41.000  -7.734 -24.905  1.00  0.00           O  
ATOM   1571  N   ASN   197      43.654  -5.143 -27.672  1.00  0.00           N  
ATOM   1572  CA  ASN   197      44.059  -4.025 -28.533  1.00  0.00           C  
ATOM   1573  C   ASN   197      45.013  -3.032 -27.858  1.00  0.00           C  
ATOM   1574  O   ASN   197      44.684  -1.857 -27.679  1.00  0.00           O  
ATOM   1575  CB  ASN   197      42.836  -3.298 -29.105  1.00  0.00           C  
ATOM   1576  CG  ASN   197      43.162  -2.494 -30.331  1.00  0.00           C  
ATOM   1577  ND2 ASN   197      42.556  -1.358 -30.454  1.00  0.00           N  
ATOM   1578  OD1 ASN   197      43.950  -2.902 -31.174  1.00  0.00           O  
ATOM   1579  N   SER   198      46.172  -3.523 -27.438  1.00  0.00           N  
ATOM   1580  CA  SER   198      47.189  -2.719 -26.750  1.00  0.00           C  
ATOM   1581  C   SER   198      48.435  -2.430 -27.570  1.00  0.00           C  
ATOM   1582  O   SER   198      49.158  -1.479 -27.277  1.00  0.00           O  
ATOM   1583  CB  SER   198      47.646  -3.476 -25.508  1.00  0.00           C  
ATOM   1584  OG  SER   198      47.679  -4.857 -25.811  1.00  0.00           O  
ATOM   1585  N   ALA   199      48.697  -3.224 -28.599  1.00  0.00           N  
ATOM   1586  CA  ALA   199      49.916  -3.053 -29.386  1.00  0.00           C  
ATOM   1587  C   ALA   199      49.925  -1.689 -30.082  1.00  0.00           C  
ATOM   1588  O   ALA   199      50.961  -1.045 -30.220  1.00  0.00           O  
ATOM   1589  CB  ALA   199      50.038  -4.191 -30.404  1.00  0.00           C  
ATOM   1590  N   LEU   200      48.742  -1.246 -30.484  1.00  0.00           N  
ATOM   1591  CA  LEU   200      48.546   0.030 -31.168  1.00  0.00           C  
ATOM   1592  C   LEU   200      48.123   1.156 -30.219  1.00  0.00           C  
ATOM   1593  O   LEU   200      47.313   1.996 -30.595  1.00  0.00           O  
ATOM   1594  CB  LEU   200      47.483  -0.149 -32.264  1.00  0.00           C  
ATOM   1595  CG  LEU   200      47.756  -1.174 -33.378  1.00  0.00           C  
ATOM   1596  CD1 LEU   200      46.500  -1.359 -34.220  1.00  0.00           C  
ATOM   1597  CD2 LEU   200      48.909  -0.750 -34.281  1.00  0.00           C  
ATOM   1598  N   THR   201      48.627   1.182 -28.990  1.00  0.00           N  
ATOM   1599  CA  THR   201      48.261   2.250 -28.047  1.00  0.00           C  
ATOM   1600  C   THR   201      49.465   2.971 -27.447  1.00  0.00           C  
ATOM   1601  O   THR   201      50.569   2.439 -27.390  1.00  0.00           O  
ATOM   1602  CB  THR   201      47.344   1.740 -26.907  1.00  0.00           C  
ATOM   1603  CG2 THR   201      46.075   1.122 -27.458  1.00  0.00           C  
ATOM   1604  OG1 THR   201      48.012   0.752 -26.122  1.00  0.00           O  
ATOM   1605  N   HIS   202      49.272   4.221 -27.042  1.00  0.00           N  
ATOM   1606  CA  HIS   202      50.347   5.017 -26.448  1.00  0.00           C  
ATOM   1607  C   HIS   202      50.399   4.812 -24.942  1.00  0.00           C  
ATOM   1608  O   HIS   202      51.472   4.714 -24.350  1.00  0.00           O  
ATOM   1609  CB  HIS   202      50.141   6.507 -26.753  1.00  0.00           C  
ATOM   1610  CG  HIS   202      51.358   7.343 -26.499  1.00  0.00           C  
ATOM   1611  CD2 HIS   202      52.094   8.114 -27.345  1.00  0.00           C  
ATOM   1612  ND1 HIS   202      51.998   7.445 -25.286  1.00  0.00           N  
ATOM   1613  CE1 HIS   202      53.056   8.236 -25.432  1.00  0.00           C  
ATOM   1614  NE2 HIS   202      53.159   8.672 -26.672  1.00  0.00           N  
ATOM   1615  N   TYR   203      49.235   4.758 -24.319  1.00  0.00           N  
ATOM   1616  CA  TYR   203      49.138   4.620 -22.877  1.00  0.00           C  
ATOM   1617  C   TYR   203      48.247   3.432 -22.569  1.00  0.00           C  
ATOM   1618  O   TYR   203      47.572   2.896 -23.440  1.00  0.00           O  
ATOM   1619  CB  TYR   203      48.534   5.885 -22.271  1.00  0.00           C  
ATOM   1620  CG  TYR   203      49.351   7.140 -22.483  1.00  0.00           C  
ATOM   1621  CD1 TYR   203      50.503   7.386 -21.709  1.00  0.00           C  
ATOM   1622  CD2 TYR   203      48.967   8.101 -23.441  1.00  0.00           C  
ATOM   1623  CE1 TYR   203      51.287   8.552 -21.919  1.00  0.00           C  
ATOM   1624  CE2 TYR   203      49.741   9.280 -23.636  1.00  0.00           C  
ATOM   1625  CZ  TYR   203      50.894   9.487 -22.878  1.00  0.00           C  
ATOM   1626  OH  TYR   203      51.645  10.612 -23.092  1.00  0.00           O  
ATOM   1627  N   ASN   204      48.230   3.061 -21.305  1.00  0.00           N  
ATOM   1628  CA  ASN   204      47.366   2.038 -20.756  1.00  0.00           C  
ATOM   1629  C   ASN   204      46.848   2.707 -19.493  1.00  0.00           C  
ATOM   1630  O   ASN   204      47.497   3.634 -19.005  1.00  0.00           O  
ATOM   1631  CB  ASN   204      48.202   0.799 -20.438  1.00  0.00           C  
ATOM   1632  CG  ASN   204      47.399  -0.459 -20.492  1.00  0.00           C  
ATOM   1633  ND2 ASN   204      47.919  -1.457 -21.148  1.00  0.00           N  
ATOM   1634  OD1 ASN   204      46.285  -0.515 -20.009  1.00  0.00           O  
ATOM   1635  N   MET   205      45.731   2.262 -18.949  1.00  0.00           N  
ATOM   1636  CA  MET   205      45.265   2.712 -17.646  1.00  0.00           C  
ATOM   1637  C   MET   205      45.148   1.428 -16.856  1.00  0.00           C  
ATOM   1638  O   MET   205      44.564   0.450 -17.325  1.00  0.00           O  
ATOM   1639  CB  MET   205      43.922   3.442 -17.699  1.00  0.00           C  
ATOM   1640  CG  MET   205      43.961   4.759 -18.455  1.00  0.00           C  
ATOM   1641  SD  MET   205      42.399   5.624 -18.233  1.00  0.00           S  
ATOM   1642  CE  MET   205      42.547   7.055 -19.299  1.00  0.00           C  
ATOM   1643  N   ILE   206      45.775   1.431 -15.696  1.00  0.00           N  
ATOM   1644  CA  ILE   206      45.900   0.246 -14.863  1.00  0.00           C  
ATOM   1645  C   ILE   206      45.041   0.539 -13.654  1.00  0.00           C  
ATOM   1646  O   ILE   206      45.140   1.621 -13.084  1.00  0.00           O  
ATOM   1647  CB  ILE   206      47.375   0.028 -14.429  1.00  0.00           C  
ATOM   1648  CG1 ILE   206      48.315  -0.032 -15.654  1.00  0.00           C  
ATOM   1649  CG2 ILE   206      47.512  -1.230 -13.549  1.00  0.00           C  
ATOM   1650  CD1 ILE   206      48.038  -1.113 -16.700  1.00  0.00           C  
ATOM   1651  N   GLY   207      44.194  -0.407 -13.286  1.00  0.00           N  
ATOM   1652  CA  GLY   207      43.325  -0.279 -12.133  1.00  0.00           C  
ATOM   1653  C   GLY   207      42.910  -1.703 -11.843  1.00  0.00           C  
ATOM   1654  O   GLY   207      43.419  -2.608 -12.507  1.00  0.00           O  
ATOM   1655  N   PHE   208      42.003  -1.915 -10.907  1.00  0.00           N  
ATOM   1656  CA  PHE   208      41.495  -3.246 -10.573  1.00  0.00           C  
ATOM   1657  C   PHE   208      40.023  -3.360 -10.956  1.00  0.00           C  
ATOM   1658  O   PHE   208      39.374  -2.357 -11.252  1.00  0.00           O  
ATOM   1659  CB  PHE   208      41.717  -3.512  -9.088  1.00  0.00           C  
ATOM   1660  CG  PHE   208      43.139  -3.877  -8.757  1.00  0.00           C  
ATOM   1661  CD1 PHE   208      44.131  -2.890  -8.620  1.00  0.00           C  
ATOM   1662  CD2 PHE   208      43.498  -5.229  -8.613  1.00  0.00           C  
ATOM   1663  CE1 PHE   208      45.477  -3.252  -8.372  1.00  0.00           C  
ATOM   1664  CE2 PHE   208      44.839  -5.605  -8.364  1.00  0.00           C  
ATOM   1665  CZ  PHE   208      45.829  -4.613  -8.244  1.00  0.00           C  
ATOM   1666  N   GLY   209      39.580  -4.608 -11.082  1.00  0.00           N  
ATOM   1667  CA  GLY   209      38.259  -4.974 -11.563  1.00  0.00           C  
ATOM   1668  C   GLY   209      36.966  -4.319 -11.134  1.00  0.00           C  
ATOM   1669  O   GLY   209      36.823  -3.868  -9.998  1.00  0.00           O  
ATOM   1670  N   THR   210      36.001  -4.317 -12.047  1.00  0.00           N  
ATOM   1671  CA  THR   210      34.688  -3.753 -11.780  1.00  0.00           C  
ATOM   1672  C   THR   210      33.886  -4.638 -10.824  1.00  0.00           C  
ATOM   1673  O   THR   210      33.049  -4.137 -10.072  1.00  0.00           O  
ATOM   1674  CB  THR   210      33.909  -3.554 -13.093  1.00 20.00           C  
ATOM   1675  CG2 THR   210      34.723  -2.725 -14.076  1.00 20.00           C  
ATOM   1676  OG1 THR   210      33.766  -4.812 -13.762  1.00 20.00           O  
ATOM   1677  N   MET   211      34.134  -5.947 -10.848  1.00  0.00           N  
ATOM   1678  CA  MET   211      33.403  -6.848  -9.962  1.00  0.00           C  
ATOM   1679  C   MET   211      34.044  -6.816  -8.568  1.00  0.00           C  
ATOM   1680  O   MET   211      33.344  -6.721  -7.556  1.00  0.00           O  
ATOM   1681  CB  MET   211      33.390  -8.273 -10.517  1.00 20.00           C  
ATOM   1682  CG  MET   211      32.595  -8.432 -11.803  1.00 20.00           C  
ATOM   1683  SD  MET   211      30.860  -7.983 -11.609  1.00 20.00           S  
ATOM   1684  CE  MET   211      30.296  -9.277 -10.506  1.00 20.00           C  
ATOM   1685  N   GLY   212      35.366  -6.874  -8.505  1.00  0.00           N  
ATOM   1686  CA  GLY   212      36.080  -6.799  -7.232  1.00  0.00           C  
ATOM   1687  C   GLY   212      37.475  -6.219  -7.418  1.00  0.00           C  
ATOM   1688  O   GLY   212      38.077  -6.355  -8.479  1.00  0.00           O  
ATOM   1689  N   VAL   213      38.009  -5.637  -6.357  1.00  0.00           N  
ATOM   1690  CA  VAL   213      39.422  -5.272  -6.280  1.00  0.00           C  
ATOM   1691  C   VAL   213      40.050  -6.510  -5.648  1.00  0.00           C  
ATOM   1692  O   VAL   213      39.441  -7.124  -4.774  1.00  0.00           O  
ATOM   1693  CB  VAL   213      39.622  -3.990  -5.433  1.00  0.00           C  
ATOM   1694  CG1 VAL   213      41.105  -3.599  -5.317  1.00  0.00           C  
ATOM   1695  CG2 VAL   213      38.854  -2.824  -6.062  1.00  0.00           C  
ATOM   1696  N   MET   214      41.223  -6.910  -6.118  1.00  0.00           N  
ATOM   1697  CA  MET   214      41.791  -8.232  -5.825  1.00  0.00           C  
ATOM   1698  C   MET   214      41.850  -8.653  -4.350  1.00  0.00           C  
ATOM   1699  O   MET   214      41.472  -9.781  -4.017  1.00  0.00           O  
ATOM   1700  CB  MET   214      43.175  -8.293  -6.487  1.00  0.00           C  
ATOM   1701  CG  MET   214      43.897  -9.640  -6.501  1.00  0.00           C  
ATOM   1702  SD  MET   214      44.545 -10.221  -4.910  1.00  0.00           S  
ATOM   1703  CE  MET   214      45.768  -8.988  -4.487  1.00  0.00           C  
ATOM   1704  N   GLY   215      42.270  -7.783  -3.443  1.00  0.00           N  
ATOM   1705  CA  GLY   215      42.313  -8.152  -2.036  1.00  0.00           C  
ATOM   1706  C   GLY   215      42.614  -6.961  -1.159  1.00  0.00           C  
ATOM   1707  O   GLY   215      43.213  -6.008  -1.648  1.00  0.00           O  
ATOM   1708  N   GLU   216      42.175  -6.998   0.092  1.00  0.00           N  
ATOM   1709  CA  GLU   216      42.168  -5.841   1.002  1.00  0.00           C  
ATOM   1710  C   GLU   216      43.519  -5.381   1.560  1.00  0.00           C  
ATOM   1711  O   GLU   216      43.755  -5.380   2.770  1.00  0.00           O  
ATOM   1712  CB  GLU   216      41.226  -6.113   2.179  1.00  0.00           C  
ATOM   1713  CG  GLU   216      39.777  -6.326   1.787  1.00  0.00           C  
ATOM   1714  CD  GLU   216      38.859  -6.207   2.985  1.00  0.00           C  
ATOM   1715  OE1 GLU   216      38.952  -7.034   3.922  1.00  0.00           O  
ATOM   1716  OE2 GLU   216      38.043  -5.258   3.033  1.00  0.00           O1-
ATOM   1717  N   ASN   217      44.402  -4.950   0.678  1.00  0.00           N  
ATOM   1718  CA  ASN   217      45.730  -4.465   1.035  1.00  0.00           C  
ATOM   1719  C   ASN   217      45.920  -3.202   0.186  1.00  0.00           C  
ATOM   1720  O   ASN   217      45.657  -3.237  -1.021  1.00  0.00           O  
ATOM   1721  CB  ASN   217      46.730  -5.585   0.713  1.00  0.00           C  
ATOM   1722  CG  ASN   217      48.178  -5.187   0.892  1.00  0.00           C  
ATOM   1723  ND2 ASN   217      48.978  -6.125   1.283  1.00  0.00           N  
ATOM   1724  OD1 ASN   217      48.586  -4.073   0.614  1.00  0.00           O  
ATOM   1725  N   PRO   218      46.359  -2.076   0.784  1.00  0.00           N  
ATOM   1726  CA  PRO   218      46.470  -0.842  -0.005  1.00  0.00           C  
ATOM   1727  C   PRO   218      47.532  -0.836  -1.105  1.00  0.00           C  
ATOM   1728  O   PRO   218      47.527   0.042  -1.965  1.00  0.00           O  
ATOM   1729  CB  PRO   218      46.789   0.207   1.063  1.00  0.00           C  
ATOM   1730  CG  PRO   218      47.525  -0.540   2.089  1.00  0.00           C  
ATOM   1731  CD  PRO   218      46.759  -1.828   2.184  1.00  0.00           C  
ATOM   1732  N   ASP   219      48.414  -1.825  -1.147  1.00  0.00           N  
ATOM   1733  CA  ASP   219      49.397  -1.922  -2.228  1.00  0.00           C  
ATOM   1734  C   ASP   219      48.735  -2.320  -3.549  1.00  0.00           C  
ATOM   1735  O   ASP   219      49.292  -2.143  -4.633  1.00  0.00           O  
ATOM   1736  CB  ASP   219      50.485  -2.953  -1.902  1.00  0.00           C  
ATOM   1737  CG  ASP   219      51.415  -2.504  -0.786  1.00  0.00           C  
ATOM   1738  OD1 ASP   219      51.455  -1.314  -0.426  1.00  0.00           O  
ATOM   1739  OD2 ASP   219      52.168  -3.354  -0.258  1.00  0.00           O1-
ATOM   1740  N   PHE   220      47.517  -2.835  -3.450  1.00  0.00           N  
ATOM   1741  CA  PHE   220      46.725  -3.276  -4.600  1.00  0.00           C  
ATOM   1742  C   PHE   220      45.553  -2.313  -4.781  1.00  0.00           C  
ATOM   1743  O   PHE   220      44.534  -2.634  -5.379  1.00  0.00           O  
ATOM   1744  CB  PHE   220      46.253  -4.715  -4.381  1.00  0.00           C  
ATOM   1745  CG  PHE   220      47.384  -5.684  -4.137  1.00  0.00           C  
ATOM   1746  CD1 PHE   220      47.872  -5.879  -2.835  1.00  0.00           C  
ATOM   1747  CD2 PHE   220      47.974  -6.397  -5.197  1.00  0.00           C  
ATOM   1748  CE1 PHE   220      48.914  -6.796  -2.569  1.00  0.00           C  
ATOM   1749  CE2 PHE   220      49.025  -7.324  -4.946  1.00  0.00           C  
ATOM   1750  CZ  PHE   220      49.488  -7.523  -3.626  1.00  0.00           C  
ATOM   1751  N   ALA   221      45.713  -1.116  -4.231  1.00  0.00           N  
ATOM   1752  CA  ALA   221      44.716  -0.053  -4.310  1.00  0.00           C  
ATOM   1753  C   ALA   221      45.305   1.153  -5.049  1.00  0.00           C  
ATOM   1754  O   ALA   221      45.193   2.303  -4.613  1.00  0.00           O  
ATOM   1755  CB  ALA   221      44.258   0.327  -2.911  1.00  0.00           C  
ATOM   1756  N   LEU   222      45.983   0.871  -6.148  1.00  0.00           N  
ATOM   1757  CA  LEU   222      46.666   1.886  -6.946  1.00  0.00           C  
ATOM   1758  C   LEU   222      46.120   1.835  -8.372  1.00  0.00           C  
ATOM   1759  O   LEU   222      46.001   0.763  -8.962  1.00  0.00           O  
ATOM   1760  CB  LEU   222      48.173   1.608  -6.877  1.00  0.00           C  
ATOM   1761  CG  LEU   222      49.168   2.293  -7.823  1.00  0.00           C  
ATOM   1762  CD1 LEU   222      49.132   3.815  -7.858  1.00  0.00           C  
ATOM   1763  CD2 LEU   222      50.576   1.840  -7.477  1.00  0.00           C  
ATOM   1764  N   MET   223      45.774   3.001  -8.901  1.00  0.00           N  
ATOM   1765  CA  MET   223      45.249   3.165 -10.257  1.00  0.00           C  
ATOM   1766  C   MET   223      46.044   4.292 -10.901  1.00  0.00           C  
ATOM   1767  O   MET   223      46.288   5.310 -10.243  1.00  0.00           O  
ATOM   1768  CB  MET   223      43.763   3.536 -10.217  1.00  0.00           C  
ATOM   1769  CG  MET   223      43.113   3.750 -11.582  1.00  0.00           C  
ATOM   1770  SD  MET   223      41.403   4.297 -11.456  1.00  0.00           S  
ATOM   1771  CE  MET   223      40.561   2.784 -10.994  1.00  0.00           C  
ATOM   1772  N   PHE   224      46.484   4.115 -12.139  1.00  0.00           N  
ATOM   1773  CA  PHE   224      47.381   5.070 -12.793  1.00  0.00           C  
ATOM   1774  C   PHE   224      47.417   4.924 -14.312  1.00  0.00           C  
ATOM   1775  O   PHE   224      46.996   3.908 -14.863  1.00  0.00           O  
ATOM   1776  CB  PHE   224      48.805   4.866 -12.258  1.00  0.00           C  
ATOM   1777  CG  PHE   224      49.335   3.468 -12.445  1.00  0.00           C  
ATOM   1778  CD1 PHE   224      49.086   2.484 -11.475  1.00  0.00           C  
ATOM   1779  CD2 PHE   224      50.112   3.133 -13.565  1.00  0.00           C  
ATOM   1780  CE1 PHE   224      49.644   1.190 -11.586  1.00  0.00           C  
ATOM   1781  CE2 PHE   224      50.670   1.840 -13.690  1.00  0.00           C  
ATOM   1782  CZ  PHE   224      50.445   0.872 -12.696  1.00  0.00           C  
ATOM   1783  N   VAL   225      47.960   5.934 -14.976  1.00  0.00           N  
ATOM   1784  CA  VAL   225      48.228   5.905 -16.414  1.00  0.00           C  
ATOM   1785  C   VAL   225      49.636   5.337 -16.624  1.00  0.00           C  
ATOM   1786  O   VAL   225      50.609   5.842 -16.068  1.00  0.00           O  
ATOM   1787  CB  VAL   225      48.147   7.339 -17.022  1.00  0.00           C  
ATOM   1788  CG1 VAL   225      48.450   7.330 -18.525  1.00  0.00           C  
ATOM   1789  CG2 VAL   225      46.757   7.956 -16.777  1.00  0.00           C  
ATOM   1790  N   ALA   226      49.762   4.298 -17.433  1.00  0.00           N  
ATOM   1791  CA  ALA   226      51.054   3.681 -17.720  1.00  0.00           C  
ATOM   1792  C   ALA   226      51.411   3.934 -19.186  1.00  0.00           C  
ATOM   1793  O   ALA   226      50.666   3.516 -20.068  1.00  0.00           O  
ATOM   1794  CB  ALA   226      50.968   2.181 -17.446  1.00  0.00           C  
ATOM   1795  N   PRO   227      52.510   4.645 -19.484  1.00  0.00           N  
ATOM   1796  CA  PRO   227      52.845   4.652 -20.915  1.00  0.00           C  
ATOM   1797  C   PRO   227      53.225   3.259 -21.419  1.00  0.00           C  
ATOM   1798  O   PRO   227      53.762   2.446 -20.672  1.00  0.00           O  
ATOM   1799  CB  PRO   227      54.039   5.605 -20.984  1.00  0.00           C  
ATOM   1800  CG  PRO   227      53.934   6.429 -19.739  1.00  0.00           C  
ATOM   1801  CD  PRO   227      53.492   5.427 -18.712  1.00  0.00           C  
ATOM   1802  N   MET   228      52.945   2.955 -22.677  1.00  0.00           N  
ATOM   1803  CA  MET   228      53.280   1.642 -23.236  1.00  0.00           C  
ATOM   1804  C   MET   228      54.756   1.561 -23.596  1.00  0.00           C  
ATOM   1805  O   MET   228      55.339   0.482 -23.664  1.00  0.00           O  
ATOM   1806  CB  MET   228      52.448   1.367 -24.491  1.00  0.00           C  
ATOM   1807  CG  MET   228      50.968   1.114 -24.213  1.00  0.00           C  
ATOM   1808  SD  MET   228      50.685  -0.339 -23.172  1.00  0.00           S  
ATOM   1809  CE  MET   228      51.201  -1.691 -24.245  1.00  0.00           C  
ATOM   1810  N   ASP   229      55.367   2.714 -23.816  1.00  0.00           N  
ATOM   1811  CA  ASP   229      56.782   2.805 -24.183  1.00  0.00           C  
ATOM   1812  C   ASP   229      57.672   2.899 -22.948  1.00  0.00           C  
ATOM   1813  O   ASP   229      58.889   3.040 -23.058  1.00  0.00           O  
ATOM   1814  CB  ASP   229      57.023   4.049 -25.043  1.00  0.00           C  
ATOM   1815  CG  ASP   229      56.825   5.332 -24.261  1.00  0.00           C  
ATOM   1816  OD1 ASP   229      55.671   5.609 -23.867  1.00  0.00           O  
ATOM   1817  OD2 ASP   229      57.812   6.053 -23.976  1.00  0.00           O1-
ATOM   1818  N   ALA   230      57.071   2.847 -21.767  1.00  0.00           N  
ATOM   1819  CA  ALA   230      57.830   2.950 -20.530  1.00  0.00           C  
ATOM   1820  C   ALA   230      58.734   1.722 -20.380  1.00  0.00           C  
ATOM   1821  O   ALA   230      58.319   0.589 -20.632  1.00  0.00           O  
ATOM   1822  CB  ALA   230      56.877   3.078 -19.347  1.00  0.00           C  
ATOM   1823  N   ASP   231      59.983   1.934 -20.000  1.00  0.00           N  
ATOM   1824  CA  ASP   231      60.918   0.819 -19.888  1.00  0.00           C  
ATOM   1825  C   ASP   231      60.516  -0.107 -18.743  1.00  0.00           C  
ATOM   1826  O   ASP   231      60.308   0.330 -17.605  1.00  0.00           O  
ATOM   1827  CB  ASP   231      62.347   1.320 -19.683  1.00  0.00           C  
ATOM   1828  CG  ASP   231      63.388   0.246 -19.956  1.00  0.00           C  
ATOM   1829  OD1 ASP   231      63.031  -0.918 -20.226  1.00  0.00           O  
ATOM   1830  OD2 ASP   231      64.599   0.546 -19.892  1.00  0.00           O1-
ATOM   1831  N   GLY   232      60.397  -1.386 -19.063  1.00  0.00           N  
ATOM   1832  CA  GLY   232      59.968  -2.404 -18.121  1.00  0.00           C  
ATOM   1833  C   GLY   232      58.565  -2.856 -18.455  1.00  0.00           C  
ATOM   1834  O   GLY   232      58.139  -3.914 -18.010  1.00  0.00           O  
ATOM   1835  N   VAL   233      57.848  -2.096 -19.270  1.00  0.00           N  
ATOM   1836  CA  VAL   233      56.555  -2.552 -19.776  1.00  0.00           C  
ATOM   1837  C   VAL   233      56.887  -3.468 -20.938  1.00  0.00           C  
ATOM   1838  O   VAL   233      57.607  -3.065 -21.859  1.00  0.00           O  
ATOM   1839  CB  VAL   233      55.657  -1.391 -20.285  1.00  0.00           C  
ATOM   1840  CG1 VAL   233      54.363  -1.919 -20.903  1.00  0.00           C  
ATOM   1841  CG2 VAL   233      55.321  -0.445 -19.139  1.00  0.00           C  
ATOM   1842  N   LYS   234      56.377  -4.687 -20.898  1.00  0.00           N  
ATOM   1843  CA  LYS   234      56.556  -5.667 -21.962  1.00  0.00           C  
ATOM   1844  C   LYS   234      55.130  -6.054 -22.307  1.00  0.00           C  
ATOM   1845  O   LYS   234      54.268  -6.058 -21.430  1.00  0.00           O  
ATOM   1846  CB  LYS   234      57.331  -6.898 -21.463  1.00  0.00           C  
ATOM   1847  CG  LYS   234      58.622  -6.622 -20.675  1.00  0.00           C  
ATOM   1848  CD  LYS   234      59.694  -5.874 -21.457  1.00  0.00           C  
ATOM   1849  CE  LYS   234      60.909  -5.617 -20.580  1.00  0.00           C  
ATOM   1850  NZ  LYS   234      61.895  -4.720 -21.262  1.00  0.00           N1+
ATOM   1851  N   LEU   235      54.859  -6.385 -23.554  1.00  0.00           N  
ATOM   1852  CA  LEU   235      53.530  -6.838 -23.946  1.00  0.00           C  
ATOM   1853  C   LEU   235      53.735  -8.140 -24.695  1.00  0.00           C  
ATOM   1854  O   LEU   235      54.536  -8.176 -25.615  1.00  0.00           O  
ATOM   1855  CB  LEU   235      52.883  -5.782 -24.844  1.00  0.00           C  
ATOM   1856  CG  LEU   235      51.421  -6.015 -25.230  1.00  0.00           C  
ATOM   1857  CD1 LEU   235      50.502  -5.786 -24.033  1.00  0.00           C  
ATOM   1858  CD2 LEU   235      51.017  -5.097 -26.371  1.00  0.00           C  
ATOM   1859  N   ILE   236      53.065  -9.208 -24.300  1.00  0.00           N  
ATOM   1860  CA  ILE   236      53.259 -10.520 -24.918  1.00  0.00           C  
ATOM   1861  C   ILE   236      51.920 -10.890 -25.539  1.00  0.00           C  
ATOM   1862  O   ILE   236      50.932 -11.107 -24.839  1.00  0.00           O  
ATOM   1863  CB  ILE   236      53.741 -11.583 -23.885  1.00  0.00           C  
ATOM   1864  CG1 ILE   236      55.061 -11.117 -23.231  1.00  0.00           C  
ATOM   1865  CG2 ILE   236      53.920 -12.957 -24.575  1.00  0.00           C  
ATOM   1866  CD1 ILE   236      55.559 -11.975 -22.062  1.00  0.00           C  
ATOM   1867  N   SER   237      51.858 -10.879 -26.859  1.00  0.00           N  
ATOM   1868  CA  SER   237      50.597 -11.096 -27.566  1.00  0.00           C  
ATOM   1869  C   SER   237      50.249 -12.576 -27.712  1.00  0.00           C  
ATOM   1870  O   SER   237      51.128 -13.444 -27.650  1.00  0.00           O  
ATOM   1871  CB  SER   237      50.675 -10.431 -28.941  1.00  0.00           C  
ATOM   1872  OG  SER   237      51.725 -10.980 -29.708  1.00  0.00           O  
ATOM   1873  N   ARG   238      48.972 -12.859 -27.936  1.00  0.00           N  
ATOM   1874  CA  ARG   238      48.480 -14.209 -28.236  1.00  0.00           C  
ATOM   1875  C   ARG   238      48.590 -14.387 -29.748  1.00  0.00           C  
ATOM   1876  O   ARG   238      49.174 -13.537 -30.422  1.00  0.00           O  
ATOM   1877  CB  ARG   238      47.018 -14.358 -27.784  1.00  0.00           C  
ATOM   1878  CG  ARG   238      46.795 -14.224 -26.285  1.00  0.00           C  
ATOM   1879  CD  ARG   238      45.366 -14.617 -25.927  1.00  0.00           C  
ATOM   1880  NE  ARG   238      45.073 -14.396 -24.504  1.00  0.00           N  
ATOM   1881  CZ  ARG   238      43.944 -14.682 -23.870  1.00  0.00           C  
ATOM   1882  NH1 ARG   238      42.913 -15.259 -24.427  1.00  0.00           N1+
ATOM   1883  NH2 ARG   238      43.842 -14.387 -22.608  1.00  0.00           N  
ATOM   1884  N   ALA   239      47.996 -15.432 -30.305  1.00  0.00           N  
ATOM   1885  CA  ALA   239      47.949 -15.594 -31.757  1.00  0.00           C  
ATOM   1886  C   ALA   239      47.270 -14.397 -32.432  1.00  0.00           C  
ATOM   1887  O   ALA   239      46.164 -13.993 -32.048  1.00  0.00           O  
ATOM   1888  CB  ALA   239      47.202 -16.882 -32.111  1.00  0.00           C  
ATOM   1889  N   SER   240      47.921 -13.838 -33.442  1.00  0.00           N  
ATOM   1890  CA  SER   240      47.355 -12.722 -34.196  1.00  0.00           C  
ATOM   1891  C   SER   240      46.670 -13.225 -35.447  1.00  0.00           C  
ATOM   1892  O   SER   240      47.282 -13.862 -36.307  1.00  0.00           O  
ATOM   1893  CB  SER   240      48.421 -11.730 -34.631  1.00  0.00           C  
ATOM   1894  OG  SER   240      47.847 -10.797 -35.532  1.00  0.00           O  
ATOM   1895  N   TYR   241      45.391 -12.921 -35.566  1.00  0.00           N  
ATOM   1896  CA  TYR   241      44.619 -13.446 -36.674  1.00  0.00           C  
ATOM   1897  C   TYR   241      44.909 -12.730 -37.982  1.00  0.00           C  
ATOM   1898  O   TYR   241      44.826 -13.370 -39.026  1.00  0.00           O  
ATOM   1899  CB  TYR   241      43.136 -13.450 -36.320  1.00  0.00           C  
ATOM   1900  CG  TYR   241      42.871 -14.270 -35.072  1.00  0.00           C  
ATOM   1901  CD1 TYR   241      43.413 -15.569 -34.921  1.00  0.00           C  
ATOM   1902  CD2 TYR   241      42.110 -13.742 -34.014  1.00  0.00           C  
ATOM   1903  CE1 TYR   241      43.240 -16.295 -33.713  1.00  0.00           C  
ATOM   1904  CE2 TYR   241      41.895 -14.496 -32.833  1.00  0.00           C  
ATOM   1905  CZ  TYR   241      42.467 -15.753 -32.690  1.00  0.00           C  
ATOM   1906  OH  TYR   241      42.252 -16.425 -31.514  1.00  0.00           O  
ATOM   1907  N   GLU   242      45.337 -11.472 -37.961  1.00  0.00           N  
ATOM   1908  CA  GLU   242      45.727 -10.831 -39.221  1.00  0.00           C  
ATOM   1909  C   GLU   242      47.119 -11.250 -39.656  1.00  0.00           C  
ATOM   1910  O   GLU   242      47.406 -11.261 -40.852  1.00  0.00           O  
ATOM   1911  CB  GLU   242      45.560  -9.306 -39.246  1.00  0.00           C  
ATOM   1912  CG  GLU   242      46.384  -8.460 -38.340  1.00  0.00           C  
ATOM   1913  CD  GLU   242      45.954  -7.002 -38.464  1.00  0.00           C  
ATOM   1914  OE1 GLU   242      44.765  -6.700 -38.198  1.00  0.00           O  
ATOM   1915  OE2 GLU   242      46.773  -6.148 -38.888  1.00  0.00           O1-
ATOM   1916  N   MET   243      47.958 -11.695 -38.730  1.00  0.00           N  
ATOM   1917  CA  MET   243      49.258 -12.229 -39.129  1.00  0.00           C  
ATOM   1918  C   MET   243      49.044 -13.508 -39.929  1.00  0.00           C  
ATOM   1919  O   MET   243      49.603 -13.687 -41.012  1.00  0.00           O  
ATOM   1920  CB  MET   243      50.134 -12.538 -37.915  1.00  0.00           C  
ATOM   1921  CG  MET   243      51.612 -12.508 -38.238  1.00  0.00           C  
ATOM   1922  SD  MET   243      52.646 -13.064 -36.885  1.00  0.00           S  
ATOM   1923  CE  MET   243      52.691 -14.826 -37.243  1.00  0.00           C  
ATOM   1924  N   VAL   244      48.182 -14.377 -39.423  1.00  0.00           N  
ATOM   1925  CA  VAL   244      47.876 -15.640 -40.096  1.00  0.00           C  
ATOM   1926  C   VAL   244      47.095 -15.372 -41.385  1.00  0.00           C  
ATOM   1927  O   VAL   244      47.354 -15.986 -42.420  1.00  0.00           O  
ATOM   1928  CB  VAL   244      47.119 -16.591 -39.121  1.00  0.00           C  
ATOM   1929  CG1 VAL   244      46.736 -17.906 -39.790  1.00  0.00           C  
ATOM   1930  CG2 VAL   244      48.006 -16.898 -37.896  1.00  0.00           C  
ATOM   1931  N   ALA   245      46.200 -14.393 -41.381  1.00  0.00           N  
ATOM   1932  CA  ALA   245      45.465 -14.036 -42.592  1.00  0.00           C  
ATOM   1933  C   ALA   245      46.341 -13.358 -43.654  1.00  0.00           C  
ATOM   1934  O   ALA   245      45.953 -13.278 -44.810  1.00  0.00           O  
ATOM   1935  CB  ALA   245      44.281 -13.156 -42.239  1.00  0.00           C  
ATOM   1936  N   GLY   246      47.525 -12.897 -43.286  1.00  0.00           N  
ATOM   1937  CA  GLY   246      48.490 -12.447 -44.276  1.00  0.00           C  
ATOM   1938  C   GLY   246      49.341 -13.596 -44.787  1.00  0.00           C  
ATOM   1939  O   GLY   246      49.601 -13.723 -45.991  1.00  0.00           O  
ATOM   1940  N   ALA   247      49.777 -14.448 -43.871  1.00  0.00           N  
ATOM   1941  CA  ALA   247      50.692 -15.537 -44.193  1.00  0.00           C  
ATOM   1942  C   ALA   247      50.057 -16.720 -44.930  1.00  0.00           C  
ATOM   1943  O   ALA   247      50.602 -17.203 -45.927  1.00  0.00           O  
ATOM   1944  CB  ALA   247      51.343 -16.020 -42.899  1.00  0.00           C  
ATOM   1945  N   THR   248      48.931 -17.211 -44.436  1.00  0.00           N  
ATOM   1946  CA  THR   248      48.289 -18.405 -44.994  1.00  0.00           C  
ATOM   1947  C   THR   248      46.904 -18.103 -45.546  1.00  0.00           C  
ATOM   1948  O   THR   248      46.471 -18.724 -46.516  1.00  0.00           O  
ATOM   1949  CB  THR   248      48.147 -19.511 -43.932  1.00  0.00           C  
ATOM   1950  CG2 THR   248      49.477 -19.895 -43.326  1.00  0.00           C  
ATOM   1951  OG1 THR   248      47.333 -19.041 -42.858  1.00  0.00           O  
ATOM   1952  N   GLY   249      46.239 -17.106 -44.985  1.00  0.00           N  
ATOM   1953  CA  GLY   249      44.975 -16.637 -45.524  1.00  0.00           C  
ATOM   1954  C   GLY   249      45.233 -15.555 -46.552  1.00  0.00           C  
ATOM   1955  O   GLY   249      46.361 -15.393 -47.033  1.00  0.00           O  
ATOM   1956  N   SER   250      44.208 -14.782 -46.866  1.00  0.00           N  
ATOM   1957  CA  SER   250      44.339 -13.602 -47.711  1.00  0.00           C  
ATOM   1958  C   SER   250      43.194 -12.700 -47.287  1.00  0.00           C  
ATOM   1959  O   SER   250      42.260 -13.195 -46.649  1.00  0.00           O  
ATOM   1960  CB  SER   250      44.206 -13.982 -49.185  1.00  0.00           C  
ATOM   1961  OG  SER   250      42.917 -14.506 -49.455  1.00  0.00           O  
ATOM   1962  N   PRO   251      43.208 -11.405 -47.646  1.00  0.00           N  
ATOM   1963  CA  PRO   251      41.989 -10.617 -47.412  1.00  0.00           C  
ATOM   1964  C   PRO   251      40.718 -11.115 -48.113  1.00  0.00           C  
ATOM   1965  O   PRO   251      39.617 -10.799 -47.667  1.00  0.00           O  
ATOM   1966  CB  PRO   251      42.372  -9.233 -47.944  1.00  0.00           C  
ATOM   1967  CG  PRO   251      43.852  -9.193 -47.848  1.00  0.00           C  
ATOM   1968  CD  PRO   251      44.268 -10.573 -48.246  1.00  0.00           C  
ATOM   1969  N   TYR   252      40.822 -11.876 -49.197  1.00  0.00           N  
ATOM   1970  CA  TYR   252      39.649 -12.560 -49.750  1.00  0.00           C  
ATOM   1971  C   TYR   252      39.174 -13.683 -48.833  1.00  0.00           C  
ATOM   1972  O   TYR   252      37.984 -13.844 -48.578  1.00  0.00           O  
ATOM   1973  CB  TYR   252      39.952 -13.168 -51.123  1.00  0.00           C  
ATOM   1974  CG  TYR   252      38.721 -13.760 -51.780  1.00  0.00           C  
ATOM   1975  CD1 TYR   252      37.823 -12.943 -52.501  1.00  0.00           C  
ATOM   1976  CD2 TYR   252      38.432 -15.134 -51.663  1.00  0.00           C  
ATOM   1977  CE1 TYR   252      36.659 -13.496 -53.105  1.00  0.00           C  
ATOM   1978  CE2 TYR   252      37.271 -15.684 -52.264  1.00  0.00           C  
ATOM   1979  CZ  TYR   252      36.396 -14.861 -52.972  1.00  0.00           C  
ATOM   1980  OH  TYR   252      35.278 -15.428 -53.527  1.00  0.00           O  
ATOM   1981  N   ASP   253      40.116 -14.491 -48.369  1.00  0.00           N  
ATOM   1982  CA  ASP   253      39.770 -15.691 -47.610  1.00  0.00           C  
ATOM   1983  C   ASP   253      39.270 -15.356 -46.211  1.00  0.00           C  
ATOM   1984  O   ASP   253      38.399 -16.025 -45.668  1.00  0.00           O  
ATOM   1985  CB  ASP   253      40.983 -16.608 -47.444  1.00  0.00           C  
ATOM   1986  CG  ASP   253      41.427 -17.264 -48.735  1.00  0.00           C  
ATOM   1987  OD1 ASP   253      40.649 -17.399 -49.705  1.00  0.00           O  
ATOM   1988  OD2 ASP   253      42.605 -17.697 -48.765  1.00  0.00           O1-
ATOM   1989  N   TYR   254      39.869 -14.335 -45.619  1.00  0.00           N  
ATOM   1990  CA  TYR   254      39.588 -13.914 -44.248  1.00  0.00           C  
ATOM   1991  C   TYR   254      39.408 -12.394 -44.171  1.00  0.00           C  
ATOM   1992  O   TYR   254      40.294 -11.675 -43.696  1.00  0.00           O  
ATOM   1993  CB  TYR   254      40.747 -14.323 -43.342  1.00  0.00           C  
ATOM   1994  CG  TYR   254      40.823 -15.796 -43.017  1.00  0.00           C  
ATOM   1995  CD1 TYR   254      41.456 -16.707 -43.885  1.00  0.00           C  
ATOM   1996  CD2 TYR   254      40.289 -16.284 -41.808  1.00  0.00           C  
ATOM   1997  CE1 TYR   254      41.519 -18.092 -43.571  1.00  0.00           C  
ATOM   1998  CE2 TYR   254      40.403 -17.655 -41.466  1.00  0.00           C  
ATOM   1999  CZ  TYR   254      40.998 -18.550 -42.357  1.00  0.00           C  
ATOM   2000  OH  TYR   254      41.048 -19.878 -42.023  1.00  0.00           O  
ATOM   2001  N   PRO   255      38.283 -11.863 -44.668  1.00  0.00           N  
ATOM   2002  CA  PRO   255      38.167 -10.400 -44.741  1.00  0.00           C  
ATOM   2003  C   PRO   255      38.049  -9.615 -43.433  1.00  0.00           C  
ATOM   2004  O   PRO   255      38.280  -8.404 -43.432  1.00  0.00           O  
ATOM   2005  CB  PRO   255      36.910 -10.216 -45.590  1.00  0.00           C  
ATOM   2006  CG  PRO   255      36.109 -11.408 -45.294  1.00  0.00           C  
ATOM   2007  CD  PRO   255      37.094 -12.521 -45.243  1.00  0.00           C  
ATOM   2008  N   LEU   256      37.715 -10.259 -42.324  1.00  0.00           N  
ATOM   2009  CA  LEU   256      37.638  -9.570 -41.036  1.00  0.00           C  
ATOM   2010  C   LEU   256      38.890  -9.846 -40.222  1.00  0.00           C  
ATOM   2011  O   LEU   256      39.468  -8.921 -39.641  1.00  0.00           O  
ATOM   2012  CB  LEU   256      36.422 -10.037 -40.238  1.00  0.00           C  
ATOM   2013  CG  LEU   256      35.039  -9.766 -40.833  1.00  0.00           C  
ATOM   2014  CD1 LEU   256      34.007 -10.553 -40.050  1.00  0.00           C  
ATOM   2015  CD2 LEU   256      34.683  -8.278 -40.830  1.00  0.00           C  
ATOM   2016  N   SER   257      39.351 -11.094 -40.239  1.00  0.00           N  
ATOM   2017  CA  SER   257      40.557 -11.458 -39.498  1.00  0.00           C  
ATOM   2018  C   SER   257      41.718 -10.650 -40.008  1.00  0.00           C  
ATOM   2019  O   SER   257      42.550 -10.263 -39.223  1.00  0.00           O  
ATOM   2020  CB  SER   257      40.999 -12.911 -39.670  1.00  0.00           C  
ATOM   2021  OG  SER   257      40.109 -13.873 -39.149  1.00  0.00           O  
ATOM   2022  N   SER   258      41.776 -10.407 -41.310  1.00  0.00           N  
ATOM   2023  CA  SER   258      42.912  -9.711 -41.909  1.00  0.00           C  
ATOM   2024  C   SER   258      43.006  -8.225 -41.619  1.00  0.00           C  
ATOM   2025  O   SER   258      44.040  -7.651 -41.927  1.00  0.00           O  
ATOM   2026  CB  SER   258      42.904  -9.877 -43.431  1.00  0.00           C  
ATOM   2027  OG  SER   258      41.701  -9.381 -43.989  1.00  0.00           O  
ATOM   2028  N   ARG   259      41.962  -7.586 -41.102  1.00  0.00           N  
ATOM   2029  CA  ARG   259      41.957  -6.120 -40.969  1.00  0.00           C  
ATOM   2030  C   ARG   259      41.580  -5.531 -39.623  1.00  0.00           C  
ATOM   2031  O   ARG   259      41.723  -4.321 -39.431  1.00  0.00           O  
ATOM   2032  CB  ARG   259      41.009  -5.528 -42.017  1.00  0.00           C  
ATOM   2033  CG  ARG   259      41.473  -5.741 -43.451  1.00  0.00           C  
ATOM   2034  CD  ARG   259      40.509  -5.114 -44.432  1.00  0.00           C  
ATOM   2035  NE  ARG   259      39.222  -5.818 -44.476  1.00  0.00           N  
ATOM   2036  CZ  ARG   259      38.159  -5.463 -45.183  1.00  0.00           C  
ATOM   2037  NH1 ARG   259      38.118  -4.407 -45.953  1.00  0.00           N1+
ATOM   2038  NH2 ARG   259      37.101  -6.216 -45.109  1.00  0.00           N  
ATOM   2039  N   PHE   260      41.040  -6.343 -38.727  1.00  0.00           N  
ATOM   2040  CA  PHE   260      40.489  -5.827 -37.476  1.00  0.00           C  
ATOM   2041  C   PHE   260      40.961  -6.594 -36.243  1.00  0.00           C  
ATOM   2042  O   PHE   260      40.195  -6.739 -35.299  1.00  0.00           O  
ATOM   2043  CB  PHE   260      38.953  -5.844 -37.550  1.00  0.00           C  
ATOM   2044  CG  PHE   260      38.391  -5.138 -38.761  1.00  0.00           C  
ATOM   2045  CD1 PHE   260      38.489  -3.740 -38.895  1.00  0.00           C  
ATOM   2046  CD2 PHE   260      37.767  -5.877 -39.783  1.00  0.00           C  
ATOM   2047  CE1 PHE   260      38.001  -3.083 -40.054  1.00  0.00           C  
ATOM   2048  CE2 PHE   260      37.267  -5.236 -40.946  1.00  0.00           C  
ATOM   2049  CZ  PHE   260      37.390  -3.835 -41.082  1.00  0.00           C  
ATOM   2050  N   ASP   261      42.171  -7.138 -36.239  1.00  0.00           N  
ATOM   2051  CA  ASP   261      42.597  -8.027 -35.146  1.00  0.00           C  
ATOM   2052  C   ASP   261      43.006  -7.348 -33.830  1.00  0.00           C  
ATOM   2053  O   ASP   261      44.152  -6.954 -33.623  1.00  0.00           O  
ATOM   2054  CB  ASP   261      43.752  -8.908 -35.612  1.00  0.00           C  
ATOM   2055  CG  ASP   261      44.129  -9.957 -34.585  1.00  0.00           C  
ATOM   2056  OD1 ASP   261      43.241 -10.623 -34.003  1.00  0.00           O  
ATOM   2057  OD2 ASP   261      45.340 -10.182 -34.386  1.00  0.00           O1-
ATOM   2058  N   GLU   262      42.060  -7.218 -32.913  1.00  0.00           N  
ATOM   2059  CA  GLU   262      42.319  -6.725 -31.559  1.00  0.00           C  
ATOM   2060  C   GLU   262      42.835  -7.842 -30.634  1.00  0.00           C  
ATOM   2061  O   GLU   262      42.077  -8.474 -29.913  1.00  0.00           O  
ATOM   2062  CB  GLU   262      41.035  -6.096 -31.000  1.00  0.00           C  
ATOM   2063  CG  GLU   262      40.579  -4.873 -31.807  1.00  0.00           C  
ATOM   2064  CD  GLU   262      39.542  -4.018 -31.090  1.00  0.00           C  
ATOM   2065  OE1 GLU   262      38.622  -4.546 -30.424  1.00  0.00           O  
ATOM   2066  OE2 GLU   262      39.628  -2.773 -31.200  1.00  0.00           O1-
ATOM   2067  N   ASN   263      44.131  -8.114 -30.675  1.00  0.00           N  
ATOM   2068  CA  ASN   263      44.741  -9.200 -29.891  1.00  0.00           C  
ATOM   2069  C   ASN   263      44.627  -9.020 -28.368  1.00  0.00           C  
ATOM   2070  O   ASN   263      44.886  -7.920 -27.860  1.00  0.00           O  
ATOM   2071  CB  ASN   263      46.213  -9.267 -30.306  1.00  0.00           C  
ATOM   2072  CG  ASN   263      46.908 -10.525 -29.880  1.00  0.00           C  
ATOM   2073  ND2 ASN   263      47.387 -11.247 -30.847  1.00  0.00           N  
ATOM   2074  OD1 ASN   263      47.078 -10.819 -28.706  1.00  0.00           O  
ATOM   2075  N   ASP   264      44.292 -10.090 -27.651  1.00  0.00           N  
ATOM   2076  CA  ASP   264      44.109 -10.101 -26.186  1.00  0.00           C  
ATOM   2077  C   ASP   264      45.440 -10.297 -25.453  1.00  0.00           C  
ATOM   2078  O   ASP   264      45.644 -11.278 -24.737  1.00  0.00           O  
ATOM   2079  CB  ASP   264      43.195 -11.254 -25.745  1.00  0.00           C  
ATOM   2080  CG  ASP   264      41.770 -11.103 -26.202  1.00  0.00           C  
ATOM   2081  OD1 ASP   264      41.256  -9.981 -26.320  1.00  0.00           O  
ATOM   2082  OD2 ASP   264      41.125 -12.148 -26.428  1.00  0.00           O1-
ATOM   2083  N   ALA   265      46.380  -9.396 -25.667  1.00  0.00           N  
ATOM   2084  CA  ALA   265      47.728  -9.552 -25.131  1.00  0.00           C  
ATOM   2085  C   ALA   265      47.819  -9.581 -23.591  1.00  0.00           C  
ATOM   2086  O   ALA   265      46.934  -9.101 -22.883  1.00  0.00           O  
ATOM   2087  CB  ALA   265      48.587  -8.433 -25.698  1.00  0.00           C  
ATOM   2088  N   ILE   266      48.918 -10.117 -23.082  1.00  0.00           N  
ATOM   2089  CA  ILE   266      49.250 -10.081 -21.655  1.00  0.00           C  
ATOM   2090  C   ILE   266      50.193  -8.896 -21.501  1.00  0.00           C  
ATOM   2091  O   ILE   266      51.166  -8.780 -22.244  1.00  0.00           O  
ATOM   2092  CB  ILE   266      49.967 -11.386 -21.179  1.00  0.00           C  
ATOM   2093  CG1 ILE   266      49.034 -12.593 -21.391  1.00  0.00           C  
ATOM   2094  CG2 ILE   266      50.400 -11.288 -19.689  1.00  0.00           C  
ATOM   2095  CD1 ILE   266      49.620 -13.961 -21.030  1.00  0.00           C  
ATOM   2096  N   LEU   267      49.921  -8.027 -20.541  1.00  0.00           N  
ATOM   2097  CA  LEU   267      50.787  -6.892 -20.242  1.00  0.00           C  
ATOM   2098  C   LEU   267      51.638  -7.340 -19.067  1.00  0.00           C  
ATOM   2099  O   LEU   267      51.092  -7.858 -18.099  1.00  0.00           O  
ATOM   2100  CB  LEU   267      49.954  -5.683 -19.810  1.00  0.00           C  
ATOM   2101  CG  LEU   267      50.760  -4.401 -19.550  1.00  0.00           C  
ATOM   2102  CD1 LEU   267      51.152  -3.736 -20.865  1.00  0.00           C  
ATOM   2103  CD2 LEU   267      49.968  -3.432 -18.703  1.00  0.00           C  
ATOM   2104  N   VAL   268      52.943  -7.133 -19.117  1.00  0.00           N  
ATOM   2105  CA  VAL   268      53.833  -7.483 -18.013  1.00  0.00           C  
ATOM   2106  C   VAL   268      54.561  -6.189 -17.686  1.00  0.00           C  
ATOM   2107  O   VAL   268      54.984  -5.476 -18.588  1.00  0.00           O  
ATOM   2108  CB  VAL   268      54.817  -8.616 -18.420  1.00  0.00           C  
ATOM   2109  CG1 VAL   268      55.767  -8.970 -17.272  1.00  0.00           C  
ATOM   2110  CG2 VAL   268      54.045  -9.876 -18.856  1.00  0.00           C  
ATOM   2111  N   MET   269      54.678  -5.850 -16.413  1.00  0.00           N  
ATOM   2112  CA  MET   269      55.372  -4.642 -15.988  1.00  0.00           C  
ATOM   2113  C   MET   269      56.436  -5.056 -14.986  1.00  0.00           C  
ATOM   2114  O   MET   269      56.151  -5.719 -13.989  1.00  0.00           O  
ATOM   2115  CB  MET   269      54.382  -3.638 -15.392  1.00  0.00           C  
ATOM   2116  CG  MET   269      53.399  -3.111 -16.436  1.00  0.00           C  
ATOM   2117  SD  MET   269      52.267  -1.845 -15.827  1.00  0.00           S  
ATOM   2118  CE  MET   269      53.306  -0.439 -15.642  1.00  0.00           C  
ATOM   2119  N   ASP   270      57.677  -4.722 -15.289  1.00  0.00           N  
ATOM   2120  CA  ASP   270      58.826  -5.097 -14.471  1.00  0.00           C  
ATOM   2121  C   ASP   270      59.535  -3.855 -13.937  1.00  0.00           C  
ATOM   2122  O   ASP   270      60.302  -3.205 -14.649  1.00  0.00           O  
ATOM   2123  CB  ASP   270      59.771  -5.945 -15.322  1.00  0.00           C  
ATOM   2124  CG  ASP   270      60.906  -6.551 -14.520  1.00  0.00           C  
ATOM   2125  OD1 ASP   270      61.057  -6.272 -13.311  1.00  0.00           O  
ATOM   2126  OD2 ASP   270      61.637  -7.390 -15.094  1.00  0.00           O1-
ATOM   2127  N   ASN   271      59.222  -3.514 -12.693  1.00  0.00           N  
ATOM   2128  CA  ASN   271      59.814  -2.383 -11.973  1.00  0.00           C  
ATOM   2129  C   ASN   271      59.717  -1.074 -12.749  1.00  0.00           C  
ATOM   2130  O   ASN   271      60.688  -0.336 -12.902  1.00  0.00           O  
ATOM   2131  CB  ASN   271      61.247  -2.703 -11.543  1.00  0.00           C  
ATOM   2132  CG  ASN   271      61.285  -3.667 -10.400  1.00  0.00           C  
ATOM   2133  ND2 ASN   271      61.918  -4.784 -10.585  1.00  0.00           N  
ATOM   2134  OD1 ASN   271      60.729  -3.403  -9.344  1.00  0.00           O  
ATOM   2135  N   VAL   272      58.532  -0.795 -13.260  1.00  0.00           N  
ATOM   2136  CA  VAL   272      58.307   0.385 -14.089  1.00  0.00           C  
ATOM   2137  C   VAL   272      58.095   1.575 -13.170  1.00  0.00           C  
ATOM   2138  O   VAL   272      57.226   1.523 -12.302  1.00  0.00           O  
ATOM   2139  CB  VAL   272      57.051   0.196 -14.976  1.00  0.00           C  
ATOM   2140  CG1 VAL   272      56.807   1.409 -15.881  1.00  0.00           C  
ATOM   2141  CG2 VAL   272      57.207  -1.053 -15.837  1.00  0.00           C  
ATOM   2142  N   LEU   273      58.858   2.645 -13.346  1.00  0.00           N  
ATOM   2143  CA  LEU   273      58.615   3.869 -12.587  1.00  0.00           C  
ATOM   2144  C   LEU   273      57.463   4.611 -13.247  1.00  0.00           C  
ATOM   2145  O   LEU   273      57.563   5.054 -14.398  1.00  0.00           O  
ATOM   2146  CB  LEU   273      59.849   4.776 -12.553  1.00  0.00           C  
ATOM   2147  CG  LEU   273      59.672   6.115 -11.811  1.00  0.00           C  
ATOM   2148  CD1 LEU   273      59.441   5.955 -10.312  1.00  0.00           C  
ATOM   2149  CD2 LEU   273      60.893   6.985 -12.029  1.00  0.00           C  
ATOM   2150  N   ILE   274      56.379   4.765 -12.508  1.00  0.00           N  
ATOM   2151  CA  ILE   274      55.220   5.534 -12.937  1.00  0.00           C  
ATOM   2152  C   ILE   274      55.345   6.882 -12.237  1.00  0.00           C  
ATOM   2153  O   ILE   274      55.281   6.934 -11.006  1.00  0.00           O  
ATOM   2154  CB  ILE   274      53.908   4.827 -12.522  1.00  0.00           C  
ATOM   2155  CG1 ILE   274      53.834   3.434 -13.178  1.00  0.00           C  
ATOM   2156  CG2 ILE   274      52.672   5.692 -12.855  1.00  0.00           C  
ATOM   2157  CD1 ILE   274      53.767   3.403 -14.726  1.00  0.00           C  
ATOM   2158  N   PRO   275      55.575   7.973 -12.989  1.00  0.00           N  
ATOM   2159  CA  PRO   275      55.721   9.257 -12.292  1.00  0.00           C  
ATOM   2160  C   PRO   275      54.448   9.699 -11.576  1.00  0.00           C  
ATOM   2161  O   PRO   275      53.342   9.323 -11.970  1.00  0.00           O  
ATOM   2162  CB  PRO   275      56.043  10.225 -13.433  1.00  0.00           C  
ATOM   2163  CG  PRO   275      56.595   9.374 -14.500  1.00  0.00           C  
ATOM   2164  CD  PRO   275      55.735   8.158 -14.443  1.00  0.00           C  
ATOM   2165  N   TRP   276      54.581  10.525 -10.547  1.00  0.00           N  
ATOM   2166  CA  TRP   276      53.422  10.971  -9.771  1.00  0.00           C  
ATOM   2167  C   TRP   276      52.326  11.692 -10.553  1.00  0.00           C  
ATOM   2168  O   TRP   276      51.161  11.590 -10.190  1.00  0.00           O  
ATOM   2169  CB  TRP   276      53.860  11.877  -8.626  1.00  0.00           C  
ATOM   2170  CG  TRP   276      54.461  11.134  -7.489  1.00  0.00           C  
ATOM   2171  CD1 TRP   276      55.757  11.133  -7.088  1.00  0.00           C  
ATOM   2172  CD2 TRP   276      53.768  10.293  -6.553  1.00  0.00           C  
ATOM   2173  CE2 TRP   276      54.729   9.838  -5.607  1.00  0.00           C  
ATOM   2174  CE3 TRP   276      52.424   9.891  -6.403  1.00  0.00           C  
ATOM   2175  NE1 TRP   276      55.939  10.350  -5.982  1.00  0.00           N  
ATOM   2176  CZ2 TRP   276      54.376   9.045  -4.505  1.00  0.00           C  
ATOM   2177  CZ3 TRP   276      52.068   9.081  -5.296  1.00  0.00           C  
ATOM   2178  CH2 TRP   276      53.053   8.679  -4.352  1.00  0.00           C  
ATOM   2179  N   GLU   277      52.660  12.350 -11.653  1.00  0.00           N  
ATOM   2180  CA  GLU   277      51.669  13.015 -12.511  1.00  0.00           C  
ATOM   2181  C   GLU   277      50.686  12.060 -13.184  1.00  0.00           C  
ATOM   2182  O   GLU   277      49.653  12.473 -13.720  1.00  0.00           O  
ATOM   2183  CB  GLU   277      52.396  13.747 -13.634  1.00  0.00           C  
ATOM   2184  CG  GLU   277      52.966  15.094 -13.235  1.00  0.00           C  
ATOM   2185  CD  GLU   277      53.828  15.692 -14.332  1.00  0.00           C  
ATOM   2186  OE1 GLU   277      54.014  15.053 -15.397  1.00  0.00           O  
ATOM   2187  OE2 GLU   277      54.388  16.791 -14.123  1.00  0.00           O1-
ATOM   2188  N   ASN   278      51.027  10.783 -13.199  1.00  0.00           N  
ATOM   2189  CA  ASN   278      50.225   9.775 -13.880  1.00  0.00           C  
ATOM   2190  C   ASN   278      49.335   9.012 -12.905  1.00  0.00           C  
ATOM   2191  O   ASN   278      48.511   8.198 -13.318  1.00  0.00           O  
ATOM   2192  CB  ASN   278      51.154   8.777 -14.566  1.00  0.00           C  
ATOM   2193  CG  ASN   278      51.850   9.339 -15.782  1.00  0.00           C  
ATOM   2194  ND2 ASN   278      52.083   8.485 -16.739  1.00  0.00           N  
ATOM   2195  OD1 ASN   278      52.166  10.519 -15.883  1.00  0.00           O  
ATOM   2196  N   VAL   279      49.530   9.225 -11.614  1.00  0.00           N  
ATOM   2197  CA  VAL   279      48.828   8.451 -10.590  1.00  0.00           C  
ATOM   2198  C   VAL   279      47.429   9.037 -10.411  1.00  0.00           C  
ATOM   2199  O   VAL   279      47.262  10.252 -10.425  1.00  0.00           O  
ATOM   2200  CB  VAL   279      49.639   8.460  -9.263  1.00  0.00           C  
ATOM   2201  CG1 VAL   279      48.934   7.668  -8.162  1.00  0.00           C  
ATOM   2202  CG2 VAL   279      51.037   7.854  -9.495  1.00  0.00           C  
ATOM   2203  N   LEU   280      46.424   8.179 -10.282  1.00  0.00           N  
ATOM   2204  CA  LEU   280      45.029   8.608 -10.140  1.00  0.00           C  
ATOM   2205  C   LEU   280      44.431   8.226  -8.787  1.00  0.00           C  
ATOM   2206  O   LEU   280      43.736   9.023  -8.165  1.00  0.00           O  
ATOM   2207  CB  LEU   280      44.196   7.988 -11.270  1.00  0.00           C  
ATOM   2208  CG  LEU   280      44.573   8.351 -12.717  1.00  0.00           C  
ATOM   2209  CD1 LEU   280      43.732   7.519 -13.682  1.00  0.00           C  
ATOM   2210  CD2 LEU   280      44.375   9.843 -13.018  1.00  0.00           C  
ATOM   2211  N   ILE   281      44.700   7.022  -8.302  1.00  0.00           N  
ATOM   2212  CA  ILE   281      44.261   6.599  -6.966  1.00  0.00           C  
ATOM   2213  C   ILE   281      45.488   5.939  -6.371  1.00  0.00           C  
ATOM   2214  O   ILE   281      46.156   5.194  -7.077  1.00  0.00           O  
ATOM   2215  CB  ILE   281      43.052   5.594  -6.973  1.00  0.00           C  
ATOM   2216  CG1 ILE   281      41.844   6.196  -7.726  1.00  0.00           C  
ATOM   2217  CG2 ILE   281      42.645   5.217  -5.521  1.00  0.00           C  
ATOM   2218  CD1 ILE   281      40.647   5.253  -7.930  1.00  0.00           C  
ATOM   2219  N   TYR   282      45.800   6.197  -5.110  1.00  0.00           N  
ATOM   2220  CA  TYR   282      46.917   5.530  -4.449  1.00  0.00           C  
ATOM   2221  C   TYR   282      46.556   5.219  -3.008  1.00  0.00           C  
ATOM   2222  O   TYR   282      46.183   6.109  -2.238  1.00  0.00           O  
ATOM   2223  CB  TYR   282      48.164   6.408  -4.513  1.00  0.00           C  
ATOM   2224  CG  TYR   282      49.406   5.821  -3.883  1.00  0.00           C  
ATOM   2225  CD1 TYR   282      49.788   4.480  -4.108  1.00  0.00           C  
ATOM   2226  CD2 TYR   282      50.230   6.623  -3.073  1.00  0.00           C  
ATOM   2227  CE1 TYR   282      50.988   3.972  -3.549  1.00  0.00           C  
ATOM   2228  CE2 TYR   282      51.419   6.107  -2.508  1.00  0.00           C  
ATOM   2229  CZ  TYR   282      51.794   4.792  -2.763  1.00  0.00           C  
ATOM   2230  OH  TYR   282      52.964   4.306  -2.250  1.00  0.00           O  
ATOM   2231  N   ARG   283      46.636   3.933  -2.689  1.00  0.00           N  
ATOM   2232  CA  ARG   283      46.339   3.327  -1.384  1.00  0.00           C  
ATOM   2233  C   ARG   283      44.894   3.363  -0.908  1.00  0.00           C  
ATOM   2234  O   ARG   283      44.569   2.729   0.091  1.00  0.00           O  
ATOM   2235  CB  ARG   283      47.253   3.865  -0.279  1.00  0.00           C  
ATOM   2236  CG  ARG   283      48.723   3.662  -0.545  1.00  0.00           C  
ATOM   2237  CD  ARG   283      49.499   3.857   0.743  1.00  0.00           C  
ATOM   2238  NE  ARG   283      50.914   3.497   0.598  1.00  0.00           N  
ATOM   2239  CZ  ARG   283      51.410   2.267   0.594  1.00  0.00           C  
ATOM   2240  NH1 ARG   283      50.663   1.196   0.630  1.00  0.00           N1+
ATOM   2241  NH2 ARG   283      52.694   2.097   0.527  1.00  0.00           N  
ATOM   2242  N   ASP   284      44.013   4.057  -1.605  1.00  0.00           N  
ATOM   2243  CA  ASP   284      42.614   4.139  -1.185  1.00  0.00           C  
ATOM   2244  C   ASP   284      41.780   2.971  -1.715  1.00  0.00           C  
ATOM   2245  O   ASP   284      41.211   3.012  -2.811  1.00  0.00           O  
ATOM   2246  CB  ASP   284      41.999   5.479  -1.571  1.00  0.00           C  
ATOM   2247  CG  ASP   284      40.710   5.746  -0.822  1.00  0.00           C  
ATOM   2248  OD1 ASP   284      39.976   4.801  -0.485  1.00  0.00           O  
ATOM   2249  OD2 ASP   284      40.431   6.924  -0.523  1.00  0.00           O1-
ATOM   2250  N   PHE   285      41.724   1.911  -0.923  1.00  0.00           N  
ATOM   2251  CA  PHE   285      41.010   0.694  -1.296  1.00  0.00           C  
ATOM   2252  C   PHE   285      39.509   0.923  -1.441  1.00  0.00           C  
ATOM   2253  O   PHE   285      38.875   0.385  -2.351  1.00  0.00           O  
ATOM   2254  CB  PHE   285      41.294  -0.390  -0.255  1.00  0.00           C  
ATOM   2255  CG  PHE   285      40.809  -1.751  -0.659  1.00  0.00           C  
ATOM   2256  CD1 PHE   285      41.573  -2.542  -1.533  1.00  0.00           C  
ATOM   2257  CD2 PHE   285      39.585  -2.250  -0.184  1.00  0.00           C  
ATOM   2258  CE1 PHE   285      41.107  -3.804  -1.952  1.00  0.00           C  
ATOM   2259  CE2 PHE   285      39.125  -3.528  -0.581  1.00  0.00           C  
ATOM   2260  CZ  PHE   285      39.879  -4.298  -1.483  1.00  0.00           C  
ATOM   2261  N   ASP   286      38.937   1.765  -0.592  1.00  0.00           N  
ATOM   2262  CA  ASP   286      37.511   2.067  -0.700  1.00  0.00           C  
ATOM   2263  C   ASP   286      37.230   2.782  -2.007  1.00  0.00           C  
ATOM   2264  O   ASP   286      36.289   2.413  -2.697  1.00  0.00           O  
ATOM   2265  CB  ASP   286      36.991   2.960   0.429  1.00  0.00           C  
ATOM   2266  CG  ASP   286      36.816   2.223   1.741  1.00  0.00           C  
ATOM   2267  OD1 ASP   286      36.940   0.980   1.787  1.00  0.00           O  
ATOM   2268  OD2 ASP   286      36.497   2.886   2.752  1.00  0.00           O1-
ATOM   2269  N   ARG   287      38.031   3.769  -2.389  1.00  0.00           N  
ATOM   2270  CA  ARG   287      37.796   4.443  -3.672  1.00  0.00           C  
ATOM   2271  C   ARG   287      38.021   3.512  -4.841  1.00  0.00           C  
ATOM   2272  O   ARG   287      37.292   3.605  -5.813  1.00  0.00           O  
ATOM   2273  CB  ARG   287      38.635   5.706  -3.864  1.00  0.00           C  
ATOM   2274  CG  ARG   287      37.886   6.956  -3.429  1.00  0.00           C  
ATOM   2275  CD  ARG   287      38.658   8.232  -3.721  1.00  0.00           C  
ATOM   2276  NE  ARG   287      39.789   8.405  -2.804  1.00  0.00           N  
ATOM   2277  CZ  ARG   287      40.600   9.447  -2.719  1.00  0.00           C  
ATOM   2278  NH1 ARG   287      40.522  10.506  -3.468  1.00  0.00           N1+
ATOM   2279  NH2 ARG   287      41.489   9.449  -1.772  1.00  0.00           N  
ATOM   2280  N   CYS   288      38.953   2.577  -4.747  1.00  0.00           N  
ATOM   2281  CA  CYS   288      39.093   1.592  -5.815  1.00  0.00           C  
ATOM   2282  C   CYS   288      37.822   0.757  -5.964  1.00  0.00           C  
ATOM   2283  O   CYS   288      37.345   0.577  -7.073  1.00  0.00           O  
ATOM   2284  CB  CYS   288      40.303   0.691  -5.574  1.00  0.00           C  
ATOM   2285  SG  CYS   288      41.854   1.596  -5.689  1.00  0.00           S  
ATOM   2286  N   ARG   289      37.220   0.294  -4.875  1.00  0.00           N  
ATOM   2287  CA  ARG   289      35.962  -0.460  -4.999  1.00  0.00           C  
ATOM   2288  C   ARG   289      34.818   0.422  -5.488  1.00  0.00           C  
ATOM   2289  O   ARG   289      34.053   0.048  -6.376  1.00  0.00           O  
ATOM   2290  CB  ARG   289      35.563  -1.093  -3.662  1.00  0.00           C  
ATOM   2291  CG  ARG   289      36.484  -2.211  -3.199  1.00  0.00           C  
ATOM   2292  CD  ARG   289      35.954  -2.946  -1.972  1.00  0.00           C  
ATOM   2293  NE  ARG   289      35.973  -2.137  -0.742  1.00  0.00           N  
ATOM   2294  CZ  ARG   289      35.880  -2.599   0.499  1.00  0.00           C  
ATOM   2295  NH1 ARG   289      35.711  -3.859   0.794  1.00  0.00           N1+
ATOM   2296  NH2 ARG   289      36.039  -1.782   1.497  1.00  0.00           N  
ATOM   2297  N   ARG   290      34.706   1.610  -4.912  1.00  0.00           N  
ATOM   2298  CA  ARG   290      33.614   2.541  -5.216  1.00  0.00           C  
ATOM   2299  C   ARG   290      33.689   3.122  -6.614  1.00  0.00           C  
ATOM   2300  O   ARG   290      32.668   3.528  -7.157  1.00  0.00           O  
ATOM   2301  CB  ARG   290      33.589   3.662  -4.174  1.00  0.00           C  
ATOM   2302  CG  ARG   290      33.154   3.156  -2.796  1.00  0.00           C  
ATOM   2303  CD  ARG   290      33.370   4.149  -1.665  1.00  0.00           C  
ATOM   2304  NE  ARG   290      32.478   5.305  -1.782  1.00  0.00           N  
ATOM   2305  CZ  ARG   290      32.316   6.275  -0.897  1.00  0.00           C  
ATOM   2306  NH1 ARG   290      32.897   6.310   0.270  1.00  0.00           N1+
ATOM   2307  NH2 ARG   290      31.506   7.243  -1.195  1.00  0.00           N  
ATOM   2308  N   TRP   291      34.861   3.097  -7.232  1.00  0.00           N  
ATOM   2309  CA  TRP   291      35.039   3.533  -8.616  1.00  0.00           C  
ATOM   2310  C   TRP   291      34.127   2.786  -9.586  1.00  0.00           C  
ATOM   2311  O   TRP   291      33.696   3.368 -10.580  1.00  0.00           O  
ATOM   2312  CB  TRP   291      36.508   3.361  -9.015  1.00  0.00           C  
ATOM   2313  CG  TRP   291      36.768   3.487 -10.482  1.00  0.00           C  
ATOM   2314  CD1 TRP   291      36.865   4.627 -11.212  1.00  0.00           C  
ATOM   2315  CD2 TRP   291      37.008   2.414 -11.410  1.00  0.00           C  
ATOM   2316  CE2 TRP   291      37.215   3.002 -12.690  1.00  0.00           C  
ATOM   2317  CE3 TRP   291      37.121   1.014 -11.279  1.00  0.00           C  
ATOM   2318  NE1 TRP   291      37.110   4.356 -12.531  1.00  0.00           N  
ATOM   2319  CZ2 TRP   291      37.500   2.228 -13.833  1.00  0.00           C  
ATOM   2320  CZ3 TRP   291      37.442   0.237 -12.421  1.00  0.00           C  
ATOM   2321  CH2 TRP   291      37.618   0.857 -13.690  1.00  0.00           C  
ATOM   2322  N   THR   292      33.728   1.557  -9.289  1.00  0.00           N  
ATOM   2323  CA  THR   292      32.737   0.881 -10.130  1.00  0.00           C  
ATOM   2324  C   THR   292      31.456   1.707 -10.280  1.00  0.00           C  
ATOM   2325  O   THR   292      30.958   1.872 -11.387  1.00  0.00           O  
ATOM   2326  CB  THR   292      32.381  -0.508  -9.567  1.00  0.00           C  
ATOM   2327  CG2 THR   292      31.456  -1.282 -10.487  1.00  0.00           C  
ATOM   2328  OG1 THR   292      33.581  -1.271  -9.424  1.00  0.00           O  
ATOM   2329  N   MET   293      30.949   2.295  -9.205  1.00  0.00           N  
ATOM   2330  CA  MET   293      29.718   3.085  -9.298  1.00  0.00           C  
ATOM   2331  C   MET   293      29.981   4.568  -9.523  1.00  0.00           C  
ATOM   2332  O   MET   293      29.295   5.225 -10.309  1.00  0.00           O  
ATOM   2333  CB  MET   293      28.906   2.934  -8.014  1.00  0.00           C  
ATOM   2334  CG  MET   293      28.542   1.499  -7.715  1.00  0.00           C  
ATOM   2335  SD  MET   293      27.445   1.412  -6.303  1.00  0.00           S  
ATOM   2336  CE  MET   293      27.559  -0.319  -5.946  1.00  0.00           C  
ATOM   2337  N   GLU   294      30.982   5.089  -8.829  1.00  0.00           N  
ATOM   2338  CA  GLU   294      31.244   6.526  -8.744  1.00  0.00           C  
ATOM   2339  C   GLU   294      32.261   7.023  -9.761  1.00  0.00           C  
ATOM   2340  O   GLU   294      32.539   8.214  -9.846  1.00  0.00           O  
ATOM   2341  CB  GLU   294      31.743   6.850  -7.335  1.00  0.00           C  
ATOM   2342  CG  GLU   294      30.684   6.585  -6.282  1.00  0.00           C  
ATOM   2343  CD  GLU   294      31.166   6.831  -4.868  1.00  0.00           C  
ATOM   2344  OE1 GLU   294      31.713   7.912  -4.545  1.00  0.00           O  
ATOM   2345  OE2 GLU   294      30.941   5.948  -4.020  1.00  0.00           O1-
ATOM   2346  N   GLY   295      32.800   6.114 -10.558  1.00  0.00           N  
ATOM   2347  CA  GLY   295      33.756   6.501 -11.580  1.00  0.00           C  
ATOM   2348  C   GLY   295      33.160   6.919 -12.907  1.00  0.00           C  
ATOM   2349  O   GLY   295      33.826   7.573 -13.698  1.00  0.00           O  
ATOM   2350  N   GLY   296      31.933   6.511 -13.201  1.00  0.00           N  
ATOM   2351  CA  GLY   296      31.269   6.850 -14.456  1.00  0.00           C  
ATOM   2352  C   GLY   296      31.637   5.937 -15.612  1.00  0.00           C  
ATOM   2353  O   GLY   296      30.820   5.628 -16.485  1.00  0.00           O  
ATOM   2354  N   PHE   297      32.922   6.583 -14.968  1.00  0.00           N  
ATOM   2355  CA  PHE   297      33.450   5.671 -15.975  1.00  0.00           C  
ATOM   2356  C   PHE   297      32.571   4.440 -16.158  1.00  0.00           C  
ATOM   2357  O   PHE   297      32.200   4.124 -17.285  1.00  0.00           O  
ATOM   2358  CB  PHE   297      34.870   5.258 -15.580  1.00  0.00           C  
ATOM   2359  CG  PHE   297      35.364   4.037 -16.302  1.00  0.00           C  
ATOM   2360  CD1 PHE   297      35.779   4.123 -17.636  1.00  0.00           C  
ATOM   2361  CD2 PHE   297      35.393   2.787 -15.657  1.00  0.00           C  
ATOM   2362  CE1 PHE   297      36.238   2.985 -18.323  1.00  0.00           C  
ATOM   2363  CE2 PHE   297      35.873   1.636 -16.323  1.00  0.00           C  
ATOM   2364  CZ  PHE   297      36.307   1.737 -17.658  1.00  0.00           C  
ATOM   2365  N   ALA   298      32.164   3.781 -15.080  1.00  0.00           N  
ATOM   2366  CA  ALA   298      31.333   2.582 -15.195  1.00  0.00           C  
ATOM   2367  C   ALA   298      29.890   2.840 -15.655  1.00  0.00           C  
ATOM   2368  O   ALA   298      29.111   1.893 -15.794  1.00  0.00           O  
ATOM   2369  CB  ALA   298      31.333   1.825 -13.871  1.00  0.00           C  
ATOM   2370  N   ARG   299      29.521   4.092 -15.901  1.00  0.00           N  
ATOM   2371  CA  ARG   299      28.213   4.417 -16.481  1.00  0.00           C  
ATOM   2372  C   ARG   299      28.374   4.705 -17.966  1.00  0.00           C  
ATOM   2373  O   ARG   299      27.571   4.282 -18.790  1.00  0.00           O  
ATOM   2374  CB  ARG   299      27.572   5.604 -15.755  1.00  0.00           C  
ATOM   2375  CG  ARG   299      27.495   5.391 -14.248  1.00  0.00           C  
ATOM   2376  CD  ARG   299      26.485   6.295 -13.582  1.00  0.00           C  
ATOM   2377  NE  ARG   299      26.765   6.435 -12.146  1.00  0.00           N  
ATOM   2378  CZ  ARG   299      26.072   7.157 -11.277  1.00  0.00           C  
ATOM   2379  NH1 ARG   299      24.978   7.803 -11.581  1.00  0.00           N1+
ATOM   2380  NH2 ARG   299      26.521   7.246 -10.059  1.00  0.00           N  
ATOM   2381  N   MET   300      29.462   5.366 -18.325  1.00  0.00           N  
ATOM   2382  CA  MET   300      29.750   5.616 -19.736  1.00  0.00           C  
ATOM   2383  C   MET   300      30.220   4.352 -20.458  1.00  0.00           C  
ATOM   2384  O   MET   300      29.926   4.152 -21.632  1.00  0.00           O  
ATOM   2385  CB  MET   300      30.817   6.703 -19.861  1.00  0.00           C  
ATOM   2386  CG  MET   300      30.400   8.070 -19.338  1.00  0.00           C  
ATOM   2387  SD  MET   300      28.928   8.673 -20.186  1.00  0.00           S  
ATOM   2388  CE  MET   300      29.366  10.360 -20.612  1.00  0.00           C  
ATOM   2389  N   TYR   301      30.491   3.252 -19.739  1.00  0.00           N  
ATOM   2390  CA  TYR   301      30.803   1.892 -20.373  1.00  0.00           C  
ATOM   2391  C   TYR   301      29.947   0.643 -21.052  1.00  0.00           C  
ATOM   2392  O   TYR   301      30.619  -0.061 -21.805  1.00  0.00           O  
ATOM   2393  CB  TYR   301      31.863   1.222 -19.481  1.00  0.00           C  
ATOM   2394  CG  TYR   301      33.277   1.367 -19.996  1.00  0.00           C  
ATOM   2395  CD1 TYR   301      33.977   2.555 -19.834  1.00  0.00           C  
ATOM   2396  CD2 TYR   301      33.912   0.316 -20.644  1.00  0.00           C  
ATOM   2397  CE1 TYR   301      35.270   2.693 -20.303  1.00  0.00           C  
ATOM   2398  CE2 TYR   301      35.204   0.444 -21.117  1.00  0.00           C  
ATOM   2399  CZ  TYR   301      35.878   1.635 -20.944  1.00  0.00           C  
ATOM   2400  OH  TYR   301      37.165   1.767 -21.412  1.00  0.00           O  
ATOM   2401  N   PRO   302      28.637   0.273 -20.872  1.00  0.00           N  
ATOM   2402  CA  PRO   302      28.180  -0.936 -21.566  1.00  0.00           C  
ATOM   2403  C   PRO   302      27.379  -0.153 -22.604  1.00  0.00           C  
ATOM   2404  O   PRO   302      26.911  -0.750 -23.558  1.00  0.00           O  
ATOM   2405  CB  PRO   302      27.243  -1.429 -20.457  1.00  0.00           C  
ATOM   2406  CG  PRO   302      28.022  -1.286 -19.225  1.00  0.00           C  
ATOM   2407  CD  PRO   302      28.711   0.009 -19.445  1.00  0.00           C  
ATOM   2408  N   LEU   303      27.242   1.163 -22.468  1.00  0.00           N  
ATOM   2409  CA  LEU   303      26.564   1.965 -23.496  1.00  0.00           C  
ATOM   2410  C   LEU   303      27.303   1.823 -24.814  1.00  0.00           C  
ATOM   2411  O   LEU   303      26.712   1.549 -25.857  1.00  0.00           O  
ATOM   2412  CB  LEU   303      26.548   3.454 -23.115  1.00  0.00           C  
ATOM   2413  CG  LEU   303      26.234   4.489 -24.218  1.00  0.00           C  
ATOM   2414  CD1 LEU   303      24.814   4.405 -24.763  1.00  0.00           C  
ATOM   2415  CD2 LEU   303      26.505   5.893 -23.701  1.00  0.00           C  
ATOM   2416  N   GLN   304      28.612   1.997 -24.774  1.00  0.00           N  
ATOM   2417  CA  GLN   304      29.378   1.939 -26.004  1.00  0.00           C  
ATOM   2418  C   GLN   304      29.369   0.528 -26.568  1.00  0.00           C  
ATOM   2419  O   GLN   304      29.269   0.358 -27.776  1.00  0.00           O  
ATOM   2420  CB  GLN   304      30.801   2.418 -25.760  1.00  0.00           C  
ATOM   2421  CG  GLN   304      30.881   3.882 -25.394  1.00  0.00           C  
ATOM   2422  CD  GLN   304      32.298   4.339 -25.298  1.00  0.00           C  
ATOM   2423  NE2 GLN   304      32.652   5.295 -26.102  1.00  0.00           N  
ATOM   2424  OE1 GLN   304      33.087   3.802 -24.547  1.00  0.00           O  
ATOM   2425  N   ALA   305      29.412  -0.483 -25.711  1.00  0.00           N  
ATOM   2426  CA  ALA   305      29.330  -1.861 -26.184  1.00  0.00           C  
ATOM   2427  C   ALA   305      27.956  -2.153 -26.797  1.00  0.00           C  
ATOM   2428  O   ALA   305      27.866  -2.890 -27.771  1.00  0.00           O  
ATOM   2429  CB  ALA   305      29.635  -2.825 -25.047  1.00  0.00           C  
ATOM   2430  N   CYS   306      26.897  -1.558 -26.267  1.00  0.00           N  
ATOM   2431  CA  CYS   306      25.552  -1.742 -26.806  1.00  0.00           C  
ATOM   2432  C   CYS   306      25.439  -1.185 -28.214  1.00  0.00           C  
ATOM   2433  O   CYS   306      24.940  -1.859 -29.112  1.00  0.00           O  
ATOM   2434  CB  CYS   306      24.527  -1.075 -25.885  1.00  0.00           C  
ATOM   2435  SG  CYS   306      22.816  -1.550 -26.223  1.00  0.00           S  
ATOM   2436  N   VAL   307      25.951   0.018 -28.425  1.00  0.00           N  
ATOM   2437  CA  VAL   307      25.918   0.617 -29.757  1.00  0.00           C  
ATOM   2438  C   VAL   307      26.798  -0.195 -30.704  1.00  0.00           C  
ATOM   2439  O   VAL   307      26.396  -0.504 -31.824  1.00  0.00           O  
ATOM   2440  CB  VAL   307      26.395   2.094 -29.730  1.00  0.00           C  
ATOM   2441  CG1 VAL   307      26.379   2.709 -31.134  1.00  0.00           C  
ATOM   2442  CG2 VAL   307      25.511   2.936 -28.809  1.00  0.00           C  
ATOM   2443  N   ARG   308      27.987  -0.584 -30.257  1.00  0.00           N  
ATOM   2444  CA  ARG   308      28.893  -1.356 -31.113  1.00  0.00           C  
ATOM   2445  C   ARG   308      28.303  -2.706 -31.476  1.00  0.00           C  
ATOM   2446  O   ARG   308      28.395  -3.113 -32.629  1.00  0.00           O  
ATOM   2447  CB  ARG   308      30.276  -1.503 -30.465  1.00  0.00           C  
ATOM   2448  CG  ARG   308      31.003  -0.169 -30.485  1.00  0.00           C  
ATOM   2449  CD  ARG   308      32.431  -0.143 -29.964  1.00  0.00           C  
ATOM   2450  NE  ARG   308      32.919   1.245 -30.049  1.00  0.00           N  
ATOM   2451  CZ  ARG   308      33.290   1.885 -31.153  1.00  0.00           C  
ATOM   2452  NH1 ARG   308      33.443   1.314 -32.319  1.00  0.00           N1+
ATOM   2453  NH2 ARG   308      33.460   3.176 -31.094  1.00  0.00           N  
ATOM   2454  N   LEU   309      27.637  -3.364 -30.540  1.00  0.00           N  
ATOM   2455  CA  LEU   309      26.983  -4.635 -30.840  1.00  0.00           C  
ATOM   2456  C   LEU   309      25.829  -4.409 -31.802  1.00  0.00           C  
ATOM   2457  O   LEU   309      25.663  -5.178 -32.731  1.00  0.00           O  
ATOM   2458  CB  LEU   309      26.479  -5.340 -29.572  1.00  0.00           C  
ATOM   2459  CG  LEU   309      25.871  -6.743 -29.773  1.00  0.00           C  
ATOM   2460  CD1 LEU   309      26.820  -7.723 -30.466  1.00  0.00           C  
ATOM   2461  CD2 LEU   309      25.449  -7.337 -28.435  1.00  0.00           C  
ATOM   2462  N   ALA   310      25.052  -3.352 -31.630  1.00  0.00           N  
ATOM   2463  CA  ALA   310      23.937  -3.091 -32.533  1.00  0.00           C  
ATOM   2464  C   ALA   310      24.411  -2.865 -33.980  1.00  0.00           C  
ATOM   2465  O   ALA   310      23.814  -3.387 -34.921  1.00  0.00           O  
ATOM   2466  CB  ALA   310      23.135  -1.900 -32.013  1.00  0.00           C  
ATOM   2467  N   VAL   311      25.515  -2.150 -34.162  1.00  0.00           N  
ATOM   2468  CA  VAL   311      26.115  -1.972 -35.492  1.00  0.00           C  
ATOM   2469  C   VAL   311      26.687  -3.286 -36.029  1.00  0.00           C  
ATOM   2470  O   VAL   311      26.518  -3.625 -37.207  1.00  0.00           O  
ATOM   2471  CB  VAL   311      27.251  -0.905 -35.449  1.00  0.00           C  
ATOM   2472  CG1 VAL   311      27.994  -0.811 -36.785  1.00  0.00           C  
ATOM   2473  CG2 VAL   311      26.678   0.473 -35.096  1.00  0.00           C  
ATOM   2474  N   LYS   312      27.344  -4.050 -35.169  1.00  0.00           N  
ATOM   2475  CA  LYS   312      27.935  -5.329 -35.569  1.00  0.00           C  
ATOM   2476  C   LYS   312      26.841  -6.287 -36.009  1.00  0.00           C  
ATOM   2477  O   LYS   312      26.939  -6.935 -37.045  1.00  0.00           O  
ATOM   2478  CB  LYS   312      28.736  -5.889 -34.392  1.00  0.00           C  
ATOM   2479  CG  LYS   312      29.601  -7.093 -34.689  1.00  0.00           C  
ATOM   2480  CD  LYS   312      30.323  -7.473 -33.407  1.00  0.00           C  
ATOM   2481  CE  LYS   312      31.143  -8.734 -33.566  1.00  0.00           C  
ATOM   2482  NZ  LYS   312      31.813  -9.040 -32.268  1.00  0.00           N1+
ATOM   2483  N   LEU   313      25.753  -6.333 -35.256  1.00  0.00           N  
ATOM   2484  CA  LEU   313      24.626  -7.184 -35.604  1.00  0.00           C  
ATOM   2485  C   LEU   313      23.901  -6.672 -36.826  1.00  0.00           C  
ATOM   2486  O   LEU   313      23.313  -7.468 -37.534  1.00  0.00           O  
ATOM   2487  CB  LEU   313      23.613  -7.321 -34.466  1.00  0.00           C  
ATOM   2488  CG  LEU   313      24.033  -8.064 -33.192  1.00  0.00           C  
ATOM   2489  CD1 LEU   313      22.817  -8.167 -32.284  1.00  0.00           C  
ATOM   2490  CD2 LEU   313      24.614  -9.451 -33.456  1.00  0.00           C  
ATOM   2491  N   ASP   314      23.950  -5.384 -37.129  1.00  0.00           N  
ATOM   2492  CA  ASP   314      23.359  -4.919 -38.381  1.00  0.00           C  
ATOM   2493  C   ASP   314      24.118  -5.483 -39.568  1.00  0.00           C  
ATOM   2494  O   ASP   314      23.515  -5.923 -40.552  1.00  0.00           O  
ATOM   2495  CB  ASP   314      23.356  -3.398 -38.491  1.00  0.00           C  
ATOM   2496  CG  ASP   314      22.561  -2.927 -39.689  1.00  0.00           C  
ATOM   2497  OD1 ASP   314      21.344  -3.211 -39.730  1.00  0.00           O  
ATOM   2498  OD2 ASP   314      23.126  -2.307 -40.620  1.00  0.00           O1-
ATOM   2499  N   PHE   315      25.438  -5.523 -39.465  1.00  0.00           N  
ATOM   2500  CA  PHE   315      26.236  -6.066 -40.555  1.00  0.00           C  
ATOM   2501  C   PHE   315      26.040  -7.574 -40.634  1.00  0.00           C  
ATOM   2502  O   PHE   315      25.852  -8.116 -41.712  1.00  0.00           O  
ATOM   2503  CB  PHE   315      27.710  -5.703 -40.386  1.00  0.00           C  
ATOM   2504  CG  PHE   315      28.505  -5.822 -41.659  1.00  0.00           C  
ATOM   2505  CD1 PHE   315      28.375  -4.844 -42.662  1.00  0.00           C  
ATOM   2506  CD2 PHE   315      29.390  -6.892 -41.864  1.00  0.00           C  
ATOM   2507  CE1 PHE   315      29.129  -4.924 -43.859  1.00  0.00           C  
ATOM   2508  CE2 PHE   315      30.174  -6.970 -43.044  1.00  0.00           C  
ATOM   2509  CZ  PHE   315      30.031  -5.990 -44.047  1.00  0.00           C  
ATOM   2510  N   ILE   316      26.000  -8.245 -39.491  1.00  0.00           N  
ATOM   2511  CA  ILE   316      25.739  -9.689 -39.448  1.00  0.00           C  
ATOM   2512  C   ILE   316      24.355 -10.001 -40.015  1.00  0.00           C  
ATOM   2513  O   ILE   316      24.219 -10.940 -40.782  1.00  0.00           O  
ATOM   2514  CB  ILE   316      25.887 -10.247 -37.998  1.00  0.00           C  
ATOM   2515  CG1 ILE   316      27.364 -10.168 -37.563  1.00  0.00           C  
ATOM   2516  CG2 ILE   316      25.392 -11.711 -37.885  1.00  0.00           C  
ATOM   2517  CD1 ILE   316      27.626 -10.306 -36.061  1.00  0.00           C  
ATOM   2518  N   THR   317      23.335  -9.213 -39.706  1.00  0.00           N  
ATOM   2519  CA  THR   317      21.994  -9.444 -40.251  1.00  0.00           C  
ATOM   2520  C   THR   317      22.026  -9.333 -41.772  1.00  0.00           C  
ATOM   2521  O   THR   317      21.456 -10.168 -42.480  1.00  0.00           O  
ATOM   2522  CB  THR   317      20.969  -8.413 -39.706  1.00  0.00           C  
ATOM   2523  CG2 THR   317      19.559  -8.695 -40.162  1.00  0.00           C  
ATOM   2524  OG1 THR   317      20.942  -8.462 -38.278  1.00  0.00           O  
ATOM   2525  N   ALA   318      22.729  -8.330 -42.282  1.00  0.00           N  
ATOM   2526  CA  ALA   318      22.816  -8.136 -43.723  1.00  0.00           C  
ATOM   2527  C   ALA   318      23.564  -9.298 -44.379  1.00  0.00           C  
ATOM   2528  O   ALA   318      23.117  -9.841 -45.388  1.00  0.00           O  
ATOM   2529  CB  ALA   318      23.502  -6.798 -44.029  1.00  0.00           C  
ATOM   2530  N   LEU   319      24.687  -9.700 -43.805  1.00  0.00           N  
ATOM   2531  CA  LEU   319      25.476 -10.802 -44.350  1.00  0.00           C  
ATOM   2532  C   LEU   319      24.745 -12.129 -44.281  1.00  0.00           C  
ATOM   2533  O   LEU   319      24.814 -12.935 -45.211  1.00  0.00           O  
ATOM   2534  CB  LEU   319      26.761 -10.981 -43.553  1.00  0.00           C  
ATOM   2535  CG  LEU   319      27.874  -9.938 -43.590  1.00  0.00           C  
ATOM   2536  CD1 LEU   319      28.941 -10.389 -42.589  1.00  0.00           C  
ATOM   2537  CD2 LEU   319      28.421  -9.796 -44.992  1.00  0.00           C  
ATOM   2538  N   LEU   320      24.027 -12.348 -43.189  1.00  0.00           N  
ATOM   2539  CA  LEU   320      23.248 -13.563 -43.029  1.00  0.00           C  
ATOM   2540  C   LEU   320      22.208 -13.557 -44.130  1.00  0.00           C  
ATOM   2541  O   LEU   320      22.160 -14.510 -44.891  1.00  0.00           O  
ATOM   2542  CB  LEU   320      22.626 -13.652 -41.627  1.00  0.00           C  
ATOM   2543  CG  LEU   320      21.782 -14.883 -41.257  1.00  0.00           C  
ATOM   2544  CD1 LEU   320      22.493 -16.214 -41.471  1.00  0.00           C  
ATOM   2545  CD2 LEU   320      21.356 -14.786 -39.790  1.00  0.00           C  
ATOM   2546  N   LYS   321      21.461 -12.474 -44.312  1.00  0.00           N  
ATOM   2547  CA  LYS   321      20.481 -12.421 -45.401  1.00  0.00           C  
ATOM   2548  C   LYS   321      21.122 -12.703 -46.758  1.00  0.00           C  
ATOM   2549  O   LYS   321      20.600 -13.517 -47.509  1.00  0.00           O  
ATOM   2550  CB  LYS   321      19.767 -11.067 -45.430  1.00  0.00           C  
ATOM   2551  CG  LYS   321      18.587 -11.032 -46.394  1.00  0.00           C  
ATOM   2552  CD  LYS   321      17.979  -9.646 -46.492  1.00  0.00           C  
ATOM   2553  CE  LYS   321      16.730  -9.682 -47.361  1.00  0.00           C  
ATOM   2554  NZ  LYS   321      16.126  -8.321 -47.498  1.00  0.00           N1+
ATOM   2555  N   LYS   322      22.277 -12.114 -47.049  1.00  0.00           N  
ATOM   2556  CA  LYS   322      22.977 -12.381 -48.313  1.00  0.00           C  
ATOM   2557  C   LYS   322      23.292 -13.865 -48.484  1.00  0.00           C  
ATOM   2558  O   LYS   322      23.080 -14.431 -49.554  1.00  0.00           O  
ATOM   2559  CB  LYS   322      24.295 -11.602 -48.399  1.00  0.00           C  
ATOM   2560  CG  LYS   322      24.186 -10.097 -48.576  1.00  0.00           C  
ATOM   2561  CD  LYS   322      25.574  -9.467 -48.601  1.00  0.00           C  
ATOM   2562  CE  LYS   322      25.481  -7.955 -48.746  1.00  0.00           C  
ATOM   2563  NZ  LYS   322      26.837  -7.324 -48.887  1.00  0.00           N1+
ATOM   2564  N   SER   323      23.786 -14.517 -47.442  1.00  0.00           N  
ATOM   2565  CA  SER   323      24.110 -15.940 -47.548  1.00  0.00           C  
ATOM   2566  C   SER   323      22.858 -16.797 -47.736  1.00  0.00           C  
ATOM   2567  O   SER   323      22.886 -17.766 -48.495  1.00  0.00           O  
ATOM   2568  CB  SER   323      24.920 -16.416 -46.334  1.00  0.00           C  
ATOM   2569  OG  SER   323      24.189 -16.362 -45.119  1.00  0.00           O  
ATOM   2570  N   LEU   324      21.757 -16.417 -47.098  1.00  0.00           N  
ATOM   2571  CA  LEU   324      20.502 -17.169 -47.179  1.00  0.00           C  
ATOM   2572  C   LEU   324      19.800 -16.987 -48.523  1.00  0.00           C  
ATOM   2573  O   LEU   324      19.114 -17.889 -49.002  1.00  0.00           O  
ATOM   2574  CB  LEU   324      19.546 -16.739 -46.059  1.00  0.00           C  
ATOM   2575  CG  LEU   324      19.969 -16.887 -44.591  1.00  0.00           C  
ATOM   2576  CD1 LEU   324      18.900 -16.285 -43.682  1.00  0.00           C  
ATOM   2577  CD2 LEU   324      20.291 -18.288 -44.175  1.00  0.00           C  
ATOM   2578  N   GLU   325      19.992 -15.837 -49.154  1.00  0.00           N  
ATOM   2579  CA  GLU   325      19.508 -15.617 -50.520  1.00  0.00           C  
ATOM   2580  C   GLU   325      20.270 -16.550 -51.456  1.00  0.00           C  
ATOM   2581  O   GLU   325      19.700 -17.188 -52.342  1.00  0.00           O  
ATOM   2582  CB  GLU   325      19.783 -14.175 -50.966  1.00  0.00           C  
ATOM   2583  CG  GLU   325      18.890 -13.108 -50.348  1.00  0.00           C  
ATOM   2584  CD  GLU   325      19.318 -11.694 -50.718  1.00  0.00           C  
ATOM   2585  OE1 GLU   325      20.539 -11.426 -50.852  1.00  0.00           O  
ATOM   2586  OE2 GLU   325      18.441 -10.814 -50.903  1.00  0.00           O1-
ATOM   2587  N   CYS   326      21.574 -16.654 -51.246  1.00  0.00           N  
ATOM   2588  CA  CYS   326      22.404 -17.469 -52.126  1.00  0.00           C  
ATOM   2589  C   CYS   326      22.127 -18.966 -51.993  1.00  0.00           C  
ATOM   2590  O   CYS   326      22.166 -19.684 -52.987  1.00  0.00           O  
ATOM   2591  CB  CYS   326      23.880 -17.201 -51.855  1.00  0.00           C  
ATOM   2592  SG  CYS   326      24.425 -15.511 -52.195  1.00  0.00           S  
ATOM   2593  N   THR   327      21.829 -19.452 -50.797  1.00  0.00           N  
ATOM   2594  CA  THR   327      21.514 -20.872 -50.608  1.00  0.00           C  
ATOM   2595  C   THR   327      20.043 -21.197 -50.840  1.00  0.00           C  
ATOM   2596  O   THR   327      19.663 -22.367 -50.912  1.00  0.00           O  
ATOM   2597  CB  THR   327      21.794 -21.287 -49.166  1.00  0.00           C  
ATOM   2598  CG2 THR   327      23.268 -21.245 -48.829  1.00  0.00           C  
ATOM   2599  OG1 THR   327      21.133 -20.353 -48.315  1.00  0.00           O  
ATOM   2600  N   GLY   328      19.202 -20.176 -50.924  1.00  0.00           N  
ATOM   2601  CA  GLY   328      17.776 -20.384 -51.122  1.00  0.00           C  
ATOM   2602  C   GLY   328      17.042 -20.715 -49.839  1.00  0.00           C  
ATOM   2603  O   GLY   328      15.845 -20.996 -49.845  1.00  0.00           O  
ATOM   2604  N   THR   329      17.734 -20.670 -48.713  1.00  0.00           N  
ATOM   2605  CA  THR   329      17.106 -20.994 -47.437  1.00  0.00           C  
ATOM   2606  C   THR   329      16.268 -19.844 -46.914  1.00  0.00           C  
ATOM   2607  O   THR   329      15.401 -20.052 -46.079  1.00  0.00           O  
ATOM   2608  CB  THR   329      18.142 -21.317 -46.369  1.00  0.00           C  
ATOM   2609  CG2 THR   329      18.886 -22.587 -46.687  1.00  0.00           C  
ATOM   2610  OG1 THR   329      19.087 -20.250 -46.343  1.00  0.00           O  
ATOM   2611  N   LEU   330      16.464 -18.643 -47.447  1.00  0.00           N  
ATOM   2612  CA  LEU   330      15.642 -17.492 -47.059  1.00  0.00           C  
ATOM   2613  C   LEU   330      14.176 -17.699 -47.435  1.00  0.00           C  
ATOM   2614  O   LEU   330      13.274 -17.060 -46.911  1.00  0.00           O  
ATOM   2615  CB  LEU   330      16.161 -16.211 -47.728  1.00  0.00           C  
ATOM   2616  CG  LEU   330      15.601 -14.871 -47.215  1.00  0.00           C  
ATOM   2617  CD1 LEU   330      15.828 -14.677 -45.716  1.00  0.00           C  
ATOM   2618  CD2 LEU   330      16.246 -13.717 -47.955  1.00  0.00           C  
ATOM   2619  N   GLU   331      13.932 -18.620 -48.350  1.00  0.00           N  
ATOM   2620  CA  GLU   331      12.575 -18.962 -48.746  1.00  0.00           C  
ATOM   2621  C   GLU   331      11.843 -19.740 -47.644  1.00  0.00           C  
ATOM   2622  O   GLU   331      10.612 -19.748 -47.609  1.00  0.00           O  
ATOM   2623  CB  GLU   331      12.639 -19.792 -50.027  1.00  0.00           C  
ATOM   2624  CG  GLU   331      13.351 -19.078 -51.179  1.00  0.00           C  
ATOM   2625  CD  GLU   331      13.386 -19.875 -52.470  1.00  0.00           C  
ATOM   2626  OE1 GLU   331      13.327 -21.127 -52.452  1.00  0.00           O  
ATOM   2627  OE2 GLU   331      13.492 -19.246 -53.552  1.00  0.00           O1-
ATOM   2628  N   PHE   332      12.562 -20.386 -46.736  1.00  0.00           N  
ATOM   2629  CA  PHE   332      11.914 -21.172 -45.686  1.00  0.00           C  
ATOM   2630  C   PHE   332      11.432 -20.301 -44.534  1.00  0.00           C  
ATOM   2631  O   PHE   332      12.184 -19.505 -43.972  1.00  0.00           O  
ATOM   2632  CB  PHE   332      12.856 -22.227 -45.104  1.00  0.00           C  
ATOM   2633  CG  PHE   332      13.331 -23.236 -46.105  1.00  0.00           C  
ATOM   2634  CD1 PHE   332      12.414 -24.048 -46.792  1.00  0.00           C  
ATOM   2635  CD2 PHE   332      14.704 -23.396 -46.351  1.00  0.00           C  
ATOM   2636  CE1 PHE   332      12.854 -24.986 -47.752  1.00  0.00           C  
ATOM   2637  CE2 PHE   332      15.164 -24.326 -47.315  1.00  0.00           C  
ATOM   2638  CZ  PHE   332      14.232 -25.117 -48.020  1.00  0.00           C  
ATOM   2639  N   ARG   333      10.186 -20.493 -44.131  1.00  0.00           N  
ATOM   2640  CA  ARG   333       9.595 -19.706 -43.045  1.00  0.00           C  
ATOM   2641  C   ARG   333      10.289 -19.891 -41.704  1.00  0.00           C  
ATOM   2642  O   ARG   333      10.427 -18.927 -40.952  1.00  0.00           O  
ATOM   2643  CB  ARG   333       8.114 -20.050 -42.903  1.00  0.00           C  
ATOM   2644  CG  ARG   333       7.303 -19.665 -44.125  1.00  0.00           C  
ATOM   2645  CD  ARG   333       5.816 -19.864 -43.894  1.00  0.00           C  
ATOM   2646  NE  ARG   333       5.045 -19.406 -45.057  1.00  0.00           N  
ATOM   2647  CZ  ARG   333       4.720 -18.153 -45.340  1.00  0.00           C  
ATOM   2648  NH1 ARG   333       5.033 -17.122 -44.599  1.00  0.00           N1+
ATOM   2649  NH2 ARG   333       4.059 -17.924 -46.433  1.00  0.00           N  
ATOM   2650  N   GLY   334      10.772 -21.088 -41.411  1.00  0.00           N  
ATOM   2651  CA  GLY   334      11.505 -21.301 -40.169  1.00  0.00           C  
ATOM   2652  C   GLY   334      12.829 -20.560 -40.132  1.00  0.00           C  
ATOM   2653  O   GLY   334      13.223 -19.998 -39.106  1.00  0.00           O  
ATOM   2654  N   VAL   335      13.503 -20.501 -41.270  1.00  0.00           N  
ATOM   2655  CA  VAL   335      14.776 -19.788 -41.385  1.00  0.00           C  
ATOM   2656  C   VAL   335      14.507 -18.288 -41.293  1.00  0.00           C  
ATOM   2657  O   VAL   335      15.236 -17.563 -40.614  1.00  0.00           O  
ATOM   2658  CB  VAL   335      15.474 -20.158 -42.720  1.00  0.00           C  
ATOM   2659  CG1 VAL   335      16.731 -19.335 -42.963  1.00  0.00           C  
ATOM   2660  CG2 VAL   335      15.839 -21.652 -42.726  1.00  0.00           C  
ATOM   2661  N   GLN   336      13.431 -17.817 -41.908  1.00  0.00           N  
ATOM   2662  CA  GLN   336      13.041 -16.413 -41.779  1.00  0.00           C  
ATOM   2663  C   GLN   336      12.707 -16.038 -40.343  1.00  0.00           C  
ATOM   2664  O   GLN   336      13.028 -14.933 -39.916  1.00  0.00           O  
ATOM   2665  CB  GLN   336      11.812 -16.097 -42.626  1.00  0.00           C  
ATOM   2666  CG  GLN   336      12.060 -16.108 -44.112  1.00  0.00           C  
ATOM   2667  CD  GLN   336      10.795 -15.832 -44.881  1.00  0.00           C  
ATOM   2668  NE2 GLN   336      10.769 -14.742 -45.594  1.00  0.00           N  
ATOM   2669  OE1 GLN   336       9.819 -16.571 -44.793  1.00  0.00           O  
ATOM   2670  N   ALA   337      12.089 -16.937 -39.589  1.00  0.00           N  
ATOM   2671  CA  ALA   337      11.768 -16.658 -38.194  1.00  0.00           C  
ATOM   2672  C   ALA   337      13.051 -16.520 -37.370  1.00  0.00           C  
ATOM   2673  O   ALA   337      13.163 -15.633 -36.527  1.00  0.00           O  
ATOM   2674  CB  ALA   337      10.877 -17.767 -37.633  1.00  0.00           C  
ATOM   2675  N   ASP   338      14.035 -17.368 -37.631  1.00  0.00           N  
ATOM   2676  CA  ASP   338      15.312 -17.273 -36.921  1.00  0.00           C  
ATOM   2677  C   ASP   338      16.116 -16.045 -37.353  1.00  0.00           C  
ATOM   2678  O   ASP   338      16.755 -15.402 -36.526  1.00  0.00           O  
ATOM   2679  CB  ASP   338      16.144 -18.539 -37.130  1.00  0.00           C  
ATOM   2680  CG  ASP   338      15.728 -19.675 -36.212  1.00  0.00           C  
ATOM   2681  OD1 ASP   338      15.269 -19.425 -35.072  1.00  0.00           O  
ATOM   2682  OD2 ASP   338      15.911 -20.854 -36.585  1.00  0.00           O1-
ATOM   2683  N   LEU   339      16.045 -15.657 -38.620  1.00  0.00           N  
ATOM   2684  CA  LEU   339      16.642 -14.389 -39.060  1.00  0.00           C  
ATOM   2685  C   LEU   339      15.928 -13.239 -38.354  1.00  0.00           C  
ATOM   2686  O   LEU   339      16.547 -12.263 -37.941  1.00  0.00           O  
ATOM   2687  CB  LEU   339      16.508 -14.212 -40.580  1.00  0.00           C  
ATOM   2688  CG  LEU   339      16.999 -12.881 -41.189  1.00  0.00           C  
ATOM   2689  CD1 LEU   339      18.493 -12.631 -41.003  1.00  0.00           C  
ATOM   2690  CD2 LEU   339      16.673 -12.838 -42.673  1.00  0.00           C  
ATOM   2691  N   GLY   340      14.625 -13.386 -38.173  1.00  0.00           N  
ATOM   2692  CA  GLY   340      13.825 -12.382 -37.498  1.00  0.00           C  
ATOM   2693  C   GLY   340      14.223 -12.220 -36.048  1.00  0.00           C  
ATOM   2694  O   GLY   340      14.088 -11.131 -35.500  1.00  0.00           O  
ATOM   2695  N   GLU   341      14.762 -13.258 -35.426  1.00  0.00           N  
ATOM   2696  CA  GLU   341      15.276 -13.132 -34.066  1.00  0.00           C  
ATOM   2697  C   GLU   341      16.560 -12.294 -34.054  1.00  0.00           C  
ATOM   2698  O   GLU   341      16.785 -11.502 -33.144  1.00  0.00           O  
ATOM   2699  CB  GLU   341      15.552 -14.506 -33.453  1.00  0.00           C  
ATOM   2700  CG  GLU   341      15.790 -14.401 -31.960  1.00  0.00           C  
ATOM   2701  CD  GLU   341      16.226 -15.680 -31.293  1.00  0.00           C  
ATOM   2702  OE1 GLU   341      15.646 -16.761 -31.530  1.00  0.00           O  
ATOM   2703  OE2 GLU   341      17.108 -15.591 -30.415  1.00  0.00           O1-
ATOM   2704  N   VAL   342      17.399 -12.420 -35.076  1.00  0.00           N  
ATOM   2705  CA  VAL   342      18.632 -11.622 -35.146  1.00  0.00           C  
ATOM   2706  C   VAL   342      18.250 -10.155 -35.348  1.00  0.00           C  
ATOM   2707  O   VAL   342      18.807  -9.258 -34.709  1.00  0.00           O  
ATOM   2708  CB  VAL   342      19.576 -12.086 -36.300  1.00  0.00           C  
ATOM   2709  CG1 VAL   342      20.905 -11.312 -36.287  1.00  0.00           C  
ATOM   2710  CG2 VAL   342      19.868 -13.586 -36.190  1.00  0.00           C  
ATOM   2711  N   VAL   343      17.241  -9.923 -36.176  1.00  0.00           N  
ATOM   2712  CA  VAL   343      16.696  -8.578 -36.391  1.00  0.00           C  
ATOM   2713  C   VAL   343      16.149  -8.041 -35.069  1.00  0.00           C  
ATOM   2714  O   VAL   343      16.406  -6.891 -34.705  1.00  0.00           O  
ATOM   2715  CB  VAL   343      15.565  -8.600 -37.470  1.00  0.00           C  
ATOM   2716  CG1 VAL   343      14.875  -7.246 -37.616  1.00  0.00           C  
ATOM   2717  CG2 VAL   343      16.112  -9.013 -38.837  1.00  0.00           C  
ATOM   2718  N   ALA   344      15.440  -8.874 -34.318  1.00  0.00           N  
ATOM   2719  CA  ALA   344      14.888  -8.462 -33.035  1.00  0.00           C  
ATOM   2720  C   ALA   344      15.992  -8.135 -32.029  1.00  0.00           C  
ATOM   2721  O   ALA   344      15.901  -7.131 -31.335  1.00  0.00           O  
ATOM   2722  CB  ALA   344      13.953  -9.544 -32.489  1.00  0.00           C  
ATOM   2723  N   TRP   345      17.058  -8.920 -31.961  1.00  0.00           N  
ATOM   2724  CA  TRP   345      18.165  -8.586 -31.065  1.00  0.00           C  
ATOM   2725  C   TRP   345      18.857  -7.298 -31.476  1.00  0.00           C  
ATOM   2726  O   TRP   345      19.155  -6.461 -30.630  1.00  0.00           O  
ATOM   2727  CB  TRP   345      19.215  -9.689 -31.021  1.00  0.00           C  
ATOM   2728  CG  TRP   345      18.803 -10.884 -30.226  1.00  0.00           C  
ATOM   2729  CD1 TRP   345      18.625 -12.153 -30.672  1.00  0.00           C  
ATOM   2730  CD2 TRP   345      18.568 -10.940 -28.808  1.00  0.00           C  
ATOM   2731  CE2 TRP   345      18.302 -12.301 -28.478  1.00  0.00           C  
ATOM   2732  CE3 TRP   345      18.567  -9.978 -27.775  1.00  0.00           C  
ATOM   2733  NE1 TRP   345      18.320 -13.009 -29.651  1.00  0.00           N  
ATOM   2734  CZ2 TRP   345      18.051 -12.717 -27.155  1.00  0.00           C  
ATOM   2735  CZ3 TRP   345      18.316 -10.394 -26.445  1.00  0.00           C  
ATOM   2736  CH2 TRP   345      18.071 -11.766 -26.150  1.00  0.00           C  
ATOM   2737  N   ARG   346      19.073  -7.099 -32.767  1.00  0.00           N  
ATOM   2738  CA  ARG   346      19.681  -5.858 -33.252  1.00  0.00           C  
ATOM   2739  C   ARG   346      18.809  -4.675 -32.857  1.00  0.00           C  
ATOM   2740  O   ARG   346      19.298  -3.656 -32.376  1.00  0.00           O  
ATOM   2741  CB  ARG   346      19.806  -5.930 -34.775  1.00  0.00           C  
ATOM   2742  CG  ARG   346      20.436  -4.707 -35.429  1.00  0.00           C  
ATOM   2743  CD  ARG   346      20.072  -4.666 -36.895  1.00  0.00           C  
ATOM   2744  NE  ARG   346      18.649  -4.365 -37.117  1.00  0.00           N  
ATOM   2745  CZ  ARG   346      18.007  -4.447 -38.272  1.00  0.00           C  
ATOM   2746  NH1 ARG   346      18.551  -4.844 -39.390  1.00  0.00           N1+
ATOM   2747  NH2 ARG   346      16.744  -4.154 -38.288  1.00  0.00           N  
ATOM   2748  N   ASN   347      17.506  -4.817 -33.036  1.00  0.00           N  
ATOM   2749  CA  ASN   347      16.583  -3.742 -32.695  1.00  0.00           C  
ATOM   2750  C   ASN   347      16.499  -3.550 -31.188  1.00  0.00           C  
ATOM   2751  O   ASN   347      16.336  -2.431 -30.739  1.00  0.00           O  
ATOM   2752  CB  ASN   347      15.187  -4.007 -33.263  1.00  0.00           C  
ATOM   2753  CG  ASN   347      15.136  -3.901 -34.767  1.00  0.00           C  
ATOM   2754  ND2 ASN   347      14.151  -4.511 -35.352  1.00  0.00           N  
ATOM   2755  OD1 ASN   347      15.970  -3.246 -35.402  1.00  0.00           O  
ATOM   2756  N   THR   348      16.665  -4.607 -30.405  1.00  0.00           N  
ATOM   2757  CA  THR   348      16.694  -4.489 -28.945  1.00  0.00           C  
ATOM   2758  C   THR   348      17.907  -3.674 -28.531  1.00  0.00           C  
ATOM   2759  O   THR   348      17.805  -2.788 -27.698  1.00  0.00           O  
ATOM   2760  CB  THR   348      16.789  -5.869 -28.241  1.00  0.00           C  
ATOM   2761  CG2 THR   348      16.679  -5.763 -26.728  1.00  0.00           C  
ATOM   2762  OG1 THR   348      15.709  -6.704 -28.670  1.00  0.00           O  
ATOM   2763  N   PHE   349      19.065  -3.933 -29.116  1.00  0.00           N  
ATOM   2764  CA  PHE   349      20.251  -3.181 -28.721  1.00  0.00           C  
ATOM   2765  C   PHE   349      20.219  -1.744 -29.227  1.00  0.00           C  
ATOM   2766  O   PHE   349      20.695  -0.845 -28.536  1.00  0.00           O  
ATOM   2767  CB  PHE   349      21.518  -3.941 -29.110  1.00  0.00           C  
ATOM   2768  CG  PHE   349      21.634  -5.274 -28.415  1.00  0.00           C  
ATOM   2769  CD1 PHE   349      21.535  -5.350 -27.016  1.00  0.00           C  
ATOM   2770  CD2 PHE   349      21.792  -6.460 -29.146  1.00  0.00           C  
ATOM   2771  CE1 PHE   349      21.553  -6.597 -26.344  1.00  0.00           C  
ATOM   2772  CE2 PHE   349      21.809  -7.721 -28.493  1.00  0.00           C  
ATOM   2773  CZ  PHE   349      21.678  -7.785 -27.086  1.00  0.00           C  
ATOM   2774  N   TRP   350      19.562  -1.471 -30.346  1.00  0.00           N  
ATOM   2775  CA  TRP   350      19.277  -0.076 -30.682  1.00  0.00           C  
ATOM   2776  C   TRP   350      18.277   0.554 -29.719  1.00  0.00           C  
ATOM   2777  O   TRP   350      18.474   1.686 -29.292  1.00  0.00           O  
ATOM   2778  CB  TRP   350      18.767   0.087 -32.114  1.00  0.00           C  
ATOM   2779  CG  TRP   350      19.849  -0.068 -33.142  1.00  0.00           C  
ATOM   2780  CD1 TRP   350      19.907  -0.970 -34.159  1.00  0.00           C  
ATOM   2781  CD2 TRP   350      21.043   0.728 -33.267  1.00  0.00           C  
ATOM   2782  CE2 TRP   350      21.765   0.232 -34.389  1.00  0.00           C  
ATOM   2783  CE3 TRP   350      21.600   1.788 -32.518  1.00  0.00           C  
ATOM   2784  NE1 TRP   350      21.034  -0.793 -34.921  1.00  0.00           N  
ATOM   2785  CZ2 TRP   350      23.011   0.758 -34.774  1.00  0.00           C  
ATOM   2786  CZ3 TRP   350      22.861   2.311 -32.896  1.00  0.00           C  
ATOM   2787  CH2 TRP   350      23.548   1.789 -34.026  1.00  0.00           C  
ATOM   2788  N   ALA   351      17.231  -0.165 -29.335  1.00  0.00           N  
ATOM   2789  CA  ALA   351      16.234   0.367 -28.414  1.00  0.00           C  
ATOM   2790  C   ALA   351      16.832   0.665 -27.043  1.00  0.00           C  
ATOM   2791  O   ALA   351      16.540   1.708 -26.457  1.00  0.00           O  
ATOM   2792  CB  ALA   351      15.054  -0.603 -28.290  1.00  0.00           C  
ATOM   2793  N   LEU   352      17.691  -0.219 -26.557  1.00  0.00           N  
ATOM   2794  CA  LEU   352      18.405  -0.002 -25.303  1.00  0.00           C  
ATOM   2795  C   LEU   352      19.356   1.175 -25.428  1.00  0.00           C  
ATOM   2796  O   LEU   352      19.431   1.981 -24.514  1.00  0.00           O  
ATOM   2797  CB  LEU   352      19.199  -1.252 -24.907  1.00  0.00           C  
ATOM   2798  CG  LEU   352      18.402  -2.439 -24.343  1.00  0.00           C  
ATOM   2799  CD1 LEU   352      19.284  -3.679 -24.283  1.00  0.00           C  
ATOM   2800  CD2 LEU   352      17.854  -2.146 -22.949  1.00  0.00           C  
ATOM   2801  N   SER   353      20.049   1.319 -26.549  1.00  0.00           N  
ATOM   2802  CA  SER   353      20.955   2.459 -26.725  1.00  0.00           C  
ATOM   2803  C   SER   353      20.178   3.771 -26.752  1.00  0.00           C  
ATOM   2804  O   SER   353      20.593   4.769 -26.178  1.00  0.00           O  
ATOM   2805  CB  SER   353      21.743   2.346 -28.031  1.00  0.00           C  
ATOM   2806  OG  SER   353      22.496   1.146 -28.082  1.00  0.00           O  
ATOM   2807  N   ASP   354      19.020   3.761 -27.395  1.00  0.00           N  
ATOM   2808  CA  ASP   354      18.182   4.956 -27.462  1.00  0.00           C  
ATOM   2809  C   ASP   354      17.608   5.267 -26.087  1.00  0.00           C  
ATOM   2810  O   ASP   354      17.463   6.426 -25.713  1.00  0.00           O  
ATOM   2811  CB  ASP   354      17.011   4.748 -28.424  1.00  0.00           C  
ATOM   2812  CG  ASP   354      17.424   4.728 -29.883  1.00  0.00           C  
ATOM   2813  OD1 ASP   354      18.491   5.252 -30.263  1.00  0.00           O  
ATOM   2814  OD2 ASP   354      16.608   4.238 -30.700  1.00  0.00           O1-
ATOM   2815  N   SER   355      17.303   4.237 -25.309  1.00  0.00           N  
ATOM   2816  CA  SER   355      16.771   4.438 -23.961  1.00  0.00           C  
ATOM   2817  C   SER   355      17.858   4.995 -23.065  1.00  0.00           C  
ATOM   2818  O   SER   355      17.616   5.886 -22.269  1.00  0.00           O  
ATOM   2819  CB  SER   355      16.257   3.128 -23.364  1.00  0.00           C  
ATOM   2820  OG  SER   355      15.237   2.593 -24.190  1.00  0.00           O  
ATOM   2821  N   MET   356      19.076   4.508 -23.239  1.00  0.00           N  
ATOM   2822  CA  MET   356      20.204   4.982 -22.452  1.00  0.00           C  
ATOM   2823  C   MET   356      20.443   6.465 -22.672  1.00  0.00           C  
ATOM   2824  O   MET   356      20.715   7.192 -21.722  1.00  0.00           O  
ATOM   2825  CB  MET   356      21.458   4.193 -22.813  1.00  0.00           C  
ATOM   2826  CG  MET   356      21.558   2.862 -22.102  1.00  0.00           C  
ATOM   2827  SD  MET   356      23.053   1.981 -22.548  1.00  0.00           S  
ATOM   2828  CE  MET   356      22.393   0.430 -23.113  1.00  0.00           C  
ATOM   2829  N   CYS   357      20.316   6.922 -23.908  1.00  0.00           N  
ATOM   2830  CA  CYS   357      20.476   8.339 -24.202  1.00  0.00           C  
ATOM   2831  C   CYS   357      19.264   9.199 -23.842  1.00  0.00           C  
ATOM   2832  O   CYS   357      19.418  10.295 -23.315  1.00  0.00           O  
ATOM   2833  CB  CYS   357      20.782   8.481 -25.688  1.00  0.00           C  
ATOM   2834  SG  CYS   357      22.269   7.566 -26.140  1.00  0.00           S  
ATOM   2835  N   SER   358      18.058   8.739 -24.143  1.00  0.00           N  
ATOM   2836  CA  SER   358      16.865   9.554 -23.901  1.00  0.00           C  
ATOM   2837  C   SER   358      16.507   9.644 -22.423  1.00  0.00           C  
ATOM   2838  O   SER   358      16.080  10.696 -21.944  1.00  0.00           O  
ATOM   2839  CB  SER   358      15.666   9.009 -24.681  1.00  0.00           C  
ATOM   2840  OG  SER   358      15.363   7.669 -24.330  1.00  0.00           O  
ATOM   2841  N   GLU   359      16.706   8.562 -21.684  1.00  0.00           N  
ATOM   2842  CA  GLU   359      16.356   8.493 -20.267  1.00  0.00           C  
ATOM   2843  C   GLU   359      17.616   8.733 -19.438  1.00  0.00           C  
ATOM   2844  O   GLU   359      17.813   8.125 -18.386  1.00  0.00           O  
ATOM   2845  CB  GLU   359      15.708   7.140 -19.926  1.00  0.00           C  
ATOM   2846  CG  GLU   359      14.516   6.780 -20.809  1.00  0.00           C  
ATOM   2847  CD  GLU   359      13.711   5.610 -20.268  1.00  0.00           C  
ATOM   2848  OE1 GLU   359      14.190   4.454 -20.200  1.00  0.00           O  
ATOM   2849  OE2 GLU   359      12.531   5.837 -19.906  1.00  0.00           O1-
ATOM   2850  N   ALA   360      18.480   9.605 -19.945  1.00  0.00           N  
ATOM   2851  CA  ALA   360      19.763   9.908 -19.319  1.00  0.00           C  
ATOM   2852  C   ALA   360      19.602  10.300 -17.850  1.00  0.00           C  
ATOM   2853  O   ALA   360      18.671  11.020 -17.462  1.00  0.00           O  
ATOM   2854  CB  ALA   360      20.459  11.029 -20.092  1.00  0.00           C  
ATOM   2855  N   THR   361      20.526   9.831 -17.032  1.00  0.00           N  
ATOM   2856  CA  THR   361      20.435   9.977 -15.589  1.00  0.00           C  
ATOM   2857  C   THR   361      21.427  11.052 -15.122  1.00  0.00           C  
ATOM   2858  O   THR   361      22.635  10.936 -15.378  1.00  0.00           O  
ATOM   2859  CB  THR   361      20.735   8.614 -14.923  1.00  0.00           C  
ATOM   2860  CG2 THR   361      20.384   8.587 -13.454  1.00  0.00           C  
ATOM   2861  OG1 THR   361      19.951   7.596 -15.550  1.00  0.00           O  
ATOM   2862  N   PRO   362      20.946  12.115 -14.446  1.00  0.00           N  
ATOM   2863  CA  PRO   362      21.902  13.037 -13.816  1.00  0.00           C  
ATOM   2864  C   PRO   362      22.737  12.339 -12.752  1.00  0.00           C  
ATOM   2865  O   PRO   362      22.354  11.275 -12.248  1.00  0.00           O  
ATOM   2866  CB  PRO   362      20.997  14.077 -13.150  1.00  0.00           C  
ATOM   2867  CG  PRO   362      19.732  13.998 -13.892  1.00  0.00           C  
ATOM   2868  CD  PRO   362      19.565  12.537 -14.155  1.00  0.00           C  
ATOM   2869  N   TRP   363      23.875  12.909 -12.401  1.00  0.00           N  
ATOM   2870  CA  TRP   363      24.821  12.236 -11.527  1.00  0.00           C  
ATOM   2871  C   TRP   363      25.399  13.116 -10.427  1.00  0.00           C  
ATOM   2872  O   TRP   363      25.633  14.310 -10.608  1.00  0.00           O  
ATOM   2873  CB  TRP   363      25.939  11.742 -12.432  1.00  0.00           C  
ATOM   2874  CG  TRP   363      26.890  10.777 -11.833  1.00  0.00           C  
ATOM   2875  CD1 TRP   363      26.638   9.813 -10.907  1.00  0.00           C  
ATOM   2876  CD2 TRP   363      28.269  10.622 -12.185  1.00  0.00           C  
ATOM   2877  CE2 TRP   363      28.775   9.526 -11.433  1.00  0.00           C  
ATOM   2878  CE3 TRP   363      29.128  11.282 -13.087  1.00  0.00           C  
ATOM   2879  NE1 TRP   363      27.763   9.096 -10.618  1.00  0.00           N  
ATOM   2880  CZ2 TRP   363      30.089   9.060 -11.585  1.00  0.00           C  
ATOM   2881  CZ3 TRP   363      30.472  10.844 -13.212  1.00  0.00           C  
ATOM   2882  CH2 TRP   363      30.937   9.735 -12.450  1.00  0.00           C  
ATOM   2883  N   VAL   364      25.718  12.476  -9.310  1.00  0.00           N  
ATOM   2884  CA  VAL   364      26.331  13.116  -8.145  1.00  0.00           C  
ATOM   2885  C   VAL   364      27.649  13.776  -8.545  1.00  0.00           C  
ATOM   2886  O   VAL   364      28.025  14.829  -8.041  1.00  0.00           O  
ATOM   2887  CB  VAL   364      26.595  12.047  -7.037  1.00  0.00           C  
ATOM   2888  CG1 VAL   364      27.069  12.690  -5.730  1.00  0.00           C  
ATOM   2889  CG2 VAL   364      25.327  11.206  -6.776  1.00  0.00           C  
ATOM   2890  N   ASN   365      28.313  13.185  -9.529  1.00  0.00           N  
ATOM   2891  CA  ASN   365      29.578  13.706 -10.040  1.00  0.00           C  
ATOM   2892  C   ASN   365      29.453  14.378 -11.411  1.00  0.00           C  
ATOM   2893  O   ASN   365      30.393  14.406 -12.201  1.00  0.00           O  
ATOM   2894  CB  ASN   365      30.620  12.593 -10.052  1.00  0.00           C  
ATOM   2895  CG  ASN   365      30.965  12.103  -8.676  1.00  0.00           C  
ATOM   2896  ND2 ASN   365      31.220  10.832  -8.552  1.00  0.00           N  
ATOM   2897  OD1 ASN   365      31.013  12.872  -7.723  1.00  0.00           O  
ATOM   2898  N   GLY   366      28.292  14.954 -11.687  1.00  0.00           N  
ATOM   2899  CA  GLY   366      28.172  16.001 -12.694  1.00  0.00           C  
ATOM   2900  C   GLY   366      27.937  15.619 -14.139  1.00  0.00           C  
ATOM   2901  O   GLY   366      27.092  16.230 -14.801  1.00  0.00           O  
ATOM   2902  N   ALA   367      28.667  14.636 -14.644  1.00  0.00           N  
ATOM   2903  CA  ALA   367      28.475  14.194 -16.022  1.00  0.00           C  
ATOM   2904  C   ALA   367      27.092  13.570 -16.129  1.00  0.00           C  
ATOM   2905  O   ALA   367      26.729  12.765 -15.282  1.00  0.00           O  
ATOM   2906  CB  ALA   367      29.548  13.164 -16.425  1.00  0.00           C  
ATOM   2907  N   TYR   368      26.334  13.886 -17.164  1.00  0.00           N  
ATOM   2908  CA  TYR   368      25.072  13.189 -17.358  1.00  0.00           C  
ATOM   2909  C   TYR   368      25.498  11.885 -18.012  1.00  0.00           C  
ATOM   2910  O   TYR   368      26.368  11.873 -18.891  1.00  0.00           O  
ATOM   2911  CB  TYR   368      24.102  14.010 -18.203  1.00  0.00           C  
ATOM   2912  CG  TYR   368      23.578  15.212 -17.439  1.00  0.00           C  
ATOM   2913  CD1 TYR   368      24.349  16.388 -17.303  1.00  0.00           C  
ATOM   2914  CD2 TYR   368      22.310  15.173 -16.827  1.00  0.00           C  
ATOM   2915  CE1 TYR   368      23.841  17.519 -16.609  1.00  0.00           C  
ATOM   2916  CE2 TYR   368      21.798  16.305 -16.137  1.00  0.00           C  
ATOM   2917  CZ  TYR   368      22.565  17.465 -16.043  1.00  0.00           C  
ATOM   2918  OH  TYR   368      22.045  18.556 -15.395  1.00  0.00           O  
ATOM   2919  N   LEU   369      24.958  10.784 -17.518  1.00  0.00           N  
ATOM   2920  CA  LEU   369      25.414   9.451 -17.898  1.00  0.00           C  
ATOM   2921  C   LEU   369      24.194   8.682 -18.380  1.00  0.00           C  
ATOM   2922  O   LEU   369      23.064   9.078 -18.084  1.00  0.00           O  
ATOM   2923  CB  LEU   369      26.081   8.764 -16.693  1.00  0.00           C  
ATOM   2924  CG  LEU   369      27.411   9.337 -16.175  1.00  0.00           C  
ATOM   2925  CD1 LEU   369      27.876   8.516 -14.987  1.00  0.00           C  
ATOM   2926  CD2 LEU   369      28.519   9.337 -17.232  1.00  0.00           C  
ATOM   2927  N   PRO   370      24.397   7.596 -19.145  1.00  0.00           N  
ATOM   2928  CA  PRO   370      23.214   6.888 -19.645  1.00  0.00           C  
ATOM   2929  C   PRO   370      22.339   6.249 -18.575  1.00  0.00           C  
ATOM   2930  O   PRO   370      22.787   6.016 -17.449  1.00  0.00           O  
ATOM   2931  CB  PRO   370      23.836   5.806 -20.529  1.00  0.00           C  
ATOM   2932  CG  PRO   370      25.159   5.572 -19.946  1.00  0.00           C  
ATOM   2933  CD  PRO   370      25.626   6.945 -19.634  1.00  0.00           C  
ATOM   2934  N   ASP   371      21.103   5.943 -18.950  1.00  0.00           N  
ATOM   2935  CA  ASP   371      20.165   5.254 -18.060  1.00  0.00           C  
ATOM   2936  C   ASP   371      20.731   3.964 -17.490  1.00  0.00           C  
ATOM   2937  O   ASP   371      21.042   3.009 -18.216  1.00  0.00           O  
ATOM   2938  CB  ASP   371      18.866   4.874 -18.764  1.00  0.00           C  
ATOM   2939  CG  ASP   371      17.921   4.115 -17.846  1.00  0.00           C  
ATOM   2940  OD1 ASP   371      17.880   4.379 -16.623  1.00  0.00           O  
ATOM   2941  OD2 ASP   371      17.270   3.165 -18.322  1.00  0.00           O1-
ATOM   2942  N   HIS   372      20.836   3.938 -16.170  1.00  0.00           N  
ATOM   2943  CA  HIS   372      21.406   2.799 -15.474  1.00  0.00           C  
ATOM   2944  C   HIS   372      20.590   1.529 -15.701  1.00  0.00           C  
ATOM   2945  O   HIS   372      21.156   0.456 -15.885  1.00  0.00           O  
ATOM   2946  CB  HIS   372      21.532   3.105 -13.984  1.00  0.00           C  
ATOM   2947  CG  HIS   372      22.374   2.115 -13.241  1.00  0.00           C  
ATOM   2948  CD2 HIS   372      23.487   1.436 -13.625  1.00  0.00           C  
ATOM   2949  ND1 HIS   372      22.145   1.716 -11.947  1.00  0.00           N  
ATOM   2950  CE1 HIS   372      23.083   0.833 -11.610  1.00  0.00           C  
ATOM   2951  NE2 HIS   372      23.936   0.637 -12.597  1.00  0.00           N  
ATOM   2952  N   ALA   373      19.269   1.624 -15.739  1.00  0.00           N  
ATOM   2953  CA  ALA   373      18.464   0.417 -15.899  1.00  0.00           C  
ATOM   2954  C   ALA   373      18.689  -0.226 -17.277  1.00  0.00           C  
ATOM   2955  O   ALA   373      18.904  -1.437 -17.390  1.00  0.00           O  
ATOM   2956  CB  ALA   373      16.994   0.747 -15.677  1.00  0.00           C  
ATOM   2957  N   ALA   374      18.689   0.584 -18.325  1.00  0.00           N  
ATOM   2958  CA  ALA   374      18.929   0.078 -19.670  1.00  0.00           C  
ATOM   2959  C   ALA   374      20.353  -0.471 -19.829  1.00  0.00           C  
ATOM   2960  O   ALA   374      20.548  -1.505 -20.470  1.00  0.00           O  
ATOM   2961  CB  ALA   374      18.651   1.181 -20.693  1.00  0.00           C  
ATOM   2962  N   LEU   375      21.355   0.174 -19.245  1.00  0.00           N  
ATOM   2963  CA  LEU   375      22.724  -0.337 -19.375  1.00  0.00           C  
ATOM   2964  C   LEU   375      22.933  -1.632 -18.588  1.00  0.00           C  
ATOM   2965  O   LEU   375      23.665  -2.514 -19.039  1.00  0.00           O  
ATOM   2966  CB  LEU   375      23.761   0.748 -19.050  1.00  0.00           C  
ATOM   2967  CG  LEU   375      24.122   1.118 -17.607  1.00  0.00           C  
ATOM   2968  CD1 LEU   375      25.263   0.291 -17.033  1.00  0.00           C  
ATOM   2969  CD2 LEU   375      24.500   2.583 -17.544  1.00  0.00           C  
ATOM   2970  N   GLN   376      22.239  -1.808 -17.471  1.00  0.00           N  
ATOM   2971  CA  GLN   376      22.266  -3.090 -16.764  1.00  0.00           C  
ATOM   2972  C   GLN   376      21.589  -4.161 -17.608  1.00  0.00           C  
ATOM   2973  O   GLN   376      22.107  -5.265 -17.750  1.00  0.00           O  
ATOM   2974  CB  GLN   376      21.538  -3.004 -15.422  1.00  0.00           C  
ATOM   2975  CG  GLN   376      22.279  -2.224 -14.352  1.00  0.00           C  
ATOM   2976  CD  GLN   376      21.502  -2.157 -13.057  1.00  0.00           C  
ATOM   2977  NE2 GLN   376      22.155  -2.458 -11.969  1.00  0.00           N  
ATOM   2978  OE1 GLN   376      20.309  -1.868 -13.033  1.00  0.00           O  
ATOM   2979  N   THR   377      20.456  -3.825 -18.207  1.00  0.00           N  
ATOM   2980  CA  THR   377      19.727  -4.765 -19.061  1.00  0.00           C  
ATOM   2981  C   THR   377      20.602  -5.202 -20.230  1.00  0.00           C  
ATOM   2982  O   THR   377      20.652  -6.382 -20.571  1.00  0.00           O  
ATOM   2983  CB  THR   377      18.424  -4.125 -19.586  1.00  0.00           C  
ATOM   2984  CG2 THR   377      17.551  -5.113 -20.324  1.00  0.00           C  
ATOM   2985  OG1 THR   377      17.660  -3.658 -18.474  1.00  0.00           O  
ATOM   2986  N   TYR   378      21.356  -4.279 -20.806  1.00  0.00           N  
ATOM   2987  CA  TYR   378      22.305  -4.643 -21.853  1.00  0.00           C  
ATOM   2988  C   TYR   378      23.356  -5.647 -21.380  1.00  0.00           C  
ATOM   2989  O   TYR   378      23.620  -6.634 -22.076  1.00  0.00           O  
ATOM   2990  CB  TYR   378      23.015  -3.407 -22.400  1.00  0.00           C  
ATOM   2991  CG  TYR   378      24.106  -3.807 -23.360  1.00  0.00           C  
ATOM   2992  CD1 TYR   378      23.788  -4.379 -24.601  1.00  0.00           C  
ATOM   2993  CD2 TYR   378      25.457  -3.696 -23.000  1.00  0.00           C  
ATOM   2994  CE1 TYR   378      24.803  -4.852 -25.467  1.00  0.00           C  
ATOM   2995  CE2 TYR   378      26.476  -4.170 -23.855  1.00  0.00           C  
ATOM   2996  CZ  TYR   378      26.142  -4.754 -25.077  1.00  0.00           C  
ATOM   2997  OH  TYR   378      27.146  -5.226 -25.878  1.00  0.00           O  
ATOM   2998  N   ARG   379      23.931  -5.443 -20.199  1.00  0.00           N  
ATOM   2999  CA  ARG   379      24.946  -6.374 -19.689  1.00  0.00           C  
ATOM   3000  C   ARG   379      24.363  -7.770 -19.503  1.00  0.00           C  
ATOM   3001  O   ARG   379      25.054  -8.759 -19.710  1.00  0.00           O  
ATOM   3002  CB  ARG   379      25.502  -5.953 -18.324  1.00  0.00           C  
ATOM   3003  CG  ARG   379      26.317  -4.680 -18.221  1.00  0.00           C  
ATOM   3004  CD  ARG   379      26.804  -4.583 -16.773  1.00  0.00           C  
ATOM   3005  NE  ARG   379      27.561  -3.359 -16.473  1.00  0.00           N  
ATOM   3006  CZ  ARG   379      28.025  -3.004 -15.282  1.00  0.00           C  
ATOM   3007  NH1 ARG   379      27.895  -3.716 -14.200  1.00  0.00           N1+
ATOM   3008  NH2 ARG   379      28.622  -1.860 -15.136  1.00  0.00           N  
ATOM   3009  N   VAL   380      23.108  -7.853 -19.093  1.00  0.00           N  
ATOM   3010  CA  VAL   380      22.462  -9.148 -18.873  1.00  0.00           C  
ATOM   3011  C   VAL   380      22.090  -9.821 -20.200  1.00  0.00           C  
ATOM   3012  O   VAL   380      22.329 -11.016 -20.374  1.00  0.00           O  
ATOM   3013  CB  VAL   380      21.208  -8.983 -17.960  1.00  0.00           C  
ATOM   3014  CG1 VAL   380      20.472 -10.307 -17.754  1.00  0.00           C  
ATOM   3015  CG2 VAL   380      21.611  -8.438 -16.576  1.00  0.00           C  
ATOM   3016  N   LEU   381      21.523  -9.086 -21.147  1.00  0.00           N  
ATOM   3017  CA  LEU   381      21.041  -9.703 -22.387  1.00  0.00           C  
ATOM   3018  C   LEU   381      22.095 -10.016 -23.437  1.00  0.00           C  
ATOM   3019  O   LEU   381      21.963 -10.998 -24.166  1.00  0.00           O  
ATOM   3020  CB  LEU   381      19.999  -8.810 -23.063  1.00  0.00           C  
ATOM   3021  CG  LEU   381      18.642  -8.612 -22.372  1.00  0.00           C  
ATOM   3022  CD1 LEU   381      17.809  -7.643 -23.204  1.00  0.00           C  
ATOM   3023  CD2 LEU   381      17.873  -9.922 -22.198  1.00  0.00           C  
ATOM   3024  N   ALA   382      23.132  -9.202 -23.561  1.00  0.00           N  
ATOM   3025  CA  ALA   382      24.116  -9.417 -24.624  1.00  0.00           C  
ATOM   3026  C   ALA   382      24.814 -10.796 -24.658  1.00  0.00           C  
ATOM   3027  O   ALA   382      24.918 -11.386 -25.742  1.00  0.00           O  
ATOM   3028  CB  ALA   382      25.134  -8.291 -24.602  1.00  0.00           C  
ATOM   3029  N   PRO   383      25.258 -11.352 -23.507  1.00  0.00           N  
ATOM   3030  CA  PRO   383      25.838 -12.699 -23.615  1.00  0.00           C  
ATOM   3031  C   PRO   383      24.858 -13.774 -24.078  1.00  0.00           C  
ATOM   3032  O   PRO   383      25.228 -14.738 -24.755  1.00  0.00           O  
ATOM   3033  CB  PRO   383      26.268 -12.999 -22.174  1.00  0.00           C  
ATOM   3034  CG  PRO   383      26.436 -11.670 -21.553  1.00  0.00           C  
ATOM   3035  CD  PRO   383      25.309 -10.893 -22.107  1.00  0.00           C  
ATOM   3036  N   MET   384      23.589 -13.609 -23.723  1.00  0.00           N  
ATOM   3037  CA  MET   384      22.561 -14.568 -24.111  1.00  0.00           C  
ATOM   3038  C   MET   384      22.342 -14.447 -25.613  1.00  0.00           C  
ATOM   3039  O   MET   384      22.298 -15.442 -26.343  1.00  0.00           O  
ATOM   3040  CB  MET   384      21.246 -14.278 -23.380  1.00  0.00           C  
ATOM   3041  CG  MET   384      21.362 -14.290 -21.864  1.00  0.00           C  
ATOM   3042  SD  MET   384      19.781 -13.850 -21.125  1.00  0.00           S  
ATOM   3043  CE  MET   384      20.224 -13.750 -19.390  1.00  0.00           C  
ATOM   3044  N   ALA   385      22.236 -13.206 -26.065  1.00  0.00           N  
ATOM   3045  CA  ALA   385      21.973 -12.900 -27.461  1.00  0.00           C  
ATOM   3046  C   ALA   385      23.072 -13.398 -28.386  1.00  0.00           C  
ATOM   3047  O   ALA   385      22.788 -14.015 -29.403  1.00  0.00           O  
ATOM   3048  CB  ALA   385      21.816 -11.395 -27.621  1.00  0.00           C  
ATOM   3049  N   TYR   386      24.326 -13.110 -28.068  1.00  0.00           N  
ATOM   3050  CA  TYR   386      25.401 -13.419 -29.005  1.00  0.00           C  
ATOM   3051  C   TYR   386      25.525 -14.920 -29.252  1.00  0.00           C  
ATOM   3052  O   TYR   386      25.689 -15.363 -30.393  1.00  0.00           O  
ATOM   3053  CB  TYR   386      26.730 -12.847 -28.518  1.00  0.00           C  
ATOM   3054  CG  TYR   386      27.697 -12.670 -29.665  1.00  0.00           C  
ATOM   3055  CD1 TYR   386      27.640 -11.511 -30.467  1.00  0.00           C  
ATOM   3056  CD2 TYR   386      28.645 -13.661 -29.986  1.00  0.00           C  
ATOM   3057  CE1 TYR   386      28.535 -11.327 -31.553  1.00  0.00           C  
ATOM   3058  CE2 TYR   386      29.532 -13.484 -31.085  1.00  0.00           C  
ATOM   3059  CZ  TYR   386      29.490 -12.305 -31.829  1.00  0.00           C  
ATOM   3060  OH  TYR   386      30.397 -12.109 -32.834  1.00  0.00           O  
ATOM   3061  N   ALA   387      25.372 -15.706 -28.195  1.00  0.00           N  
ATOM   3062  CA  ALA   387      25.375 -17.158 -28.327  1.00  0.00           C  
ATOM   3063  C   ALA   387      24.179 -17.658 -29.148  1.00  0.00           C  
ATOM   3064  O   ALA   387      24.326 -18.540 -29.998  1.00  0.00           O  
ATOM   3065  CB  ALA   387      25.373 -17.783 -26.941  1.00  0.00           C  
ATOM   3066  N   LYS   388      22.999 -17.081 -28.938  1.00  0.00           N  
ATOM   3067  CA  LYS   388      21.828 -17.476 -29.730  1.00  0.00           C  
ATOM   3068  C   LYS   388      22.055 -17.163 -31.197  1.00  0.00           C  
ATOM   3069  O   LYS   388      21.769 -17.984 -32.051  1.00  0.00           O  
ATOM   3070  CB  LYS   388      20.539 -16.787 -29.269  1.00  0.00           C  
ATOM   3071  CG  LYS   388      19.955 -17.349 -27.979  1.00  0.00           C  
ATOM   3072  CD  LYS   388      18.629 -16.698 -27.651  1.00  0.00           C  
ATOM   3073  CE  LYS   388      17.983 -17.302 -26.414  1.00  0.00           C  
ATOM   3074  NZ  LYS   388      16.599 -16.760 -26.207  1.00  0.00           N1+
ATOM   3075  N   ILE   389      22.610 -16.001 -31.495  1.00  0.00           N  
ATOM   3076  CA  ILE   389      22.849 -15.596 -32.879  1.00  0.00           C  
ATOM   3077  C   ILE   389      23.901 -16.499 -33.526  1.00  0.00           C  
ATOM   3078  O   ILE   389      23.735 -16.885 -34.682  1.00  0.00           O  
ATOM   3079  CB  ILE   389      23.188 -14.082 -32.946  1.00  0.00           C  
ATOM   3080  CG1 ILE   389      21.952 -13.285 -32.473  1.00  0.00           C  
ATOM   3081  CG2 ILE   389      23.600 -13.642 -34.373  1.00  0.00           C  
ATOM   3082  CD1 ILE   389      22.216 -11.846 -32.107  1.00  0.00           C  
ATOM   3083  N   LYS   390      24.922 -16.937 -32.796  1.00  0.00           N  
ATOM   3084  CA  LYS   390      25.863 -17.916 -33.358  1.00  0.00           C  
ATOM   3085  C   LYS   390      25.143 -19.206 -33.716  1.00  0.00           C  
ATOM   3086  O   LYS   390      25.307 -19.735 -34.818  1.00  0.00           O  
ATOM   3087  CB  LYS   390      27.022 -18.215 -32.397  1.00  0.00           C  
ATOM   3088  CG  LYS   390      27.969 -19.293 -32.936  1.00  0.00           C  
ATOM   3089  CD  LYS   390      29.375 -19.203 -32.368  1.00  0.00           C  
ATOM   3090  CE  LYS   390      30.279 -20.270 -32.990  1.00  0.00           C  
ATOM   3091  NZ  LYS   390      31.711 -20.150 -32.549  1.00  0.00           N1+
ATOM   3092  N   ASN   391      24.300 -19.690 -32.820  1.00  0.00           N  
ATOM   3093  CA  ASN   391      23.562 -20.917 -33.098  1.00  0.00           C  
ATOM   3094  C   ASN   391      22.592 -20.740 -34.258  1.00  0.00           C  
ATOM   3095  O   ASN   391      22.432 -21.656 -35.048  1.00  0.00           O  
ATOM   3096  CB  ASN   391      22.803 -21.396 -31.862  1.00  0.00           C  
ATOM   3097  CG  ASN   391      23.721 -21.866 -30.765  1.00  0.00           C  
ATOM   3098  ND2 ASN   391      23.313 -21.672 -29.548  1.00  0.00           N  
ATOM   3099  OD1 ASN   391      24.789 -22.414 -31.010  1.00  0.00           O  
ATOM   3100  N   ILE   392      21.980 -19.572 -34.400  1.00  0.00           N  
ATOM   3101  CA  ILE   392      21.100 -19.275 -35.534  1.00  0.00           C  
ATOM   3102  C   ILE   392      21.874 -19.310 -36.847  1.00  0.00           C  
ATOM   3103  O   ILE   392      21.404 -19.890 -37.822  1.00  0.00           O  
ATOM   3104  CB  ILE   392      20.421 -17.878 -35.358  1.00  0.00           C  
ATOM   3105  CG1 ILE   392      19.332 -17.968 -34.275  1.00  0.00           C  
ATOM   3106  CG2 ILE   392      19.840 -17.347 -36.689  1.00  0.00           C  
ATOM   3107  CD1 ILE   392      18.897 -16.626 -33.679  1.00  0.00           C  
ATOM   3108  N   ILE   393      23.060 -18.722 -36.898  1.00  0.00           N  
ATOM   3109  CA  ILE   393      23.847 -18.733 -38.133  1.00  0.00           C  
ATOM   3110  C   ILE   393      24.217 -20.172 -38.474  1.00  0.00           C  
ATOM   3111  O   ILE   393      24.076 -20.608 -39.620  1.00  0.00           O  
ATOM   3112  CB  ILE   393      25.128 -17.867 -37.992  1.00  0.00           C  
ATOM   3113  CG1 ILE   393      24.736 -16.384 -37.841  1.00  0.00           C  
ATOM   3114  CG2 ILE   393      26.063 -18.060 -39.207  1.00  0.00           C  
ATOM   3115  CD1 ILE   393      25.825 -15.487 -37.267  1.00  0.00           C  
ATOM   3116  N   GLU   394      24.648 -20.931 -37.481  1.00  0.00           N  
ATOM   3117  CA  GLU   394      25.035 -22.315 -37.719  1.00  0.00           C  
ATOM   3118  C   GLU   394      23.841 -23.157 -38.160  1.00  0.00           C  
ATOM   3119  O   GLU   394      23.948 -23.966 -39.069  1.00  0.00           O  
ATOM   3120  CB  GLU   394      25.683 -22.880 -36.458  1.00  0.00           C  
ATOM   3121  CG  GLU   394      26.337 -24.239 -36.660  1.00  0.00           C  
ATOM   3122  CD  GLU   394      27.152 -24.688 -35.458  1.00  0.00           C  
ATOM   3123  OE1 GLU   394      27.382 -23.890 -34.520  1.00  0.00           O  
ATOM   3124  OE2 GLU   394      27.604 -25.855 -35.445  1.00  0.00           O1-
ATOM   3125  N   ARG   395      22.677 -22.926 -37.575  1.00  0.00           N  
ATOM   3126  CA  ARG   395      21.466 -23.655 -37.948  1.00  0.00           C  
ATOM   3127  C   ARG   395      21.015 -23.314 -39.358  1.00  0.00           C  
ATOM   3128  O   ARG   395      20.575 -24.173 -40.119  1.00  0.00           O  
ATOM   3129  CB  ARG   395      20.365 -23.279 -36.958  1.00  0.00           C  
ATOM   3130  CG  ARG   395      19.105 -24.123 -36.997  1.00  0.00           C  
ATOM   3131  CD  ARG   395      18.063 -23.521 -36.064  1.00  0.00           C  
ATOM   3132  NE  ARG   395      18.586 -23.367 -34.696  1.00  0.00           N  
ATOM   3133  CZ  ARG   395      18.383 -22.341 -33.882  1.00  0.00           C  
ATOM   3134  NH1 ARG   395      17.603 -21.335 -34.164  1.00  0.00           N1+
ATOM   3135  NH2 ARG   395      19.002 -22.310 -32.740  1.00  0.00           N  
ATOM   3136  N   ASN   396      21.101 -22.038 -39.696  1.00  0.00           N  
ATOM   3137  CA  ASN   396      20.565 -21.561 -40.962  1.00  0.00           C  
ATOM   3138  C   ASN   396      21.486 -21.775 -42.158  1.00  0.00           C  
ATOM   3139  O   ASN   396      20.986 -21.987 -43.260  1.00  0.00           O  
ATOM   3140  CB  ASN   396      20.237 -20.066 -40.881  1.00  0.00           C  
ATOM   3141  CG  ASN   396      19.055 -19.755 -39.997  1.00  0.00           C  
ATOM   3142  ND2 ASN   396      18.751 -18.492 -39.877  1.00  0.00           N  
ATOM   3143  OD1 ASN   396      18.376 -20.628 -39.484  1.00  0.00           O  
ATOM   3144  N   VAL   397      22.798 -21.673 -41.978  1.00  0.00           N  
ATOM   3145  CA  VAL   397      23.747 -21.755 -43.104  1.00  0.00           C  
ATOM   3146  C   VAL   397      24.535 -23.063 -43.111  1.00  0.00           C  
ATOM   3147  O   VAL   397      24.794 -23.637 -44.171  1.00  0.00           O  
ATOM   3148  CB  VAL   397      24.716 -20.533 -43.146  1.00  0.00           C  
ATOM   3149  CG1 VAL   397      25.428 -20.447 -44.510  1.00  0.00           C  
ATOM   3150  CG2 VAL   397      23.956 -19.218 -42.921  1.00  0.00           C  
ATOM   3151  N   THR   398      24.832 -23.566 -41.922  1.00  0.00           N  
ATOM   3152  CA  THR   398      25.415 -24.896 -41.714  1.00  0.00           C  
ATOM   3153  C   THR   398      26.581 -25.264 -42.641  1.00  0.00           C  
ATOM   3154  O   THR   398      27.623 -24.596 -42.605  1.00  0.00           O  
ATOM   3155  CB  THR   398      24.264 -25.942 -41.698  1.00  0.00           C  
ATOM   3156  CG2 THR   398      24.459 -26.997 -40.635  1.00  0.00           C  
ATOM   3157  OG1 THR   398      23.047 -25.263 -41.376  1.00  0.00           O  
ATOM   3158  N   SER   399      26.441 -26.287 -43.475  1.00  0.00           N  
ATOM   3159  CA  SER   399      27.539 -26.786 -44.297  1.00  0.00           C  
ATOM   3160  C   SER   399      27.850 -25.871 -45.472  1.00  0.00           C  
ATOM   3161  O   SER   399      28.891 -26.008 -46.110  1.00  0.00           O  
ATOM   3162  CB  SER   399      27.198 -28.185 -44.806  1.00  0.00           C  
ATOM   3163  OG  SER   399      26.014 -28.143 -45.578  1.00  0.00           O  
ATOM   3164  N   GLY   400      27.021 -24.864 -45.708  1.00  0.00           N  
ATOM   3165  CA  GLY   400      27.328 -23.872 -46.726  1.00  0.00           C  
ATOM   3166  C   GLY   400      28.606 -23.126 -46.395  1.00  0.00           C  
ATOM   3167  O   GLY   400      29.357 -22.758 -47.283  1.00  0.00           O  
ATOM   3168  N   LEU   401      28.915 -22.977 -45.113  1.00  0.00           N  
ATOM   3169  CA  LEU   401      30.153 -22.315 -44.687  1.00  0.00           C  
ATOM   3170  C   LEU   401      31.365 -23.246 -44.747  1.00  0.00           C  
ATOM   3171  O   LEU   401      32.471 -22.870 -44.368  1.00  0.00           O  
ATOM   3172  CB  LEU   401      30.001 -21.798 -43.252  1.00  0.00           C  
ATOM   3173  CG  LEU   401      28.884 -20.787 -42.959  1.00  0.00           C  
ATOM   3174  CD1 LEU   401      28.827 -20.471 -41.475  1.00  0.00           C  
ATOM   3175  CD2 LEU   401      29.064 -19.488 -43.736  1.00  0.00           C  
ATOM   3176  N   ILE   402      31.144 -24.475 -45.191  1.00  0.00           N  
ATOM   3177  CA  ILE   402      32.177 -25.508 -45.242  1.00  0.00           C  
ATOM   3178  C   ILE   402      32.486 -25.843 -46.707  1.00  0.00           C  
ATOM   3179  O   ILE   402      33.647 -26.093 -47.053  1.00  0.00           O  
ATOM   3180  CB  ILE   402      31.742 -26.766 -44.421  1.00  0.00           C  
ATOM   3181  CG1 ILE   402      31.367 -26.351 -42.979  1.00  0.00           C  
ATOM   3182  CG2 ILE   402      32.867 -27.823 -44.395  1.00  0.00           C  
ATOM   3183  CD1 ILE   402      30.813 -27.462 -42.077  1.00  0.00           C  
ATOM   3184  N   TYR   403      31.486 -25.777 -47.582  1.00  0.00           N  
ATOM   3185  CA  TYR   403      31.666 -25.945 -49.034  1.00  0.00           C  
ATOM   3186  C   TYR   403      32.344 -24.742 -49.695  1.00  0.00           C  
ATOM   3187  O   TYR   403      31.713 -23.920 -50.358  1.00  0.00           O  
ATOM   3188  CB  TYR   403      30.328 -26.198 -49.736  1.00  0.00           C  
ATOM   3189  CG  TYR   403      29.775 -27.579 -49.483  1.00  0.00           C  
ATOM   3190  CD1 TYR   403      30.369 -28.704 -50.088  1.00  0.00           C  
ATOM   3191  CD2 TYR   403      28.656 -27.778 -48.652  1.00  0.00           C  
ATOM   3192  CE1 TYR   403      29.877 -30.008 -49.835  1.00  0.00           C  
ATOM   3193  CE2 TYR   403      28.180 -29.083 -48.376  1.00  0.00           C  
ATOM   3194  CZ  TYR   403      28.798 -30.185 -48.964  1.00  0.00           C  
ATOM   3195  OH  TYR   403      28.342 -31.442 -48.675  1.00  0.00           O  
ATOM   3196  N   LEU   404      33.644 -24.633 -49.479  1.00  0.00           N  
ATOM   3197  CA  LEU   404      34.437 -23.504 -49.942  1.00  0.00           C  
ATOM   3198  C   LEU   404      35.727 -23.976 -50.595  1.00  0.00           C  
ATOM   3199  O   LEU   404      36.282 -25.001 -50.184  1.00  0.00           O  
ATOM   3200  CB  LEU   404      34.810 -22.647 -48.729  1.00  0.00           C  
ATOM   3201  CG  LEU   404      33.670 -21.941 -47.987  1.00  0.00           C  
ATOM   3202  CD1 LEU   404      34.198 -21.331 -46.703  1.00  0.00           C  
ATOM   3203  CD2 LEU   404      33.051 -20.865 -48.860  1.00  0.00           C  
ATOM   3204  N   PRO   405      36.271 -23.192 -51.542  1.00  0.00           N  
ATOM   3205  CA  PRO   405      37.652 -23.484 -51.936  1.00  0.00           C  
ATOM   3206  C   PRO   405      38.625 -23.201 -50.799  1.00  0.00           C  
ATOM   3207  O   PRO   405      38.340 -22.400 -49.898  1.00  0.00           O  
ATOM   3208  CB  PRO   405      37.882 -22.526 -53.099  1.00  0.00           C  
ATOM   3209  CG  PRO   405      37.020 -21.389 -52.804  1.00  0.00           C  
ATOM   3210  CD  PRO   405      35.765 -22.009 -52.263  1.00  0.00           C  
ATOM   3211  N   SER   406      39.785 -23.837 -50.841  1.00  0.00           N  
ATOM   3212  CA  SER   406      40.768 -23.694 -49.770  1.00  0.00           C  
ATOM   3213  C   SER   406      41.318 -22.274 -49.687  1.00  0.00           C  
ATOM   3214  O   SER   406      41.591 -21.776 -48.592  1.00  0.00           O  
ATOM   3215  CB  SER   406      41.918 -24.679 -49.983  1.00  0.00           C  
ATOM   3216  OG  SER   406      42.549 -24.466 -51.236  1.00  0.00           O  
ATOM   3217  N   SER   407      41.446 -21.615 -50.832  1.00  0.00           N  
ATOM   3218  CA  SER   407      41.986 -20.259 -50.917  1.00  0.00           C  
ATOM   3219  C   SER   407      41.573 -19.616 -52.234  1.00  0.00           C  
ATOM   3220  O   SER   407      41.009 -20.290 -53.098  1.00  0.00           O  
ATOM   3221  CB  SER   407      43.510 -20.319 -50.873  1.00  0.00           C  
ATOM   3222  OG  SER   407      43.992 -21.008 -52.009  1.00  0.00           O  
ATOM   3223  N   ALA   408      41.878 -18.341 -52.440  1.00  0.00           N  
ATOM   3224  CA  ALA   408      41.648 -17.682 -53.725  1.00  0.00           C  
ATOM   3225  C   ALA   408      42.611 -18.196 -54.805  1.00  0.00           C  
ATOM   3226  O   ALA   408      42.369 -17.986 -55.988  1.00  0.00           O  
ATOM   3227  CB  ALA   408      41.774 -16.166 -53.572  1.00  0.00           C  
ATOM   3228  N   ARG   409      43.644 -18.945 -54.431  1.00  0.00           N  
ATOM   3229  CA  ARG   409      44.507 -19.592 -55.427  1.00  0.00           C  
ATOM   3230  C   ARG   409      43.681 -20.559 -56.264  1.00  0.00           C  
ATOM   3231  O   ARG   409      43.923 -20.723 -57.451  1.00  0.00           O  
ATOM   3232  CB  ARG   409      45.648 -20.366 -54.760  1.00  0.00           C  
ATOM   3233  CG  ARG   409      46.694 -20.892 -55.749  1.00  0.00           C  
ATOM   3234  CD  ARG   409      47.651 -21.889 -55.118  1.00  0.00           C  
ATOM   3235  NE  ARG   409      46.955 -23.119 -54.708  1.00  0.00           N  
ATOM   3236  CZ  ARG   409      46.702 -24.184 -55.457  1.00  0.00           C  
ATOM   3237  NH1 ARG   409      47.005 -24.284 -56.725  1.00  0.00           N1+
ATOM   3238  NH2 ARG   409      46.099 -25.192 -54.900  1.00  0.00           N  
ATOM   3239  N   ASP   410      42.660 -21.156 -55.671  1.00  0.00           N  
ATOM   3240  CA  ASP   410      41.798 -22.076 -56.412  1.00  0.00           C  
ATOM   3241  C   ASP   410      41.006 -21.328 -57.488  1.00  0.00           C  
ATOM   3242  O   ASP   410      40.775 -21.838 -58.573  1.00  0.00           O  
ATOM   3243  CB  ASP   410      40.819 -22.769 -55.465  1.00  0.00           C  
ATOM   3244  CG  ASP   410      41.493 -23.735 -54.503  1.00  0.00           C  
ATOM   3245  OD1 ASP   410      42.676 -24.091 -54.684  1.00  0.00           O  
ATOM   3246  OD2 ASP   410      40.836 -24.154 -53.524  1.00  0.00           O1-
ATOM   3247  N   LEU   411      40.629 -20.087 -57.216  1.00  0.00           N  
ATOM   3248  CA  LEU   411      39.921 -19.266 -58.204  1.00  0.00           C  
ATOM   3249  C   LEU   411      40.900 -18.731 -59.247  1.00  0.00           C  
ATOM   3250  O   LEU   411      40.531 -18.396 -60.377  1.00  0.00           O  
ATOM   3251  CB  LEU   411      39.233 -18.083 -57.512  1.00  0.00           C  
ATOM   3252  CG  LEU   411      38.061 -18.378 -56.566  1.00  0.00           C  
ATOM   3253  CD1 LEU   411      37.683 -17.121 -55.786  1.00  0.00           C  
ATOM   3254  CD2 LEU   411      36.844 -18.870 -57.348  1.00  0.00           C  
ATOM   3255  N   ASN   412      42.166 -18.630 -58.872  1.00  0.00           N  
ATOM   3256  CA  ASN   412      43.195 -18.169 -59.796  1.00  0.00           C  
ATOM   3257  C   ASN   412      43.617 -19.282 -60.744  1.00  0.00           C  
ATOM   3258  O   ASN   412      43.951 -19.013 -61.898  1.00  0.00           O  
ATOM   3259  CB  ASN   412      44.440 -17.686 -59.052  1.00  0.00           C  
ATOM   3260  CG  ASN   412      44.201 -16.435 -58.251  1.00  0.00           C  
ATOM   3261  ND2 ASN   412      45.043 -16.202 -57.291  1.00  0.00           N  
ATOM   3262  OD1 ASN   412      43.286 -15.665 -58.518  1.00  0.00           O  
ATOM   3263  N   ASN   413      43.611 -20.522 -60.277  1.00  0.00           N  
ATOM   3264  CA  ASN   413      43.989 -21.663 -61.108  1.00  0.00           C  
ATOM   3265  C   ASN   413      42.864 -21.914 -62.113  1.00  0.00           C  
ATOM   3266  O   ASN   413      41.749 -22.251 -61.706  1.00  0.00           O  
ATOM   3267  CB  ASN   413      44.214 -22.916 -60.248  1.00  0.00           C  
ATOM   3268  CG  ASN   413      44.758 -24.087 -61.046  1.00  0.00           C  
ATOM   3269  ND2 ASN   413      45.517 -24.925 -60.410  1.00  0.00           N  
ATOM   3270  OD1 ASN   413      44.507 -24.230 -62.234  1.00  0.00           O  
ATOM   3271  N   PRO   414      43.127 -21.783 -63.426  1.00  0.00           N  
ATOM   3272  CA  PRO   414      42.023 -22.005 -64.366  1.00  0.00           C  
ATOM   3273  C   PRO   414      41.371 -23.391 -64.331  1.00  0.00           C  
ATOM   3274  O   PRO   414      40.195 -23.513 -64.678  1.00  0.00           O  
ATOM   3275  CB  PRO   414      42.687 -21.763 -65.726  1.00  0.00           C  
ATOM   3276  CG  PRO   414      43.827 -20.888 -65.439  1.00  0.00           C  
ATOM   3277  CD  PRO   414      44.357 -21.427 -64.159  1.00  0.00           C  
ATOM   3278  N   GLN   415      42.074 -24.423 -63.876  1.00  0.00           N  
ATOM   3279  CA  GLN   415      41.479 -25.758 -63.760  1.00  0.00           C  
ATOM   3280  C   GLN   415      40.396 -25.789 -62.692  1.00  0.00           C  
ATOM   3281  O   GLN   415      39.369 -26.455 -62.827  1.00  0.00           O  
ATOM   3282  CB  GLN   415      42.508 -26.797 -63.300  1.00  0.00           C  
ATOM   3283  CG  GLN   415      43.691 -27.042 -64.212  1.00  0.00           C  
ATOM   3284  CD  GLN   415      44.574 -28.158 -63.686  1.00  0.00           C  
ATOM   3285  NE2 GLN   415      45.390 -28.715 -64.535  1.00  0.00           N  
ATOM   3286  OE1 GLN   415      44.512 -28.521 -62.516  1.00  0.00           O  
ATOM   3287  N   ILE   416      40.675 -25.126 -61.581  1.00  0.00           N  
ATOM   3288  CA  ILE   416      39.869 -25.301 -60.380  1.00  0.00           C  
ATOM   3289  C   ILE   416      38.744 -24.278 -60.451  1.00  0.00           C  
ATOM   3290  O   ILE   416      37.603 -24.567 -60.117  1.00  0.00           O  
ATOM   3291  CB  ILE   416      40.715 -25.190 -59.076  1.00  0.00           C  
ATOM   3292  CG1 ILE   416      41.939 -26.128 -59.127  1.00  0.00           C  
ATOM   3293  CG2 ILE   416      39.836 -25.538 -57.855  1.00  0.00           C  
ATOM   3294  CD1 ILE   416      42.951 -25.962 -57.976  1.00  0.00           C  
ATOM   3295  N   ASP   417      39.023 -23.114 -61.016  1.00  0.00           N  
ATOM   3296  CA  ASP   417      37.982 -22.111 -61.235  1.00  0.00           C  
ATOM   3297  C   ASP   417      36.857 -22.594 -62.147  1.00  0.00           C  
ATOM   3298  O   ASP   417      35.693 -22.270 -61.906  1.00  0.00           O  
ATOM   3299  CB  ASP   417      38.588 -20.861 -61.857  1.00  0.00           C  
ATOM   3300  CG  ASP   417      37.566 -19.759 -62.022  1.00  0.00           C  
ATOM   3301  OD1 ASP   417      36.985 -19.270 -61.026  1.00  0.00           O  
ATOM   3302  OD2 ASP   417      37.309 -19.381 -63.189  1.00  0.00           O1-
ATOM   3303  N   GLN   418      37.166 -23.412 -63.149  1.00  0.00           N  
ATOM   3304  CA  GLN   418      36.109 -23.972 -63.998  1.00  0.00           C  
ATOM   3305  C   GLN   418      35.165 -24.831 -63.175  1.00  0.00           C  
ATOM   3306  O   GLN   418      33.945 -24.761 -63.342  1.00  0.00           O  
ATOM   3307  CB  GLN   418      36.661 -24.859 -65.117  1.00  0.00           C  
ATOM   3308  CG  GLN   418      37.266 -24.105 -66.271  1.00  0.00           C  
ATOM   3309  CD  GLN   418      37.827 -25.028 -67.324  1.00  0.00           C  
ATOM   3310  NE2 GLN   418      39.101 -25.290 -67.253  1.00  0.00           N  
ATOM   3311  OE1 GLN   418      37.109 -25.510 -68.198  1.00  0.00           O  
ATOM   3312  N   TYR   419      35.730 -25.619 -62.273  1.00  0.00           N  
ATOM   3313  CA  TYR   419      34.924 -26.475 -61.419  1.00  0.00           C  
ATOM   3314  C   TYR   419      34.109 -25.629 -60.451  1.00  0.00           C  
ATOM   3315  O   TYR   419      32.918 -25.850 -60.283  1.00  0.00           O  
ATOM   3316  CB  TYR   419      35.824 -27.430 -60.633  1.00  0.00           C  
ATOM   3317  CG  TYR   419      35.042 -28.288 -59.672  1.00  0.00           C  
ATOM   3318  CD1 TYR   419      34.317 -29.392 -60.144  1.00  0.00           C  
ATOM   3319  CD2 TYR   419      35.000 -27.989 -58.292  1.00  0.00           C  
ATOM   3320  CE1 TYR   419      33.537 -30.171 -59.265  1.00  0.00           C  
ATOM   3321  CE2 TYR   419      34.230 -28.792 -57.401  1.00  0.00           C  
ATOM   3322  CZ  TYR   419      33.494 -29.865 -57.908  1.00  0.00           C  
ATOM   3323  OH  TYR   419      32.697 -30.650 -57.119  1.00  0.00           O  
ATOM   3324  N   LEU   420      34.738 -24.646 -59.822  1.00  0.00           N  
ATOM   3325  CA  LEU   420      34.077 -23.838 -58.798  1.00  0.00           C  
ATOM   3326  C   LEU   420      32.942 -22.996 -59.349  1.00  0.00           C  
ATOM   3327  O   LEU   420      31.935 -22.800 -58.669  1.00  0.00           O  
ATOM   3328  CB  LEU   420      35.089 -22.915 -58.119  1.00  0.00           C  
ATOM   3329  CG  LEU   420      36.120 -23.606 -57.216  1.00  0.00           C  
ATOM   3330  CD1 LEU   420      37.205 -22.607 -56.862  1.00  0.00           C  
ATOM   3331  CD2 LEU   420      35.497 -24.177 -55.940  1.00  0.00           C  
ATOM   3332  N   ALA   421      33.074 -22.529 -60.581  1.00  0.00           N  
ATOM   3333  CA  ALA   421      32.002 -21.770 -61.208  1.00  0.00           C  
ATOM   3334  C   ALA   421      30.732 -22.610 -61.301  1.00  0.00           C  
ATOM   3335  O   ALA   421      29.641 -22.128 -61.032  1.00  0.00           O  
ATOM   3336  CB  ALA   421      32.442 -21.288 -62.580  1.00  0.00           C  
ATOM   3337  N   LYS   422      30.879 -23.880 -61.638  1.00  0.00           N  
ATOM   3338  CA  LYS   422      29.723 -24.763 -61.761  1.00  0.00           C  
ATOM   3339  C   LYS   422      29.241 -25.199 -60.382  1.00  0.00           C  
ATOM   3340  O   LYS   422      28.042 -25.238 -60.092  1.00  0.00           O  
ATOM   3341  CB  LYS   422      30.125 -25.988 -62.587  1.00  0.00           C  
ATOM   3342  CG  LYS   422      30.664 -25.661 -63.977  1.00  0.00           C  
ATOM   3343  CD  LYS   422      31.260 -26.906 -64.602  1.00  0.00           C  
ATOM   3344  CE  LYS   422      32.014 -26.592 -65.883  1.00  0.00           C  
ATOM   3345  NZ  LYS   422      32.642 -27.833 -66.441  1.00  0.00           N1+
ATOM   3346  N   TYR   423      30.199 -25.548 -59.538  1.00  0.00           N  
ATOM   3347  CA  TYR   423      29.936 -26.147 -58.234  1.00  0.00           C  
ATOM   3348  C   TYR   423      29.287 -25.248 -57.188  1.00  0.00           C  
ATOM   3349  O   TYR   423      28.386 -25.696 -56.482  1.00  0.00           O  
ATOM   3350  CB  TYR   423      31.262 -26.665 -57.669  1.00  0.00           C  
ATOM   3351  CG  TYR   423      31.132 -27.517 -56.429  1.00  0.00           C  
ATOM   3352  CD1 TYR   423      30.288 -28.646 -56.415  1.00  0.00           C  
ATOM   3353  CD2 TYR   423      31.881 -27.222 -55.270  1.00  0.00           C  
ATOM   3354  CE1 TYR   423      30.197 -29.468 -55.266  1.00  0.00           C  
ATOM   3355  CE2 TYR   423      31.793 -28.047 -54.118  1.00  0.00           C  
ATOM   3356  CZ  TYR   423      30.965 -29.173 -54.140  1.00  0.00           C  
ATOM   3357  OH  TYR   423      30.922 -30.019 -53.065  1.00  0.00           O  
ATOM   3358  N   VAL   424      29.752 -24.010 -57.061  1.00  0.00           N  
ATOM   3359  CA  VAL   424      29.320 -23.103 -55.987  1.00  0.00           C  
ATOM   3360  C   VAL   424      28.872 -21.734 -56.497  1.00  0.00           C  
ATOM   3361  O   VAL   424      29.105 -20.695 -55.888  1.00  0.00           O  
ATOM   3362  CB  VAL   424      30.388 -22.983 -54.845  1.00  0.00           C  
ATOM   3363  CG1 VAL   424      30.334 -24.204 -53.927  1.00  0.00           C  
ATOM   3364  CG2 VAL   424      31.806 -22.819 -55.400  1.00  0.00           C  
ATOM   3365  N   ARG   425      28.123 -21.735 -57.588  1.00  0.00           N  
ATOM   3366  CA  ARG   425      27.241 -20.602 -57.888  1.00  0.00           C  
ATOM   3367  C   ARG   425      26.104 -20.597 -56.870  1.00  0.00           C  
ATOM   3368  O   ARG   425      25.843 -21.610 -56.215  1.00  0.00           O  
ATOM   3369  CB  ARG   425      26.685 -20.728 -59.308  1.00  0.00           C  
ATOM   3370  CG  ARG   425      27.461 -19.884 -60.291  1.00  0.00           C  
ATOM   3371  CD  ARG   425      27.089 -20.178 -61.725  1.00  0.00           C  
ATOM   3372  NE  ARG   425      27.906 -19.376 -62.644  1.00  0.00           N  
ATOM   3373  CZ  ARG   425      27.864 -19.411 -63.967  1.00  0.00           C  
ATOM   3374  NH1 ARG   425      27.081 -20.203 -64.650  1.00  0.00           N1+
ATOM   3375  NH2 ARG   425      28.634 -18.589 -64.613  1.00  0.00           N  
ATOM   3376  N   GLY   426      25.432 -19.466 -56.721  1.00  0.00           N  
ATOM   3377  CA  GLY   426      24.271 -19.401 -55.849  1.00  0.00           C  
ATOM   3378  C   GLY   426      23.092 -20.098 -56.500  1.00  0.00           C  
ATOM   3379  O   GLY   426      23.103 -20.362 -57.704  1.00  0.00           O  
ATOM   3380  N   SER   427      22.067 -20.391 -55.716  1.00  0.00           N  
ATOM   3381  CA  SER   427      20.821 -20.967 -56.227  1.00  0.00           C  
ATOM   3382  C   SER   427      20.000 -19.853 -56.865  1.00  0.00           C  
ATOM   3383  O   SER   427      19.157 -20.087 -57.734  1.00  0.00           O  
ATOM   3384  CB  SER   427      20.036 -21.599 -55.080  1.00  0.00           C  
ATOM   3385  OG  SER   427      19.753 -20.634 -54.080  1.00  0.00           O  
ATOM   3386  N   ASN   428      20.311 -18.633 -56.453  1.00  0.00           N  
ATOM   3387  CA  ASN   428      19.789 -17.400 -57.035  1.00  0.00           C  
ATOM   3388  C   ASN   428      20.807 -16.936 -58.080  1.00  0.00           C  
ATOM   3389  O   ASN   428      21.701 -17.696 -58.454  1.00  0.00           O  
ATOM   3390  CB  ASN   428      19.551 -16.350 -55.936  1.00  0.00           C  
ATOM   3391  CG  ASN   428      20.819 -15.854 -55.279  1.00  0.00           C  
ATOM   3392  ND2 ASN   428      20.684 -14.817 -54.508  1.00  0.00           N  
ATOM   3393  OD1 ASN   428      21.912 -16.380 -55.469  1.00  0.00           O  
ATOM   3394  N   GLY   429      20.720 -15.697 -58.544  1.00  0.00           N  
ATOM   3395  CA  GLY   429      21.621 -15.218 -59.581  1.00  0.00           C  
ATOM   3396  C   GLY   429      23.022 -14.805 -59.165  1.00  0.00           C  
ATOM   3397  O   GLY   429      23.750 -14.249 -59.990  1.00  0.00           O  
ATOM   3398  N   MET   430      23.434 -15.027 -57.924  1.00  0.00           N  
ATOM   3399  CA  MET   430      24.782 -14.629 -57.505  1.00  0.00           C  
ATOM   3400  C   MET   430      25.794 -15.620 -58.074  1.00  0.00           C  
ATOM   3401  O   MET   430      25.600 -16.839 -57.989  1.00  0.00           O  
ATOM   3402  CB  MET   430      24.892 -14.579 -55.979  1.00  0.00           C  
ATOM   3403  CG  MET   430      23.875 -13.638 -55.338  1.00  0.00           C  
ATOM   3404  SD  MET   430      23.977 -11.918 -55.848  1.00  0.00           S  
ATOM   3405  CE  MET   430      25.376 -11.354 -54.946  1.00  0.00           C  
ATOM   3406  N   ASP   431      26.856 -15.127 -58.693  1.00  0.00           N  
ATOM   3407  CA  ASP   431      27.831 -16.023 -59.319  1.00  0.00           C  
ATOM   3408  C   ASP   431      28.830 -16.473 -58.241  1.00  0.00           C  
ATOM   3409  O   ASP   431      28.799 -16.002 -57.103  1.00  0.00           O  
ATOM   3410  CB  ASP   431      28.481 -15.372 -60.549  1.00  0.00           C  
ATOM   3411  CG  ASP   431      28.985 -16.388 -61.583  1.00  0.00           C  
ATOM   3412  OD1 ASP   431      29.689 -17.373 -61.257  1.00  0.00           O  
ATOM   3413  OD2 ASP   431      28.662 -16.206 -62.770  1.00  0.00           O1-
ATOM   3414  N   HIS   432      29.680 -17.433 -58.564  1.00  0.00           N  
ATOM   3415  CA  HIS   432      30.502 -18.119 -57.576  1.00  0.00           C  
ATOM   3416  C   HIS   432      31.462 -17.257 -56.770  1.00  0.00           C  
ATOM   3417  O   HIS   432      31.577 -17.487 -55.579  1.00  0.00           O  
ATOM   3418  CB  HIS   432      31.243 -19.301 -58.218  1.00  0.00           C  
ATOM   3419  CG  HIS   432      32.386 -18.917 -59.112  1.00  0.00           C  
ATOM   3420  CD2 HIS   432      33.715 -19.197 -59.030  1.00  0.00           C  
ATOM   3421  ND1 HIS   432      32.244 -18.245 -60.327  1.00  0.00           N  
ATOM   3422  CE1 HIS   432      33.432 -18.131 -60.902  1.00  0.00           C  
ATOM   3423  NE2 HIS   432      34.331 -18.720 -60.152  1.00  0.00           N  
ATOM   3424  N   VAL   433      32.122 -16.258 -57.343  1.00  0.00           N  
ATOM   3425  CA  VAL   433      33.075 -15.468 -56.556  1.00  0.00           C  
ATOM   3426  C   VAL   433      32.279 -14.684 -55.522  1.00  0.00           C  
ATOM   3427  O   VAL   433      32.673 -14.621 -54.363  1.00  0.00           O  
ATOM   3428  CB  VAL   433      33.949 -14.519 -57.429  1.00  0.00           C  
ATOM   3429  CG1 VAL   433      34.979 -13.755 -56.584  1.00  0.00           C  
ATOM   3430  CG2 VAL   433      34.672 -15.325 -58.509  1.00  0.00           C  
ATOM   3431  N   GLN   434      31.121 -14.164 -55.907  1.00  0.00           N  
ATOM   3432  CA  GLN   434      30.252 -13.480 -54.949  1.00  0.00           C  
ATOM   3433  C   GLN   434      29.781 -14.436 -53.858  1.00  0.00           C  
ATOM   3434  O   GLN   434      29.868 -14.117 -52.675  1.00  0.00           O  
ATOM   3435  CB  GLN   434      29.014 -12.893 -55.632  1.00  0.00           C  
ATOM   3436  CG  GLN   434      29.318 -11.859 -56.694  1.00  0.00           C  
ATOM   3437  CD  GLN   434      28.078 -11.343 -57.382  1.00  0.00           C  
ATOM   3438  NE2 GLN   434      27.948 -10.046 -57.443  1.00  0.00           N  
ATOM   3439  OE1 GLN   434      27.232 -12.105 -57.848  1.00  0.00           O  
ATOM   3440  N   ARG   435      29.300 -15.617 -54.235  1.00  0.00           N  
ATOM   3441  CA  ARG   435      28.787 -16.564 -53.239  1.00  0.00           C  
ATOM   3442  C   ARG   435      29.877 -16.941 -52.246  1.00  0.00           C  
ATOM   3443  O   ARG   435      29.646 -16.899 -51.037  1.00  0.00           O  
ATOM   3444  CB  ARG   435      28.234 -17.843 -53.883  1.00  0.00           C  
ATOM   3445  CG  ARG   435      27.518 -18.735 -52.867  1.00  0.00           C  
ATOM   3446  CD  ARG   435      27.231 -20.135 -53.358  1.00  0.00           C  
ATOM   3447  NE  ARG   435      26.568 -20.934 -52.317  1.00  0.00           N  
ATOM   3448  CZ  ARG   435      26.349 -22.241 -52.352  1.00  0.00           C  
ATOM   3449  NH1 ARG   435      26.594 -22.989 -53.395  1.00  0.00           N1+
ATOM   3450  NH2 ARG   435      25.889 -22.824 -51.285  1.00  0.00           N  
ATOM   3451  N   ILE   436      31.053 -17.278 -52.755  1.00  0.00           N  
ATOM   3452  CA  ILE   436      32.177 -17.695 -51.918  1.00  0.00           C  
ATOM   3453  C   ILE   436      32.594 -16.532 -51.030  1.00  0.00           C  
ATOM   3454  O   ILE   436      32.821 -16.735 -49.848  1.00  0.00           O  
ATOM   3455  CB  ILE   436      33.386 -18.168 -52.785  1.00  0.00           C  
ATOM   3456  CG1 ILE   436      33.044 -19.461 -53.553  1.00  0.00           C  
ATOM   3457  CG2 ILE   436      34.651 -18.408 -51.926  1.00  0.00           C  
ATOM   3458  CD1 ILE   436      33.947 -19.718 -54.775  1.00  0.00           C  
ATOM   3459  N   LYS   437      32.661 -15.313 -51.548  1.00  0.00           N  
ATOM   3460  CA  LYS   437      33.100 -14.173 -50.739  1.00  0.00           C  
ATOM   3461  C   LYS   437      32.150 -13.908 -49.578  1.00  0.00           C  
ATOM   3462  O   LYS   437      32.591 -13.703 -48.451  1.00  0.00           O  
ATOM   3463  CB  LYS   437      33.211 -12.934 -51.628  1.00  0.00           C  
ATOM   3464  CG  LYS   437      33.943 -11.760 -51.011  1.00  0.00           C  
ATOM   3465  CD  LYS   437      33.980 -10.628 -52.023  1.00  0.00           C  
ATOM   3466  CE  LYS   437      34.837  -9.470 -51.550  1.00  0.00           C  
ATOM   3467  NZ  LYS   437      34.851  -8.358 -52.549  1.00  0.00           N1+
ATOM   3468  N   ILE   438      30.852 -13.975 -49.837  1.00  0.00           N  
ATOM   3469  CA  ILE   438      29.846 -13.785 -48.788  1.00  0.00           C  
ATOM   3470  C   ILE   438      29.973 -14.913 -47.761  1.00  0.00           C  
ATOM   3471  O   ILE   438      29.961 -14.668 -46.556  1.00  0.00           O  
ATOM   3472  CB  ILE   438      28.409 -13.760 -49.396  1.00  0.00           C  
ATOM   3473  CG1 ILE   438      28.224 -12.527 -50.304  1.00  0.00           C  
ATOM   3474  CG2 ILE   438      27.321 -13.760 -48.295  1.00  0.00           C  
ATOM   3475  CD1 ILE   438      27.081 -12.634 -51.332  1.00  0.00           C  
ATOM   3476  N   LEU   439      30.127 -16.150 -48.212  1.00  0.00           N  
ATOM   3477  CA  LEU   439      30.244 -17.273 -47.282  1.00  0.00           C  
ATOM   3478  C   LEU   439      31.532 -17.212 -46.471  1.00  0.00           C  
ATOM   3479  O   LEU   439      31.518 -17.511 -45.286  1.00  0.00           O  
ATOM   3480  CB  LEU   439      30.216 -18.602 -48.034  1.00  0.00           C  
ATOM   3481  CG  LEU   439      28.895 -19.103 -48.626  1.00  0.00           C  
ATOM   3482  CD1 LEU   439      29.176 -20.259 -49.580  1.00  0.00           C  
ATOM   3483  CD2 LEU   439      27.910 -19.529 -47.539  1.00  0.00           C  
ATOM   3484  N   LYS   440      32.643 -16.810 -47.071  1.00  0.00           N  
ATOM   3485  CA  LYS   440      33.896 -16.693 -46.325  1.00  0.00           C  
ATOM   3486  C   LYS   440      33.846 -15.546 -45.340  1.00  0.00           C  
ATOM   3487  O   LYS   440      34.365 -15.676 -44.243  1.00  0.00           O  
ATOM   3488  CB  LYS   440      35.110 -16.538 -47.244  1.00  0.00           C  
ATOM   3489  CG  LYS   440      35.449 -17.841 -47.940  1.00  0.00           C  
ATOM   3490  CD  LYS   440      36.859 -17.877 -48.480  1.00  0.00           C  
ATOM   3491  CE  LYS   440      37.154 -19.234 -49.098  1.00  0.00           C  
ATOM   3492  NZ  LYS   440      38.616 -19.443 -49.322  1.00  0.00           N1+
ATOM   3493  N   LEU   441      33.176 -14.460 -45.681  1.00  0.00           N  
ATOM   3494  CA  LEU   441      32.968 -13.367 -44.735  1.00  0.00           C  
ATOM   3495  C   LEU   441      32.095 -13.824 -43.565  1.00  0.00           C  
ATOM   3496  O   LEU   441      32.400 -13.540 -42.411  1.00  0.00           O  
ATOM   3497  CB  LEU   441      32.358 -12.189 -45.497  1.00  0.00           C  
ATOM   3498  CG  LEU   441      31.991 -10.867 -44.813  1.00  0.00           C  
ATOM   3499  CD1 LEU   441      32.936 -10.318 -43.768  1.00  0.00           C  
ATOM   3500  CD2 LEU   441      31.832  -9.820 -45.907  1.00  0.00           C  
ATOM   3501  N   MET   442      31.061 -14.607 -43.838  1.00  0.00           N  
ATOM   3502  CA  MET   442      30.244 -15.183 -42.767  1.00  0.00           C  
ATOM   3503  C   MET   442      30.997 -16.207 -41.918  1.00  0.00           C  
ATOM   3504  O   MET   442      30.834 -16.249 -40.703  1.00  0.00           O  
ATOM   3505  CB  MET   442      29.003 -15.848 -43.361  1.00  0.00           C  
ATOM   3506  CG  MET   442      27.902 -14.868 -43.719  1.00  0.00           C  
ATOM   3507  SD  MET   442      27.214 -14.101 -42.233  1.00  0.00           S  
ATOM   3508  CE  MET   442      26.260 -15.392 -41.545  1.00  0.00           C  
ATOM   3509  N   TRP   443      31.838 -17.029 -42.527  1.00  0.00           N  
ATOM   3510  CA  TRP   443      32.623 -17.993 -41.760  1.00  0.00           C  
ATOM   3511  C   TRP   443      33.671 -17.259 -40.931  1.00  0.00           C  
ATOM   3512  O   TRP   443      33.934 -17.623 -39.796  1.00  0.00           O  
ATOM   3513  CB  TRP   443      33.282 -19.027 -42.676  1.00  0.00           C  
ATOM   3514  CG  TRP   443      33.897 -20.166 -41.903  1.00  0.00           C  
ATOM   3515  CD1 TRP   443      33.268 -21.279 -41.432  1.00  0.00           C  
ATOM   3516  CD2 TRP   443      35.268 -20.304 -41.485  1.00  0.00           C  
ATOM   3517  CE2 TRP   443      35.374 -21.539 -40.783  1.00  0.00           C  
ATOM   3518  CE3 TRP   443      36.423 -19.510 -41.630  1.00  0.00           C  
ATOM   3519  NE1 TRP   443      34.132 -22.104 -40.769  1.00  0.00           N  
ATOM   3520  CZ2 TRP   443      36.592 -21.995 -40.240  1.00  0.00           C  
ATOM   3521  CZ3 TRP   443      37.655 -19.987 -41.117  1.00  0.00           C  
ATOM   3522  CH2 TRP   443      37.723 -21.225 -40.424  1.00  0.00           C  
ATOM   3523  N   ASP   444      34.229 -16.175 -41.443  1.00  0.00           N  
ATOM   3524  CA  ASP   444      35.205 -15.398 -40.679  1.00  0.00           C  
ATOM   3525  C   ASP   444      34.536 -14.680 -39.502  1.00  0.00           C  
ATOM   3526  O   ASP   444      35.110 -14.487 -38.434  1.00  0.00           O  
ATOM   3527  CB  ASP   444      35.897 -14.394 -41.600  1.00  0.00           C  
ATOM   3528  CG  ASP   444      37.195 -13.878 -41.029  1.00  0.00           C  
ATOM   3529  OD1 ASP   444      37.678 -14.378 -39.997  1.00  0.00           O  
ATOM   3530  OD2 ASP   444      37.789 -12.981 -41.659  1.00  0.00           O1-
ATOM   3531  N   ALA   445      33.270 -14.337 -39.671  1.00  0.00           N  
ATOM   3532  CA  ALA   445      32.495 -13.763 -38.580  1.00  0.00           C  
ATOM   3533  C   ALA   445      32.208 -14.777 -37.462  1.00  0.00           C  
ATOM   3534  O   ALA   445      32.064 -14.383 -36.298  1.00  0.00           O  
ATOM   3535  CB  ALA   445      31.179 -13.191 -39.137  1.00  0.00           C  
ATOM   3536  N   ILE   446      32.050 -16.053 -37.795  1.00  0.00           N  
ATOM   3537  CA  ILE   446      31.514 -17.024 -36.831  1.00  0.00           C  
ATOM   3538  C   ILE   446      32.277 -18.332 -36.566  1.00  0.00           C  
ATOM   3539  O   ILE   446      32.271 -18.831 -35.437  1.00  0.00           O  
ATOM   3540  CB  ILE   446      30.015 -17.278 -37.212  1.00  0.00           C  
ATOM   3541  CG1 ILE   446      29.144 -17.428 -35.959  1.00  0.00           C  
ATOM   3542  CG2 ILE   446      29.829 -18.474 -38.174  1.00  0.00           C  
ATOM   3543  CD1 ILE   446      28.934 -16.124 -35.166  1.00  0.00           C  
ATOM   3544  N   GLY   447      32.957 -18.873 -37.566  1.00  0.00           N  
ATOM   3545  CA  GLY   447      33.626 -20.163 -37.467  1.00  0.00           C  
ATOM   3546  C   GLY   447      35.135 -20.095 -37.375  1.00  0.00           C  
ATOM   3547  O   GLY   447      35.762 -21.039 -36.890  1.00  0.00           O  
ATOM   3548  N   SER   448      35.721 -18.985 -37.801  1.00  0.00           N  
ATOM   3549  CA  SER   448      37.168 -18.799 -37.728  1.00  0.00           C  
ATOM   3550  C   SER   448      37.622 -18.595 -36.289  1.00  0.00           C  
ATOM   3551  O   SER   448      36.804 -18.397 -35.384  1.00  0.00           O  
ATOM   3552  CB  SER   448      37.588 -17.579 -38.546  1.00  0.00           C  
ATOM   3553  OG  SER   448      37.126 -16.392 -37.928  1.00  0.00           O  
ATOM   3554  N   GLU   449      38.928 -18.594 -36.072  1.00  0.00           N  
ATOM   3555  CA  GLU   449      39.502 -18.343 -34.748  1.00  0.00           C  
ATOM   3556  C   GLU   449      39.222 -16.910 -34.292  1.00  0.00           C  
ATOM   3557  O   GLU   449      38.994 -16.646 -33.111  1.00  0.00           O  
ATOM   3558  CB  GLU   449      41.012 -18.557 -34.807  1.00  0.00           C  
ATOM   3559  CG  GLU   449      41.420 -19.971 -35.157  1.00  0.00           C  
ATOM   3560  CD  GLU   449      42.917 -20.131 -35.346  1.00  0.00           C  
ATOM   3561  OE1 GLU   449      43.547 -19.304 -36.048  1.00  0.00           O  
ATOM   3562  OE2 GLU   449      43.481 -21.132 -34.856  1.00  0.00           O1-
ATOM   3563  N   PHE   450      39.172 -15.992 -35.245  1.00  0.00           N  
ATOM   3564  CA  PHE   450      38.774 -14.606 -34.999  1.00  0.00           C  
ATOM   3565  C   PHE   450      37.314 -14.522 -34.571  1.00  0.00           C  
ATOM   3566  O   PHE   450      36.981 -13.835 -33.603  1.00  0.00           O  
ATOM   3567  CB  PHE   450      39.006 -13.849 -36.302  1.00  0.00           C  
ATOM   3568  CG  PHE   450      38.597 -12.407 -36.285  1.00  0.00           C  
ATOM   3569  CD1 PHE   450      39.509 -11.403 -35.915  1.00  0.00           C  
ATOM   3570  CD2 PHE   450      37.323 -12.041 -36.751  1.00  0.00           C  
ATOM   3571  CE1 PHE   450      39.162 -10.036 -36.039  1.00  0.00           C  
ATOM   3572  CE2 PHE   450      36.959 -10.685 -36.862  1.00  0.00           C  
ATOM   3573  CZ  PHE   450      37.885  -9.676 -36.520  1.00  0.00           C  
ATOM   3574  N   GLY   451      36.448 -15.278 -35.232  1.00  0.00           N  
ATOM   3575  CA  GLY   451      35.055 -15.342 -34.825  1.00  0.00           C  
ATOM   3576  C   GLY   451      34.912 -15.975 -33.454  1.00  0.00           C  
ATOM   3577  O   GLY   451      34.073 -15.564 -32.653  1.00  0.00           O  
ATOM   3578  N   GLY   452      35.766 -16.942 -33.152  1.00  0.00           N  
ATOM   3579  CA  GLY   452      35.758 -17.592 -31.850  1.00  0.00           C  
ATOM   3580  C   GLY   452      36.186 -16.650 -30.746  1.00  0.00           C  
ATOM   3581  O   GLY   452      35.547 -16.593 -29.694  1.00  0.00           O  
ATOM   3582  N   ARG   453      37.223 -15.858 -30.991  1.00  0.00           N  
ATOM   3583  CA  ARG   453      37.655 -14.846 -30.025  1.00  0.00           C  
ATOM   3584  C   ARG   453      36.544 -13.831 -29.830  1.00  0.00           C  
ATOM   3585  O   ARG   453      36.225 -13.481 -28.703  1.00  0.00           O  
ATOM   3586  CB  ARG   453      38.945 -14.144 -30.478  1.00  0.00           C  
ATOM   3587  CG  ARG   453      39.378 -13.043 -29.510  1.00  0.00           C  
ATOM   3588  CD  ARG   453      40.741 -12.398 -29.779  1.00  0.00           C  
ATOM   3589  NE  ARG   453      40.898 -11.752 -31.087  1.00  0.00           N  
ATOM   3590  CZ  ARG   453      40.353 -10.613 -31.486  1.00  0.00           C  
ATOM   3591  NH1 ARG   453      39.504  -9.899 -30.796  1.00  0.00           N1+
ATOM   3592  NH2 ARG   453      40.659 -10.191 -32.674  1.00  0.00           N  
ATOM   3593  N   HIS   454      35.914 -13.381 -30.903  1.00  0.00           N  
ATOM   3594  CA  HIS   454      34.832 -12.414 -30.762  1.00  0.00           C  
ATOM   3595  C   HIS   454      33.611 -12.947 -30.033  1.00  0.00           C  
ATOM   3596  O   HIS   454      32.921 -12.186 -29.367  1.00  0.00           O  
ATOM   3597  CB  HIS   454      34.419 -11.843 -32.110  1.00  0.00           C  
ATOM   3598  CG  HIS   454      35.283 -10.704 -32.541  1.00  0.00           C  
ATOM   3599  CD2 HIS   454      36.257 -10.637 -33.484  1.00  0.00           C  
ATOM   3600  ND1 HIS   454      35.272  -9.463 -31.946  1.00  0.00           N  
ATOM   3601  CE1 HIS   454      36.180  -8.707 -32.552  1.00  0.00           C  
ATOM   3602  NE2 HIS   454      36.807  -9.375 -33.497  1.00  0.00           N  
ATOM   3603  N   GLU   455      33.361 -14.242 -30.092  1.00  0.00           N  
ATOM   3604  CA  GLU   455      32.286 -14.821 -29.296  1.00  0.00           C  
ATOM   3605  C   GLU   455      32.590 -14.671 -27.807  1.00  0.00           C  
ATOM   3606  O   GLU   455      31.756 -14.207 -27.038  1.00  0.00           O  
ATOM   3607  CB  GLU   455      32.131 -16.296 -29.663  1.00  0.00           C  
ATOM   3608  CG  GLU   455      30.966 -16.996 -28.998  1.00  0.00           C  
ATOM   3609  CD  GLU   455      30.978 -18.489 -29.262  1.00  0.00           C  
ATOM   3610  OE1 GLU   455      31.910 -18.989 -29.928  1.00  0.00           O  
ATOM   3611  OE2 GLU   455      30.063 -19.199 -28.794  1.00  0.00           O1-
ATOM   3612  N   LEU   456      33.804 -15.011 -27.406  1.00  0.00           N  
ATOM   3613  CA  LEU   456      34.196 -14.944 -25.998  1.00  0.00           C  
ATOM   3614  C   LEU   456      34.260 -13.500 -25.520  1.00  0.00           C  
ATOM   3615  O   LEU   456      33.918 -13.177 -24.377  1.00  0.00           O  
ATOM   3616  CB  LEU   456      35.575 -15.582 -25.835  1.00  0.00           C  
ATOM   3617  CG  LEU   456      35.686 -17.068 -26.201  1.00  0.00           C  
ATOM   3618  CD1 LEU   456      37.152 -17.434 -26.280  1.00  0.00           C  
ATOM   3619  CD2 LEU   456      34.955 -17.979 -25.215  1.00  0.00           C  
ATOM   3620  N   TYR   457      34.690 -12.636 -26.425  1.00  0.00           N  
ATOM   3621  CA  TYR   457      34.776 -11.202 -26.188  1.00  0.00           C  
ATOM   3622  C   TYR   457      33.399 -10.618 -25.897  1.00  0.00           C  
ATOM   3623  O   TYR   457      33.246  -9.849 -24.950  1.00  0.00           O  
ATOM   3624  CB  TYR   457      35.390 -10.546 -27.425  1.00  0.00           C  
ATOM   3625  CG  TYR   457      35.502  -9.043 -27.378  1.00  0.00           C  
ATOM   3626  CD1 TYR   457      36.604  -8.413 -26.764  1.00  0.00           C  
ATOM   3627  CD2 TYR   457      34.522  -8.237 -27.990  1.00  0.00           C  
ATOM   3628  CE1 TYR   457      36.717  -6.998 -26.755  1.00  0.00           C  
ATOM   3629  CE2 TYR   457      34.636  -6.830 -27.984  1.00  0.00           C  
ATOM   3630  CZ  TYR   457      35.716  -6.223 -27.342  1.00  0.00           C  
ATOM   3631  OH  TYR   457      35.760  -4.854 -27.271  1.00  0.00           O  
ATOM   3632  N   GLU   458      32.396 -11.001 -26.675  1.00  0.00           N  
ATOM   3633  CA  GLU   458      31.044 -10.479 -26.486  1.00  0.00           C  
ATOM   3634  C   GLU   458      30.307 -11.124 -25.318  1.00  0.00           C  
ATOM   3635  O   GLU   458      29.546 -10.452 -24.623  1.00  0.00           O  
ATOM   3636  CB  GLU   458      30.212 -10.668 -27.756  1.00  0.00           C  
ATOM   3637  CG  GLU   458      30.678  -9.826 -28.942  1.00  0.00           C  
ATOM   3638  CD  GLU   458      30.294  -8.354 -28.881  1.00  0.00           C  
ATOM   3639  OE1 GLU   458      29.552  -7.889 -27.985  1.00  0.00           O  
ATOM   3640  OE2 GLU   458      30.749  -7.640 -29.804  1.00  0.00           O1-
ATOM   3641  N   ILE   459      30.527 -12.410 -25.084  1.00  0.00           N  
ATOM   3642  CA  ILE   459      29.875 -13.096 -23.967  1.00  0.00           C  
ATOM   3643  C   ILE   459      30.402 -12.560 -22.636  1.00  0.00           C  
ATOM   3644  O   ILE   459      29.618 -12.305 -21.736  1.00  0.00           O  
ATOM   3645  CB  ILE   459      30.011 -14.651 -24.085  1.00  0.00           C  
ATOM   3646  CG1 ILE   459      29.137 -15.137 -25.263  1.00  0.00           C  
ATOM   3647  CG2 ILE   459      29.570 -15.385 -22.789  1.00  0.00           C  
ATOM   3648  CD1 ILE   459      29.262 -16.625 -25.624  1.00  0.00           C  
ATOM   3649  N   ASN   460      31.697 -12.323 -22.487  1.00  0.00           N  
ATOM   3650  CA  ASN   460      32.237 -11.884 -21.193  1.00  0.00           C  
ATOM   3651  C   ASN   460      32.667 -10.421 -21.221  1.00  0.00           C  
ATOM   3652  O   ASN   460      33.721 -10.049 -20.699  1.00  0.00           O  
ATOM   3653  CB  ASN   460      33.372 -12.816 -20.767  1.00  0.00           C  
ATOM   3654  CG  ASN   460      32.896 -14.228 -20.569  1.00  0.00           C  
ATOM   3655  ND2 ASN   460      33.542 -15.163 -21.200  1.00  0.00           N  
ATOM   3656  OD1 ASN   460      31.913 -14.469 -19.883  1.00  0.00           O  
ATOM   3657  N   TYR   461      31.887  -9.600 -21.909  1.00  0.00           N  
ATOM   3658  CA  TYR   461      32.283  -8.222 -22.208  1.00  0.00           C  
ATOM   3659  C   TYR   461      32.520  -7.338 -20.982  1.00  0.00           C  
ATOM   3660  O   TYR   461      33.572  -6.715 -20.865  1.00  0.00           O  
ATOM   3661  CB  TYR   461      31.221  -7.581 -23.103  1.00  0.00           C  
ATOM   3662  CG  TYR   461      31.727  -6.609 -24.152  1.00  0.00           C  
ATOM   3663  CD1 TYR   461      32.560  -5.514 -23.840  1.00  0.00           C  
ATOM   3664  CD2 TYR   461      31.349  -6.785 -25.491  1.00  0.00           C  
ATOM   3665  CE1 TYR   461      33.019  -4.642 -24.869  1.00  0.00           C  
ATOM   3666  CE2 TYR   461      31.792  -5.915 -26.502  1.00  0.00           C  
ATOM   3667  CZ  TYR   461      32.611  -4.841 -26.187  1.00  0.00           C  
ATOM   3668  OH  TYR   461      33.003  -4.006 -27.206  1.00  0.00           O  
ATOM   3669  N   SER   462      31.555  -7.261 -20.075  1.00  0.00           N  
ATOM   3670  CA  SER   462      31.673  -6.407 -18.884  1.00  0.00           C  
ATOM   3671  C   SER   462      31.998  -7.197 -17.620  1.00  0.00           C  
ATOM   3672  O   SER   462      32.185  -6.625 -16.548  1.00  0.00           O  
ATOM   3673  CB  SER   462      30.391  -5.595 -18.691  1.00  0.00           C  
ATOM   3674  OG  SER   462      29.260  -6.432 -18.524  1.00  0.00           O  
ATOM   3675  N   GLY   463      32.083  -8.510 -17.760  1.00  0.00           N  
ATOM   3676  CA  GLY   463      32.385  -9.402 -16.653  1.00  0.00           C  
ATOM   3677  C   GLY   463      31.779 -10.730 -17.034  1.00  0.00           C  
ATOM   3678  O   GLY   463      31.244 -10.825 -18.147  1.00  0.00           O  
ATOM   3679  N   SER   464      31.833 -11.729 -16.167  1.00  0.00           N  
ATOM   3680  CA  SER   464      31.170 -13.000 -16.449  1.00  0.00           C  
ATOM   3681  C   SER   464      29.685 -12.844 -16.137  1.00  0.00           C  
ATOM   3682  O   SER   464      29.280 -11.880 -15.483  1.00  0.00           O  
ATOM   3683  CB  SER   464      31.737 -14.119 -15.584  1.00  0.00           C  
ATOM   3684  OG  SER   464      31.312 -13.958 -14.247  1.00  0.00           O  
ATOM   3685  N   GLN   465      28.861 -13.787 -16.566  1.00  0.00           N  
ATOM   3686  CA  GLN   465      27.415 -13.666 -16.382  1.00  0.00           C  
ATOM   3687  C   GLN   465      27.015 -13.689 -14.910  1.00  0.00           C  
ATOM   3688  O   GLN   465      26.096 -12.980 -14.496  1.00  0.00           O  
ATOM   3689  CB  GLN   465      26.712 -14.797 -17.134  1.00  0.00           C  
ATOM   3690  CG  GLN   465      26.907 -14.706 -18.644  1.00  0.00           C  
ATOM   3691  CD  GLN   465      26.307 -15.866 -19.396  1.00  0.00           C  
ATOM   3692  NE2 GLN   465      26.959 -16.264 -20.451  1.00  0.00           N  
ATOM   3693  OE1 GLN   465      25.272 -16.411 -19.030  1.00  0.00           O  
ATOM   3694  N   ASP   466      27.708 -14.471 -14.098  1.00  0.00           N  
ATOM   3695  CA  ASP   466      27.407 -14.507 -12.665  1.00  0.00           C  
ATOM   3696  C   ASP   466      27.766 -13.169 -12.037  1.00  0.00           C  
ATOM   3697  O   ASP   466      27.010 -12.635 -11.230  1.00  0.00           O  
ATOM   3698  CB  ASP   466      28.197 -15.592 -11.929  1.00  0.00           C  
ATOM   3699  CG  ASP   466      27.761 -16.997 -12.291  1.00  0.00           C  
ATOM   3700  OD1 ASP   466      26.775 -17.180 -13.033  1.00  0.00           O  
ATOM   3701  OD2 ASP   466      28.429 -17.958 -11.841  1.00  0.00           O1-
ATOM   3702  N   GLU   467      28.904 -12.610 -12.425  1.00  0.00           N  
ATOM   3703  CA  GLU   467      29.378 -11.354 -11.847  1.00  0.00           C  
ATOM   3704  C   GLU   467      28.467 -10.199 -12.234  1.00  0.00           C  
ATOM   3705  O   GLU   467      28.165  -9.334 -11.413  1.00  0.00           O  
ATOM   3706  CB  GLU   467      30.780 -11.030 -12.356  1.00  0.00           C  
ATOM   3707  CG  GLU   467      31.868 -11.940 -11.833  1.00  0.00           C  
ATOM   3708  CD  GLU   467      33.211 -11.663 -12.488  1.00  0.00           C  
ATOM   3709  OE1 GLU   467      33.277 -11.235 -13.663  1.00  0.00           O  
ATOM   3710  OE2 GLU   467      34.245 -11.887 -11.818  1.00  0.00           O1-
ATOM   3711  N   ILE   468      28.005 -10.202 -13.475  1.00  0.00           N  
ATOM   3712  CA  ILE   468      27.092  -9.169 -13.957  1.00  0.00           C  
ATOM   3713  C   ILE   468      25.810  -9.234 -13.151  1.00  0.00           C  
ATOM   3714  O   ILE   468      25.307  -8.207 -12.688  1.00  0.00           O  
ATOM   3715  CB  ILE   468      26.792  -9.365 -15.467  1.00  0.00           C  
ATOM   3716  CG1 ILE   468      28.024  -8.929 -16.281  1.00  0.00           C  
ATOM   3717  CG2 ILE   468      25.518  -8.606 -15.912  1.00  0.00           C  
ATOM   3718  CD1 ILE   468      28.014  -9.382 -17.729  1.00  0.00           C  
ATOM   3719  N   ARG   469      25.273 -10.428 -12.949  1.00  0.00           N  
ATOM   3720  CA  ARG   469      24.018 -10.544 -12.213  1.00  0.00           C  
ATOM   3721  C   ARG   469      24.205 -10.167 -10.753  1.00  0.00           C  
ATOM   3722  O   ARG   469      23.351  -9.490 -10.197  1.00  0.00           O  
ATOM   3723  CB  ARG   469      23.434 -11.943 -12.366  1.00  0.00           C  
ATOM   3724  CG  ARG   469      22.904 -12.204 -13.779  1.00  0.00           C  
ATOM   3725  CD  ARG   469      22.295 -13.588 -13.898  1.00  0.00           C  
ATOM   3726  NE  ARG   469      23.294 -14.655 -13.748  1.00  0.00           N  
ATOM   3727  CZ  ARG   469      23.030 -15.945 -13.588  1.00  0.00           C  
ATOM   3728  NH1 ARG   469      21.823 -16.440 -13.513  1.00  0.00           N1+
ATOM   3729  NH2 ARG   469      24.000 -16.791 -13.442  1.00  0.00           N  
ATOM   3730  N   LEU   470      25.338 -10.501 -10.151  1.00  0.00           N  
ATOM   3731  CA  LEU   470      25.611 -10.056  -8.784  1.00  0.00           C  
ATOM   3732  C   LEU   470      25.691  -8.538  -8.699  1.00  0.00           C  
ATOM   3733  O   LEU   470      25.126  -7.955  -7.783  1.00  0.00           O  
ATOM   3734  CB  LEU   470      26.919 -10.644  -8.245  1.00  0.00           C  
ATOM   3735  CG  LEU   470      26.954 -12.133  -7.870  1.00  0.00           C  
ATOM   3736  CD1 LEU   470      28.384 -12.540  -7.533  1.00  0.00           C  
ATOM   3737  CD2 LEU   470      26.033 -12.460  -6.697  1.00  0.00           C  
ATOM   3738  N   GLN   471      26.341  -7.881  -9.653  1.00  0.00           N  
ATOM   3739  CA  GLN   471      26.413  -6.418  -9.631  1.00  0.00           C  
ATOM   3740  C   GLN   471      25.010  -5.845  -9.767  1.00  0.00           C  
ATOM   3741  O   GLN   471      24.634  -4.933  -9.041  1.00  0.00           O  
ATOM   3742  CB  GLN   471      27.241  -5.867 -10.796  1.00  0.00           C  
ATOM   3743  CG  GLN   471      28.746  -6.085 -10.728  1.00  0.00           C  
ATOM   3744  CD  GLN   471      29.402  -5.772 -12.055  1.00  0.00           C  
ATOM   3745  NE2 GLN   471      30.433  -4.971 -12.052  1.00  0.00           N  
ATOM   3746  OE1 GLN   471      28.956  -6.243 -13.095  1.00  0.00           O  
ATOM   3747  N   CYS   472      24.221  -6.379 -10.690  1.00  0.00           N  
ATOM   3748  CA  CYS   472      22.883  -5.846 -10.916  1.00  0.00           C  
ATOM   3749  C   CYS   472      22.018  -6.002  -9.673  1.00  0.00           C  
ATOM   3750  O   CYS   472      21.384  -5.039  -9.245  1.00  0.00           O  
ATOM   3751  CB  CYS   472      22.225  -6.515 -12.123  1.00  0.00           C  
ATOM   3752  SG  CYS   472      23.107  -6.197 -13.674  1.00  0.00           S  
ATOM   3753  N   LEU   473      22.037  -7.175  -9.058  1.00  0.00           N  
ATOM   3754  CA  LEU   473      21.252  -7.407  -7.850  1.00  0.00           C  
ATOM   3755  C   LEU   473      21.717  -6.552  -6.683  1.00  0.00           C  
ATOM   3756  O   LEU   473      20.889  -5.956  -6.010  1.00  0.00           O  
ATOM   3757  CB  LEU   473      21.331  -8.877  -7.436  1.00  0.00           C  
ATOM   3758  CG  LEU   473      20.569  -9.889  -8.303  1.00  0.00           C  
ATOM   3759  CD1 LEU   473      21.004 -11.287  -7.905  1.00  0.00           C  
ATOM   3760  CD2 LEU   473      19.053  -9.754  -8.158  1.00  0.00           C  
ATOM   3761  N   ARG   474      23.017  -6.446  -6.437  1.00  0.00           N  
ATOM   3762  CA  ARG   474      23.501  -5.652  -5.299  1.00  0.00           C  
ATOM   3763  C   ARG   474      23.165  -4.184  -5.481  1.00  0.00           C  
ATOM   3764  O   ARG   474      22.742  -3.515  -4.546  1.00  0.00           O  
ATOM   3765  CB  ARG   474      25.011  -5.814  -5.126  1.00  0.00           C  
ATOM   3766  CG  ARG   474      25.414  -7.189  -4.618  1.00  0.00           C  
ATOM   3767  CD  ARG   474      26.921  -7.340  -4.590  1.00  0.00           C  
ATOM   3768  NE  ARG   474      27.329  -8.693  -4.181  1.00  0.00           N  
ATOM   3769  CZ  ARG   474      28.572  -9.142  -4.089  1.00  0.00           C  
ATOM   3770  NH1 ARG   474      29.626  -8.400  -4.285  1.00  0.00           N1+
ATOM   3771  NH2 ARG   474      28.750 -10.392  -3.776  1.00  0.00           N  
ATOM   3772  N   GLN   475      23.299  -3.676  -6.694  1.00  0.00           N  
ATOM   3773  CA  GLN   475      22.953  -2.282  -6.958  1.00  0.00           C  
ATOM   3774  C   GLN   475      21.447  -2.058  -6.847  1.00  0.00           C  
ATOM   3775  O   GLN   475      21.009  -1.038  -6.325  1.00  0.00           O  
ATOM   3776  CB  GLN   475      23.502  -1.871  -8.323  1.00  0.00           C  
ATOM   3777  CG  GLN   475      25.028  -1.805  -8.285  1.00  0.00           C  
ATOM   3778  CD  GLN   475      25.663  -1.425  -9.596  1.00  0.00           C  
ATOM   3779  NE2 GLN   475      25.796  -0.154  -9.822  1.00  0.00           N  
ATOM   3780  OE1 GLN   475      26.061  -2.268 -10.392  1.00  0.00           O  
ATOM   3781  N   ALA   476      20.645  -3.026  -7.264  1.00  0.00           N  
ATOM   3782  CA  ALA   476      19.198  -2.931  -7.111  1.00  0.00           C  
ATOM   3783  C   ALA   476      18.758  -3.046  -5.639  1.00  0.00           C  
ATOM   3784  O   ALA   476      17.756  -2.451  -5.232  1.00  0.00           O  
ATOM   3785  CB  ALA   476      18.534  -3.990  -7.987  1.00  0.00           C  
ATOM   3786  N   GLN   477      19.504  -3.778  -4.824  1.00  0.00           N  
ATOM   3787  CA  GLN   477      19.268  -3.803  -3.379  1.00  0.00           C  
ATOM   3788  C   GLN   477      19.645  -2.456  -2.777  1.00  0.00           C  
ATOM   3789  O   GLN   477      18.884  -1.897  -1.985  1.00  0.00           O  
ATOM   3790  CB  GLN   477      20.072  -4.924  -2.708  1.00  0.00           C  
ATOM   3791  CG  GLN   477      19.565  -6.328  -3.033  1.00  0.00           C  
ATOM   3792  CD  GLN   477      20.479  -7.435  -2.556  1.00  0.00           C  
ATOM   3793  NE2 GLN   477      19.992  -8.643  -2.600  1.00  0.00           N  
ATOM   3794  OE1 GLN   477      21.624  -7.218  -2.169  1.00  0.00           O  
ATOM   3795  N   ASN   478      20.782  -1.902  -3.181  1.00  0.00           N  
ATOM   3796  CA  ASN   478      21.232  -0.605  -2.669  1.00  0.00           C  
ATOM   3797  C   ASN   478      20.267   0.521  -3.013  1.00  0.00           C  
ATOM   3798  O   ASN   478      20.040   1.415  -2.202  1.00  0.00           O  
ATOM   3799  CB  ASN   478      22.593  -0.210  -3.250  1.00  0.00           C  
ATOM   3800  CG  ASN   478      23.728  -1.056  -2.745  1.00  0.00           C  
ATOM   3801  ND2 ASN   478      24.744  -1.184  -3.545  1.00  0.00           N  
ATOM   3802  OD1 ASN   478      23.710  -1.562  -1.631  1.00  0.00           O  
ATOM   3803  N   SER   479      19.691   0.489  -4.205  1.00  0.00           N  
ATOM   3804  CA  SER   479      18.755   1.525  -4.638  1.00  0.00           C  
ATOM   3805  C   SER   479      17.370   1.347  -4.029  1.00  0.00           C  
ATOM   3806  O   SER   479      16.513   2.223  -4.150  1.00  0.00           O  
ATOM   3807  CB  SER   479      18.635   1.489  -6.159  1.00  0.00           C  
ATOM   3808  OG  SER   479      18.110   0.246  -6.588  1.00  0.00           O  
ATOM   3809  N   GLY   480      17.132   0.201  -3.407  1.00  0.00           N  
ATOM   3810  CA  GLY   480      15.839  -0.095  -2.809  1.00  0.00           C  
ATOM   3811  C   GLY   480      14.853  -0.655  -3.814  1.00  0.00           C  
ATOM   3812  O   GLY   480      13.718  -0.987  -3.477  1.00  0.00           O  
ATOM   3813  N   ASN   481      15.277  -0.785  -5.064  1.00  0.00           N  
ATOM   3814  CA  ASN   481      14.384  -1.270  -6.114  1.00  0.00           C  
ATOM   3815  C   ASN   481      14.042  -2.729  -5.844  1.00  0.00           C  
ATOM   3816  O   ASN   481      12.912  -3.157  -6.056  1.00  0.00           O  
ATOM   3817  CB  ASN   481      15.020  -1.144  -7.505  1.00  0.00           C  
ATOM   3818  CG  ASN   481      15.199   0.289  -7.941  1.00  0.00           C  
ATOM   3819  ND2 ASN   481      16.034   0.498  -8.913  1.00  0.00           N  
ATOM   3820  OD1 ASN   481      14.596   1.208  -7.398  1.00  0.00           O  
ATOM   3821  N   MET   482      14.998  -3.490  -5.327  1.00  0.00           N  
ATOM   3822  CA  MET   482      14.720  -4.882  -4.980  1.00  0.00           C  
ATOM   3823  C   MET   482      13.721  -4.988  -3.853  1.00  0.00           C  
ATOM   3824  O   MET   482      12.963  -5.930  -3.835  1.00  0.00           O  
ATOM   3825  CB  MET   482      15.968  -5.649  -4.548  1.00  0.00           C  
ATOM   3826  CG  MET   482      16.778  -6.175  -5.708  1.00  0.00           C  
ATOM   3827  SD  MET   482      15.937  -7.445  -6.675  1.00  0.00           S  
ATOM   3828  CE  MET   482      16.026  -8.876  -5.584  1.00  0.00           C  
ATOM   3829  N   ASP   483      13.675  -4.045  -2.925  1.00  0.00           N  
ATOM   3830  CA  ASP   483      12.764  -4.197  -1.788  1.00  0.00           C  
ATOM   3831  C   ASP   483      11.330  -4.145  -2.288  1.00  0.00           C  
ATOM   3832  O   ASP   483      10.477  -4.942  -1.888  1.00  0.00           O  
ATOM   3833  CB  ASP   483      12.992  -3.105  -0.746  1.00  0.00           C  
ATOM   3834  CG  ASP   483      14.354  -3.203  -0.100  1.00  0.00           C  
ATOM   3835  OD1 ASP   483      14.876  -4.324   0.059  1.00  0.00           O  
ATOM   3836  OD2 ASP   483      14.940  -2.156   0.249  1.00  0.00           O1-
ATOM   3837  N   LYS   484      11.102  -3.241  -3.232  1.00  0.00           N  
ATOM   3838  CA  LYS   484       9.788  -3.082  -3.858  1.00  0.00           C  
ATOM   3839  C   LYS   484       9.463  -4.275  -4.738  1.00  0.00           C  
ATOM   3840  O   LYS   484       8.362  -4.817  -4.689  1.00  0.00           O  
ATOM   3841  CB  LYS   484       9.771  -1.812  -4.712  1.00  0.00           C  
ATOM   3842  CG  LYS   484       9.993  -0.549  -3.905  1.00  0.00           C  
ATOM   3843  CD  LYS   484      10.073   0.663  -4.814  1.00  0.00           C  
ATOM   3844  CE  LYS   484      10.299   1.938  -4.017  1.00  0.00           C  
ATOM   3845  NZ  LYS   484      11.616   1.951  -3.294  1.00  0.00           N1+
ATOM   3846  N   MET   485      10.425  -4.704  -5.539  1.00  0.00           N  
ATOM   3847  CA  MET   485      10.185  -5.836  -6.428  1.00  0.00           C  
ATOM   3848  C   MET   485       9.960  -7.116  -5.642  1.00  0.00           C  
ATOM   3849  O   MET   485       9.039  -7.847  -5.958  1.00  0.00           O  
ATOM   3850  CB  MET   485      11.314  -6.019  -7.443  1.00  0.00           C  
ATOM   3851  CG  MET   485      11.375  -4.910  -8.492  1.00  0.00           C  
ATOM   3852  SD  MET   485      12.611  -5.195  -9.788  1.00  0.00           S  
ATOM   3853  CE  MET   485      14.161  -4.925  -8.926  1.00  0.00           C  
ATOM   3854  N   MET   486      10.715  -7.369  -4.582  1.00  0.00           N  
ATOM   3855  CA  MET   486      10.480  -8.558  -3.767  1.00  0.00           C  
ATOM   3856  C   MET   486       9.116  -8.456  -3.111  1.00  0.00           C  
ATOM   3857  O   MET   486       8.398  -9.439  -3.076  1.00  0.00           O  
ATOM   3858  CB  MET   486      11.528  -8.733  -2.665  1.00  0.00           C  
ATOM   3859  CG  MET   486      12.925  -9.085  -3.157  1.00  0.00           C  
ATOM   3860  SD  MET   486      14.083  -9.327  -1.789  1.00  0.00           S  
ATOM   3861  CE  MET   486      14.300  -7.668  -1.131  1.00  0.00           C  
ATOM   3862  N   ALA   487       8.716  -7.283  -2.637  1.00  0.00           N  
ATOM   3863  CA  ALA   487       7.406  -7.164  -2.005  1.00  0.00           C  
ATOM   3864  C   ALA   487       6.291  -7.524  -2.989  1.00  0.00           C  
ATOM   3865  O   ALA   487       5.359  -8.255  -2.639  1.00  0.00           O  
ATOM   3866  CB  ALA   487       7.211  -5.754  -1.446  1.00  0.00           C  
ATOM   3867  N   MET   488       6.398  -7.050  -4.221  1.00  0.00           N  
ATOM   3868  CA  MET   488       5.398  -7.363  -5.238  1.00  0.00           C  
ATOM   3869  C   MET   488       5.422  -8.823  -5.686  1.00  0.00           C  
ATOM   3870  O   MET   488       4.369  -9.456  -5.846  1.00  0.00           O  
ATOM   3871  CB  MET   488       5.613  -6.490  -6.478  1.00  0.00           C  
ATOM   3872  CG  MET   488       5.330  -5.018  -6.257  1.00  0.00           C  
ATOM   3873  SD  MET   488       5.483  -4.028  -7.767  1.00  0.00           S  
ATOM   3874  CE  MET   488       7.262  -3.940  -8.006  1.00  0.00           C  
ATOM   3875  N   VAL   489       6.610  -9.352  -5.934  1.00  0.00           N  
ATOM   3876  CA  VAL   489       6.765 -10.697  -6.485  1.00  0.00           C  
ATOM   3877  C   VAL   489       6.443 -11.739  -5.428  1.00  0.00           C  
ATOM   3878  O   VAL   489       5.690 -12.674  -5.701  1.00  0.00           O  
ATOM   3879  CB  VAL   489       8.207 -10.887  -7.048  1.00  0.00           C  
ATOM   3880  CG1 VAL   489       8.509 -12.332  -7.439  1.00  0.00           C  
ATOM   3881  CG2 VAL   489       8.407  -9.992  -8.282  1.00  0.00           C  
ATOM   3882  N   ASP   490       6.952 -11.568  -4.218  1.00  0.00           N  
ATOM   3883  CA  ASP   490       6.784 -12.572  -3.168  1.00  0.00           C  
ATOM   3884  C   ASP   490       5.337 -12.643  -2.724  1.00  0.00           C  
ATOM   3885  O   ASP   490       4.860 -13.713  -2.361  1.00  0.00           O  
ATOM   3886  CB  ASP   490       7.610 -12.257  -1.918  1.00  0.00           C  
ATOM   3887  CG  ASP   490       9.106 -12.382  -2.128  1.00  0.00           C  
ATOM   3888  OD1 ASP   490       9.582 -13.006  -3.107  1.00  0.00           O  
ATOM   3889  OD2 ASP   490       9.841 -11.899  -1.240  1.00  0.00           O1-
ATOM   3890  N   ARG   491       4.609 -11.532  -2.767  1.00  0.00           N  
ATOM   3891  CA  ARG   491       3.192 -11.582  -2.399  1.00  0.00           C  
ATOM   3892  C   ARG   491       2.462 -12.475  -3.383  1.00  0.00           C  
ATOM   3893  O   ARG   491       1.705 -13.355  -2.992  1.00  0.00           O  
ATOM   3894  CB  ARG   491       2.537 -10.198  -2.398  1.00  0.00           C  
ATOM   3895  CG  ARG   491       1.086 -10.244  -1.915  1.00  0.00           C  
ATOM   3896  CD  ARG   491       0.382  -8.901  -1.996  1.00  0.00           C  
ATOM   3897  NE  ARG   491       0.227  -8.426  -3.378  1.00  0.00           N  
ATOM   3898  CZ  ARG   491      -0.725  -8.766  -4.235  1.00  0.00           C  
ATOM   3899  NH1 ARG   491      -1.662  -9.638  -3.987  1.00  0.00           N1+
ATOM   3900  NH2 ARG   491      -0.707  -8.231  -5.417  1.00  0.00           N  
ATOM   3901  N   CYS   492       2.721 -12.283  -4.665  1.00  0.00           N  
ATOM   3902  CA  CYS   492       2.022 -13.065  -5.674  1.00  0.00           C  
ATOM   3903  C   CYS   492       2.447 -14.530  -5.617  1.00  0.00           C  
ATOM   3904  O   CYS   492       1.609 -15.425  -5.694  1.00  0.00           O  
ATOM   3905  CB  CYS   492       2.284 -12.475  -7.058  1.00  0.00           C  
ATOM   3906  SG  CYS   492       1.694 -10.776  -7.220  1.00  0.00           S  
ATOM   3907  N   LEU   493       3.735 -14.784  -5.421  1.00  0.00           N  
ATOM   3908  CA  LEU   493       4.232 -16.156  -5.335  1.00  0.00           C  
ATOM   3909  C   LEU   493       3.778 -16.871  -4.074  1.00  0.00           C  
ATOM   3910  O   LEU   493       3.643 -18.086  -4.093  1.00  0.00           O  
ATOM   3911  CB  LEU   493       5.760 -16.207  -5.368  1.00  0.00           C  
ATOM   3912  CG  LEU   493       6.501 -15.841  -6.659  1.00  0.00           C  
ATOM   3913  CD1 LEU   493       7.996 -15.924  -6.391  1.00  0.00           C  
ATOM   3914  CD2 LEU   493       6.132 -16.740  -7.839  1.00  0.00           C  
ATOM   3915  N   SER   494       3.500 -16.160  -2.991  1.00  0.00           N  
ATOM   3916  CA  SER   494       3.048 -16.813  -1.759  1.00  0.00           C  
ATOM   3917  C   SER   494       1.708 -17.503  -1.955  1.00  0.00           C  
ATOM   3918  O   SER   494       1.372 -18.456  -1.249  1.00  0.00           O  
ATOM   3919  CB  SER   494       2.916 -15.819  -0.606  1.00  0.00           C  
ATOM   3920  OG  SER   494       1.827 -14.926  -0.788  1.00  0.00           O  
ATOM   3921  N   GLU   495       0.959 -17.040  -2.944  1.00  0.00           N  
ATOM   3922  CA  GLU   495      -0.344 -17.601  -3.261  1.00  0.00           C  
ATOM   3923  C   GLU   495      -0.234 -18.826  -4.163  1.00  0.00           C  
ATOM   3924  O   GLU   495      -1.230 -19.493  -4.401  1.00  0.00           O  
ATOM   3925  CB  GLU   495      -1.206 -16.539  -3.944  1.00  0.00           C  
ATOM   3926  CG  GLU   495      -1.391 -15.296  -3.088  1.00  0.00           C  
ATOM   3927  CD  GLU   495      -2.346 -14.297  -3.708  1.00  0.00           C  
ATOM   3928  OE1 GLU   495      -2.462 -14.236  -4.953  1.00  0.00           O  
ATOM   3929  OE2 GLU   495      -3.014 -13.554  -2.953  1.00  0.00           O1-
ATOM   3930  N   TYR   496       0.960 -19.141  -4.648  1.00  0.00           N  
ATOM   3931  CA  TYR   496       1.182 -20.272  -5.551  1.00  0.00           C  
ATOM   3932  C   TYR   496       2.183 -21.297  -5.025  1.00  0.00           C  
ATOM   3933  O   TYR   496       3.109 -20.995  -4.260  1.00  0.00           O  
ATOM   3934  CB  TYR   496       1.737 -19.786  -6.891  1.00  0.00           C  
ATOM   3935  CG  TYR   496       0.777 -19.019  -7.771  1.00  0.00           C  
ATOM   3936  CD1 TYR   496      -0.275 -19.682  -8.439  1.00  0.00           C  
ATOM   3937  CD2 TYR   496       0.976 -17.648  -8.023  1.00  0.00           C  
ATOM   3938  CE1 TYR   496      -1.085 -18.991  -9.381  1.00  0.00           C  
ATOM   3939  CE2 TYR   496       0.174 -16.958  -8.969  1.00  0.00           C  
ATOM   3940  CZ  TYR   496      -0.836 -17.642  -9.651  1.00  0.00           C  
ATOM   3941  OH  TYR   496      -1.577 -16.978 -10.596  1.00  0.00           O  
ATOM   3942  N   ASP   497       2.022 -22.510  -5.518  1.00  0.00           N  
ATOM   3943  CA  ASP   497       2.963 -23.603  -5.330  1.00  0.00           C  
ATOM   3944  C   ASP   497       2.990 -24.321  -6.674  1.00  0.00           C  
ATOM   3945  O   ASP   497       2.196 -23.994  -7.562  1.00  0.00           O  
ATOM   3946  CB  ASP   497       2.468 -24.534  -4.220  1.00  0.00           C  
ATOM   3947  CG  ASP   497       3.559 -25.435  -3.674  1.00  0.00           C  
ATOM   3948  OD1 ASP   497       4.717 -25.358  -4.141  1.00  0.00           O  
ATOM   3949  OD2 ASP   497       3.268 -26.263  -2.781  1.00  0.00           O1-
ATOM   3950  N   GLN   498       3.848 -25.318  -6.832  1.00  0.00           N  
ATOM   3951  CA  GLN   498       3.946 -26.070  -8.081  1.00  0.00           C  
ATOM   3952  C   GLN   498       2.631 -26.793  -8.365  1.00  0.00           C  
ATOM   3953  O   GLN   498       2.197 -26.907  -9.512  1.00  0.00           O  
ATOM   3954  CB  GLN   498       5.077 -27.095  -7.986  1.00  0.00           C  
ATOM   3955  CG  GLN   498       6.454 -26.497  -7.714  1.00  0.00           C  
ATOM   3956  CD  GLN   498       7.534 -27.553  -7.698  1.00  0.00           C  
ATOM   3957  NE2 GLN   498       8.572 -27.343  -8.453  1.00  0.00           N  
ATOM   3958  OE1 GLN   498       7.414 -28.583  -7.039  1.00  0.00           O  
ATOM   3959  N   ASP   499       1.967 -27.242  -7.308  1.00  0.00           N  
ATOM   3960  CA  ASP   499       0.683 -27.925  -7.447  1.00  0.00           C  
ATOM   3961  C   ASP   499      -0.494 -27.034  -7.841  1.00  0.00           C  
ATOM   3962  O   ASP   499      -1.459 -27.536  -8.422  1.00  0.00           O  
ATOM   3963  CB  ASP   499       0.317 -28.657  -6.150  1.00  0.00           C  
ATOM   3964  CG  ASP   499       1.136 -29.916  -5.940  1.00  0.00           C  
ATOM   3965  OD1 ASP   499       1.248 -30.730  -6.880  1.00  0.00           O  
ATOM   3966  OD2 ASP   499       1.699 -30.115  -4.843  1.00  0.00           O1-
ATOM   3967  N   GLY   500      -0.450 -25.739  -7.562  1.00  0.00           N  
ATOM   3968  CA  GLY   500      -1.593 -24.868  -7.808  1.00  0.00           C  
ATOM   3969  C   GLY   500      -1.611 -23.754  -6.784  1.00  0.00           C  
ATOM   3970  O   GLY   500      -0.561 -23.441  -6.235  1.00  0.00           O  
ATOM   3971  N   TRP   501      -2.759 -23.154  -6.506  1.00  0.00           N  
ATOM   3972  CA  TRP   501      -2.822 -22.109  -5.484  1.00  0.00           C  
ATOM   3973  C   TRP   501      -2.529 -22.704  -4.110  1.00  0.00           C  
ATOM   3974  O   TRP   501      -2.965 -23.815  -3.807  1.00  0.00           O  
ATOM   3975  CB  TRP   501      -4.217 -21.484  -5.418  1.00  0.00           C  
ATOM   3976  CG  TRP   501      -4.657 -20.811  -6.677  1.00  0.00           C  
ATOM   3977  CD1 TRP   501      -5.572 -21.268  -7.569  1.00  0.00           C  
ATOM   3978  CD2 TRP   501      -4.286 -19.504  -7.149  1.00  0.00           C  
ATOM   3979  CE2 TRP   501      -4.964 -19.296  -8.384  1.00  0.00           C  
ATOM   3980  CE3 TRP   501      -3.482 -18.466  -6.637  1.00  0.00           C  
ATOM   3981  NE1 TRP   501      -5.750 -20.393  -8.603  1.00  0.00           N  
ATOM   3982  CZ2 TRP   501      -4.827 -18.108  -9.127  1.00  0.00           C  
ATOM   3983  CZ3 TRP   501      -3.363 -17.258  -7.365  1.00  0.00           C  
ATOM   3984  CH2 TRP   501      -4.039 -17.096  -8.609  1.00  0.00           C  
ATOM   3985  N   THR   502      -1.868 -21.953  -3.245  1.00  0.00           N  
ATOM   3986  CA  THR   502      -1.728 -22.341  -1.842  1.00  0.00           C  
ATOM   3987  C   THR   502      -2.979 -21.933  -1.086  1.00  0.00           C  
ATOM   3988  O   THR   502      -3.299 -22.484  -0.034  1.00  0.00           O  
ATOM   3989  CB  THR   502      -0.574 -21.587  -1.159  1.00  0.00           C  
ATOM   3990  CG2 THR   502       0.740 -21.895  -1.800  1.00  0.00           C  
ATOM   3991  OG1 THR   502      -0.783 -20.183  -1.307  1.00  0.00           O  
ATOM   3992  N   VAL   503      -3.666 -20.936  -1.621  1.00  0.00           N  
ATOM   3993  CA  VAL   503      -4.802 -20.314  -0.952  1.00  0.00           C  
ATOM   3994  C   VAL   503      -6.000 -21.259  -0.987  1.00  0.00           C  
ATOM   3995  O   VAL   503      -6.461 -21.614  -2.076  1.00  0.00           O  
ATOM   3996  CB  VAL   503      -5.161 -18.975  -1.647  1.00  0.00           C  
ATOM   3997  CG1 VAL   503      -6.309 -18.263  -0.929  1.00  0.00           C  
ATOM   3998  CG2 VAL   503      -3.935 -18.054  -1.702  1.00  0.00           C  
ATOM   3999  N   PRO   504      -6.515 -21.700   0.177  1.00  0.00           N  
ATOM   4000  CA  PRO   504      -7.660 -22.619   0.105  1.00  0.00           C  
ATOM   4001  C   PRO   504      -8.923 -22.066  -0.556  1.00  0.00           C  
ATOM   4002  O   PRO   504      -9.682 -22.819  -1.166  1.00  0.00           O  
ATOM   4003  CB  PRO   504      -7.936 -22.938   1.577  1.00  0.00           C  
ATOM   4004  CG  PRO   504      -6.642 -22.694   2.258  1.00  0.00           C  
ATOM   4005  CD  PRO   504      -6.121 -21.472   1.581  1.00  0.00           C  
ATOM   4006  N   HIS   505      -9.164 -20.764  -0.483  1.00  0.00           N  
ATOM   4007  CA  HIS   505     -10.302 -20.176  -1.192  1.00  0.00           C  
ATOM   4008  C   HIS   505     -10.177 -20.234  -2.714  1.00  0.00           C  
ATOM   4009  O   HIS   505     -11.181 -20.346  -3.424  1.00  0.00           O  
ATOM   4010  CB  HIS   505     -10.482 -18.714  -0.774  1.00  0.00           C  
ATOM   4011  CG  HIS   505     -11.719 -18.079  -1.326  1.00  0.00           C  
ATOM   4012  CD2 HIS   505     -11.879 -17.026  -2.168  1.00  0.00           C  
ATOM   4013  ND1 HIS   505     -12.991 -18.519  -1.060  1.00  0.00           N  
ATOM   4014  CE1 HIS   505     -13.848 -17.753  -1.726  1.00  0.00           C  
ATOM   4015  NE2 HIS   505     -13.221 -16.808  -2.400  1.00  0.00           N  
ATOM   4016  N   LEU   506      -8.961 -20.135  -3.233  1.00  0.00           N  
ATOM   4017  CA  LEU   506      -8.751 -20.073  -4.678  1.00  0.00           C  
ATOM   4018  C   LEU   506      -8.550 -21.487  -5.206  1.00  0.00           C  
ATOM   4019  O   LEU   506      -7.517 -22.109  -4.989  1.00  0.00           O  
ATOM   4020  CB  LEU   506      -7.548 -19.185  -5.023  1.00  0.00           C  
ATOM   4021  CG  LEU   506      -7.586 -17.715  -4.569  1.00  0.00           C  
ATOM   4022  CD1 LEU   506      -6.283 -17.019  -4.952  1.00  0.00           C  
ATOM   4023  CD2 LEU   506      -8.761 -16.920  -5.137  1.00  0.00           C  
ATOM   4024  N   HIS   507      -9.561 -22.027  -5.866  1.00  0.00           N  
ATOM   4025  CA  HIS   507      -9.483 -23.382  -6.401  1.00  0.00           C  
ATOM   4026  C   HIS   507      -8.772 -23.370  -7.741  1.00  0.00           C  
ATOM   4027  O   HIS   507      -9.096 -22.567  -8.623  1.00  0.00           O  
ATOM   4028  CB  HIS   507     -10.884 -23.975  -6.547  1.00  0.00           C  
ATOM   4029  CG  HIS   507     -11.563 -24.208  -5.235  1.00  0.00           C  
ATOM   4030  CD2 HIS   507     -12.573 -23.557  -4.603  1.00  0.00           C  
ATOM   4031  ND1 HIS   507     -11.182 -25.214  -4.357  1.00  0.00           N  
ATOM   4032  CE1 HIS   507     -11.932 -25.152  -3.269  1.00  0.00           C  
ATOM   4033  NE2 HIS   507     -12.780 -24.157  -3.393  1.00  0.00           N  
ATOM   4034  N   ASN   508      -7.812 -24.264  -7.907  1.00  0.00           N  
ATOM   4035  CA  ASN   508      -7.139 -24.473  -9.186  1.00  0.00           C  
ATOM   4036  C   ASN   508      -7.750 -25.726  -9.816  1.00  0.00           C  
ATOM   4037  O   ASN   508      -7.595 -26.819  -9.268  1.00  0.00           O  
ATOM   4038  CB  ASN   508      -5.641 -24.661  -8.926  1.00  0.00           C  
ATOM   4039  CG  ASN   508      -4.828 -24.607 -10.180  1.00  0.00           C  
ATOM   4040  ND2 ASN   508      -4.112 -25.651 -10.457  1.00  0.00           N  
ATOM   4041  OD1 ASN   508      -4.827 -23.607 -10.888  1.00  0.00           O  
ATOM   4042  N   ASN   509      -8.478 -25.599 -10.917  1.00  0.00           N  
ATOM   4043  CA  ASN   509      -9.118 -26.763 -11.538  1.00  0.00           C  
ATOM   4044  C   ASN   509      -8.134 -27.382 -12.522  1.00  0.00           C  
ATOM   4045  O   ASN   509      -7.971 -26.911 -13.648  1.00  0.00           O  
ATOM   4046  CB  ASN   509     -10.427 -26.400 -12.241  1.00  0.00           C  
ATOM   4047  CG  ASN   509     -11.199 -27.626 -12.676  1.00  0.00           C  
ATOM   4048  ND2 ASN   509     -12.433 -27.696 -12.275  1.00  0.00           N  
ATOM   4049  OD1 ASN   509     -10.690 -28.513 -13.357  1.00  0.00           O  
ATOM   4050  N   ASP   510      -7.449 -28.418 -12.069  1.00  0.00           N  
ATOM   4051  CA  ASP   510      -6.335 -28.994 -12.816  1.00  0.00           C  
ATOM   4052  C   ASP   510      -6.805 -29.615 -14.118  1.00  0.00           C  
ATOM   4053  O   ASP   510      -6.112 -29.558 -15.126  1.00  0.00           O  
ATOM   4054  CB  ASP   510      -5.646 -30.081 -11.991  1.00  0.00           C  
ATOM   4055  CG  ASP   510      -4.885 -29.523 -10.812  1.00  0.00           C  
ATOM   4056  OD1 ASP   510      -4.056 -28.609 -11.009  1.00  0.00           O  
ATOM   4057  OD2 ASP   510      -5.094 -29.984  -9.663  1.00  0.00           O1-
ATOM   4058  N   ASP   511      -7.994 -30.197 -14.110  1.00  0.00           N  
ATOM   4059  CA  ASP   511      -8.478 -30.906 -15.290  1.00  0.00           C  
ATOM   4060  C   ASP   511      -8.769 -29.941 -16.430  1.00  0.00           C  
ATOM   4061  O   ASP   511      -8.375 -30.189 -17.571  1.00  0.00           O  
ATOM   4062  CB  ASP   511      -9.744 -31.699 -14.965  1.00  0.00           C  
ATOM   4063  CG  ASP   511      -9.476 -32.858 -14.031  1.00  0.00           C  
ATOM   4064  OD1 ASP   511      -8.558 -33.665 -14.303  1.00  0.00           O  
ATOM   4065  OD2 ASP   511     -10.166 -32.979 -12.996  1.00  0.00           O1-
ATOM   4066  N   ILE   512      -9.427 -28.830 -16.122  1.00  0.00           N  
ATOM   4067  CA  ILE   512      -9.753 -27.831 -17.144  1.00  0.00           C  
ATOM   4068  C   ILE   512      -8.451 -27.181 -17.584  1.00  0.00           C  
ATOM   4069  O   ILE   512      -8.228 -26.965 -18.775  1.00  0.00           O  
ATOM   4070  CB  ILE   512     -10.743 -26.745 -16.623  1.00  0.00           C  
ATOM   4071  CG1 ILE   512     -12.090 -27.401 -16.270  1.00  0.00           C  
ATOM   4072  CG2 ILE   512     -10.974 -25.625 -17.681  1.00  0.00           C  
ATOM   4073  CD1 ILE   512     -13.068 -26.509 -15.507  1.00  0.00           C  
ATOM   4074  N   ASN   513      -7.566 -26.910 -16.634  1.00  0.00           N  
ATOM   4075  CA  ASN   513      -6.297 -26.268 -16.962  1.00  0.00           C  
ATOM   4076  C   ASN   513      -5.490 -27.137 -17.918  1.00  0.00           C  
ATOM   4077  O   ASN   513      -4.920 -26.634 -18.877  1.00  0.00           O  
ATOM   4078  CB  ASN   513      -5.457 -26.006 -15.708  1.00  0.00           C  
ATOM   4079  CG  ASN   513      -6.001 -24.899 -14.841  1.00  0.00           C  
ATOM   4080  ND2 ASN   513      -5.409 -24.733 -13.697  1.00  0.00           N  
ATOM   4081  OD1 ASN   513      -6.930 -24.183 -15.194  1.00  0.00           O  
ATOM   4082  N   MET   514      -5.444 -28.443 -17.693  1.00  0.00           N  
ATOM   4083  CA  MET   514      -4.716 -29.326 -18.598  1.00  0.00           C  
ATOM   4084  C   MET   514      -5.395 -29.450 -19.954  1.00  0.00           C  
ATOM   4085  O   MET   514      -4.711 -29.448 -20.973  1.00  0.00           O  
ATOM   4086  CB  MET   514      -4.560 -30.720 -17.994  1.00  0.00           C  
ATOM   4087  CG  MET   514      -3.505 -30.792 -16.900  1.00  0.00           C  
ATOM   4088  SD  MET   514      -1.831 -30.383 -17.468  1.00  0.00           S  
ATOM   4089  CE  MET   514      -1.441 -31.739 -18.600  1.00  0.00           C  
ATOM   4090  N   LEU   515      -6.719 -29.502 -19.996  1.00  0.00           N  
ATOM   4091  CA  LEU   515      -7.417 -29.581 -21.280  1.00  0.00           C  
ATOM   4092  C   LEU   515      -7.129 -28.328 -22.091  1.00  0.00           C  
ATOM   4093  O   LEU   515      -6.855 -28.404 -23.285  1.00  0.00           O  
ATOM   4094  CB  LEU   515      -8.931 -29.708 -21.081  1.00  0.00           C  
ATOM   4095  CG  LEU   515      -9.480 -31.070 -20.640  1.00  0.00           C  
ATOM   4096  CD1 LEU   515     -10.922 -30.918 -20.180  1.00  0.00           C  
ATOM   4097  CD2 LEU   515      -9.399 -32.115 -21.752  1.00  0.00           C  
ATOM   4098  N   ASP   516      -7.143 -27.177 -21.441  1.00  0.00           N  
ATOM   4099  CA  ASP   516      -6.853 -25.916 -22.116  1.00  0.00           C  
ATOM   4100  C   ASP   516      -5.400 -25.822 -22.574  1.00  0.00           C  
ATOM   4101  O   ASP   516      -5.116 -25.304 -23.654  1.00  0.00           O  
ATOM   4102  CB  ASP   516      -7.153 -24.757 -21.174  1.00  0.00           C  
ATOM   4103  CG  ASP   516      -7.018 -23.419 -21.854  1.00  0.00           C  
ATOM   4104  OD1 ASP   516      -7.676 -23.173 -22.893  1.00  0.00           O  
ATOM   4105  OD2 ASP   516      -6.253 -22.578 -21.335  1.00  0.00           O1-
ATOM   4106  N   LYS   517      -4.472 -26.368 -21.796  1.00  0.00           N  
ATOM   4107  CA  LYS   517      -3.064 -26.388 -22.206  1.00  0.00           C  
ATOM   4108  C   LYS   517      -2.883 -27.214 -23.460  1.00  0.00           C  
ATOM   4109  O   LYS   517      -2.115 -26.830 -24.339  1.00  0.00           O  
ATOM   4110  CB  LYS   517      -2.153 -26.982 -21.129  1.00  0.00           C  
ATOM   4111  CG  LYS   517      -1.849 -26.047 -19.982  1.00  0.00           C  
ATOM   4112  CD  LYS   517      -1.010 -26.752 -18.932  1.00  0.00           C  
ATOM   4113  CE  LYS   517      -0.725 -25.839 -17.752  1.00  0.00           C  
ATOM   4114  NZ  LYS   517      -1.965 -25.584 -16.958  1.00  0.00           N1+
ATOM   4115  N   LEU   518      -3.575 -28.340 -23.538  1.00  0.00           N  
ATOM   4116  CA  LEU   518      -3.500 -29.214 -24.707  1.00  0.00           C  
ATOM   4117  C   LEU   518      -4.155 -28.559 -25.922  1.00  0.00           C  
ATOM   4118  O   LEU   518      -3.642 -28.662 -27.041  1.00  0.00           O  
ATOM   4119  CB  LEU   518      -4.199 -30.543 -24.403  1.00  0.00           C  
ATOM   4120  CG  LEU   518      -3.567 -31.477 -23.360  1.00  0.00           C  
ATOM   4121  CD1 LEU   518      -4.556 -32.572 -22.980  1.00  0.00           C  
ATOM   4122  CD2 LEU   518      -2.279 -32.101 -23.864  1.00  0.00           C  
ATOM   4123  N   LEU   519      -5.263 -27.859 -25.712  1.00  0.00           N  
ATOM   4124  CA  LEU   519      -5.969 -27.196 -26.810  1.00  0.00           C  
ATOM   4125  C   LEU   519      -5.160 -26.079 -27.449  1.00  0.00           C  
ATOM   4126  O   LEU   519      -5.204 -25.897 -28.671  1.00  0.00           O  
ATOM   4127  CB  LEU   519      -7.283 -26.575 -26.328  1.00  0.00           C  
ATOM   4128  CG  LEU   519      -8.494 -27.475 -26.070  1.00  0.00           C  
ATOM   4129  CD1 LEU   519      -9.630 -26.617 -25.536  1.00  0.00           C  
ATOM   4130  CD2 LEU   519      -8.938 -28.213 -27.326  1.00  0.00           C  
ATOM   4131  N   LYS   520      -4.448 -25.313 -26.638  1.00  0.00           N  
ATOM   4132  CA  LYS   520      -3.605 -24.223 -27.138  1.00  0.00           C  
ATOM   4133  C   LYS   520      -2.394 -24.769 -27.867  1.00  0.00           C  
ATOM   4134  O   LYS   520      -1.790 -25.733 -27.367  1.00  0.00           O  
ATOM   4135  CB  LYS   520      -3.167 -23.353 -25.962  1.00  0.00           C  
ATOM   4136  CG  LYS   520      -4.299 -22.499 -25.420  1.00  0.00           C  
ATOM   4137  CD  LYS   520      -3.875 -21.746 -24.182  1.00  0.00           C  
ATOM   4138  CE  LYS   520      -4.999 -20.837 -23.721  1.00  0.00           C  
ATOM   4139  NZ  LYS   520      -4.672 -20.157 -22.430  1.00  0.00           N1+
ATOM   4140  OXT LYS   520      -2.034 -24.230 -28.935  1.00  0.00           O1-
HETATM 4141  P   FAD A 500      38.756 -10.309 -13.722  1.00 11.21           P  
HETATM 4142  PA  FAD A 500      39.209  -9.558 -10.949  1.00  9.91           P  
HETATM 4143  O1P FAD A 500      39.815 -10.880 -14.584  1.00 11.26           O1-
HETATM 4144  O2P FAD A 500      38.377  -8.894 -13.932  1.00 11.44           O  
HETATM 4145  O3P FAD A 500      39.462 -10.432 -12.279  1.00 12.82           O  
HETATM 4146  C5' FAD A 500      37.271 -12.504 -13.967  1.00 11.71           C  
HETATM 4147  O5' FAD A 500      37.347 -11.090 -13.755  1.00 10.76           O  
HETATM 4148  C4' FAD A 500      36.976 -12.891 -15.421  1.00 10.50           C  
HETATM 4149  O4' FAD A 500      35.595 -12.574 -15.616  1.00 11.93           O  
HETATM 4150  C3' FAD A 500      37.792 -12.306 -16.575  1.00  9.13           C  
HETATM 4151  O3' FAD A 500      39.160 -12.648 -16.333  1.00 10.61           O  
HETATM 4152  C2' FAD A 500      37.355 -12.823 -17.951  1.00  9.93           C  
HETATM 4153  O2' FAD A 500      35.942 -12.907 -18.159  1.00 10.44           O  
HETATM 4154  C1' FAD A 500      38.015 -11.925 -19.001  1.00 13.25           C  
HETATM 4155  C1B FAD A 500      39.590 -13.032  -7.950  1.00 12.91           C  
HETATM 4156  N1  FAD A 500      37.151 -10.438 -21.186  1.00 10.26           N  
HETATM 4157  N1A FAD A 500      35.190 -15.628  -7.149  1.00 12.03           N  
HETATM 4158  O1A FAD A 500      37.841  -9.107 -10.603  1.00 11.48           O1-
HETATM 4159  C2  FAD A 500      36.753  -9.628 -22.258  1.00 10.56           C  
HETATM 4160  C2A FAD A 500      36.052 -15.200  -6.236  1.00 13.55           C  
HETATM 4161  C2B FAD A 500      40.869 -13.729  -8.420  1.00  7.36           C  
HETATM 4162  O2  FAD A 500      36.233  -8.533 -22.051  1.00 13.36           O  
HETATM 4163  O2A FAD A 500      40.159  -8.465 -11.248  1.00  9.93           O  
HETATM 4164  O2B FAD A 500      41.084 -15.037  -7.885  1.00  8.26           O  
HETATM 4165  C3B FAD A 500      41.940 -12.741  -7.952  1.00 12.24           C  
HETATM 4166  N3  FAD A 500      36.962 -10.088 -23.569  1.00 11.01           N  
HETATM 4167  N3A FAD A 500      37.097 -14.459  -6.586  1.00  9.84           N  
HETATM 4168  O3B FAD A 500      42.305 -12.936  -6.587  1.00 16.26           O  
HETATM 4169  C4  FAD A 500      37.580 -11.327 -23.802  1.00 13.02           C  
HETATM 4170  C4A FAD A 500      37.310 -14.117  -7.871  1.00  9.08           C  
HETATM 4171  C4B FAD A 500      41.236 -11.397  -8.127  1.00 11.86           C  
HETATM 4172  C4X FAD A 500      38.031 -12.103 -22.735  1.00 10.35           C  
HETATM 4173  O4  FAD A 500      37.735 -11.721 -24.958  1.00 12.16           O  
HETATM 4174  O4B FAD A 500      39.819 -11.613  -7.986  1.00 15.06           O  
HETATM 4175  C5A FAD A 500      36.438 -14.575  -8.851  1.00 10.47           C  
HETATM 4176  C5B FAD A 500      41.290 -10.551  -9.406  1.00 11.58           C  
HETATM 4177  C5X FAD A 500      39.211 -14.103 -21.841  1.00 11.98           C  
HETATM 4178  N5  FAD A 500      38.723 -13.314 -22.898  1.00 11.70           N  
HETATM 4179  O5B FAD A 500      39.905 -10.373  -9.743  1.00  9.96           O  
HETATM 4180  C6  FAD A 500      39.957 -15.254 -22.104  1.00 11.27           C  
HETATM 4181  C6A FAD A 500      35.346 -15.339  -8.453  1.00 11.18           C  
HETATM 4182  N6A FAD A 500      34.429 -15.722  -9.340  1.00 12.75           N  
HETATM 4183  C7  FAD A 500      40.502 -15.982 -21.043  1.00 11.11           C  
HETATM 4184  C7M FAD A 500      41.382 -17.175 -21.419  1.00 11.75           C  
HETATM 4185  N7A FAD A 500      36.870 -14.120 -10.021  1.00  9.18           N  
HETATM 4186  C8  FAD A 500      40.260 -15.598 -19.720  1.00 10.46           C  
HETATM 4187  C8A FAD A 500      37.958 -13.392  -9.785  1.00  8.52           C  
HETATM 4188  C8M FAD A 500      40.702 -16.314 -18.443  1.00  9.97           C  
HETATM 4189  C9  FAD A 500      39.517 -14.439 -19.500  1.00 10.76           C  
HETATM 4190  C9A FAD A 500      38.990 -13.653 -20.533  1.00 11.74           C  
HETATM 4191  N9A FAD A 500      38.248 -13.395  -8.481  1.00  8.92           N  
HETATM 4192  C10 FAD A 500      37.810 -11.654 -21.430  1.00 10.44           C  
HETATM 4193  N10 FAD A 500      38.294 -12.436 -20.366  1.00 12.76           N  
HETATM 4194  C   UNK     0      36.373  -5.996 -16.777  0.00  0.00           C  
HETATM 4195  C   UNK     0      36.419  -4.629 -17.057  0.00  0.00           C  
HETATM 4196  C   UNK     0      36.400  -6.923 -17.819  0.00  0.00           C  
HETATM 4197  C   UNK     0      36.490  -4.191 -18.379  0.00  0.00           C  
HETATM 4198  C   UNK     0      36.472  -6.483 -19.141  0.00  0.00           C  
HETATM 4199  C   UNK     0      36.516  -5.118 -19.421  0.00  0.00           C  
HETATM 4200  O   UNK     0      36.586  -4.689 -20.711  0.00  0.00           O  
HETATM 4201  C   UNK     0      36.296  -6.464 -15.363  0.00  0.00           C  
HETATM 4202  C   UNK     0      35.356  -7.664 -15.193  0.00  0.00           C  
HETATM 4203  N   UNK     0      35.248  -8.062 -13.794  0.00  0.00           N  
CONECT 4141 4143 4144 4144 4145
CONECT 4141 4147
CONECT 4142 4145 4158 4163 4163
CONECT 4142 4179
CONECT 4143 4141
CONECT 4144 4141 4141
CONECT 4145 4141 4142
CONECT 4146 4147 4148
CONECT 4147 4141 4146
CONECT 4148 4146 4149 4150
CONECT 4149 4148
CONECT 4150 4148 4151 4152
CONECT 4151 4150
CONECT 4152 4150 4153 4154
CONECT 4153 4152
CONECT 4154 4152 4193
CONECT 4155 4161 4174 4191
CONECT 4156 4159 4159 4159 4159
CONECT 4156 4192 4192 4192 4192
CONECT 4157 4160 4160 4160 4160
CONECT 4157 4181 4181 4181 4181
CONECT 4158 4142
CONECT 4159 4156 4156 4156 4156
CONECT 4159 4162 4162 4166 4166
CONECT 4159 4166 4166
CONECT 4160 4157 4157 4157 4157
CONECT 4160 4167 4167 4167 4167
CONECT 4161 4155 4164 4165
CONECT 4162 4159 4159
CONECT 4163 4142 4142
CONECT 4164 4161
CONECT 4165 4161 4168 4171
CONECT 4166 4159 4159 4159 4159
CONECT 4166 4169 4169 4169 4169
CONECT 4167 4160 4160 4160 4160
CONECT 4167 4170 4170 4170 4170
CONECT 4168 4165
CONECT 4169 4166 4166 4166 4166
CONECT 4169 4172 4172 4172 4172
CONECT 4169 4173 4173
CONECT 4170 4167 4167 4167 4167
CONECT 4170 4175 4175 4175 4175
CONECT 4170 4191 4191 4191 4191
CONECT 4171 4165 4174 4176
CONECT 4172 4169 4169 4169 4169
CONECT 4172 4178 4178 4178 4178
CONECT 4172 4192 4192 4192 4192
CONECT 4173 4169 4169
CONECT 4174 4155 4171
CONECT 4175 4170 4170 4170 4170
CONECT 4175 4181 4181 4181 4181
CONECT 4175 4185 4185 4185 4185
CONECT 4176 4171 4179
CONECT 4177 4178 4178 4178 4178
CONECT 4177 4180 4180 4180 4180
CONECT 4177 4190 4190 4190 4190
CONECT 4178 4172 4172 4172 4172
CONECT 4178 4177 4177 4177 4177
CONECT 4179 4142 4176
CONECT 4180 4177 4177 4177 4177
CONECT 4180 4183 4183 4183 4183
CONECT 4181 4157 4157 4157 4157
CONECT 4181 4175 4175 4175 4175
CONECT 4181 4182
CONECT 4182 4181
CONECT 4183 4180 4180 4180 4180
CONECT 4183 4184 4186 4186 4186
CONECT 4183 4186
CONECT 4184 4183
CONECT 4185 4175 4175 4175 4175
CONECT 4185 4187 4187 4187 4187
CONECT 4186 4183 4183 4183 4183
CONECT 4186 4188 4189 4189 4189
CONECT 4186 4189
CONECT 4187 4185 4185 4185 4185
CONECT 4187 4191 4191 4191 4191
CONECT 4188 4186
CONECT 4189 4186 4186 4186 4186
CONECT 4189 4190 4190 4190 4190
CONECT 4190 4177 4177 4177 4177
CONECT 4190 4189 4189 4189 4189
CONECT 4190 4193 4193 4193 4193
CONECT 4191 4155 4170 4170 4170
CONECT 4191 4170 4187 4187 4187
CONECT 4191 4187
CONECT 4192 4156 4156 4156 4156
CONECT 4192 4172 4172 4172 4172
CONECT 4192 4193 4193 4193 4193
CONECT 4193 4154 4190 4190 4190
CONECT 4193 4190 4192 4192 4192
CONECT 4193 4192
CONECT 4194 4195 4195 4195 4195
CONECT 4194 4196 4196 4196 4196
CONECT 4194 4201
CONECT 4195 4194 4194 4194 4194
CONECT 4195 4197 4197 4197 4197
CONECT 4196 4194 4194 4194 4194
CONECT 4196 4198 4198 4198 4198
CONECT 4197 4195 4195 4195 4195
CONECT 4197 4199 4199 4199 4199
CONECT 4198 4196 4196 4196 4196
CONECT 4198 4199 4199 4199 4199
CONECT 4199 4197 4197 4197 4197
CONECT 4199 4198 4198 4198 4198
CONECT 4199 4200
CONECT 4200 4199
CONECT 4201 4194 4202
CONECT 4202 4201 4203
CONECT 4203 4202
END
