# Supplementary material for: Promiscuous enzymatic activity-aided multiple-pathway network design for metabolic flux rearrangement in hydroxytyrosol biosynthesis
Source: Nat Commun. 2019 Feb 27;10:960. doi: 10.1038/s41467-019-08781-2 (PMC6393456; doi:10.1038/s41467-019-08781-2)
Supplement: Supplementary file 4 — Source Data [file 41467_2019_8781_MOESM4_ESM.zip › Excel format Source Data file.xlsx]

## Sheet: Figure 3B
Figure 3B

## Sheet: Figure 3C
Figure 3C
	Tyrosol		OD400
	Concentration (mM)	sample 1	sample 2	sample 3	average	s.d.
	0	0.0095	0.0102	0.0093	0.00966667	0.000472582
	0.025	0.0099	0.0097	0.0095	0.0097	0.0002
	0.125	0.0093	0.0095	0.0099	0.00956667	0.000305505
	0.25	0.0095	0.0096	0.0098	0.00963333	0.000152753
	0.625	0.0105	0.0102	0.0098	0.0101667	0.000351188
	1.25	0.0103	0.0091	0.0096	0.00966667	0.000602771
	2.5	0.0108	0.0103	0.0098	0.0103	0.0005
	Hydroxytyrosol		OD400
	Concentration (mM)	sample 1	sample 2	sample 3	average	s.d.
	0	0.0098	0.0101	0.0103	0.0100667	0.000251661
	0.025	0.0413	0.0399	0.0406	0.0406	0.0007
	0.125	0.1355	0.1465	0.1408	0.140933	0.00550121
	0.25	0.2942	0.291295	0.2665	0.283998	0.0152235
	0.625	0.7115	0.6203	0.6791	0.6703	0.0462325
	1.25	1.3435	1.395	1.2658	1.33477	0.0650412
	2.5	2.6133	2.4525	2.7589	2.60823	0.153263
	Tyramine		OD400
	Concentration (mM)	sample 1	sample 2	sample 3	average	s.d.
	0	0.0098	0.0101	0.0101	0.01	0.000173205
	0.025	0.0097	0.0098	0.01	0.00983333	0.000152753
	0.125	0.0098	0.0099	0.0102	0.00996667	0.000208167
	0.25	0.0101	0.0096	0.0098	0.00983333	0.000251661
	0.625	0.0099	0.0102	0.0101	0.0100667	0.000152753
	1.25	0.0102	0.0099	0.0098	0.00996667	0.000208167
	2.5	0.0101	0.0097	0.0101	0.00996667	0.00023094
	Dopamine		OD400
	Concentration (mM)	sample 1	sample 2	sample 3	average	s.d.
	0	0.0099	0.0098	0.0098	0.00983333	5.7735e-05
	0.025	0.0382	0.041	0.0428	0.0406667	0.00231805
	0.125	0.1305	0.1311	0.1228	0.128133	0.00462853
	0.25	0.2709	0.281	0.2655	0.272467	0.00786787
	0.625	0.5733	0.6652	0.6051	0.614533	0.0466706
	1.25	1.2544	1.1406	1.2192	1.20473	0.058263
	2.5	2.3635	2.3456	2.5605	2.4232	0.119242

## Sheet: Figure 3E
Figure 3E
	With tyrosol		OD400
		sample 1	sample 2	sample 3	average	s.d.
	WT	0.0655	0.0801	0.1385	0.0947	0.038628
	A7	1.3656	1.4343	1.4599	1.41993	0.048764
	A10	1.6487	1.7855	1.8013	1.74517	0.0839153
	B2	1.1565	1.1702	1.1325	1.15307	0.0190831
	D7	1.1606	1.1444	1.1888	1.1646	0.0224686
	F2	1.0355	1.0795	1.0959	1.0703	0.0312333
	F4	1.2459	1.2777	1.303	1.27553	0.0286116
	G6	1.4301	1.4195	1.4203	1.4233	0.00590254
	With tyramine		OD400
		sample 1	sample 2	sample 3	average	s.d.
	WT	0.0105	0.0102	0.0098	0.0101667	0.000351188
	A7	0.2805	0.2723	0.3325	0.2951	0.0326478
	A10	0.1499	0.0402	0.1899	0.126667	0.0775072
	B2	0.1356	0.111	0.1212	0.1226	0.0123596
	D7	0.0721	0.2105	0.1745	0.152367	0.0718057
	F2	0.1916	0.1409	0.1005	0.144333	0.0456469
	F4	0.1112	0.1668	0.0589	0.1123	0.0539584
	G6	0.2656	0.2078	0.1161	0.1965	0.0753879

## Sheet: Figure 3F
Figure 3F
	With tyrosol		OD400
		sample 1	sample 2	sample 3	average	s.d.
	WT	0.0906	0.0905	0.0913	0.0908	0.00043589
	B4	0.2526	0.1879	0.2812	0.240567	0.0477998
	B7	0.2899	0.304	0.3105	0.301467	0.0105311
	D3	0.3645	0.3836	0.2411	0.329733	0.0773505
	D11	0.1656	0.2463	0.0755	0.162467	0.0854431
	D12	0.3216	0.2005	0.0909	0.204333	0.115398
	G7	0.2701	0.2321	0.1959	0.2327	0.0371036
	H6	0.2099	0.08	0.1355	0.1418	0.0651788
	With tyramine		OD400
		sample 1	sample 2	sample 3	average	s.d.
	WT	0.01	0.0099	0.0096	0.00983333	0.000208167
	B4	1.2649	1.2995	1.2929	1.28577	0.0183699
	B7	1.4858	1.501	1.4612	1.48267	0.0200842
	D3	1.3315	1.401	1.34256	1.35835	0.0373448
	D11	1.9201	2.0323	1.8447	1.93237	0.0943996
	D12	0.9623	0.91	0.9313	0.934533	0.0262995
	G7	1.6502	1.3566	1.5198	1.50887	0.147105
	H6	0.9925	0.9102	0.8093	0.904	0.0917572

## Sheet: Figure 4F
Figure 4F
	Docking energy
		WT	A10	D11	H7
	Tyrosol	-4.7	-5.2	-4.8	-5.5
	Tyramine	-3.8	-3.4	-5.1	-5.2

## Sheet: Figure 5A
Figure 5A
			Hydroxytyrosol (mM)
	Plasmid	sample 1	sample 2	sample 3	average	s.d.
	P1	0.0801	0.0725	0.063	0.0718667	0.00856757
	P2	0.1425	0.144	0.178	0.154833	0.0200769
	P3	0.2323	0.2241	0.2124	0.222933	0.0100012
	P4	0.1301	0.1225	0.1166	0.123067	0.00676782
	P5	0.342	0.3365	0.3502	0.3429	0.0068942
	P6	0.4878	0.5296	0.4433	0.4869	0.043157
	P7	0.2276	0.2529	0.2403	0.240267	0.01265

## Sheet: Figure 5B
Figure 5B
			Tyrosine (mM)
	Time (h)	sample 1	sample 2	sample 3	average	s.d.
	0	6	6	6	6	0
	6	4.5755	4.5235	4.551	4.55	0.0260144
	12	4.065	4.0779	4.0387	4.06053	0.0199781
	18	3.2108	3.259	3.3185	3.26277	0.0539487
	24	2.5204	2.6287	2.5705	2.5732	0.0542005
	30	1.7105	1.6503	1.55	1.63693	0.0810806
	36	1.4613	1.3989	1.4355	1.4319	0.0313554
			Tyrosol (mM)
	Time (h)	sample 1	sample 2	sample 3	average	s.d.
	0	0	0	0	0	0
	6	1.0605	1.0002	0.99	1.0169	0.0381016
	12	1.2923	1.2005	1.2506	1.2478	0.045964
	18	1.6	1.4926	1.5025	1.5317	0.0593563
	24	1.8001	1.7799	1.7365	1.77217	0.0324976
	30	1.835	1.781	1.812	1.80933	0.0270986
	36	1.8509	1.9715	1.6825	1.83497	0.145157
			Tyramine (mM)
	Time (h)	sample 1	sample 2	sample 3	average	s.d.
	0	0	0	0	0	0
	6	1.6865	1.341	0.9775	1.335	0.354538
	12	1.7705	1.726	1.7015	1.73267	0.0349798
	18	2.256	2.3818	2.1512	2.263	0.115459
	24	2.5335	2.4035	2.472	2.46967	0.0650314
	30	3.1	2.795	2.9395	2.94483	0.15257
	36	3.0605	3.1233	3.0105	3.06477	0.0565209
			Hydroxytyrosol (mM)
	Time (h)	sample 1	sample 2	sample 3	average	s.d.
	0	0	0	0	0	0
	6	0.0105	0.0102	0.0098	0.0101667	0.000351188
	12	0.0195	0.0206	0.02	0.0200333	0.000550757
	18	0.041	0.0399	0.0406	0.0405	0.000556776
	24	0.0695	0.0626	0.0575	0.0632	0.00602246
	30	0.1005	0.062	0.0765	0.0796667	0.0194444
	36	0.1025	0.0855	0.065	0.0843333	0.0187772

## Sheet: Figure 5C
Figure 5C
			Tyrosine (mM)
	Time (h)	sample 1	sample 2	sample 3	average	s.d.
	0	6	6	6	6	0
	6	4.3565	4.4077	4.2925	4.35223	0.0577184
	12	3.8893	3.5602	3.721	3.7235	0.164564
	18	3.1587	3.1302	3.0995	3.12947	0.0296068
	24	2.4959	2.2468	2.0213	2.25467	0.237398
	30	1.2622	1.2423	1.1759	1.2268	0.0451897
	36	1.0159	1.1825	1.125	1.1078	0.0846213
			Tyrosol (mM)
	Time (h)	sample 1	sample 2	sample 3	average	s.d.
	0	0	0	0	0	0
	6	0	0	0	0	0
	12	0	0	0	0	0
	18	0.001	0.0005	0.0007	0.000733333	0.000251661
	24	0.0012	0.0008	0.0011	0.00103333	0.000208167
	30	0.0012	0.0012	0.0015	0.0013	0.000173205
	36	0.0015	0.0015	0.0017	0.00156667	0.00011547
			Tyramine (mM)
	Time (h)	sample 1	sample 2	sample 3	average	s.d.
	0	0	0	0	0	0
	6	1.012	1.0533	1.0898	1.0517	0.0389247
	12	1.5503	1.456	1.3855	1.46393	0.0826859
	18	1.7553	1.8012	1.6986	1.7517	0.0513946
	24	1.8305	1.835	1.831	1.83217	0.00246644
	30	1.9356	1.97	1.895	1.93353	0.0375427
	36	2.1158	2.0105	1.8255	1.98393	0.146962
			Hydroxytyrosol (mM)
	Time (h)	sample 1	sample 2	sample 3	average	s.d.
	0	0	0	0	0	0
	6	0.3636	0.3725	0.3499	0.362	0.0113846
	12	0.9595	0.805	0.675	0.813167	0.142426
	18	1.5005	1.6718	1.3115	1.4946	0.180222
	24	2.175	2.3099	1.961	2.14863	0.175938
	30	2.5404	2.7105	2.8335	2.6948	0.147179
	36	3.4501	3.3556	3.3121	3.3726	0.0705532

## Sheet: Figure 5D
Figure 5D
			Tyrosine (mM)
	Time (h)	sample 1	sample 2	sample 3	average	s.d.
	0	6	6	6	6	0
	6	4.2855	4.524	4.7585	4.52267	0.236503
	12	3.8605	3.9023	3.8198	3.86087	0.0412512
	18	3.1515	3.0125	3.2893	3.1511	0.1384
	24	2.2121	2.2655	2.3058	2.26113	0.0470024
	30	1.2105	1.3895	1.0266	1.20887	0.181456
	36	1.1295	1.1715	1.1885	1.16317	0.0303699
			Tyrosol (mM)
	Time (h)	sample 1	sample 2	sample 3	average	s.d.
	0	0	0	0	0	0
	6	0.9905	0.9425	1.009	0.980667	0.0343232
	12	1.212	1.2395	1.2678	1.23977	0.027901
	18	1.512	1.5395	1.4985	1.51667	0.0208946
	24	1.6155	1.8901	1.6603	1.72197	0.147321
	30	1.8423	1.7155	1.7878	1.78187	0.0636079
	36	1.8205	1.9252	1.7506	1.8321	0.0878761
			Tyramine (mM)
	Time (h)	sample 1	sample 2	sample 3	average	s.d.
	0	0	0	0	0	0
	6	0.2898	0.2905	0.2955	0.291933	0.00310859
	12	0.4701	0.4053	0.361	0.412133	0.0548701
	18	0.526	0.3889	0.4615	0.4588	0.0685899
	24	0.6235	0.6289	0.6195	0.623967	0.00471734
	30	0.6459	0.661	0.6689	0.6586	0.0116863
	36	0.6605	0.7519	0.702	0.7048	0.0457643
			Hydroxytyrosol (mM)
	Time (h)	sample 1	sample 2	sample 3	average	s.d.
	0	0	0	0	0	0
	6	0.2456	0.191	0.3015	0.246033	0.0552513
	12	0.541	0.6565	0.7585	0.652	0.10882
	18	1.3355	1.4395	1.5525	1.4425	0.108531
	24	2.2598	2.011	2.1119	2.12757	0.125138
	30	2.9789	2.7001	2.435	2.70467	0.271979
	36	3.2715	3.0391	3.4769	3.2625	0.219039

## Sheet: Figure 6B
Figure 6B
	with tyrosol
		sample 1	sample 2	sample 3	average	s.d.
	WT	0.1242	0.0545	0.095	0.0912333	0.0350023
	A4	0.673	0.5959	0.6344	0.634433	0.03855
	C1	0.6985	0.6001	0.7755	0.691367	0.0879173
	C6	1.1445	1.1898	1.11	1.1481	0.0400216
	D1	0.895	0.8001	0.8505	0.848533	0.0474806
	D3	0.6223	0.6788	0.652	0.651033	0.0282624
	E3	0.5085	0.4198	0.4635	0.463933	0.0443516
	H7	1.6122	1.6441	1.5025	1.58627	0.0742768
	with tyramine
		sample 1	sample 2	sample 3	average	s.d.
	WT	0.0095	0.0098	0.0112	0.0101667	0.000907377
	A4	1.041	1.0905	0.9989	1.04347	0.0458498
	C1	0.8229	0.732	0.6405	0.7318	0.0912002
	C6	0.5605	0.5215	0.5998	0.5606	0.0391501
	D1	0.7102	0.675	0.633	0.672733	0.0386499
	D3	0.5656	0.6004	0.642	0.602667	0.0382504
	E3	0.8405	0.86	0.8195	0.84	0.0202546
	H7	1.275	1.4495	1.362	1.36217	0.0872501

[truncated: 6 more sheets: Figure 6C, Figure 6D, Figure 7A, Figure 7C, Supplementary Figure 3A, Supplementary Figure 3B]
