# Supplementary material for: Promiscuous enzymatic activity-aided multiple-pathway network design for metabolic flux rearrangement in hydroxytyrosol biosynthesis
Source: Nat Commun. 2019 Feb 27;10:960. doi: 10.1038/s41467-019-08781-2 (PMC6393456; doi:10.1038/s41467-019-08781-2)
Supplement: Supplementary file 4 — Source Data [file 41467_2019_8781_MOESM4_ESM.zip › Source Data_Figure 4A PDB file.pdb]

ATOM      1  N   MET     1      34.287  28.179 -18.096  1.00  0.00           N  
ATOM      2  CA  MET     1      34.932  27.464 -16.975  1.00  0.00           C  
ATOM      3  C   MET     1      35.681  28.489 -16.138  1.00  0.00           C  
ATOM      4  O   MET     1      35.001  29.337 -15.576  1.00  0.00           O  
ATOM      5  CB  MET     1      35.770  26.260 -17.447  1.00  0.00           C  
ATOM      6  CG  MET     1      36.381  25.484 -16.273  1.00  0.00           C  
ATOM      7  SD  MET     1      35.157  24.768 -15.151  1.00  0.00           S  
ATOM      8  CE  MET     1      34.962  23.135 -15.919  1.00  0.00           C  
ATOM      9  N   LYS     2      37.000  28.625 -16.301  1.00  0.00           N  
ATOM     10  CA  LYS     2      37.786  29.733 -15.752  1.00  0.00           C  
ATOM     11  C   LYS     2      37.699  30.935 -16.715  1.00  0.00           C  
ATOM     12  O   LYS     2      37.697  30.696 -17.923  1.00  0.00           O  
ATOM     13  CB  LYS     2      39.217  29.206 -15.535  1.00  0.00           C  
ATOM     14  CG  LYS     2      40.159  30.201 -14.846  1.00  0.00           C  
ATOM     15  CD  LYS     2      41.515  29.543 -14.543  1.00  0.00           C  
ATOM     16  CE  LYS     2      42.525  30.549 -13.973  1.00  0.00           C  
ATOM     17  NZ  LYS     2      42.937  31.561 -14.986  1.00  0.00           N1+
ATOM     18  N   PRO     3      37.416  32.164 -16.244  1.00  0.00           N  
ATOM     19  CA  PRO     3      37.455  33.344 -17.102  1.00  0.00           C  
ATOM     20  C   PRO     3      38.900  33.681 -17.488  1.00  0.00           C  
ATOM     21  O   PRO     3      39.843  33.242 -16.824  1.00  0.00           O  
ATOM     22  CB  PRO     3      36.802  34.462 -16.285  1.00  0.00           C  
ATOM     23  CG  PRO     3      37.195  34.092 -14.856  1.00  0.00           C  
ATOM     24  CD  PRO     3      37.136  32.561 -14.870  1.00  0.00           C  
ATOM     25  N   GLU     4      39.044  34.497 -18.536  1.00  0.00           N  
ATOM     26  CA  GLU     4      40.335  35.013 -19.018  1.00  0.00           C  
ATOM     27  C   GLU     4      41.369  33.909 -19.275  1.00  0.00           C  
ATOM     28  O   GLU     4      42.530  34.016 -18.877  1.00  0.00           O  
ATOM     29  CB  GLU     4      40.868  36.129 -18.106  1.00  0.00           C  
ATOM     30  CG  GLU     4      39.846  37.256 -17.913  1.00  0.00           C  
ATOM     31  CD  GLU     4      40.417  38.445 -17.133  1.00  0.00           C  
ATOM     32  OE1 GLU     4      41.426  38.259 -16.418  1.00  0.00           O  
ATOM     33  OE2 GLU     4      39.852  39.544 -17.317  1.00  0.00           O1-
ATOM     34  N   ASP     5      40.919  32.793 -19.858  1.00  0.00           N  
ATOM     35  CA  ASP     5      41.794  31.651 -20.087  1.00  0.00           C  
ATOM     36  C   ASP     5      42.981  32.010 -21.000  1.00  0.00           C  
ATOM     37  O   ASP     5      42.952  32.974 -21.784  1.00  0.00           O  
ATOM     38  CB  ASP     5      41.004  30.426 -20.585  1.00  0.00           C  
ATOM     39  CG  ASP     5      41.771  29.109 -20.371  1.00  0.00           C  
ATOM     40  OD1 ASP     5      42.696  29.128 -19.519  1.00  0.00           O  
ATOM     41  OD2 ASP     5      41.179  28.068 -20.726  1.00  0.00           O1-
ATOM     42  N   PHE     6      44.083  31.291 -20.806  1.00  0.00           N  
ATOM     43  CA  PHE     6      45.303  31.518 -21.567  1.00  0.00           C  
ATOM     44  C   PHE     6      45.029  31.284 -23.056  1.00  0.00           C  
ATOM     45  O   PHE     6      44.408  30.296 -23.448  1.00  0.00           O  
ATOM     46  CB  PHE     6      46.435  30.633 -21.039  1.00  0.00           C  
ATOM     47  CG  PHE     6      46.734  30.831 -19.563  1.00  0.00           C  
ATOM     48  CD1 PHE     6      47.477  31.947 -19.131  1.00  0.00           C  
ATOM     49  CD2 PHE     6      46.263  29.900 -18.617  1.00  0.00           C  
ATOM     50  CE1 PHE     6      47.760  32.122 -17.764  1.00  0.00           C  
ATOM     51  CE2 PHE     6      46.556  30.068 -17.252  1.00  0.00           C  
ATOM     52  CZ  PHE     6      47.308  31.178 -16.825  1.00  0.00           C  
ATOM     53  N   ARG     7      45.443  32.233 -23.903  1.00  0.00           N  
ATOM     54  CA  ARG     7      45.238  32.112 -25.351  1.00  0.00           C  
ATOM     55  C   ARG     7      46.059  30.924 -25.853  1.00  0.00           C  
ATOM     56  O   ARG     7      47.253  30.841 -25.576  1.00  0.00           O  
ATOM     57  CB  ARG     7      45.604  33.402 -26.102  1.00  0.00           C  
ATOM     58  CG  ARG     7      44.558  34.525 -25.994  1.00  0.00           C  
ATOM     59  CD  ARG     7      44.414  35.119 -24.585  1.00  0.00           C  
ATOM     60  NE  ARG     7      43.542  36.309 -24.584  1.00  0.00           N  
ATOM     61  CZ  ARG     7      43.166  36.995 -23.517  1.00  0.00           C  
ATOM     62  NH1 ARG     7      43.488  36.636 -22.306  1.00  0.00           N1+
ATOM     63  NH2 ARG     7      42.449  38.075 -23.657  1.00  0.00           N  
ATOM     64  N   ALA     8      45.427  30.074 -26.651  1.00  0.00           N  
ATOM     65  CA  ALA     8      46.008  28.838 -27.157  1.00  0.00           C  
ATOM     66  C   ALA     8      46.004  28.826 -28.691  1.00  0.00           C  
ATOM     67  O   ALA     8      45.206  29.510 -29.334  1.00  0.00           O  
ATOM     68  CB  ALA     8      45.234  27.663 -26.547  1.00  0.00           C  
ATOM     69  N   SER     9      46.896  28.032 -29.283  1.00  0.00           N  
ATOM     70  CA  SER     9      46.815  27.682 -30.701  1.00  0.00           C  
ATOM     71  C   SER     9      45.667  26.696 -30.950  1.00  0.00           C  
ATOM     72  O   SER     9      45.263  25.961 -30.046  1.00  0.00           O  
ATOM     73  CB  SER     9      48.161  27.124 -31.178  1.00  0.00           C  
ATOM     74  OG  SER     9      48.569  26.032 -30.377  1.00  0.00           O  
ATOM     75  N   THR    10      45.186  26.620 -32.196  1.00  0.00           N  
ATOM     76  CA  THR    10      44.131  25.662 -32.572  1.00  0.00           C  
ATOM     77  C   THR    10      44.647  24.230 -32.414  1.00  0.00           C  
ATOM     78  O   THR    10      45.504  23.786 -33.182  1.00  0.00           O  
ATOM     79  CB  THR    10      43.645  25.871 -34.016  1.00  0.00           C  
ATOM     80  CG2 THR    10      42.440  24.995 -34.355  1.00  0.00           C  
ATOM     81  OG1 THR    10      43.221  27.201 -34.213  1.00  0.00           O  
ATOM     82  N   GLN    11      44.103  23.499 -31.441  1.00  0.00           N  
ATOM     83  CA  GLN    11      44.435  22.089 -31.223  1.00  0.00           C  
ATOM     84  C   GLN    11      43.713  21.196 -32.237  1.00  0.00           C  
ATOM     85  O   GLN    11      42.667  21.555 -32.782  1.00  0.00           O  
ATOM     86  CB  GLN    11      44.137  21.662 -29.773  1.00  0.00           C  
ATOM     87  CG  GLN    11      44.802  22.568 -28.725  1.00  0.00           C  
ATOM     88  CD  GLN    11      46.323  22.623 -28.867  1.00  0.00           C  
ATOM     89  NE2 GLN    11      46.864  23.804 -29.062  1.00  0.00           N  
ATOM     90  OE1 GLN    11      46.982  21.641 -29.169  1.00  0.00           O  
ATOM     91  N   ARG    12      44.235  19.991 -32.465  1.00  0.00           N  
ATOM     92  CA  ARG    12      43.609  18.986 -33.330  1.00  0.00           C  
ATOM     93  C   ARG    12      43.721  17.611 -32.665  1.00  0.00           C  
ATOM     94  O   ARG    12      44.822  17.296 -32.205  1.00  0.00           O  
ATOM     95  CB  ARG    12      44.243  19.048 -34.741  1.00  0.00           C  
ATOM     96  CG  ARG    12      45.692  18.520 -34.800  1.00  0.00           C  
ATOM     97  CD  ARG    12      46.369  18.626 -36.174  1.00  0.00           C  
ATOM     98  NE  ARG    12      47.761  18.137 -36.100  1.00  0.00           N  
ATOM     99  CZ  ARG    12      48.784  18.755 -35.535  1.00  0.00           C  
ATOM    100  NH1 ARG    12      48.713  19.985 -35.102  1.00  0.00           N1+
ATOM    101  NH2 ARG    12      49.913  18.145 -35.374  1.00  0.00           N  
ATOM    102  N   PRO    13      42.754  16.697 -32.879  1.00  0.00           N  
ATOM    103  CA  PRO    13      43.042  15.289 -32.691  1.00  0.00           C  
ATOM    104  C   PRO    13      44.084  14.893 -33.738  1.00  0.00           C  
ATOM    105  O   PRO    13      43.969  15.317 -34.894  1.00  0.00           O  
ATOM    106  CB  PRO    13      41.711  14.561 -32.852  1.00  0.00           C  
ATOM    107  CG  PRO    13      40.963  15.440 -33.855  1.00  0.00           C  
ATOM    108  CD  PRO    13      41.472  16.855 -33.556  1.00  0.00           C  
ATOM    109  N   PHE    14      45.120  14.145 -33.362  1.00  0.00           N  
ATOM    110  CA  PHE    14      46.144  13.765 -34.338  1.00  0.00           C  
ATOM    111  C   PHE    14      45.524  12.947 -35.487  1.00  0.00           C  
ATOM    112  O   PHE    14      44.492  12.286 -35.322  1.00  0.00           O  
ATOM    113  CB  PHE    14      47.326  13.062 -33.654  1.00  0.00           C  
ATOM    114  CG  PHE    14      48.215  13.913 -32.759  1.00  0.00           C  
ATOM    115  CD1 PHE    14      48.581  15.224 -33.125  1.00  0.00           C  
ATOM    116  CD2 PHE    14      48.734  13.359 -31.572  1.00  0.00           C  
ATOM    117  CE1 PHE    14      49.427  15.982 -32.297  1.00  0.00           C  
ATOM    118  CE2 PHE    14      49.590  14.113 -30.749  1.00  0.00           C  
ATOM    119  CZ  PHE    14      49.932  15.428 -31.109  1.00  0.00           C  
ATOM    120  N   THR    15      45.975  13.222 -36.711  1.00  0.00           N  
ATOM    121  CA  THR    15      45.513  12.516 -37.919  1.00  0.00           C  
ATOM    122  C   THR    15      45.895  11.030 -37.862  1.00  0.00           C  
ATOM    123  O   THR    15      46.712  10.622 -37.033  1.00  0.00           O  
ATOM    124  CB  THR    15      46.077  13.163 -39.194  1.00  0.00           C  
ATOM    125  CG2 THR    15      45.850  14.675 -39.276  1.00  0.00           C  
ATOM    126  OG1 THR    15      47.461  12.929 -39.260  1.00  0.00           O  
ATOM    127  N   GLY    16      45.401  10.224 -38.805  1.00  0.00           N  
ATOM    128  CA  GLY    16      45.799   8.823 -38.948  1.00  0.00           C  
ATOM    129  C   GLY    16      47.311   8.647 -39.130  1.00  0.00           C  
ATOM    130  O   GLY    16      47.930   7.940 -38.340  1.00  0.00           O  
ATOM    131  N   GLU    17      47.943   9.488 -39.959  1.00  0.00           N  
ATOM    132  CA  GLU    17      49.412   9.553 -40.069  1.00  0.00           C  
ATOM    133  C   GLU    17      50.118   9.895 -38.748  1.00  0.00           C  
ATOM    134  O   GLU    17      51.126   9.281 -38.410  1.00  0.00           O  
ATOM    135  CB  GLU    17      49.844  10.640 -41.058  1.00  0.00           C  
ATOM    136  CG  GLU    17      49.541  10.366 -42.532  1.00  0.00           C  
ATOM    137  CD  GLU    17      50.057  11.533 -43.396  1.00  0.00           C  
ATOM    138  OE1 GLU    17      51.076  12.153 -42.986  1.00  0.00           O  
ATOM    139  OE2 GLU    17      49.501  11.710 -44.502  1.00  0.00           O1-
ATOM    140  N   GLU    18      49.677  10.948 -38.058  1.00  0.00           N  
ATOM    141  CA  GLU    18      50.325  11.461 -36.847  1.00  0.00           C  
ATOM    142  C   GLU    18      50.210  10.477 -35.676  1.00  0.00           C  
ATOM    143  O   GLU    18      51.188  10.267 -34.955  1.00  0.00           O  
ATOM    144  CB  GLU    18      49.691  12.808 -36.483  1.00  0.00           C  
ATOM    145  CG  GLU    18      50.036  13.925 -37.474  1.00  0.00           C  
ATOM    146  CD  GLU    18      49.273  15.232 -37.193  1.00  0.00           C  
ATOM    147  OE1 GLU    18      48.159  15.226 -36.613  1.00  0.00           O  
ATOM    148  OE2 GLU    18      49.915  16.298 -37.295  1.00  0.00           O1-
ATOM    149  N   TYR    19      49.110   9.720 -35.606  1.00  0.00           N  
ATOM    150  CA  TYR    19      48.998   8.613 -34.664  1.00  0.00           C  
ATOM    151  C   TYR    19      49.794   7.374 -35.066  1.00  0.00           C  
ATOM    152  O   TYR    19      50.468   6.823 -34.202  1.00  0.00           O  
ATOM    153  CB  TYR    19      47.534   8.278 -34.358  1.00  0.00           C  
ATOM    154  CG  TYR    19      47.045   8.961 -33.092  1.00  0.00           C  
ATOM    155  CD1 TYR    19      47.797   8.845 -31.903  1.00  0.00           C  
ATOM    156  CD2 TYR    19      45.906   9.777 -33.132  1.00  0.00           C  
ATOM    157  CE1 TYR    19      47.456   9.596 -30.769  1.00  0.00           C  
ATOM    158  CE2 TYR    19      45.539  10.510 -31.993  1.00  0.00           C  
ATOM    159  CZ  TYR    19      46.326  10.431 -30.821  1.00  0.00           C  
ATOM    160  OH  TYR    19      46.075  11.229 -29.765  1.00  0.00           O  
ATOM    161  N   LEU    20      49.911   7.040 -36.356  1.00  0.00           N  
ATOM    162  CA  LEU    20      50.852   5.998 -36.791  1.00  0.00           C  
ATOM    163  C   LEU    20      52.310   6.378 -36.481  1.00  0.00           C  
ATOM    164  O   LEU    20      53.057   5.531 -35.998  1.00  0.00           O  
ATOM    165  CB  LEU    20      50.673   5.703 -38.289  1.00  0.00           C  
ATOM    166  CG  LEU    20      49.357   4.994 -38.662  1.00  0.00           C  
ATOM    167  CD1 LEU    20      49.243   4.944 -40.187  1.00  0.00           C  
ATOM    168  CD2 LEU    20      49.276   3.563 -38.132  1.00  0.00           C  
ATOM    169  N   LYS    21      52.665   7.668 -36.558  1.00  0.00           N  
ATOM    170  CA  LYS    21      53.984   8.175 -36.144  1.00  0.00           C  
ATOM    171  C   LYS    21      54.211   8.062 -34.631  1.00  0.00           C  
ATOM    172  O   LYS    21      55.225   7.496 -34.246  1.00  0.00           O  
ATOM    173  CB  LYS    21      54.201   9.606 -36.663  1.00  0.00           C  
ATOM    174  CG  LYS    21      54.371   9.648 -38.194  1.00  0.00           C  
ATOM    175  CD  LYS    21      54.271  11.081 -38.742  1.00  0.00           C  
ATOM    176  CE  LYS    21      54.243  11.058 -40.279  1.00  0.00           C  
ATOM    177  NZ  LYS    21      54.095  12.416 -40.866  1.00  0.00           N1+
ATOM    178  N   SER    22      53.202   8.314 -33.785  1.00  0.00           N  
ATOM    179  CA  SER    22      53.339   8.076 -32.329  1.00  0.00           C  
ATOM    180  C   SER    22      53.423   6.591 -31.942  1.00  0.00           C  
ATOM    181  O   SER    22      53.851   6.263 -30.833  1.00  0.00           O  
ATOM    182  CB  SER    22      52.239   8.774 -31.519  1.00  0.00           C  
ATOM    183  OG  SER    22      51.105   7.948 -31.285  1.00  0.00           O  
ATOM    184  N   LEU    23      52.987   5.676 -32.816  1.00  0.00           N  
ATOM    185  CA  LEU    23      53.127   4.229 -32.626  1.00  0.00           C  
ATOM    186  C   LEU    23      54.506   3.682 -33.045  1.00  0.00           C  
ATOM    187  O   LEU    23      54.790   2.525 -32.741  1.00  0.00           O  
ATOM    188  CB  LEU    23      51.981   3.485 -33.335  1.00  0.00           C  
ATOM    189  CG  LEU    23      50.561   3.769 -32.810  1.00  0.00           C  
ATOM    190  CD1 LEU    23      49.569   2.915 -33.596  1.00  0.00           C  
ATOM    191  CD2 LEU    23      50.384   3.490 -31.316  1.00  0.00           C  
ATOM    192  N   GLN    24      55.388   4.515 -33.614  1.00  0.00           N  
ATOM    193  CA  GLN    24      56.791   4.163 -33.887  1.00  0.00           C  
ATOM    194  C   GLN    24      57.653   4.117 -32.611  1.00  0.00           C  
ATOM    195  O   GLN    24      58.653   3.402 -32.586  1.00  0.00           O  
ATOM    196  CB  GLN    24      57.407   5.161 -34.887  1.00  0.00           C  
ATOM    197  CG  GLN    24      56.682   5.191 -36.243  1.00  0.00           C  
ATOM    198  CD  GLN    24      57.203   6.259 -37.203  1.00  0.00           C  
ATOM    199  NE2 GLN    24      56.531   6.471 -38.313  1.00  0.00           N  
ATOM    200  OE1 GLN    24      58.225   6.900 -37.034  1.00  0.00           O  
ATOM    201  N   ASP    25      57.264   4.849 -31.556  1.00  0.00           N  
ATOM    202  CA  ASP    25      58.054   4.970 -30.320  1.00  0.00           C  
ATOM    203  C   ASP    25      58.288   3.607 -29.629  1.00  0.00           C  
ATOM    204  O   ASP    25      57.443   2.703 -29.680  1.00  0.00           O  
ATOM    205  CB  ASP    25      57.406   5.970 -29.337  1.00  0.00           C  
ATOM    206  CG  ASP    25      57.256   7.409 -29.850  1.00  0.00           C  
ATOM    207  OD1 ASP    25      57.945   7.754 -30.834  1.00  0.00           O  
ATOM    208  OD2 ASP    25      56.277   8.055 -29.393  1.00  0.00           O1-
ATOM    209  N   GLY    26      59.418   3.487 -28.924  1.00  0.00           N  
ATOM    210  CA  GLY    26      59.972   2.224 -28.415  1.00  0.00           C  
ATOM    211  C   GLY    26      59.120   1.508 -27.363  1.00  0.00           C  
ATOM    212  O   GLY    26      59.428   1.555 -26.180  1.00  0.00           O  
ATOM    213  N   ARG    27      58.195   0.661 -27.819  1.00  0.00           N  
ATOM    214  CA  ARG    27      57.403  -0.263 -26.990  1.00  0.00           C  
ATOM    215  C   ARG    27      57.955  -1.676 -27.138  1.00  0.00           C  
ATOM    216  O   ARG    27      57.928  -2.220 -28.243  1.00  0.00           O  
ATOM    217  CB  ARG    27      55.936  -0.228 -27.443  1.00  0.00           C  
ATOM    218  CG  ARG    27      55.279   1.156 -27.370  1.00  0.00           C  
ATOM    219  CD  ARG    27      54.032   1.150 -28.257  1.00  0.00           C  
ATOM    220  NE  ARG    27      53.343   2.445 -28.248  1.00  0.00           N  
ATOM    221  CZ  ARG    27      53.737   3.545 -28.860  1.00  0.00           C  
ATOM    222  NH1 ARG    27      54.827   3.665 -29.553  1.00  0.00           N1+
ATOM    223  NH2 ARG    27      52.955   4.578 -28.862  1.00  0.00           N  
ATOM    224  N   GLU    28      58.270  -2.361 -26.039  1.00  0.00           N  
ATOM    225  CA  GLU    28      58.626  -3.781 -26.128  1.00  0.00           C  
ATOM    226  C   GLU    28      57.380  -4.667 -26.237  1.00  0.00           C  
ATOM    227  O   GLU    28      56.738  -5.043 -25.254  1.00  0.00           O  
ATOM    228  CB  GLU    28      59.552  -4.244 -25.005  1.00  0.00           C  
ATOM    229  CG  GLU    28      60.954  -3.620 -25.081  1.00  0.00           C  
ATOM    230  CD  GLU    28      62.052  -4.657 -24.797  1.00  0.00           C  
ATOM    231  OE1 GLU    28      61.890  -5.464 -23.849  1.00  0.00           O  
ATOM    232  OE2 GLU    28      62.918  -4.844 -25.678  1.00  0.00           O1-
ATOM    233  N   ILE    29      57.077  -5.056 -27.473  1.00  0.00           N  
ATOM    234  CA  ILE    29      55.934  -5.895 -27.825  1.00  0.00           C  
ATOM    235  C   ILE    29      56.479  -7.171 -28.455  1.00  0.00           C  
ATOM    236  O   ILE    29      57.255  -7.114 -29.404  1.00  0.00           O  
ATOM    237  CB  ILE    29      54.967  -5.122 -28.749  1.00  0.00           C  
ATOM    238  CG1 ILE    29      54.425  -3.855 -28.040  1.00  0.00           C  
ATOM    239  CG2 ILE    29      53.812  -6.041 -29.200  1.00  0.00           C  
ATOM    240  CD1 ILE    29      53.773  -2.849 -28.985  1.00  0.00           C  
ATOM    241  N   TYR    30      56.040  -8.320 -27.960  1.00  0.00           N  
ATOM    242  CA  TYR    30      56.496  -9.646 -28.354  1.00  0.00           C  
ATOM    243  C   TYR    30      55.371 -10.407 -29.058  1.00  0.00           C  
ATOM    244  O   TYR    30      54.213 -10.401 -28.615  1.00  0.00           O  
ATOM    245  CB  TYR    30      57.009 -10.418 -27.128  1.00  0.00           C  
ATOM    246  CG  TYR    30      58.260  -9.816 -26.482  1.00  0.00           C  
ATOM    247  CD1 TYR    30      58.144  -8.697 -25.632  1.00  0.00           C  
ATOM    248  CD2 TYR    30      59.525 -10.388 -26.733  1.00  0.00           C  
ATOM    249  CE1 TYR    30      59.292  -8.127 -25.057  1.00  0.00           C  
ATOM    250  CE2 TYR    30      60.672  -9.836 -26.139  1.00  0.00           C  
ATOM    251  CZ  TYR    30      60.567  -8.705 -25.296  1.00  0.00           C  
ATOM    252  OH  TYR    30      61.718  -8.188 -24.782  1.00  0.00           O  
ATOM    253  N   ILE    31      55.727 -11.158 -30.102  1.00  0.00           N  
ATOM    254  CA  ILE    31      54.844 -12.113 -30.780  1.00  0.00           C  
ATOM    255  C   ILE    31      55.645 -13.350 -31.213  1.00  0.00           C  
ATOM    256  O   ILE    31      56.734 -13.218 -31.762  1.00  0.00           O  
ATOM    257  CB  ILE    31      54.088 -11.419 -31.938  1.00  0.00           C  
ATOM    258  CG1 ILE    31      52.957 -12.343 -32.429  1.00  0.00           C  
ATOM    259  CG2 ILE    31      55.004 -10.971 -33.092  1.00  0.00           C  
ATOM    260  CD1 ILE    31      51.929 -11.679 -33.344  1.00  0.00           C  
ATOM    261  N   TYR    32      55.179 -14.545 -30.829  1.00  0.00           N  
ATOM    262  CA  TYR    32      55.868 -15.834 -31.041  1.00  0.00           C  
ATOM    263  C   TYR    32      57.360 -15.867 -30.630  1.00  0.00           C  
ATOM    264  O   TYR    32      58.149 -16.613 -31.201  1.00  0.00           O  
ATOM    265  CB  TYR    32      55.619 -16.343 -32.468  1.00  0.00           C  
ATOM    266  CG  TYR    32      54.155 -16.509 -32.823  1.00  0.00           C  
ATOM    267  CD1 TYR    32      53.407 -17.594 -32.304  1.00  0.00           C  
ATOM    268  CD2 TYR    32      53.543 -15.610 -33.719  1.00  0.00           C  
ATOM    269  CE1 TYR    32      52.080 -17.801 -32.733  1.00  0.00           C  
ATOM    270  CE2 TYR    32      52.192 -15.772 -34.084  1.00  0.00           C  
ATOM    271  CZ  TYR    32      51.463 -16.887 -33.615  1.00  0.00           C  
ATOM    272  OH  TYR    32      50.181 -17.073 -34.020  1.00  0.00           O  
ATOM    273  N   GLY    33      57.743 -15.106 -29.597  1.00  0.00           N  
ATOM    274  CA  GLY    33      59.121 -15.041 -29.081  1.00  0.00           C  
ATOM    275  C   GLY    33      60.025 -13.975 -29.717  1.00  0.00           C  
ATOM    276  O   GLY    33      61.046 -13.638 -29.121  1.00  0.00           O  
ATOM    277  N   GLU    34      59.578 -13.277 -30.764  1.00  0.00           N  
ATOM    278  CA  GLU    34      60.299 -12.125 -31.323  1.00  0.00           C  
ATOM    279  C   GLU    34      59.733 -10.796 -30.813  1.00  0.00           C  
ATOM    280  O   GLU    34      58.512 -10.611 -30.762  1.00  0.00           O  
ATOM    281  CB  GLU    34      60.272 -12.133 -32.856  1.00  0.00           C  
ATOM    282  CG  GLU    34      61.080 -13.279 -33.481  1.00  0.00           C  
ATOM    283  CD  GLU    34      61.129 -13.161 -35.016  1.00  0.00           C  
ATOM    284  OE1 GLU    34      61.150 -12.012 -35.522  1.00  0.00           O  
ATOM    285  OE2 GLU    34      61.005 -14.210 -35.683  1.00  0.00           O1-
ATOM    286  N   ARG    35      60.609  -9.794 -30.639  1.00  0.00           N  
ATOM    287  CA  ARG    35      60.185  -8.390 -30.531  1.00  0.00           C  
ATOM    288  C   ARG    35      59.695  -7.877 -31.881  1.00  0.00           C  
ATOM    289  O   ARG    35      60.399  -7.932 -32.888  1.00  0.00           O  
ATOM    290  CB  ARG    35      61.288  -7.469 -29.991  1.00  0.00           C  
ATOM    291  CG  ARG    35      61.609  -7.752 -28.521  1.00  0.00           C  
ATOM    292  CD  ARG    35      62.618  -6.756 -27.943  1.00  0.00           C  
ATOM    293  NE  ARG    35      63.925  -6.817 -28.624  1.00  0.00           N  
ATOM    294  CZ  ARG    35      65.046  -6.279 -28.176  1.00  0.00           C  
ATOM    295  NH1 ARG    35      65.110  -5.570 -27.089  1.00  0.00           N1+
ATOM    296  NH2 ARG    35      66.155  -6.457 -28.838  1.00  0.00           N  
ATOM    297  N   VAL    36      58.584  -7.162 -31.844  1.00  0.00           N  
ATOM    298  CA  VAL    36      58.036  -6.398 -32.958  1.00  0.00           C  
ATOM    299  C   VAL    36      58.874  -5.130 -33.140  1.00  0.00           C  
ATOM    300  O   VAL    36      58.836  -4.248 -32.292  1.00  0.00           O  
ATOM    301  CB  VAL    36      56.564  -6.058 -32.662  1.00  0.00           C  
ATOM    302  CG1 VAL    36      55.941  -5.304 -33.837  1.00  0.00           C  
ATOM    303  CG2 VAL    36      55.720  -7.322 -32.425  1.00  0.00           C  
ATOM    304  N   LYS    37      59.600  -5.011 -34.261  1.00  0.00           N  
ATOM    305  CA  LYS    37      60.459  -3.839 -34.522  1.00  0.00           C  
ATOM    306  C   LYS    37      59.647  -2.565 -34.765  1.00  0.00           C  
ATOM    307  O   LYS    37      59.960  -1.516 -34.223  1.00  0.00           O  
ATOM    308  CB  LYS    37      61.405  -4.118 -35.699  1.00  0.00           C  
ATOM    309  CG  LYS    37      62.405  -2.962 -35.876  1.00  0.00           C  
ATOM    310  CD  LYS    37      63.281  -3.162 -37.114  1.00  0.00           C  
ATOM    311  CE  LYS    37      64.291  -2.012 -37.196  1.00  0.00           C  
ATOM    312  NZ  LYS    37      65.125  -2.112 -38.418  1.00  0.00           N1+
ATOM    313  N   ASP    38      58.718  -2.645 -35.714  1.00  0.00           N  
ATOM    314  CA  ASP    38      57.752  -1.592 -36.017  1.00  0.00           C  
ATOM    315  C   ASP    38      56.365  -2.240 -36.013  1.00  0.00           C  
ATOM    316  O   ASP    38      56.080  -3.161 -36.791  1.00  0.00           O  
ATOM    317  CB  ASP    38      58.096  -0.914 -37.345  1.00  0.00           C  
ATOM    318  CG  ASP    38      57.059   0.149 -37.781  1.00  0.00           C  
ATOM    319  OD1 ASP    38      56.008   0.244 -37.115  1.00  0.00           O  
ATOM    320  OD2 ASP    38      57.098   0.450 -38.994  1.00  0.00           O1-
ATOM    321  N   VAL    39      55.523  -1.780 -35.090  1.00  0.00           N  
ATOM    322  CA  VAL    39      54.152  -2.258 -34.918  1.00  0.00           C  
ATOM    323  C   VAL    39      53.275  -1.904 -36.120  1.00  0.00           C  
ATOM    324  O   VAL    39      52.529  -2.765 -36.583  1.00  0.00           O  
ATOM    325  CB  VAL    39      53.538  -1.683 -33.629  1.00  0.00           C  
ATOM    326  CG1 VAL    39      52.204  -2.363 -33.306  1.00  0.00           C  
ATOM    327  CG2 VAL    39      54.436  -1.873 -32.401  1.00  0.00           C  
ATOM    328  N   THR    40      53.455  -0.728 -36.730  1.00  0.00           N  
ATOM    329  CA  THR    40      52.646  -0.280 -37.878  1.00  0.00           C  
ATOM    330  C   THR    40      52.982  -1.018 -39.173  1.00  0.00           C  
ATOM    331  O   THR    40      52.123  -1.131 -40.045  1.00  0.00           O  
ATOM    332  CB  THR    40      52.698   1.244 -38.103  1.00  0.00           C  
ATOM    333  CG2 THR    40      52.506   2.041 -36.809  1.00  0.00           C  
ATOM    334  OG1 THR    40      53.859   1.706 -38.766  1.00  0.00           O  
ATOM    335  N   THR    41      54.134  -1.698 -39.215  1.00  0.00           N  
ATOM    336  CA  THR    41      54.591  -2.458 -40.395  1.00  0.00           C  
ATOM    337  C   THR    41      54.515  -3.969 -40.214  1.00  0.00           C  
ATOM    338  O   THR    41      54.254  -4.691 -41.182  1.00  0.00           O  
ATOM    339  CB  THR    41      56.000  -2.020 -40.771  1.00  0.00           C  
ATOM    340  CG2 THR    41      56.612  -2.670 -42.003  1.00  0.00           C  
ATOM    341  OG1 THR    41      55.881  -0.661 -41.114  1.00  0.00           O  
ATOM    342  N   HIS    42      54.664  -4.491 -38.987  1.00  0.00           N  
ATOM    343  CA  HIS    42      54.596  -5.940 -38.728  1.00  0.00           C  
ATOM    344  C   HIS    42      53.210  -6.495 -39.124  1.00  0.00           C  
ATOM    345  O   HIS    42      52.208  -6.038 -38.574  1.00  0.00           O  
ATOM    346  CB  HIS    42      54.956  -6.209 -37.257  1.00  0.00           C  
ATOM    347  CG  HIS    42      55.121  -7.673 -36.901  1.00  0.00           C  
ATOM    348  CD2 HIS    42      56.307  -8.354 -36.812  1.00  0.00           C  
ATOM    349  ND1 HIS    42      54.110  -8.568 -36.594  1.00  0.00           N  
ATOM    350  CE1 HIS    42      54.667  -9.783 -36.389  1.00  0.00           C  
ATOM    351  NE2 HIS    42      56.008  -9.671 -36.496  1.00  0.00           N  
ATOM    352  N   PRO    43      53.117  -7.630 -39.852  1.00  0.00           N  
ATOM    353  CA  PRO    43      51.855  -8.116 -40.441  1.00  0.00           C  
ATOM    354  C   PRO    43      50.762  -8.525 -39.439  1.00  0.00           C  
ATOM    355  O   PRO    43      49.617  -8.661 -39.833  1.00  0.00           O  
ATOM    356  CB  PRO    43      52.248  -9.301 -41.334  1.00  0.00           C  
ATOM    357  CG  PRO    43      53.556  -9.791 -40.719  1.00  0.00           C  
ATOM    358  CD  PRO    43      54.214  -8.484 -40.287  1.00  0.00           C  
ATOM    359  N   ALA    44      51.107  -8.668 -38.158  1.00  0.00           N  
ATOM    360  CA  ALA    44      50.177  -8.906 -37.048  1.00  0.00           C  
ATOM    361  C   ALA    44      49.331  -7.691 -36.619  1.00  0.00           C  
ATOM    362  O   ALA    44      48.411  -7.841 -35.823  1.00  0.00           O  
ATOM    363  CB  ALA    44      51.004  -9.403 -35.859  1.00  0.00           C  
ATOM    364  N   PHE    45      49.728  -6.477 -37.012  1.00  0.00           N  
ATOM    365  CA  PHE    45      49.017  -5.242 -36.654  1.00  0.00           C  
ATOM    366  C   PHE    45      48.901  -4.258 -37.825  1.00  0.00           C  
ATOM    367  O   PHE    45      48.192  -3.266 -37.700  1.00  0.00           O  
ATOM    368  CB  PHE    45      49.691  -4.550 -35.451  1.00  0.00           C  
ATOM    369  CG  PHE    45      50.403  -5.467 -34.474  1.00  0.00           C  
ATOM    370  CD1 PHE    45      49.687  -6.135 -33.464  1.00  0.00           C  
ATOM    371  CD2 PHE    45      51.779  -5.708 -34.633  1.00  0.00           C  
ATOM    372  CE1 PHE    45      50.349  -7.037 -32.611  1.00  0.00           C  
ATOM    373  CE2 PHE    45      52.435  -6.623 -33.794  1.00  0.00           C  
ATOM    374  CZ  PHE    45      51.724  -7.283 -32.775  1.00  0.00           C  
ATOM    375  N   ARG    46      49.622  -4.481 -38.937  1.00  0.00           N  
ATOM    376  CA  ARG    46      49.742  -3.562 -40.084  1.00  0.00           C  
ATOM    377  C   ARG    46      48.392  -3.108 -40.648  1.00  0.00           C  
ATOM    378  O   ARG    46      48.248  -1.957 -41.057  1.00  0.00           O  
ATOM    379  CB  ARG    46      50.575  -4.267 -41.173  1.00  0.00           C  
ATOM    380  CG  ARG    46      50.921  -3.361 -42.369  1.00  0.00           C  
ATOM    381  CD  ARG    46      51.689  -4.109 -43.469  1.00  0.00           C  
ATOM    382  NE  ARG    46      50.865  -5.142 -44.129  1.00  0.00           N  
ATOM    383  CZ  ARG    46      49.971  -4.949 -45.081  1.00  0.00           C  
ATOM    384  NH1 ARG    46      49.732  -3.771 -45.586  1.00  0.00           N1+
ATOM    385  NH2 ARG    46      49.310  -5.958 -45.572  1.00  0.00           N  
ATOM    386  N   ASN    47      47.430  -4.021 -40.751  1.00  0.00           N  
ATOM    387  CA  ASN    47      46.125  -3.733 -41.336  1.00  0.00           C  
ATOM    388  C   ASN    47      45.146  -3.183 -40.288  1.00  0.00           C  
ATOM    389  O   ASN    47      44.461  -2.208 -40.589  1.00  0.00           O  
ATOM    390  CB  ASN    47      45.588  -4.996 -42.010  1.00  0.00           C  
ATOM    391  CG  ASN    47      46.469  -5.548 -43.117  1.00  0.00           C  
ATOM    392  ND2 ASN    47      46.454  -6.847 -43.279  1.00  0.00           N  
ATOM    393  OD1 ASN    47      47.022  -4.850 -43.956  1.00  0.00           O  
ATOM    394  N   ALA    48      45.237  -3.620 -39.028  1.00  0.00           N  
ATOM    395  CA  ALA    48      44.562  -2.963 -37.909  1.00  0.00           C  
ATOM    396  C   ALA    48      45.036  -1.509 -37.722  1.00  0.00           C  
ATOM    397  O   ALA    48      44.195  -0.622 -37.595  1.00  0.00           O  
ATOM    398  CB  ALA    48      44.757  -3.788 -36.630  1.00  0.00           C  
ATOM    399  N   ALA    49      46.331  -1.219 -37.894  1.00  0.00           N  
ATOM    400  CA  ALA    49      46.882   0.139 -37.859  1.00  0.00           C  
ATOM    401  C   ALA    49      46.305   1.014 -38.984  1.00  0.00           C  
ATOM    402  O   ALA    49      45.799   2.102 -38.712  1.00  0.00           O  
ATOM    403  CB  ALA    49      48.422   0.094 -37.918  1.00  0.00           C  
ATOM    404  N   ALA    50      46.201   0.469 -40.202  1.00  0.00           N  
ATOM    405  CA  ALA    50      45.572   1.153 -41.330  1.00  0.00           C  
ATOM    406  C   ALA    50      44.060   1.386 -41.124  1.00  0.00           C  
ATOM    407  O   ALA    50      43.589   2.504 -41.331  1.00  0.00           O  
ATOM    408  CB  ALA    50      45.870   0.356 -42.606  1.00  0.00           C  
ATOM    409  N   SER    51      43.330   0.423 -40.551  1.00  0.00           N  
ATOM    410  CA  SER    51      41.917   0.590 -40.170  1.00  0.00           C  
ATOM    411  C   SER    51      41.732   1.630 -39.056  1.00  0.00           C  
ATOM    412  O   SER    51      40.811   2.437 -39.123  1.00  0.00           O  
ATOM    413  CB  SER    51      41.320  -0.744 -39.710  1.00  0.00           C  
ATOM    414  OG  SER    51      41.354  -1.722 -40.737  1.00  0.00           O  
ATOM    415  N   VAL    52      42.659   1.722 -38.094  1.00  0.00           N  
ATOM    416  CA  VAL    52      42.638   2.756 -37.042  1.00  0.00           C  
ATOM    417  C   VAL    52      43.001   4.142 -37.586  1.00  0.00           C  
ATOM    418  O   VAL    52      42.379   5.123 -37.177  1.00  0.00           O  
ATOM    419  CB  VAL    52      43.534   2.359 -35.852  1.00  0.00           C  
ATOM    420  CG1 VAL    52      43.652   3.462 -34.793  1.00  0.00           C  
ATOM    421  CG2 VAL    52      42.972   1.145 -35.100  1.00  0.00           C  
ATOM    422  N   ALA    53      43.867   4.230 -38.598  1.00  0.00           N  
ATOM    423  CA  ALA    53      44.153   5.485 -39.293  1.00  0.00           C  
ATOM    424  C   ALA    53      42.908   6.056 -40.003  1.00  0.00           C  
ATOM    425  O   ALA    53      42.592   7.225 -39.784  1.00  0.00           O  
ATOM    426  CB  ALA    53      45.333   5.265 -40.246  1.00  0.00           C  
ATOM    427  N   GLN    54      42.036   5.193 -40.553  1.00  0.00           N  
ATOM    428  CA  GLN    54      40.735   5.616 -41.103  1.00  0.00           C  
ATOM    429  C   GLN    54      39.819   6.269 -40.055  1.00  0.00           C  
ATOM    430  O   GLN    54      39.122   7.231 -40.381  1.00  0.00           O  
ATOM    431  CB  GLN    54      39.964   4.438 -41.726  1.00  0.00           C  
ATOM    432  CG  GLN    54      40.695   3.722 -42.867  1.00  0.00           C  
ATOM    433  CD  GLN    54      39.838   2.627 -43.496  1.00  0.00           C  
ATOM    434  NE2 GLN    54      39.822   2.510 -44.805  1.00  0.00           N  
ATOM    435  OE1 GLN    54      39.122   1.885 -42.851  1.00  0.00           O  
ATOM    436  N   LEU    55      39.819   5.764 -38.814  1.00  0.00           N  
ATOM    437  CA  LEU    55      39.019   6.311 -37.712  1.00  0.00           C  
ATOM    438  C   LEU    55      39.482   7.731 -37.337  1.00  0.00           C  
ATOM    439  O   LEU    55      38.678   8.660 -37.281  1.00  0.00           O  
ATOM    440  CB  LEU    55      39.110   5.394 -36.474  1.00  0.00           C  
ATOM    441  CG  LEU    55      38.739   3.910 -36.645  1.00  0.00           C  
ATOM    442  CD1 LEU    55      39.093   3.128 -35.375  1.00  0.00           C  
ATOM    443  CD2 LEU    55      37.251   3.714 -36.922  1.00  0.00           C  
ATOM    444  N   TYR    56      40.794   7.932 -37.183  1.00  0.00           N  
ATOM    445  CA  TYR    56      41.354   9.243 -36.841  1.00  0.00           C  
ATOM    446  C   TYR    56      41.296  10.248 -37.994  1.00  0.00           C  
ATOM    447  O   TYR    56      40.957  11.407 -37.762  1.00  0.00           O  
ATOM    448  CB  TYR    56      42.784   9.080 -36.327  1.00  0.00           C  
ATOM    449  CG  TYR    56      42.853   8.639 -34.877  1.00  0.00           C  
ATOM    450  CD1 TYR    56      42.545   9.564 -33.863  1.00  0.00           C  
ATOM    451  CD2 TYR    56      43.276   7.340 -34.545  1.00  0.00           C  
ATOM    452  CE1 TYR    56      42.693   9.209 -32.512  1.00  0.00           C  
ATOM    453  CE2 TYR    56      43.429   6.981 -33.196  1.00  0.00           C  
ATOM    454  CZ  TYR    56      43.155   7.917 -32.175  1.00  0.00           C  
ATOM    455  OH  TYR    56      43.348   7.575 -30.875  1.00  0.00           O  
ATOM    456  N   ASP    57      41.422   9.800 -39.243  1.00  0.00           N  
ATOM    457  CA  ASP    57      41.216  10.658 -40.413  1.00  0.00           C  
ATOM    458  C   ASP    57      39.745  11.047 -40.603  1.00  0.00           C  
ATOM    459  O   ASP    57      39.470  12.201 -40.935  1.00  0.00           O  
ATOM    460  CB  ASP    57      41.792   9.990 -41.668  1.00  0.00           C  
ATOM    461  CG  ASP    57      43.325  10.008 -41.680  1.00  0.00           C  
ATOM    462  OD1 ASP    57      43.912  10.914 -41.034  1.00  0.00           O  
ATOM    463  OD2 ASP    57      43.897   9.112 -42.330  1.00  0.00           O1-
ATOM    464  N   ALA    58      38.793  10.200 -40.190  1.00  0.00           N  
ATOM    465  CA  ALA    58      37.373  10.553 -40.171  1.00  0.00           C  
ATOM    466  C   ALA    58      37.043  11.735 -39.235  1.00  0.00           C  
ATOM    467  O   ALA    58      36.261  12.586 -39.646  1.00  0.00           O  
ATOM    468  CB  ALA    58      36.535   9.308 -39.855  1.00  0.00           C  
ATOM    469  N   LEU    59      37.810  11.972 -38.156  1.00  0.00           N  
ATOM    470  CA  LEU    59      37.684  13.195 -37.332  1.00  0.00           C  
ATOM    471  C   LEU    59      38.029  14.490 -38.086  1.00  0.00           C  
ATOM    472  O   LEU    59      37.666  15.579 -37.644  1.00  0.00           O  
ATOM    473  CB  LEU    59      38.592  13.117 -36.086  1.00  0.00           C  
ATOM    474  CG  LEU    59      38.290  11.972 -35.115  1.00  0.00           C  
ATOM    475  CD1 LEU    59      39.293  11.968 -33.963  1.00  0.00           C  
ATOM    476  CD2 LEU    59      36.894  12.108 -34.510  1.00  0.00           C  
ATOM    477  N   HIS    60      38.810  14.393 -39.166  1.00  0.00           N  
ATOM    478  CA  HIS    60      39.218  15.538 -39.985  1.00  0.00           C  
ATOM    479  C   HIS    60      38.350  15.739 -41.228  1.00  0.00           C  
ATOM    480  O   HIS    60      38.330  16.854 -41.739  1.00  0.00           O  
ATOM    481  CB  HIS    60      40.705  15.406 -40.343  1.00  0.00           C  
ATOM    482  CG  HIS    60      41.590  15.472 -39.127  1.00  0.00           C  
ATOM    483  CD2 HIS    60      42.090  14.407 -38.429  1.00  0.00           C  
ATOM    484  ND1 HIS    60      41.980  16.629 -38.479  1.00  0.00           N  
ATOM    485  CE1 HIS    60      42.713  16.267 -37.409  1.00  0.00           C  
ATOM    486  NE2 HIS    60      42.788  14.924 -37.355  1.00  0.00           N  
ATOM    487  N   LYS    61      37.590  14.730 -41.671  1.00  0.00           N  
ATOM    488  CA  LYS    61      36.675  14.834 -42.822  1.00  0.00           C  
ATOM    489  C   LYS    61      35.481  15.731 -42.456  1.00  0.00           C  
ATOM    490  O   LYS    61      34.753  15.350 -41.542  1.00  0.00           O  
ATOM    491  CB  LYS    61      36.194  13.438 -43.247  1.00  0.00           C  
ATOM    492  CG  LYS    61      37.356  12.578 -43.757  1.00  0.00           C  
ATOM    493  CD  LYS    61      36.866  11.213 -44.241  1.00  0.00           C  
ATOM    494  CE  LYS    61      38.079  10.351 -44.603  1.00  0.00           C  
ATOM    495  NZ  LYS    61      37.656   9.054 -45.179  1.00  0.00           N1+
ATOM    496  N   PRO    62      35.260  16.888 -43.115  1.00  0.00           N  
ATOM    497  CA  PRO    62      34.304  17.880 -42.613  1.00  0.00           C  
ATOM    498  C   PRO    62      32.851  17.393 -42.504  1.00  0.00           C  
ATOM    499  O   PRO    62      32.275  17.567 -41.438  1.00  0.00           O  
ATOM    500  CB  PRO    62      34.457  19.111 -43.510  1.00  0.00           C  
ATOM    501  CG  PRO    62      35.912  19.013 -43.962  1.00  0.00           C  
ATOM    502  CD  PRO    62      36.107  17.509 -44.129  1.00  0.00           C  
ATOM    503  N   GLU    63      32.399  16.520 -43.417  1.00  0.00           N  
ATOM    504  CA  GLU    63      31.073  15.859 -43.361  1.00  0.00           C  
ATOM    505  C   GLU    63      30.810  15.096 -42.051  1.00  0.00           C  
ATOM    506  O   GLU    63      29.669  14.928 -41.630  1.00  0.00           O  
ATOM    507  CB  GLU    63      30.984  14.809 -44.484  1.00  0.00           C  
ATOM    508  CG  GLU    63      31.029  15.374 -45.911  1.00  0.00           C  
ATOM    509  CD  GLU    63      31.051  14.256 -46.971  1.00  0.00           C  
ATOM    510  OE1 GLU    63      31.742  13.238 -46.718  1.00  0.00           O  
ATOM    511  OE2 GLU    63      30.666  14.562 -48.121  1.00  0.00           O1-
ATOM    512  N   MET    64      31.868  14.557 -41.441  1.00  0.00           N  
ATOM    513  CA  MET    64      31.777  13.744 -40.231  1.00  0.00           C  
ATOM    514  C   MET    64      31.902  14.575 -38.948  1.00  0.00           C  
ATOM    515  O   MET    64      31.701  14.031 -37.862  1.00  0.00           O  
ATOM    516  CB  MET    64      32.864  12.664 -40.266  1.00  0.00           C  
ATOM    517  CG  MET    64      32.794  11.716 -41.468  1.00  0.00           C  
ATOM    518  SD  MET    64      31.268  10.750 -41.647  1.00  0.00           S  
ATOM    519  CE  MET    64      31.280   9.727 -40.151  1.00  0.00           C  
ATOM    520  N   GLN    65      32.325  15.842 -39.025  1.00  0.00           N  
ATOM    521  CA  GLN    65      32.601  16.661 -37.838  1.00  0.00           C  
ATOM    522  C   GLN    65      31.335  16.973 -37.029  1.00  0.00           C  
ATOM    523  O   GLN    65      31.389  16.883 -35.802  1.00  0.00           O  
ATOM    524  CB  GLN    65      33.333  17.955 -38.232  1.00  0.00           C  
ATOM    525  CG  GLN    65      34.773  17.683 -38.699  1.00  0.00           C  
ATOM    526  CD  GLN    65      35.523  18.938 -39.142  1.00  0.00           C  
ATOM    527  NE2 GLN    65      36.717  18.804 -39.676  1.00  0.00           N  
ATOM    528  OE1 GLN    65      35.093  20.068 -39.014  1.00  0.00           O  
ATOM    529  N   ASP    66      30.177  17.077 -37.686  1.00  0.00           N  
ATOM    530  CA  ASP    66      28.888  17.373 -37.042  1.00  0.00           C  
ATOM    531  C   ASP    66      28.438  16.281 -36.048  1.00  0.00           C  
ATOM    532  O   ASP    66      27.956  16.575 -34.946  1.00  0.00           O  
ATOM    533  CB  ASP    66      27.839  17.576 -38.148  1.00  0.00           C  
ATOM    534  CG  ASP    66      28.103  18.843 -38.968  1.00  0.00           C  
ATOM    535  OD1 ASP    66      28.338  19.894 -38.331  1.00  0.00           O  
ATOM    536  OD2 ASP    66      28.165  18.721 -40.209  1.00  0.00           O1-
ATOM    537  N   SER    67      28.754  15.012 -36.342  1.00  0.00           N  
ATOM    538  CA  SER    67      28.500  13.882 -35.439  1.00  0.00           C  
ATOM    539  C   SER    67      29.731  13.500 -34.613  1.00  0.00           C  
ATOM    540  O   SER    67      29.648  13.440 -33.384  1.00  0.00           O  
ATOM    541  CB  SER    67      27.937  12.685 -36.213  1.00  0.00           C  
ATOM    542  OG  SER    67      28.902  12.141 -37.097  1.00  0.00           O  
ATOM    543  N   LEU    68      30.900  13.330 -35.241  1.00  0.00           N  
ATOM    544  CA  LEU    68      32.092  12.810 -34.576  1.00  0.00           C  
ATOM    545  C   LEU    68      32.778  13.826 -33.664  1.00  0.00           C  
ATOM    546  O   LEU    68      33.496  13.383 -32.765  1.00  0.00           O  
ATOM    547  CB  LEU    68      33.139  12.301 -35.585  1.00  0.00           C  
ATOM    548  CG  LEU    68      32.754  11.143 -36.520  1.00  0.00           C  
ATOM    549  CD1 LEU    68      34.005  10.715 -37.295  1.00  0.00           C  
ATOM    550  CD2 LEU    68      32.263   9.909 -35.767  1.00  0.00           C  
ATOM    551  N   CYS    69      32.673  15.130 -33.910  1.00  0.00           N  
ATOM    552  CA  CYS    69      33.471  16.144 -33.221  1.00  0.00           C  
ATOM    553  C   CYS    69      32.629  17.084 -32.348  1.00  0.00           C  
ATOM    554  O   CYS    69      31.416  17.220 -32.480  1.00  0.00           O  
ATOM    555  CB  CYS    69      34.365  16.893 -34.224  1.00  0.00           C  
ATOM    556  SG  CYS    69      35.629  15.746 -34.861  1.00  0.00           S  
ATOM    557  N   TRP    70      33.296  17.651 -31.352  1.00  0.00           N  
ATOM    558  CA  TRP    70      32.803  18.686 -30.445  1.00  0.00           C  
ATOM    559  C   TRP    70      34.019  19.559 -30.111  1.00  0.00           C  
ATOM    560  O   TRP    70      35.133  19.034 -30.099  1.00  0.00           O  
ATOM    561  CB  TRP    70      32.217  17.992 -29.197  1.00  0.00           C  
ATOM    562  CG  TRP    70      31.291  18.755 -28.293  1.00  0.00           C  
ATOM    563  CD1 TRP    70      30.966  20.068 -28.370  1.00  0.00           C  
ATOM    564  CD2 TRP    70      30.486  18.221 -27.189  1.00  0.00           C  
ATOM    565  CE2 TRP    70      29.695  19.279 -26.649  1.00  0.00           C  
ATOM    566  CE3 TRP    70      30.332  16.948 -26.593  1.00  0.00           C  
ATOM    567  NE1 TRP    70      30.038  20.381 -27.397  1.00  0.00           N  
ATOM    568  CZ2 TRP    70      28.798  19.090 -25.591  1.00  0.00           C  
ATOM    569  CZ3 TRP    70      29.427  16.742 -25.533  1.00  0.00           C  
ATOM    570  CH2 TRP    70      28.662  17.810 -25.034  1.00  0.00           C  
ATOM    571  N   ASN    71      33.892  20.868 -29.874  1.00  0.00           N  
ATOM    572  CA  ASN    71      35.042  21.624 -29.364  1.00  0.00           C  
ATOM    573  C   ASN    71      35.549  21.025 -28.041  1.00  0.00           C  
ATOM    574  O   ASN    71      34.761  20.531 -27.229  1.00  0.00           O  
ATOM    575  CB  ASN    71      34.720  23.117 -29.223  1.00  0.00           C  
ATOM    576  CG  ASN    71      34.726  23.818 -30.564  1.00  0.00           C  
ATOM    577  ND2 ASN    71      35.879  24.010 -31.161  1.00  0.00           N  
ATOM    578  OD1 ASN    71      33.683  24.139 -31.098  1.00  0.00           O  
ATOM    579  N   THR    72      36.847  21.155 -27.780  1.00  0.00           N  
ATOM    580  CA  THR    72      37.436  20.896 -26.456  1.00  0.00           C  
ATOM    581  C   THR    72      36.750  21.754 -25.375  1.00  0.00           C  
ATOM    582  O   THR    72      36.415  22.916 -25.619  1.00  0.00           O  
ATOM    583  CB  THR    72      38.941  21.208 -26.488  1.00  0.00           C  
ATOM    584  CG2 THR    72      39.735  20.296 -27.425  1.00  0.00           C  
ATOM    585  OG1 THR    72      39.117  22.516 -26.978  1.00  0.00           O  
ATOM    586  N   ASP    73      36.593  21.239 -24.154  1.00  0.00           N  
ATOM    587  CA  ASP    73      35.981  21.962 -23.019  1.00  0.00           C  
ATOM    588  C   ASP    73      36.760  23.212 -22.591  1.00  0.00           C  
ATOM    589  O   ASP    73      36.176  24.172 -22.089  1.00  0.00           O  
ATOM    590  CB  ASP    73      35.863  21.031 -21.808  1.00  0.00           C  
ATOM    591  CG  ASP    73      34.593  20.190 -21.857  1.00  0.00           C  
ATOM    592  OD1 ASP    73      33.489  20.782 -21.985  1.00  0.00           O  
ATOM    593  OD2 ASP    73      34.730  18.954 -21.799  1.00  0.00           O1-
ATOM    594  N   THR    74      38.059  23.244 -22.894  1.00  0.00           N  
ATOM    595  CA  THR    74      38.947  24.407 -22.732  1.00  0.00           C  
ATOM    596  C   THR    74      38.578  25.591 -23.635  1.00  0.00           C  
ATOM    597  O   THR    74      39.050  26.697 -23.409  1.00  0.00           O  
ATOM    598  CB  THR    74      40.387  24.011 -23.062  1.00  0.00           C  
ATOM    599  CG2 THR    74      40.911  22.904 -22.151  1.00  0.00           C  
ATOM    600  OG1 THR    74      40.407  23.520 -24.394  1.00  0.00           O  
ATOM    601  N   GLY    75      37.821  25.373 -24.719  1.00  0.00           N  
ATOM    602  CA  GLY    75      37.518  26.427 -25.691  1.00  0.00           C  
ATOM    603  C   GLY    75      38.737  26.950 -26.467  1.00  0.00           C  
ATOM    604  O   GLY    75      38.688  28.062 -26.982  1.00  0.00           O  
ATOM    605  N   SER    76      39.780  26.133 -26.665  1.00  0.00           N  
ATOM    606  CA  SER    76      41.045  26.509 -27.335  1.00  0.00           C  
ATOM    607  C   SER    76      40.941  26.714 -28.861  1.00  0.00           C  
ATOM    608  O   SER    76      41.945  26.676 -29.571  1.00  0.00           O  
ATOM    609  CB  SER    76      42.116  25.457 -27.005  1.00  0.00           C  
ATOM    610  OG  SER    76      41.687  24.173 -27.421  1.00  0.00           O  
ATOM    611  N   GLY    77      39.720  26.691 -29.406  1.00  0.00           N  
ATOM    612  CA  GLY    77      39.439  26.554 -30.840  1.00  0.00           C  
ATOM    613  C   GLY    77      39.670  25.141 -31.387  1.00  0.00           C  
ATOM    614  O   GLY    77      39.164  24.814 -32.458  1.00  0.00           O  
ATOM    615  N   GLY    78      40.299  24.258 -30.605  1.00  0.00           N  
ATOM    616  CA  GLY    78      40.443  22.853 -30.945  1.00  0.00           C  
ATOM    617  C   GLY    78      39.138  22.063 -30.879  1.00  0.00           C  
ATOM    618  O   GLY    78      38.159  22.451 -30.230  1.00  0.00           O  
ATOM    619  N   TYR    79      39.176  20.886 -31.496  1.00  0.00           N  
ATOM    620  CA  TYR    79      38.102  19.898 -31.465  1.00  0.00           C  
ATOM    621  C   TYR    79      38.591  18.607 -30.827  1.00  0.00           C  
ATOM    622  O   TYR    79      39.742  18.213 -30.986  1.00  0.00           O  
ATOM    623  CB  TYR    79      37.527  19.657 -32.867  1.00  0.00           C  
ATOM    624  CG  TYR    79      36.785  20.861 -33.422  1.00  0.00           C  
ATOM    625  CD1 TYR    79      37.510  21.922 -33.999  1.00  0.00           C  
ATOM    626  CD2 TYR    79      35.382  20.942 -33.308  1.00  0.00           C  
ATOM    627  CE1 TYR    79      36.841  23.072 -34.446  1.00  0.00           C  
ATOM    628  CE2 TYR    79      34.708  22.090 -33.758  1.00  0.00           C  
ATOM    629  CZ  TYR    79      35.434  23.152 -34.336  1.00  0.00           C  
ATOM    630  OH  TYR    79      34.768  24.256 -34.755  1.00  0.00           O  
ATOM    631  N   THR    80      37.664  17.887 -30.213  1.00  0.00           N  
ATOM    632  CA  THR    80      37.851  16.546 -29.681  1.00  0.00           C  
ATOM    633  C   THR    80      36.824  15.594 -30.292  1.00  0.00           C  
ATOM    634  O   THR    80      35.749  16.020 -30.727  1.00  0.00           O  
ATOM    635  CB  THR    80      37.791  16.589 -28.152  1.00  0.00           C  
ATOM    636  CG2 THR    80      36.404  16.809 -27.544  1.00  0.00           C  
ATOM    637  OG1 THR    80      38.323  15.376 -27.695  1.00  0.00           O  
ATOM    638  N   HIS    81      37.106  14.285 -30.311  1.00  0.00           N  
ATOM    639  CA  HIS    81      36.066  13.305 -30.659  1.00  0.00           C  
ATOM    640  C   HIS    81      34.984  13.340 -29.575  1.00  0.00           C  
ATOM    641  O   HIS    81      35.301  13.170 -28.402  1.00  0.00           O  
ATOM    642  CB  HIS    81      36.656  11.899 -30.851  1.00  0.00           C  
ATOM    643  CG  HIS    81      35.661  10.840 -31.277  1.00  0.00           C  
ATOM    644  CD2 HIS    81      35.703   9.527 -30.910  1.00  0.00           C  
ATOM    645  ND1 HIS    81      34.596  10.978 -32.154  1.00  0.00           N  
ATOM    646  CE1 HIS    81      33.999   9.777 -32.302  1.00  0.00           C  
ATOM    647  NE2 HIS    81      34.664   8.881 -31.554  1.00  0.00           N  
ATOM    648  N   LYS    82      33.713  13.454 -29.971  1.00  0.00           N  
ATOM    649  CA  LYS    82      32.568  13.832 -29.123  1.00  0.00           C  
ATOM    650  C   LYS    82      32.423  13.037 -27.811  1.00  0.00           C  
ATOM    651  O   LYS    82      32.129  13.639 -26.786  1.00  0.00           O  
ATOM    652  CB  LYS    82      31.307  13.773 -30.014  1.00  0.00           C  
ATOM    653  CG  LYS    82      30.046  14.336 -29.339  1.00  0.00           C  
ATOM    654  CD  LYS    82      28.872  14.595 -30.300  1.00  0.00           C  
ATOM    655  CE  LYS    82      29.137  15.808 -31.210  1.00  0.00           C  
ATOM    656  NZ  LYS    82      28.004  16.144 -32.108  1.00  0.00           N1+
ATOM    657  N   PHE    83      32.838  11.767 -27.772  1.00  0.00           N  
ATOM    658  CA  PHE    83      32.809  10.948 -26.548  1.00  0.00           C  
ATOM    659  C   PHE    83      33.912  11.254 -25.509  1.00  0.00           C  
ATOM    660  O   PHE    83      33.792  10.822 -24.371  1.00  0.00           O  
ATOM    661  CB  PHE    83      32.788   9.454 -26.916  1.00  0.00           C  
ATOM    662  CG  PHE    83      31.952   8.633 -25.952  1.00  0.00           C  
ATOM    663  CD1 PHE    83      32.498   8.147 -24.750  1.00  0.00           C  
ATOM    664  CD2 PHE    83      30.583   8.442 -26.213  1.00  0.00           C  
ATOM    665  CE1 PHE    83      31.680   7.488 -23.819  1.00  0.00           C  
ATOM    666  CE2 PHE    83      29.762   7.807 -25.264  1.00  0.00           C  
ATOM    667  CZ  PHE    83      30.313   7.316 -24.071  1.00  0.00           C  
ATOM    668  N   PHE    84      34.973  12.003 -25.838  1.00  0.00           N  
ATOM    669  CA  PHE    84      35.937  12.507 -24.839  1.00  0.00           C  
ATOM    670  C   PHE    84      35.404  13.708 -24.043  1.00  0.00           C  
ATOM    671  O   PHE    84      36.033  14.126 -23.070  1.00  0.00           O  
ATOM    672  CB  PHE    84      37.257  12.905 -25.515  1.00  0.00           C  
ATOM    673  CG  PHE    84      38.063  11.778 -26.129  1.00  0.00           C  
ATOM    674  CD1 PHE    84      38.583  10.755 -25.317  1.00  0.00           C  
ATOM    675  CD2 PHE    84      38.367  11.797 -27.501  1.00  0.00           C  
ATOM    676  CE1 PHE    84      39.387   9.745 -25.878  1.00  0.00           C  
ATOM    677  CE2 PHE    84      39.147  10.773 -28.070  1.00  0.00           C  
ATOM    678  CZ  PHE    84      39.659   9.747 -27.257  1.00  0.00           C  
ATOM    679  N   ARG    85      34.266  14.277 -24.453  1.00  0.00           N  
ATOM    680  CA  ARG    85      33.616  15.404 -23.789  1.00  0.00           C  
ATOM    681  C   ARG    85      32.342  14.964 -23.076  1.00  0.00           C  
ATOM    682  O   ARG    85      31.614  14.093 -23.547  1.00  0.00           O  
ATOM    683  CB  ARG    85      33.423  16.531 -24.811  1.00  0.00           C  
ATOM    684  CG  ARG    85      32.725  17.741 -24.191  1.00  0.00           C  
ATOM    685  CD  ARG    85      32.982  19.019 -24.987  1.00  0.00           C  
ATOM    686  NE  ARG    85      32.073  20.065 -24.511  1.00  0.00           N  
ATOM    687  CZ  ARG    85      32.181  21.360 -24.705  1.00  0.00           C  
ATOM    688  NH1 ARG    85      33.048  21.884 -25.522  1.00  0.00           N1+
ATOM    689  NH2 ARG    85      31.365  22.166 -24.092  1.00  0.00           N  
ATOM    690  N   VAL    86      32.141  15.510 -21.881  1.00  0.00           N  
ATOM    691  CA  VAL    86      30.985  15.254 -21.014  1.00  0.00           C  
ATOM    692  C   VAL    86      29.683  15.647 -21.720  1.00  0.00           C  
ATOM    693  O   VAL    86      29.526  16.798 -22.119  1.00  0.00           O  
ATOM    694  CB  VAL    86      31.166  16.044 -19.702  1.00  0.00           C  
ATOM    695  CG1 VAL    86      29.924  16.031 -18.810  1.00  0.00           C  
ATOM    696  CG2 VAL    86      32.321  15.456 -18.883  1.00  0.00           C  
ATOM    697  N   ALA    87      28.708  14.733 -21.748  1.00  0.00           N  
ATOM    698  CA  ALA    87      27.335  15.045 -22.137  1.00  0.00           C  
ATOM    699  C   ALA    87      26.639  15.881 -21.047  1.00  0.00           C  
ATOM    700  O   ALA    87      26.777  15.593 -19.851  1.00  0.00           O  
ATOM    701  CB  ALA    87      26.581  13.738 -22.421  1.00  0.00           C  
ATOM    702  N   LYS    88      25.877  16.899 -21.461  1.00  0.00           N  
ATOM    703  CA  LYS    88      25.110  17.797 -20.588  1.00  0.00           C  
ATOM    704  C   LYS    88      23.603  17.663 -20.800  1.00  0.00           C  
ATOM    705  O   LYS    88      22.841  17.726 -19.841  1.00  0.00           O  
ATOM    706  CB  LYS    88      25.582  19.231 -20.844  1.00  0.00           C  
ATOM    707  CG  LYS    88      25.007  20.201 -19.806  1.00  0.00           C  
ATOM    708  CD  LYS    88      25.508  21.613 -20.102  1.00  0.00           C  
ATOM    709  CE  LYS    88      25.013  22.569 -19.017  1.00  0.00           C  
ATOM    710  NZ  LYS    88      25.550  23.931 -19.239  1.00  0.00           N1+
ATOM    711  N   SER    89      23.169  17.552 -22.050  1.00  0.00           N  
ATOM    712  CA  SER    89      21.788  17.248 -22.424  1.00  0.00           C  
ATOM    713  C   SER    89      21.632  15.763 -22.784  1.00  0.00           C  
ATOM    714  O   SER    89      22.593  15.090 -23.164  1.00  0.00           O  
ATOM    715  CB  SER    89      21.359  18.173 -23.570  1.00  0.00           C  
ATOM    716  OG  SER    89      22.113  17.865 -24.718  1.00  0.00           O  
ATOM    717  N   ALA    90      20.387  15.279 -22.817  1.00  0.00           N  
ATOM    718  CA  ALA    90      20.061  14.010 -23.475  1.00  0.00           C  
ATOM    719  C   ALA    90      20.354  14.060 -24.997  1.00  0.00           C  
ATOM    720  O   ALA    90      20.718  13.053 -25.601  1.00  0.00           O  
ATOM    721  CB  ALA    90      18.588  13.701 -23.189  1.00  0.00           C  
ATOM    722  N   ASP    91      20.336  15.260 -25.591  1.00  0.00           N  
ATOM    723  CA  ASP    91      20.703  15.498 -26.987  1.00  0.00           C  
ATOM    724  C   ASP    91      22.197  15.257 -27.246  1.00  0.00           C  
ATOM    725  O   ASP    91      22.532  14.551 -28.192  1.00  0.00           O  
ATOM    726  CB  ASP    91      20.314  16.918 -27.415  1.00  0.00           C  
ATOM    727  CG  ASP    91      18.876  17.318 -27.086  1.00  0.00           C  
ATOM    728  OD1 ASP    91      17.991  16.413 -27.090  1.00  0.00           O  
ATOM    729  OD2 ASP    91      18.618  18.517 -26.983  1.00  0.00           O1-
ATOM    730  N   ASP    92      23.072  15.658 -26.318  1.00  0.00           N  
ATOM    731  CA  ASP    92      24.510  15.357 -26.363  1.00  0.00           C  
ATOM    732  C   ASP    92      24.754  13.848 -26.275  1.00  0.00           C  
ATOM    733  O   ASP    92      25.603  13.322 -26.987  1.00  0.00           O  
ATOM    734  CB  ASP    92      25.272  16.009 -25.198  1.00  0.00           C  
ATOM    735  CG  ASP    92      25.185  17.530 -25.111  1.00  0.00           C  
ATOM    736  OD1 ASP    92      25.266  18.210 -26.148  1.00  0.00           O  
ATOM    737  OD2 ASP    92      25.277  18.007 -23.949  1.00  0.00           O1-
ATOM    738  N   LEU    93      23.961  13.129 -25.471  1.00  0.00           N  
ATOM    739  CA  LEU    93      24.062  11.674 -25.324  1.00  0.00           C  
ATOM    740  C   LEU    93      23.576  10.923 -26.580  1.00  0.00           C  
ATOM    741  O   LEU    93      24.281  10.033 -27.056  1.00  0.00           O  
ATOM    742  CB  LEU    93      23.343  11.226 -24.031  1.00  0.00           C  
ATOM    743  CG  LEU    93      24.288  10.493 -23.059  1.00  0.00           C  
ATOM    744  CD1 LEU    93      23.617  10.283 -21.703  1.00  0.00           C  
ATOM    745  CD2 LEU    93      24.725   9.120 -23.574  1.00  0.00           C  
ATOM    746  N   ARG    94      22.546  11.431 -27.277  1.00  0.00           N  
ATOM    747  CA  ARG    94      22.181  10.941 -28.624  1.00  0.00           C  
ATOM    748  C   ARG    94      23.258  11.251 -29.670  1.00  0.00           C  
ATOM    749  O   ARG    94      23.675  10.343 -30.377  1.00  0.00           O  
ATOM    750  CB  ARG    94      20.829  11.500 -29.092  1.00  0.00           C  
ATOM    751  CG  ARG    94      19.626  11.033 -28.254  1.00  0.00           C  
ATOM    752  CD  ARG    94      18.287  11.293 -28.966  1.00  0.00           C  
ATOM    753  NE  ARG    94      18.157  12.680 -29.457  1.00  0.00           N  
ATOM    754  CZ  ARG    94      17.814  13.752 -28.771  1.00  0.00           C  
ATOM    755  NH1 ARG    94      17.458  13.737 -27.521  1.00  0.00           N1+
ATOM    756  NH2 ARG    94      17.873  14.925 -29.324  1.00  0.00           N  
ATOM    757  N   GLN    95      23.878  12.427 -29.625  1.00  0.00           N  
ATOM    758  CA  GLN    95      24.983  12.757 -30.533  1.00  0.00           C  
ATOM    759  C   GLN    95      26.268  11.965 -30.221  1.00  0.00           C  
ATOM    760  O   GLN    95      27.016  11.611 -31.131  1.00  0.00           O  
ATOM    761  CB  GLN    95      25.259  14.259 -30.475  1.00  0.00           C  
ATOM    762  CG  GLN    95      24.135  15.135 -31.047  1.00  0.00           C  
ATOM    763  CD  GLN    95      24.464  16.614 -30.874  1.00  0.00           C  
ATOM    764  NE2 GLN    95      23.476  17.476 -30.778  1.00  0.00           N  
ATOM    765  OE1 GLN    95      25.619  17.021 -30.916  1.00  0.00           O  
ATOM    766  N   GLN    96      26.501  11.596 -28.958  1.00  0.00           N  
ATOM    767  CA  GLN    96      27.525  10.628 -28.562  1.00  0.00           C  
ATOM    768  C   GLN    96      27.208   9.218 -29.090  1.00  0.00           C  
ATOM    769  O   GLN    96      28.118   8.550 -29.580  1.00  0.00           O  
ATOM    770  CB  GLN    96      27.654  10.584 -27.032  1.00  0.00           C  
ATOM    771  CG  GLN    96      28.493  11.709 -26.401  1.00  0.00           C  
ATOM    772  CD  GLN    96      28.693  11.485 -24.901  1.00  0.00           C  
ATOM    773  NE2 GLN    96      29.635  12.147 -24.270  1.00  0.00           N  
ATOM    774  OE1 GLN    96      28.097  10.627 -24.271  1.00  0.00           O  
ATOM    775  N   ARG    97      25.936   8.795 -29.092  1.00  0.00           N  
ATOM    776  CA  ARG    97      25.472   7.534 -29.703  1.00  0.00           C  
ATOM    777  C   ARG    97      25.751   7.494 -31.204  1.00  0.00           C  
ATOM    778  O   ARG    97      26.384   6.542 -31.659  1.00  0.00           O  
ATOM    779  CB  ARG    97      23.977   7.348 -29.405  1.00  0.00           C  
ATOM    780  CG  ARG    97      23.435   5.942 -29.704  1.00  0.00           C  
ATOM    781  CD  ARG    97      21.898   5.930 -29.688  1.00  0.00           C  
ATOM    782  NE  ARG    97      21.343   6.791 -30.755  1.00  0.00           N  
ATOM    783  CZ  ARG    97      21.040   6.444 -31.990  1.00  0.00           C  
ATOM    784  NH1 ARG    97      21.141   5.213 -32.401  1.00  0.00           N1+
ATOM    785  NH2 ARG    97      20.722   7.352 -32.866  1.00  0.00           N  
ATOM    786  N   ASP    98      25.513   8.601 -31.905  1.00  0.00           N  
ATOM    787  CA  ASP    98      25.844   8.752 -33.327  1.00  0.00           C  
ATOM    788  C   ASP    98      27.366   8.743 -33.562  1.00  0.00           C  
ATOM    789  O   ASP    98      27.858   7.971 -34.388  1.00  0.00           O  
ATOM    790  CB  ASP    98      25.210  10.040 -33.880  1.00  0.00           C  
ATOM    791  CG  ASP    98      23.684  10.106 -33.691  1.00  0.00           C  
ATOM    792  OD1 ASP    98      23.017   9.043 -33.790  1.00  0.00           O  
ATOM    793  OD2 ASP    98      23.202  11.207 -33.354  1.00  0.00           O1-
ATOM    794  N   ALA    99      28.134   9.396 -32.680  1.00  0.00           N  
ATOM    795  CA  ALA    99      29.595   9.407 -32.725  1.00  0.00           C  
ATOM    796  C   ALA    99      30.230   8.023 -32.498  1.00  0.00           C  
ATOM    797  O   ALA    99      31.251   7.726 -33.121  1.00  0.00           O  
ATOM    798  CB  ALA    99      30.126  10.419 -31.704  1.00  0.00           C  
ATOM    799  N   ILE   100      29.648   7.178 -31.634  1.00  0.00           N  
ATOM    800  CA  ILE   100      30.039   5.765 -31.489  1.00  0.00           C  
ATOM    801  C   ILE   100      29.612   4.982 -32.737  1.00  0.00           C  
ATOM    802  O   ILE   100      30.397   4.181 -33.247  1.00  0.00           O  
ATOM    803  CB  ILE   100      29.416   5.111 -30.229  1.00  0.00           C  
ATOM    804  CG1 ILE   100      29.745   5.821 -28.899  1.00  0.00           C  
ATOM    805  CG2 ILE   100      29.870   3.640 -30.088  1.00  0.00           C  
ATOM    806  CD1 ILE   100      28.625   5.571 -27.878  1.00  0.00           C  
ATOM    807  N   ALA   101      28.377   5.169 -33.213  1.00  0.00           N  
ATOM    808  CA  ALA   101      27.774   4.365 -34.274  1.00  0.00           C  
ATOM    809  C   ALA   101      28.483   4.530 -35.629  1.00  0.00           C  
ATOM    810  O   ALA   101      28.878   3.525 -36.221  1.00  0.00           O  
ATOM    811  CB  ALA   101      26.282   4.710 -34.364  1.00  0.00           C  
ATOM    812  N   GLU   102      28.866   5.753 -35.994  1.00  0.00           N  
ATOM    813  CA  GLU   102      29.677   6.023 -37.191  1.00  0.00           C  
ATOM    814  C   GLU   102      31.109   5.470 -37.082  1.00  0.00           C  
ATOM    815  O   GLU   102      31.560   4.707 -37.940  1.00  0.00           O  
ATOM    816  CB  GLU   102      29.700   7.541 -37.454  1.00  0.00           C  
ATOM    817  CG  GLU   102      28.379   8.083 -38.026  1.00  0.00           C  
ATOM    818  CD  GLU   102      27.921   7.334 -39.290  1.00  0.00           C  
ATOM    819  OE1 GLU   102      28.815   6.870 -40.029  1.00  0.00           O  
ATOM    820  OE2 GLU   102      26.812   6.762 -39.198  1.00  0.00           O1-
ATOM    821  N   TRP   103      31.725   5.607 -35.904  1.00  0.00           N  
ATOM    822  CA  TRP   103      33.031   5.005 -35.596  1.00  0.00           C  
ATOM    823  C   TRP   103      33.012   3.473 -35.634  1.00  0.00           C  
ATOM    824  O   TRP   103      34.017   2.822 -35.914  1.00  0.00           O  
ATOM    825  CB  TRP   103      33.436   5.475 -34.202  1.00  0.00           C  
ATOM    826  CG  TRP   103      34.888   5.424 -33.882  1.00  0.00           C  
ATOM    827  CD1 TRP   103      35.586   4.402 -33.341  1.00  0.00           C  
ATOM    828  CD2 TRP   103      35.843   6.503 -34.069  1.00  0.00           C  
ATOM    829  CE2 TRP   103      37.079   6.128 -33.475  1.00  0.00           C  
ATOM    830  CE3 TRP   103      35.783   7.754 -34.709  1.00  0.00           C  
ATOM    831  NE1 TRP   103      36.873   4.827 -33.078  1.00  0.00           N  
ATOM    832  CZ2 TRP   103      38.188   6.986 -33.434  1.00  0.00           C  
ATOM    833  CZ3 TRP   103      36.906   8.593 -34.735  1.00  0.00           C  
ATOM    834  CH2 TRP   103      38.098   8.230 -34.081  1.00  0.00           C  
ATOM    835  N   SER   104      31.875   2.878 -35.278  1.00  0.00           N  
ATOM    836  CA  SER   104      31.633   1.437 -35.403  1.00  0.00           C  
ATOM    837  C   SER   104      31.451   1.027 -36.857  1.00  0.00           C  
ATOM    838  O   SER   104      31.990  -0.001 -37.256  1.00  0.00           O  
ATOM    839  CB  SER   104      30.380   1.023 -34.640  1.00  0.00           C  
ATOM    840  OG  SER   104      30.476   1.499 -33.313  1.00  0.00           O  
ATOM    841  N   ARG   105      30.712   1.805 -37.661  1.00  0.00           N  
ATOM    842  CA  ARG   105      30.377   1.451 -39.048  1.00  0.00           C  
ATOM    843  C   ARG   105      31.600   1.377 -39.966  1.00  0.00           C  
ATOM    844  O   ARG   105      31.681   0.423 -40.734  1.00  0.00           O  
ATOM    845  CB  ARG   105      29.303   2.411 -39.595  1.00  0.00           C  
ATOM    846  CG  ARG   105      27.892   1.979 -39.160  1.00  0.00           C  
ATOM    847  CD  ARG   105      26.782   2.818 -39.812  1.00  0.00           C  
ATOM    848  NE  ARG   105      26.436   4.022 -39.034  1.00  0.00           N  
ATOM    849  CZ  ARG   105      25.524   4.136 -38.087  1.00  0.00           C  
ATOM    850  NH1 ARG   105      24.866   3.111 -37.613  1.00  0.00           N1+
ATOM    851  NH2 ARG   105      25.243   5.307 -37.608  1.00  0.00           N  
ATOM    852  N   LEU   106      32.651   2.155 -39.688  1.00  0.00           N  
ATOM    853  CA  LEU   106      33.950   2.048 -40.376  1.00  0.00           C  
ATOM    854  C   LEU   106      34.662   0.696 -40.155  1.00  0.00           C  
ATOM    855  O   LEU   106      35.301   0.187 -41.072  1.00  0.00           O  
ATOM    856  CB  LEU   106      34.861   3.202 -39.915  1.00  0.00           C  
ATOM    857  CG  LEU   106      34.394   4.612 -40.329  1.00  0.00           C  
ATOM    858  CD1 LEU   106      35.254   5.666 -39.631  1.00  0.00           C  
ATOM    859  CD2 LEU   106      34.506   4.841 -41.839  1.00  0.00           C  
ATOM    860  N   SER   107      34.482   0.062 -38.989  1.00  0.00           N  
ATOM    861  CA  SER   107      34.998  -1.286 -38.681  1.00  0.00           C  
ATOM    862  C   SER   107      33.919  -2.379 -38.721  1.00  0.00           C  
ATOM    863  O   SER   107      34.121  -3.478 -38.196  1.00  0.00           O  
ATOM    864  CB  SER   107      35.762  -1.273 -37.353  1.00  0.00           C  
ATOM    865  OG  SER   107      34.889  -1.082 -36.249  1.00  0.00           O  
ATOM    866  N   TYR   108      32.739  -2.062 -39.269  1.00  0.00           N  
ATOM    867  CA  TYR   108      31.538  -2.909 -39.292  1.00  0.00           C  
ATOM    868  C   TYR   108      31.107  -3.431 -37.905  1.00  0.00           C  
ATOM    869  O   TYR   108      30.449  -4.458 -37.793  1.00  0.00           O  
ATOM    870  CB  TYR   108      31.688  -3.983 -40.386  1.00  0.00           C  
ATOM    871  CG  TYR   108      32.083  -3.377 -41.722  1.00  0.00           C  
ATOM    872  CD1 TYR   108      31.137  -2.624 -42.442  1.00  0.00           C  
ATOM    873  CD2 TYR   108      33.429  -3.408 -42.140  1.00  0.00           C  
ATOM    874  CE1 TYR   108      31.535  -1.872 -43.561  1.00  0.00           C  
ATOM    875  CE2 TYR   108      33.833  -2.662 -43.262  1.00  0.00           C  
ATOM    876  CZ  TYR   108      32.889  -1.882 -43.964  1.00  0.00           C  
ATOM    877  OH  TYR   108      33.291  -1.136 -45.025  1.00  0.00           O  
ATOM    878  N   GLY   109      31.500  -2.732 -36.835  1.00  0.00           N  
ATOM    879  CA  GLY   109      31.272  -3.099 -35.437  1.00  0.00           C  
ATOM    880  C   GLY   109      32.302  -4.065 -34.827  1.00  0.00           C  
ATOM    881  O   GLY   109      32.221  -4.339 -33.631  1.00  0.00           O  
ATOM    882  N   TRP   110      33.297  -4.560 -35.579  1.00  0.00           N  
ATOM    883  CA  TRP   110      34.226  -5.587 -35.070  1.00  0.00           C  
ATOM    884  C   TRP   110      35.339  -5.071 -34.163  1.00  0.00           C  
ATOM    885  O   TRP   110      35.700  -5.780 -33.220  1.00  0.00           O  
ATOM    886  CB  TRP   110      34.827  -6.426 -36.203  1.00  0.00           C  
ATOM    887  CG  TRP   110      34.061  -7.685 -36.432  1.00  0.00           C  
ATOM    888  CD1 TRP   110      34.274  -8.875 -35.831  1.00  0.00           C  
ATOM    889  CD2 TRP   110      32.888  -7.870 -37.263  1.00  0.00           C  
ATOM    890  CE2 TRP   110      32.413  -9.202 -37.097  1.00  0.00           C  
ATOM    891  CE3 TRP   110      32.167  -7.024 -38.118  1.00  0.00           C  
ATOM    892  NE1 TRP   110      33.317  -9.786 -36.237  1.00  0.00           N  
ATOM    893  CZ2 TRP   110      31.267  -9.671 -37.749  1.00  0.00           C  
ATOM    894  CZ3 TRP   110      31.013  -7.479 -38.773  1.00  0.00           C  
ATOM    895  CH2 TRP   110      30.567  -8.801 -38.602  1.00  0.00           C  
ATOM    896  N   MET   111      35.902  -3.888 -34.435  1.00  0.00           N  
ATOM    897  CA  MET   111      36.783  -3.239 -33.460  1.00  0.00           C  
ATOM    898  C   MET   111      35.924  -2.666 -32.330  1.00  0.00           C  
ATOM    899  O   MET   111      35.168  -1.708 -32.527  1.00  0.00           O  
ATOM    900  CB  MET   111      37.656  -2.143 -34.083  1.00  0.00           C  
ATOM    901  CG  MET   111      38.741  -2.659 -35.029  1.00  0.00           C  
ATOM    902  SD  MET   111      39.822  -1.312 -35.590  1.00  0.00           S  
ATOM    903  CE  MET   111      41.208  -2.242 -36.298  1.00  0.00           C  
ATOM    904  N   GLY   112      36.019  -3.280 -31.153  1.00  0.00           N  
ATOM    905  CA  GLY   112      35.315  -2.845 -29.953  1.00  0.00           C  
ATOM    906  C   GLY   112      36.201  -2.069 -28.979  1.00  0.00           C  
ATOM    907  O   GLY   112      35.741  -1.093 -28.395  1.00  0.00           O  
ATOM    908  N   ARG   113      37.502  -2.377 -28.904  1.00  0.00           N  
ATOM    909  CA  ARG   113      38.507  -1.648 -28.105  1.00  0.00           C  
ATOM    910  C   ARG   113      39.176  -0.516 -28.893  1.00  0.00           C  
ATOM    911  O   ARG   113      40.338  -0.175 -28.639  1.00  0.00           O  
ATOM    912  CB  ARG   113      39.545  -2.626 -27.548  1.00  0.00           C  
ATOM    913  CG  ARG   113      39.003  -3.785 -26.722  1.00  0.00           C  
ATOM    914  CD  ARG   113      38.096  -3.397 -25.557  1.00  0.00           C  
ATOM    915  NE  ARG   113      37.813  -4.549 -24.654  1.00  0.00           N  
ATOM    916  CZ  ARG   113      36.614  -4.968 -24.274  1.00  0.00           C  
ATOM    917  NH1 ARG   113      35.545  -4.540 -24.853  1.00  0.00           N1+
ATOM    918  NH2 ARG   113      36.453  -5.815 -23.297  1.00  0.00           N  
ATOM    919  N   THR   114      38.380   0.199 -29.678  1.00  0.00           N  
ATOM    920  CA  THR   114      38.726   1.482 -30.308  1.00  0.00           C  
ATOM    921  C   THR   114      39.124   2.546 -29.270  1.00  0.00           C  
ATOM    922  O   THR   114      38.775   2.389 -28.098  1.00  0.00           O  
ATOM    923  CB  THR   114      37.521   1.982 -31.117  1.00  0.00           C  
ATOM    924  CG2 THR   114      37.222   1.073 -32.304  1.00  0.00           C  
ATOM    925  OG1 THR   114      36.359   2.013 -30.322  1.00  0.00           O  
ATOM    926  N   PRO   115      39.712   3.695 -29.660  1.00  0.00           N  
ATOM    927  CA  PRO   115      40.046   4.768 -28.712  1.00  0.00           C  
ATOM    928  C   PRO   115      38.823   5.317 -27.952  1.00  0.00           C  
ATOM    929  O   PRO   115      38.864   5.354 -26.723  1.00  0.00           O  
ATOM    930  CB  PRO   115      40.772   5.841 -29.533  1.00  0.00           C  
ATOM    931  CG  PRO   115      41.299   5.069 -30.744  1.00  0.00           C  
ATOM    932  CD  PRO   115      40.210   4.031 -30.985  1.00  0.00           C  
ATOM    933  N   ASP   116      37.657   5.336 -28.617  1.00  0.00           N  
ATOM    934  CA  ASP   116      36.334   5.630 -28.036  1.00  0.00           C  
ATOM    935  C   ASP   116      36.015   4.824 -26.785  1.00  0.00           C  
ATOM    936  O   ASP   116      35.502   5.373 -25.818  1.00  0.00           O  
ATOM    937  CB  ASP   116      35.226   5.255 -29.033  1.00  0.00           C  
ATOM    938  CG  ASP   116      35.217   6.088 -30.296  1.00  0.00           C  
ATOM    939  OD1 ASP   116      36.281   6.648 -30.629  1.00  0.00           O  
ATOM    940  OD2 ASP   116      34.121   6.260 -30.862  1.00  0.00           O1-
ATOM    941  N   TYR   117      36.358   3.536 -26.783  1.00  0.00           N  
ATOM    942  CA  TYR   117      36.050   2.630 -25.683  1.00  0.00           C  
ATOM    943  C   TYR   117      36.761   3.035 -24.387  1.00  0.00           C  
ATOM    944  O   TYR   117      36.292   2.760 -23.291  1.00  0.00           O  
ATOM    945  CB  TYR   117      36.435   1.222 -26.126  1.00  0.00           C  
ATOM    946  CG  TYR   117      36.050   0.147 -25.141  1.00  0.00           C  
ATOM    947  CD1 TYR   117      34.696  -0.198 -24.990  1.00  0.00           C  
ATOM    948  CD2 TYR   117      37.031  -0.458 -24.334  1.00  0.00           C  
ATOM    949  CE1 TYR   117      34.321  -1.171 -24.053  1.00  0.00           C  
ATOM    950  CE2 TYR   117      36.659  -1.441 -23.402  1.00  0.00           C  
ATOM    951  CZ  TYR   117      35.301  -1.816 -23.276  1.00  0.00           C  
ATOM    952  OH  TYR   117      34.922  -2.763 -22.376  1.00  0.00           O  
ATOM    953  N   LYS   118      37.885   3.751 -24.508  1.00  0.00           N  
ATOM    954  CA  LYS   118      38.632   4.322 -23.386  1.00  0.00           C  
ATOM    955  C   LYS   118      38.299   5.802 -23.148  1.00  0.00           C  
ATOM    956  O   LYS   118      38.433   6.256 -22.013  1.00  0.00           O  
ATOM    957  CB  LYS   118      40.136   4.073 -23.570  1.00  0.00           C  
ATOM    958  CG  LYS   118      40.526   2.585 -23.738  1.00  0.00           C  
ATOM    959  CD  LYS   118      40.550   2.111 -25.207  1.00  0.00           C  
ATOM    960  CE  LYS   118      40.979   0.637 -25.343  1.00  0.00           C  
ATOM    961  NZ  LYS   118      41.949   0.432 -26.458  1.00  0.00           N1+
ATOM    962  N   ALA   119      37.619   6.461 -24.093  1.00  0.00           N  
ATOM    963  CA  ALA   119      36.976   7.757 -23.868  1.00  0.00           C  
ATOM    964  C   ALA   119      35.872   7.703 -22.806  1.00  0.00           C  
ATOM    965  O   ALA   119      35.751   8.656 -22.051  1.00  0.00           O  
ATOM    966  CB  ALA   119      36.416   8.317 -25.180  1.00  0.00           C  
ATOM    967  N   ALA   120      35.274   6.535 -22.554  1.00  0.00           N  
ATOM    968  CA  ALA   120      34.385   6.343 -21.415  1.00  0.00           C  
ATOM    969  C   ALA   120      35.072   6.487 -20.031  1.00  0.00           C  
ATOM    970  O   ALA   120      34.411   6.925 -19.096  1.00  0.00           O  
ATOM    971  CB  ALA   120      33.662   5.011 -21.621  1.00  0.00           C  
ATOM    972  N   PHE   121      36.399   6.304 -19.901  1.00  0.00           N  
ATOM    973  CA  PHE   121      37.168   6.790 -18.729  1.00  0.00           C  
ATOM    974  C   PHE   121      37.512   8.273 -18.870  1.00  0.00           C  
ATOM    975  O   PHE   121      37.294   9.053 -17.946  1.00  0.00           O  
ATOM    976  CB  PHE   121      38.444   5.940 -18.521  1.00  0.00           C  
ATOM    977  CG  PHE   121      39.050   5.991 -17.120  1.00  0.00           C  
ATOM    978  CD1 PHE   121      39.702   7.154 -16.669  1.00  0.00           C  
ATOM    979  CD2 PHE   121      39.048   4.850 -16.286  1.00  0.00           C  
ATOM    980  CE1 PHE   121      40.317   7.178 -15.404  1.00  0.00           C  
ATOM    981  CE2 PHE   121      39.653   4.881 -15.016  1.00  0.00           C  
ATOM    982  CZ  PHE   121      40.281   6.051 -14.573  1.00  0.00           C  
ATOM    983  N   GLY   122      37.985   8.662 -20.057  1.00  0.00           N  
ATOM    984  CA  GLY   122      38.459  10.016 -20.332  1.00  0.00           C  
ATOM    985  C   GLY   122      37.415  11.112 -20.091  1.00  0.00           C  
ATOM    986  O   GLY   122      37.725  12.066 -19.391  1.00  0.00           O  
ATOM    987  N   CYS   123      36.152  10.915 -20.481  1.00  0.00           N  
ATOM    988  CA  CYS   123      35.092  11.911 -20.297  1.00  0.00           C  
ATOM    989  C   CYS   123      34.751  12.161 -18.821  1.00  0.00           C  
ATOM    990  O   CYS   123      34.591  13.307 -18.406  1.00  0.00           O  
ATOM    991  CB  CYS   123      33.861  11.528 -21.121  1.00  0.00           C  
ATOM    992  SG  CYS   123      33.180   9.925 -20.624  1.00  0.00           S  
ATOM    993  N   ALA   124      34.785  11.116 -17.992  1.00  0.00           N  
ATOM    994  CA  ALA   124      34.471  11.228 -16.574  1.00  0.00           C  
ATOM    995  C   ALA   124      35.539  11.990 -15.765  1.00  0.00           C  
ATOM    996  O   ALA   124      35.175  12.639 -14.785  1.00  0.00           O  
ATOM    997  CB  ALA   124      34.207   9.822 -16.029  1.00  0.00           C  
ATOM    998  N   LEU   125      36.790  12.079 -16.244  1.00  0.00           N  
ATOM    999  CA  LEU   125      37.841  12.890 -15.604  1.00  0.00           C  
ATOM   1000  C   LEU   125      37.450  14.370 -15.462  1.00  0.00           C  
ATOM   1001  O   LEU   125      37.806  14.995 -14.469  1.00  0.00           O  
ATOM   1002  CB  LEU   125      39.139  12.846 -16.430  1.00  0.00           C  
ATOM   1003  CG  LEU   125      39.866  11.503 -16.575  1.00  0.00           C  
ATOM   1004  CD1 LEU   125      41.046  11.697 -17.528  1.00  0.00           C  
ATOM   1005  CD2 LEU   125      40.417  11.005 -15.242  1.00  0.00           C  
ATOM   1006  N   GLY   126      36.760  14.938 -16.457  1.00  0.00           N  
ATOM   1007  CA  GLY   126      36.496  16.379 -16.527  1.00  0.00           C  
ATOM   1008  C   GLY   126      35.349  16.862 -15.644  1.00  0.00           C  
ATOM   1009  O   GLY   126      35.419  17.959 -15.095  1.00  0.00           O  
ATOM   1010  N   ALA   127      34.333  16.020 -15.437  1.00  0.00           N  
ATOM   1011  CA  ALA   127      33.248  16.296 -14.493  1.00  0.00           C  
ATOM   1012  C   ALA   127      33.586  15.876 -13.054  1.00  0.00           C  
ATOM   1013  O   ALA   127      33.072  16.462 -12.105  1.00  0.00           O  
ATOM   1014  CB  ALA   127      31.991  15.574 -14.975  1.00  0.00           C  
ATOM   1015  N   ASN   128      34.454  14.870 -12.897  1.00  0.00           N  
ATOM   1016  CA  ASN   128      34.721  14.201 -11.628  1.00  0.00           C  
ATOM   1017  C   ASN   128      36.221  14.143 -11.246  1.00  0.00           C  
ATOM   1018  O   ASN   128      36.692  13.087 -10.810  1.00  0.00           O  
ATOM   1019  CB  ASN   128      34.082  12.804 -11.717  1.00  0.00           C  
ATOM   1020  CG  ASN   128      34.031  12.103 -10.378  1.00  0.00           C  
ATOM   1021  ND2 ASN   128      33.904  10.798 -10.394  1.00  0.00           N  
ATOM   1022  OD1 ASN   128      33.942  12.714  -9.328  1.00  0.00           O  
ATOM   1023  N   PRO   129      37.020  15.221 -11.390  1.00  0.00           N  
ATOM   1024  CA  PRO   129      38.431  15.149 -11.026  1.00  0.00           C  
ATOM   1025  C   PRO   129      38.609  15.031  -9.498  1.00  0.00           C  
ATOM   1026  O   PRO   129      39.510  14.334  -9.039  1.00  0.00           O  
ATOM   1027  CB  PRO   129      39.049  16.410 -11.633  1.00  0.00           C  
ATOM   1028  CG  PRO   129      37.919  17.431 -11.520  1.00  0.00           C  
ATOM   1029  CD  PRO   129      36.681  16.578 -11.811  1.00  0.00           C  
ATOM   1030  N   GLY   130      37.652  15.542  -8.710  1.00  0.00           N  
ATOM   1031  CA  GLY   130      37.676  15.507  -7.243  1.00  0.00           C  
ATOM   1032  C   GLY   130      37.511  14.118  -6.611  1.00  0.00           C  
ATOM   1033  O   GLY   130      38.037  13.906  -5.523  1.00  0.00           O  
ATOM   1034  N   PHE   131      37.026  13.110  -7.352  1.00  0.00           N  
ATOM   1035  CA  PHE   131      37.096  11.706  -6.913  1.00  0.00           C  
ATOM   1036  C   PHE   131      38.542  11.236  -6.705  1.00  0.00           C  
ATOM   1037  O   PHE   131      38.839  10.525  -5.746  1.00  0.00           O  
ATOM   1038  CB  PHE   131      36.405  10.812  -7.950  1.00  0.00           C  
ATOM   1039  CG  PHE   131      36.284   9.356  -7.546  1.00  0.00           C  
ATOM   1040  CD1 PHE   131      35.219   8.954  -6.718  1.00  0.00           C  
ATOM   1041  CD2 PHE   131      37.235   8.408  -7.971  1.00  0.00           C  
ATOM   1042  CE1 PHE   131      35.106   7.615  -6.307  1.00  0.00           C  
ATOM   1043  CE2 PHE   131      37.119   7.066  -7.562  1.00  0.00           C  
ATOM   1044  CZ  PHE   131      36.055   6.671  -6.732  1.00  0.00           C  
ATOM   1045  N   TYR   132      39.470  11.753  -7.510  1.00  0.00           N  
ATOM   1046  CA  TYR   132      40.898  11.450  -7.428  1.00  0.00           C  
ATOM   1047  C   TYR   132      41.626  12.267  -6.339  1.00  0.00           C  
ATOM   1048  O   TYR   132      42.697  11.864  -5.890  1.00  0.00           O  
ATOM   1049  CB  TYR   132      41.493  11.598  -8.834  1.00  0.00           C  
ATOM   1050  CG  TYR   132      40.768  10.745  -9.883  1.00  0.00           C  
ATOM   1051  CD1 TYR   132      40.948   9.346  -9.899  1.00  0.00           C  
ATOM   1052  CD2 TYR   132      39.848  11.338 -10.772  1.00  0.00           C  
ATOM   1053  CE1 TYR   132      40.263   8.545 -10.825  1.00  0.00           C  
ATOM   1054  CE2 TYR   132      39.138  10.546 -11.689  1.00  0.00           C  
ATOM   1055  CZ  TYR   132      39.381   9.146 -11.748  1.00  0.00           C  
ATOM   1056  OH  TYR   132      38.795   8.354 -12.683  1.00  0.00           O  
ATOM   1057  N   GLY   133      40.951  13.244  -5.712  1.00  0.00           N  
ATOM   1058  CA  GLY   133      41.346  13.881  -4.447  1.00  0.00           C  
ATOM   1059  C   GLY   133      42.744  14.498  -4.479  1.00  0.00           C  
ATOM   1060  O   GLY   133      42.956  15.512  -5.136  1.00  0.00           O  
ATOM   1061  N   GLN   134      43.732  13.842  -3.862  1.00  0.00           N  
ATOM   1062  CA  GLN   134      45.124  14.303  -3.923  1.00  0.00           C  
ATOM   1063  C   GLN   134      45.731  14.252  -5.343  1.00  0.00           C  
ATOM   1064  O   GLN   134      46.667  14.991  -5.631  1.00  0.00           O  
ATOM   1065  CB  GLN   134      45.977  13.570  -2.872  1.00  0.00           C  
ATOM   1066  CG  GLN   134      46.339  12.105  -3.176  1.00  0.00           C  
ATOM   1067  CD  GLN   134      45.337  11.056  -2.676  1.00  0.00           C  
ATOM   1068  NE2 GLN   134      45.837   9.955  -2.152  1.00  0.00           N  
ATOM   1069  OE1 GLN   134      44.117  11.203  -2.706  1.00  0.00           O  
ATOM   1070  N   PHE   135      45.088  13.534  -6.270  1.00  0.00           N  
ATOM   1071  CA  PHE   135      45.418  13.498  -7.698  1.00  0.00           C  
ATOM   1072  C   PHE   135      44.378  14.232  -8.568  1.00  0.00           C  
ATOM   1073  O   PHE   135      44.307  14.017  -9.780  1.00  0.00           O  
ATOM   1074  CB  PHE   135      45.637  12.043  -8.125  1.00  0.00           C  
ATOM   1075  CG  PHE   135      46.591  11.274  -7.230  1.00  0.00           C  
ATOM   1076  CD1 PHE   135      47.955  11.617  -7.183  1.00  0.00           C  
ATOM   1077  CD2 PHE   135      46.096  10.272  -6.375  1.00  0.00           C  
ATOM   1078  CE1 PHE   135      48.818  10.957  -6.292  1.00  0.00           C  
ATOM   1079  CE2 PHE   135      46.961   9.602  -5.496  1.00  0.00           C  
ATOM   1080  CZ  PHE   135      48.323   9.947  -5.451  1.00  0.00           C  
ATOM   1081  N   GLU   136      43.584  15.141  -7.986  1.00  0.00           N  
ATOM   1082  CA  GLU   136      42.584  15.930  -8.719  1.00  0.00           C  
ATOM   1083  C   GLU   136      43.213  16.738  -9.869  1.00  0.00           C  
ATOM   1084  O   GLU   136      42.684  16.741 -10.984  1.00  0.00           O  
ATOM   1085  CB  GLU   136      41.824  16.848  -7.739  1.00  0.00           C  
ATOM   1086  CG  GLU   136      40.805  17.702  -8.502  1.00  0.00           C  
ATOM   1087  CD  GLU   136      39.872  18.585  -7.683  1.00  0.00           C  
ATOM   1088  OE1 GLU   136      40.173  18.852  -6.506  1.00  0.00           O  
ATOM   1089  OE2 GLU   136      39.165  19.341  -8.395  1.00  0.00           O1-
ATOM   1090  N   GLN   137      44.401  17.322  -9.662  1.00  0.00           N  
ATOM   1091  CA  GLN   137      45.127  18.010 -10.735  1.00  0.00           C  
ATOM   1092  C   GLN   137      45.541  17.060 -11.867  1.00  0.00           C  
ATOM   1093  O   GLN   137      45.308  17.391 -13.026  1.00  0.00           O  
ATOM   1094  CB  GLN   137      46.369  18.734 -10.200  1.00  0.00           C  
ATOM   1095  CG  GLN   137      46.062  19.867  -9.208  1.00  0.00           C  
ATOM   1096  CD  GLN   137      47.299  20.722  -8.926  1.00  0.00           C  
ATOM   1097  NE2 GLN   137      47.143  21.955  -8.499  1.00  0.00           N  
ATOM   1098  OE1 GLN   137      48.429  20.348  -9.170  1.00  0.00           O  
ATOM   1099  N   ASN   138      45.942  15.821 -11.560  1.00  0.00           N  
ATOM   1100  CA  ASN   138      46.284  14.824 -12.580  1.00  0.00           C  
ATOM   1101  C   ASN   138      45.067  14.480 -13.445  1.00  0.00           C  
ATOM   1102  O   ASN   138      45.151  14.554 -14.670  1.00  0.00           O  
ATOM   1103  CB  ASN   138      46.860  13.557 -11.926  1.00  0.00           C  
ATOM   1104  CG  ASN   138      48.172  13.776 -11.201  1.00  0.00           C  
ATOM   1105  ND2 ASN   138      48.588  12.798 -10.441  1.00  0.00           N  
ATOM   1106  OD1 ASN   138      48.821  14.801 -11.319  1.00  0.00           O  
ATOM   1107  N   ALA   139      43.892  14.307 -12.833  1.00  0.00           N  
ATOM   1108  CA  ALA   139      42.650  14.070 -13.564  1.00  0.00           C  
ATOM   1109  C   ALA   139      42.270  15.236 -14.503  1.00  0.00           C  
ATOM   1110  O   ALA   139      41.998  14.995 -15.680  1.00  0.00           O  
ATOM   1111  CB  ALA   139      41.552  13.754 -12.546  1.00  0.00           C  
ATOM   1112  N   ARG   140      42.455  16.496 -14.074  1.00  0.00           N  
ATOM   1113  CA  ARG   140      42.276  17.694 -14.928  1.00  0.00           C  
ATOM   1114  C   ARG   140      43.316  17.792 -16.059  1.00  0.00           C  
ATOM   1115  O   ARG   140      42.962  18.087 -17.204  1.00  0.00           O  
ATOM   1116  CB  ARG   140      42.352  18.972 -14.074  1.00  0.00           C  
ATOM   1117  CG  ARG   140      41.280  19.126 -12.979  1.00  0.00           C  
ATOM   1118  CD  ARG   140      41.564  20.433 -12.224  1.00  0.00           C  
ATOM   1119  NE  ARG   140      40.789  20.604 -10.973  1.00  0.00           N  
ATOM   1120  CZ  ARG   140      40.816  21.683 -10.209  1.00  0.00           C  
ATOM   1121  NH1 ARG   140      41.472  22.755 -10.562  1.00  0.00           N1+
ATOM   1122  NH2 ARG   140      40.196  21.725  -9.071  1.00  0.00           N  
ATOM   1123  N   ASN   141      44.585  17.514 -15.756  1.00  0.00           N  
ATOM   1124  CA  ASN   141      45.701  17.584 -16.706  1.00  0.00           C  
ATOM   1125  C   ASN   141      45.528  16.542 -17.819  1.00  0.00           C  
ATOM   1126  O   ASN   141      45.545  16.880 -19.005  1.00  0.00           O  
ATOM   1127  CB  ASN   141      47.034  17.358 -15.959  1.00  0.00           C  
ATOM   1128  CG  ASN   141      47.386  18.433 -14.943  1.00  0.00           C  
ATOM   1129  ND2 ASN   141      48.369  18.179 -14.109  1.00  0.00           N  
ATOM   1130  OD1 ASN   141      46.848  19.528 -14.938  1.00  0.00           O  
ATOM   1131  N   TRP   142      45.188  15.306 -17.442  1.00  0.00           N  
ATOM   1132  CA  TRP   142      44.871  14.244 -18.389  1.00  0.00           C  
ATOM   1133  C   TRP   142      43.560  14.491 -19.135  1.00  0.00           C  
ATOM   1134  O   TRP   142      43.560  14.311 -20.346  1.00  0.00           O  
ATOM   1135  CB  TRP   142      44.916  12.876 -17.698  1.00  0.00           C  
ATOM   1136  CG  TRP   142      46.314  12.411 -17.418  1.00  0.00           C  
ATOM   1137  CD1 TRP   142      46.933  12.412 -16.216  1.00  0.00           C  
ATOM   1138  CD2 TRP   142      47.314  11.935 -18.370  1.00  0.00           C  
ATOM   1139  CE2 TRP   142      48.537  11.711 -17.668  1.00  0.00           C  
ATOM   1140  CE3 TRP   142      47.312  11.686 -19.762  1.00  0.00           C  
ATOM   1141  NE1 TRP   142      48.250  12.029 -16.359  1.00  0.00           N  
ATOM   1142  CZ2 TRP   142      49.699  11.280 -18.318  1.00  0.00           C  
ATOM   1143  CZ3 TRP   142      48.472  11.226 -20.418  1.00  0.00           C  
ATOM   1144  CH2 TRP   142      49.664  11.026 -19.698  1.00  0.00           C  
ATOM   1145  N   TYR   143      42.542  15.119 -18.537  1.00  0.00           N  
ATOM   1146  CA  TYR   143      41.334  15.502 -19.282  1.00  0.00           C  
ATOM   1147  C   TYR   143      41.631  16.442 -20.460  1.00  0.00           C  
ATOM   1148  O   TYR   143      41.215  16.159 -21.585  1.00  0.00           O  
ATOM   1149  CB  TYR   143      40.302  16.140 -18.345  1.00  0.00           C  
ATOM   1150  CG  TYR   143      38.951  16.340 -19.004  1.00  0.00           C  
ATOM   1151  CD1 TYR   143      38.259  15.206 -19.449  1.00  0.00           C  
ATOM   1152  CD2 TYR   143      38.389  17.621 -19.185  1.00  0.00           C  
ATOM   1153  CE1 TYR   143      36.988  15.332 -20.017  1.00  0.00           C  
ATOM   1154  CE2 TYR   143      37.113  17.751 -19.779  1.00  0.00           C  
ATOM   1155  CZ  TYR   143      36.397  16.593 -20.168  1.00  0.00           C  
ATOM   1156  OH  TYR   143      35.146  16.652 -20.691  1.00  0.00           O  
ATOM   1157  N   THR   144      42.540  17.401 -20.253  1.00  0.00           N  
ATOM   1158  CA  THR   144      43.009  18.313 -21.310  1.00  0.00           C  
ATOM   1159  C   THR   144      43.805  17.571 -22.389  1.00  0.00           C  
ATOM   1160  O   THR   144      43.338  17.480 -23.526  1.00  0.00           O  
ATOM   1161  CB  THR   144      43.838  19.466 -20.722  1.00  0.00           C  
ATOM   1162  CG2 THR   144      44.147  20.527 -21.775  1.00  0.00           C  
ATOM   1163  OG1 THR   144      43.117  20.089 -19.677  1.00  0.00           O  
ATOM   1164  N   ARG   145      44.837  16.809 -21.985  1.00  0.00           N  
ATOM   1165  CA  ARG   145      45.693  16.016 -22.898  1.00  0.00           C  
ATOM   1166  C   ARG   145      44.888  15.038 -23.760  1.00  0.00           C  
ATOM   1167  O   ARG   145      45.191  14.833 -24.932  1.00  0.00           O  
ATOM   1168  CB  ARG   145      46.739  15.223 -22.086  1.00  0.00           C  
ATOM   1169  CG  ARG   145      47.819  16.083 -21.405  1.00  0.00           C  
ATOM   1170  CD  ARG   145      48.742  15.226 -20.513  1.00  0.00           C  
ATOM   1171  NE  ARG   145      49.845  16.022 -19.922  1.00  0.00           N  
ATOM   1172  CZ  ARG   145      50.797  15.607 -19.088  1.00  0.00           C  
ATOM   1173  NH1 ARG   145      50.885  14.381 -18.661  1.00  0.00           N1+
ATOM   1174  NH2 ARG   145      51.710  16.428 -18.647  1.00  0.00           N  
ATOM   1175  N   ILE   146      43.902  14.367 -23.165  1.00  0.00           N  
ATOM   1176  CA  ILE   146      43.082  13.364 -23.848  1.00  0.00           C  
ATOM   1177  C   ILE   146      42.142  14.033 -24.849  1.00  0.00           C  
ATOM   1178  O   ILE   146      42.056  13.558 -25.984  1.00  0.00           O  
ATOM   1179  CB  ILE   146      42.318  12.489 -22.830  1.00  0.00           C  
ATOM   1180  CG1 ILE   146      43.323  11.710 -21.954  1.00  0.00           C  
ATOM   1181  CG2 ILE   146      41.398  11.495 -23.567  1.00  0.00           C  
ATOM   1182  CD1 ILE   146      42.687  10.924 -20.801  1.00  0.00           C  
ATOM   1183  N   GLN   147      41.498  15.143 -24.472  1.00  0.00           N  
ATOM   1184  CA  GLN   147      40.617  15.866 -25.383  1.00  0.00           C  
ATOM   1185  C   GLN   147      41.364  16.479 -26.566  1.00  0.00           C  
ATOM   1186  O   GLN   147      40.905  16.299 -27.694  1.00  0.00           O  
ATOM   1187  CB  GLN   147      39.841  16.977 -24.673  1.00  0.00           C  
ATOM   1188  CG  GLN   147      38.625  16.460 -23.901  1.00  0.00           C  
ATOM   1189  CD  GLN   147      37.637  17.576 -23.585  1.00  0.00           C  
ATOM   1190  NE2 GLN   147      36.435  17.212 -23.232  1.00  0.00           N  
ATOM   1191  OE1 GLN   147      37.839  18.750 -23.858  1.00  0.00           O  
ATOM   1192  N   GLU   148      42.481  17.172 -26.319  1.00  0.00           N  
ATOM   1193  CA  GLU   148      43.212  17.939 -27.337  1.00  0.00           C  
ATOM   1194  C   GLU   148      43.644  17.077 -28.523  1.00  0.00           C  
ATOM   1195  O   GLU   148      43.340  17.417 -29.665  1.00  0.00           O  
ATOM   1196  CB  GLU   148      44.454  18.599 -26.716  1.00  0.00           C  
ATOM   1197  CG  GLU   148      44.083  19.836 -25.891  1.00  0.00           C  
ATOM   1198  CD  GLU   148      45.322  20.574 -25.362  1.00  0.00           C  
ATOM   1199  OE1 GLU   148      46.261  19.886 -24.901  1.00  0.00           O  
ATOM   1200  OE2 GLU   148      45.223  21.826 -25.285  1.00  0.00           O1-
ATOM   1201  N   THR   149      44.239  15.910 -28.251  1.00  0.00           N  
ATOM   1202  CA  THR   149      44.818  15.064 -29.303  1.00  0.00           C  
ATOM   1203  C   THR   149      44.018  13.789 -29.587  1.00  0.00           C  
ATOM   1204  O   THR   149      44.291  13.129 -30.590  1.00  0.00           O  
ATOM   1205  CB  THR   149      46.295  14.751 -29.021  1.00  0.00           C  
ATOM   1206  CG2 THR   149      47.155  16.013 -28.971  1.00  0.00           C  
ATOM   1207  OG1 THR   149      46.447  14.099 -27.787  1.00  0.00           O  
ATOM   1208  N   GLY   150      43.061  13.392 -28.738  1.00  0.00           N  
ATOM   1209  CA  GLY   150      42.321  12.128 -28.885  1.00  0.00           C  
ATOM   1210  C   GLY   150      43.125  10.880 -28.487  1.00  0.00           C  
ATOM   1211  O   GLY   150      43.177   9.915 -29.256  1.00  0.00           O  
ATOM   1212  N   LEU   151      43.879  10.967 -27.383  1.00  0.00           N  
ATOM   1213  CA  LEU   151      44.927  10.004 -27.006  1.00  0.00           C  
ATOM   1214  C   LEU   151      44.469   8.534 -27.013  1.00  0.00           C  
ATOM   1215  O   LEU   151      43.478   8.165 -26.382  1.00  0.00           O  
ATOM   1216  CB  LEU   151      45.512  10.365 -25.626  1.00  0.00           C  
ATOM   1217  CG  LEU   151      46.465  11.569 -25.567  1.00  0.00           C  
ATOM   1218  CD1 LEU   151      46.898  11.784 -24.116  1.00  0.00           C  
ATOM   1219  CD2 LEU   151      47.721  11.369 -26.421  1.00  0.00           C  
ATOM   1220  N   TYR   152      45.363   7.659 -27.490  1.00  0.00           N  
ATOM   1221  CA  TYR   152      45.270   6.216 -27.281  1.00  0.00           C  
ATOM   1222  C   TYR   152      45.442   5.836 -25.803  1.00  0.00           C  
ATOM   1223  O   TYR   152      46.567   5.908 -25.296  1.00  0.00           O  
ATOM   1224  CB  TYR   152      46.393   5.487 -28.026  1.00  0.00           C  
ATOM   1225  CG  TYR   152      46.343   5.399 -29.530  1.00  0.00           C  
ATOM   1226  CD1 TYR   152      45.282   4.711 -30.152  1.00  0.00           C  
ATOM   1227  CD2 TYR   152      47.432   5.869 -30.292  1.00  0.00           C  
ATOM   1228  CE1 TYR   152      45.289   4.538 -31.543  1.00  0.00           C  
ATOM   1229  CE2 TYR   152      47.447   5.681 -31.682  1.00  0.00           C  
ATOM   1230  CZ  TYR   152      46.374   5.023 -32.316  1.00  0.00           C  
ATOM   1231  OH  TYR   152      46.414   4.845 -33.659  1.00  0.00           O  
ATOM   1232  N   PHE   153      44.503   5.021 -25.314  1.00  0.00           N  
ATOM   1233  CA  PHE   153      44.678   4.194 -24.115  1.00  0.00           C  
ATOM   1234  C   PHE   153      44.401   2.714 -24.390  1.00  0.00           C  
ATOM   1235  O   PHE   153      43.646   2.344 -25.296  1.00  0.00           O  
ATOM   1236  CB  PHE   153      43.835   4.713 -22.941  1.00  0.00           C  
ATOM   1237  CG  PHE   153      44.236   6.101 -22.520  1.00  0.00           C  
ATOM   1238  CD1 PHE   153      43.701   7.188 -23.222  1.00  0.00           C  
ATOM   1239  CD2 PHE   153      45.199   6.312 -21.513  1.00  0.00           C  
ATOM   1240  CE1 PHE   153      44.172   8.475 -22.969  1.00  0.00           C  
ATOM   1241  CE2 PHE   153      45.654   7.615 -21.246  1.00  0.00           C  
ATOM   1242  CZ  PHE   153      45.157   8.696 -21.990  1.00  0.00           C  
ATOM   1243  N   ASN   154      44.827   1.886 -23.448  1.00  0.00           N  
ATOM   1244  CA  ASN   154      44.338   0.540 -23.194  1.00  0.00           C  
ATOM   1245  C   ASN   154      43.771   0.482 -21.752  1.00  0.00           C  
ATOM   1246  O   ASN   154      43.662   1.517 -21.092  1.00  0.00           O  
ATOM   1247  CB  ASN   154      45.477  -0.435 -23.554  1.00  0.00           C  
ATOM   1248  CG  ASN   154      45.030  -1.881 -23.629  1.00  0.00           C  
ATOM   1249  ND2 ASN   154      44.422  -2.220 -24.735  1.00  0.00           N  
ATOM   1250  OD1 ASN   154      44.783  -2.536 -22.632  1.00  0.00           O  
ATOM   1251  N   HIS   155      43.136  -0.640 -21.400  1.00  0.00           N  
ATOM   1252  CA  HIS   155      42.506  -0.853 -20.084  1.00  0.00           C  
ATOM   1253  C   HIS   155      42.909  -2.233 -19.543  1.00  0.00           C  
ATOM   1254  O   HIS   155      42.093  -3.157 -19.498  1.00  0.00           O  
ATOM   1255  CB  HIS   155      40.978  -0.607 -20.143  1.00  0.00           C  
ATOM   1256  CG  HIS   155      40.203  -1.586 -20.996  1.00  0.00           C  
ATOM   1257  CD2 HIS   155      39.333  -2.527 -20.512  1.00  0.00           C  
ATOM   1258  ND1 HIS   155      40.535  -1.943 -22.286  1.00  0.00           N  
ATOM   1259  CE1 HIS   155      39.940  -3.117 -22.561  1.00  0.00           C  
ATOM   1260  NE2 HIS   155      39.171  -3.477 -21.505  1.00  0.00           N  
ATOM   1261  N   ALA   156      44.210  -2.437 -19.363  1.00  0.00           N  
ATOM   1262  CA  ALA   156      44.762  -3.647 -18.762  1.00  0.00           C  
ATOM   1263  C   ALA   156      44.425  -3.682 -17.257  1.00  0.00           C  
ATOM   1264  O   ALA   156      45.185  -3.228 -16.407  1.00  0.00           O  
ATOM   1265  CB  ALA   156      46.257  -3.706 -19.083  1.00  0.00           C  
ATOM   1266  N   ILE   157      43.156  -3.985 -16.982  1.00  0.00           N  
ATOM   1267  CA  ILE   157      42.529  -3.929 -15.654  1.00  0.00           C  
ATOM   1268  C   ILE   157      42.275  -5.345 -15.112  1.00  0.00           C  
ATOM   1269  O   ILE   157      42.580  -5.596 -13.948  1.00  0.00           O  
ATOM   1270  CB  ILE   157      41.247  -3.062 -15.733  1.00  0.00           C  
ATOM   1271  CG1 ILE   157      41.637  -1.590 -16.026  1.00  0.00           C  
ATOM   1272  CG2 ILE   157      40.420  -3.160 -14.443  1.00  0.00           C  
ATOM   1273  CD1 ILE   157      40.457  -0.622 -16.178  1.00  0.00           C  
ATOM   1274  N   VAL   158      41.967  -6.286 -16.014  1.00  0.00           N  
ATOM   1275  CA  VAL   158      41.753  -7.720 -15.750  1.00  0.00           C  
ATOM   1276  C   VAL   158      43.040  -8.354 -15.224  1.00  0.00           C  
ATOM   1277  O   VAL   158      44.103  -8.275 -15.857  1.00  0.00           O  
ATOM   1278  CB  VAL   158      41.280  -8.424 -17.042  1.00  0.00           C  
ATOM   1279  CG1 VAL   158      41.046  -9.935 -16.936  1.00  0.00           C  
ATOM   1280  CG2 VAL   158      39.970  -7.810 -17.561  1.00  0.00           C  
ATOM   1281  N   ASN   159      42.970  -8.879 -14.006  1.00  0.00           N  
ATOM   1282  CA  ASN   159      44.103  -9.507 -13.339  1.00  0.00           C  
ATOM   1283  C   ASN   159      44.396 -10.902 -13.927  1.00  0.00           C  
ATOM   1284  O   ASN   159      43.485 -11.564 -14.423  1.00  0.00           O  
ATOM   1285  CB  ASN   159      43.809  -9.556 -11.837  1.00  0.00           C  
ATOM   1286  CG  ASN   159      43.963  -8.197 -11.186  1.00  0.00           C  
ATOM   1287  ND2 ASN   159      42.887  -7.513 -10.902  1.00  0.00           N  
ATOM   1288  OD1 ASN   159      45.042  -7.619 -11.146  1.00  0.00           O  
ATOM   1289  N   PRO   160      45.651 -11.390 -13.908  1.00  0.00           N  
ATOM   1290  CA  PRO   160      45.934 -12.756 -14.332  1.00  0.00           C  
ATOM   1291  C   PRO   160      45.240 -13.755 -13.391  1.00  0.00           C  
ATOM   1292  O   PRO   160      45.392 -13.616 -12.177  1.00  0.00           O  
ATOM   1293  CB  PRO   160      47.460 -12.907 -14.298  1.00  0.00           C  
ATOM   1294  CG  PRO   160      47.971 -11.463 -14.288  1.00  0.00           C  
ATOM   1295  CD  PRO   160      46.883 -10.736 -13.503  1.00  0.00           C  
ATOM   1296  N   PRO   161      44.621 -14.834 -13.903  1.00  0.00           N  
ATOM   1297  CA  PRO   161      44.235 -15.961 -13.066  1.00  0.00           C  
ATOM   1298  C   PRO   161      45.485 -16.607 -12.459  1.00  0.00           C  
ATOM   1299  O   PRO   161      46.479 -16.820 -13.158  1.00  0.00           O  
ATOM   1300  CB  PRO   161      43.471 -16.933 -13.974  1.00  0.00           C  
ATOM   1301  CG  PRO   161      43.061 -16.071 -15.168  1.00  0.00           C  
ATOM   1302  CD  PRO   161      44.203 -15.063 -15.272  1.00  0.00           C  
ATOM   1303  N   ILE   162      45.388 -17.020 -11.197  1.00  0.00           N  
ATOM   1304  CA  ILE   162      46.413 -17.829 -10.515  1.00  0.00           C  
ATOM   1305  C   ILE   162      45.740 -19.044  -9.875  1.00  0.00           C  
ATOM   1306  O   ILE   162      46.054 -20.174 -10.232  1.00  0.00           O  
ATOM   1307  CB  ILE   162      47.196 -17.013  -9.459  1.00  0.00           C  
ATOM   1308  CG1 ILE   162      47.620 -15.606  -9.938  1.00  0.00           C  
ATOM   1309  CG2 ILE   162      48.429 -17.844  -9.050  1.00  0.00           C  
ATOM   1310  CD1 ILE   162      48.243 -14.753  -8.827  1.00  0.00           C  
ATOM   1311  N   ASP   163      44.645 -18.762  -9.172  1.00  0.00           N  
ATOM   1312  CA  ASP   163      43.404 -19.540  -9.206  1.00  0.00           C  
ATOM   1313  C   ASP   163      42.277 -18.560  -9.648  1.00  0.00           C  
ATOM   1314  O   ASP   163      42.578 -17.447 -10.108  1.00  0.00           O  
ATOM   1315  CB  ASP   163      43.223 -20.203  -7.824  1.00  0.00           C  
ATOM   1316  CG  ASP   163      42.154 -21.301  -7.807  1.00  0.00           C  
ATOM   1317  OD1 ASP   163      40.976 -20.931  -7.591  1.00  0.00           O  
ATOM   1318  OD2 ASP   163      42.416 -22.347  -8.433  1.00  0.00           O1-
ATOM   1319  N   ARG   164      41.000 -18.969  -9.593  1.00  0.00           N  
ATOM   1320  CA  ARG   164      39.839 -18.038  -9.615  1.00  0.00           C  
ATOM   1321  C   ARG   164      38.889 -18.242  -8.425  1.00  0.00           C  
ATOM   1322  O   ARG   164      38.236 -17.294  -7.993  1.00  0.00           O  
ATOM   1323  CB  ARG   164      39.077 -18.141 -10.955  1.00  0.00           C  
ATOM   1324  CG  ARG   164      38.096 -16.961 -11.113  1.00  0.00           C  
ATOM   1325  CD  ARG   164      37.134 -17.086 -12.296  1.00  0.00           C  
ATOM   1326  NE  ARG   164      36.201 -15.940 -12.316  1.00  0.00           N  
ATOM   1327  CZ  ARG   164      35.028 -15.863 -12.911  1.00  0.00           C  
ATOM   1328  NH1 ARG   164      34.554 -16.844 -13.629  1.00  0.00           N1+
ATOM   1329  NH2 ARG   164      34.266 -14.825 -12.764  1.00  0.00           N  
ATOM   1330  N   HIS   165      38.678 -19.491  -7.994  1.00  0.00           N  
ATOM   1331  CA  HIS   165      37.834 -19.804  -6.832  1.00  0.00           C  
ATOM   1332  C   HIS   165      38.515 -19.396  -5.521  1.00  0.00           C  
ATOM   1333  O   HIS   165      37.846 -18.929  -4.601  1.00  0.00           O  
ATOM   1334  CB  HIS   165      37.519 -21.310  -6.813  1.00  0.00           C  
ATOM   1335  CG  HIS   165      36.661 -21.670  -5.625  1.00  0.00           C  
ATOM   1336  CD2 HIS   165      37.098 -22.260  -4.471  1.00  0.00           C  
ATOM   1337  ND1 HIS   165      35.362 -21.245  -5.417  1.00  0.00           N  
ATOM   1338  CE1 HIS   165      35.008 -21.580  -4.160  1.00  0.00           C  
ATOM   1339  NE2 HIS   165      36.048 -22.210  -3.569  1.00  0.00           N  
ATOM   1340  N   LEU   166      39.796 -19.725  -5.400  1.00  0.00           N  
ATOM   1341  CA  LEU   166      40.722 -19.198  -4.409  1.00  0.00           C  
ATOM   1342  C   LEU   166      41.293 -17.871  -4.960  1.00  0.00           C  
ATOM   1343  O   LEU   166      41.370 -17.718  -6.180  1.00  0.00           O  
ATOM   1344  CB  LEU   166      41.828 -20.247  -4.145  1.00  0.00           C  
ATOM   1345  CG  LEU   166      41.330 -21.678  -3.844  1.00  0.00           C  
ATOM   1346  CD1 LEU   166      42.494 -22.660  -3.782  1.00  0.00           C  
ATOM   1347  CD2 LEU   166      40.557 -21.750  -2.524  1.00  0.00           C  
ATOM   1348  N   PRO   167      41.752 -16.927  -4.116  1.00  0.00           N  
ATOM   1349  CA  PRO   167      42.413 -15.713  -4.604  1.00  0.00           C  
ATOM   1350  C   PRO   167      43.761 -16.024  -5.264  1.00  0.00           C  
ATOM   1351  O   PRO   167      44.142 -15.394  -6.249  1.00  0.00           O  
ATOM   1352  CB  PRO   167      42.594 -14.815  -3.374  1.00  0.00           C  
ATOM   1353  CG  PRO   167      41.552 -15.338  -2.386  1.00  0.00           C  
ATOM   1354  CD  PRO   167      41.517 -16.835  -2.686  1.00  0.00           C  
ATOM   1355  N   THR   168      44.538 -16.899  -4.617  1.00  0.00           N  
ATOM   1356  CA  THR   168      45.795 -17.497  -5.082  1.00  0.00           C  
ATOM   1357  C   THR   168      46.352 -18.408  -3.975  1.00  0.00           C  
ATOM   1358  O   THR   168      46.274 -18.043  -2.803  1.00  0.00           O  
ATOM   1359  CB  THR   168      46.839 -16.423  -5.452  1.00  0.00           C  
ATOM   1360  CG2 THR   168      47.201 -15.429  -4.347  1.00  0.00           C  
ATOM   1361  OG1 THR   168      48.005 -17.053  -5.923  1.00  0.00           O  
ATOM   1362  N   ASP   169      47.018 -19.504  -4.352  1.00  0.00           N  
ATOM   1363  CA  ASP   169      47.872 -20.319  -3.461  1.00  0.00           C  
ATOM   1364  C   ASP   169      49.361 -19.910  -3.527  1.00  0.00           C  
ATOM   1365  O   ASP   169      50.227 -20.530  -2.911  1.00  0.00           O  
ATOM   1366  CB  ASP   169      47.724 -21.804  -3.833  1.00  0.00           C  
ATOM   1367  CG  ASP   169      46.380 -22.428  -3.451  1.00  0.00           C  
ATOM   1368  OD1 ASP   169      45.690 -21.870  -2.563  1.00  0.00           O  
ATOM   1369  OD2 ASP   169      46.051 -23.457  -4.069  1.00  0.00           O1-
ATOM   1370  N   LYS   170      49.694 -18.953  -4.400  1.00  0.00           N  
ATOM   1371  CA  LYS   170      51.056 -18.474  -4.676  1.00  0.00           C  
ATOM   1372  C   LYS   170      51.209 -17.030  -4.182  1.00  0.00           C  
ATOM   1373  O   LYS   170      50.307 -16.452  -3.577  1.00  0.00           O  
ATOM   1374  CB  LYS   170      51.360 -18.630  -6.182  1.00  0.00           C  
ATOM   1375  CG  LYS   170      51.239 -20.079  -6.690  1.00  0.00           C  
ATOM   1376  CD  LYS   170      51.565 -20.166  -8.188  1.00  0.00           C  
ATOM   1377  CE  LYS   170      51.358 -21.597  -8.701  1.00  0.00           C  
ATOM   1378  NZ  LYS   170      51.572 -21.685 -10.167  1.00  0.00           N1+
ATOM   1379  N   VAL   171      52.359 -16.414  -4.453  1.00  0.00           N  
ATOM   1380  CA  VAL   171      52.544 -14.981  -4.197  1.00  0.00           C  
ATOM   1381  C   VAL   171      51.571 -14.116  -5.002  1.00  0.00           C  
ATOM   1382  O   VAL   171      51.256 -14.394  -6.160  1.00  0.00           O  
ATOM   1383  CB  VAL   171      53.987 -14.511  -4.434  1.00  0.00           C  
ATOM   1384  CG1 VAL   171      54.930 -15.143  -3.409  1.00  0.00           C  
ATOM   1385  CG2 VAL   171      54.491 -14.804  -5.855  1.00  0.00           C  
ATOM   1386  N   LYS   172      51.233 -12.961  -4.424  1.00  0.00           N  
ATOM   1387  CA  LYS   172      50.398 -11.921  -5.041  1.00  0.00           C  
ATOM   1388  C   LYS   172      51.157 -11.056  -6.063  1.00  0.00           C  
ATOM   1389  O   LYS   172      50.540 -10.204  -6.689  1.00  0.00           O  
ATOM   1390  CB  LYS   172      49.775 -11.052  -3.938  1.00  0.00           C  
ATOM   1391  CG  LYS   172      48.943 -11.856  -2.926  1.00  0.00           C  
ATOM   1392  CD  LYS   172      48.331 -10.924  -1.875  1.00  0.00           C  
ATOM   1393  CE  LYS   172      47.538 -11.742  -0.850  1.00  0.00           C  
ATOM   1394  NZ  LYS   172      46.758 -10.865   0.058  1.00  0.00           N1+
ATOM   1395  N   ASP   173      52.453 -11.300  -6.269  1.00  0.00           N  
ATOM   1396  CA  ASP   173      53.360 -10.492  -7.106  1.00  0.00           C  
ATOM   1397  C   ASP   173      52.994 -10.467  -8.593  1.00  0.00           C  
ATOM   1398  O   ASP   173      53.400  -9.580  -9.333  1.00  0.00           O  
ATOM   1399  CB  ASP   173      54.783 -11.047  -6.955  1.00  0.00           C  
ATOM   1400  CG  ASP   173      55.296 -10.967  -5.518  1.00  0.00           C  
ATOM   1401  OD1 ASP   173      54.831 -10.038  -4.808  1.00  0.00           O  
ATOM   1402  OD2 ASP   173      55.864 -11.969  -5.056  1.00  0.00           O1-
ATOM   1403  N   VAL   174      52.181 -11.431  -9.022  1.00  0.00           N  
ATOM   1404  CA  VAL   174      51.602 -11.513 -10.370  1.00  0.00           C  
ATOM   1405  C   VAL   174      50.561 -10.411 -10.614  1.00  0.00           C  
ATOM   1406  O   VAL   174      50.376  -9.994 -11.755  1.00  0.00           O  
ATOM   1407  CB  VAL   174      50.978 -12.909 -10.532  1.00  0.00           C  
ATOM   1408  CG1 VAL   174      50.203 -13.090 -11.837  1.00  0.00           C  
ATOM   1409  CG2 VAL   174      52.041 -14.013 -10.458  1.00  0.00           C  
ATOM   1410  N   TYR   175      49.914  -9.895  -9.569  1.00  0.00           N  
ATOM   1411  CA  TYR   175      49.059  -8.713  -9.657  1.00  0.00           C  
ATOM   1412  C   TYR   175      49.920  -7.452  -9.587  1.00  0.00           C  
ATOM   1413  O   TYR   175      50.794  -7.362  -8.729  1.00  0.00           O  
ATOM   1414  CB  TYR   175      48.030  -8.728  -8.518  1.00  0.00           C  
ATOM   1415  CG  TYR   175      47.252 -10.024  -8.383  1.00  0.00           C  
ATOM   1416  CD1 TYR   175      46.488 -10.479  -9.469  1.00  0.00           C  
ATOM   1417  CD2 TYR   175      47.303 -10.781  -7.194  1.00  0.00           C  
ATOM   1418  CE1 TYR   175      45.772 -11.683  -9.370  1.00  0.00           C  
ATOM   1419  CE2 TYR   175      46.568 -11.980  -7.081  1.00  0.00           C  
ATOM   1420  CZ  TYR   175      45.805 -12.435  -8.182  1.00  0.00           C  
ATOM   1421  OH  TYR   175      45.107 -13.599  -8.151  1.00  0.00           O  
ATOM   1422  N   ILE   176      49.603  -6.433 -10.395  1.00  0.00           N  
ATOM   1423  CA  ILE   176      50.350  -5.168 -10.349  1.00  0.00           C  
ATOM   1424  C   ILE   176      50.194  -4.517  -8.974  1.00  0.00           C  
ATOM   1425  O   ILE   176      49.098  -4.100  -8.595  1.00  0.00           O  
ATOM   1426  CB  ILE   176      49.997  -4.201 -11.498  1.00  0.00           C  
ATOM   1427  CG1 ILE   176      50.344  -4.862 -12.851  1.00  0.00           C  
ATOM   1428  CG2 ILE   176      50.783  -2.884 -11.329  1.00  0.00           C  
ATOM   1429  CD1 ILE   176      50.004  -4.011 -14.078  1.00  0.00           C  
ATOM   1430  N   LYS   177      51.330  -4.344  -8.303  1.00  0.00           N  
ATOM   1431  CA  LYS   177      51.478  -3.717  -6.990  1.00  0.00           C  
ATOM   1432  C   LYS   177      52.708  -2.809  -6.982  1.00  0.00           C  
ATOM   1433  O   LYS   177      53.496  -2.807  -7.930  1.00  0.00           O  
ATOM   1434  CB  LYS   177      51.538  -4.823  -5.917  1.00  0.00           C  
ATOM   1435  CG  LYS   177      52.802  -5.704  -5.990  1.00  0.00           C  
ATOM   1436  CD  LYS   177      52.855  -6.733  -4.848  1.00  0.00           C  
ATOM   1437  CE  LYS   177      54.271  -6.956  -4.286  1.00  0.00           C  
ATOM   1438  NZ  LYS   177      55.250  -7.437  -5.291  1.00  0.00           N1+
ATOM   1439  N   LEU   178      52.907  -2.079  -5.889  1.00  0.00           N  
ATOM   1440  CA  LEU   178      54.177  -1.407  -5.611  1.00  0.00           C  
ATOM   1441  C   LEU   178      55.299  -2.452  -5.539  1.00  0.00           C  
ATOM   1442  O   LEU   178      55.167  -3.440  -4.816  1.00  0.00           O  
ATOM   1443  CB  LEU   178      54.145  -0.667  -4.258  1.00  0.00           C  
ATOM   1444  CG  LEU   178      53.157   0.494  -4.054  1.00  0.00           C  
ATOM   1445  CD1 LEU   178      51.695   0.085  -4.219  1.00  0.00           C  
ATOM   1446  CD2 LEU   178      53.340   0.985  -2.620  1.00  0.00           C  
ATOM   1447  N   GLU   179      56.472  -2.073  -6.035  1.00  0.00           N  
ATOM   1448  CA  GLU   179      57.739  -2.537  -5.471  1.00  0.00           C  
ATOM   1449  C   GLU   179      58.203  -1.569  -4.373  1.00  0.00           C  
ATOM   1450  O   GLU   179      58.434  -1.966  -3.234  1.00  0.00           O  
ATOM   1451  CB  GLU   179      58.795  -2.657  -6.582  1.00  0.00           C  
ATOM   1452  CG  GLU   179      59.982  -3.506  -6.106  1.00  0.00           C  
ATOM   1453  CD  GLU   179      59.689  -5.021  -6.067  1.00  0.00           C  
ATOM   1454  OE1 GLU   179      58.543  -5.438  -6.382  1.00  0.00           O  
ATOM   1455  OE2 GLU   179      60.602  -5.749  -5.628  1.00  0.00           O1-
ATOM   1456  N   LYS   180      58.242  -0.265  -4.691  1.00  0.00           N  
ATOM   1457  CA  LYS   180      58.498   0.822  -3.734  1.00  0.00           C  
ATOM   1458  C   LYS   180      58.033   2.182  -4.258  1.00  0.00           C  
ATOM   1459  O   LYS   180      57.958   2.411  -5.463  1.00  0.00           O  
ATOM   1460  CB  LYS   180      59.985   0.856  -3.329  1.00  0.00           C  
ATOM   1461  CG  LYS   180      60.965   1.076  -4.493  1.00  0.00           C  
ATOM   1462  CD  LYS   180      62.406   1.038  -3.962  1.00  0.00           C  
ATOM   1463  CE  LYS   180      63.443   1.231  -5.075  1.00  0.00           C  
ATOM   1464  NZ  LYS   180      63.519   0.052  -5.978  1.00  0.00           N1+
ATOM   1465  N   GLU   181      57.830   3.110  -3.333  1.00  0.00           N  
ATOM   1466  CA  GLU   181      57.584   4.533  -3.597  1.00  0.00           C  
ATOM   1467  C   GLU   181      58.919   5.305  -3.717  1.00  0.00           C  
ATOM   1468  O   GLU   181      59.938   4.870  -3.170  1.00  0.00           O  
ATOM   1469  CB  GLU   181      56.680   5.039  -2.462  1.00  0.00           C  
ATOM   1470  CG  GLU   181      56.018   6.392  -2.718  1.00  0.00           C  
ATOM   1471  CD  GLU   181      55.160   6.813  -1.513  1.00  0.00           C  
ATOM   1472  OE1 GLU   181      54.324   5.978  -1.071  1.00  0.00           O  
ATOM   1473  OE2 GLU   181      55.248   7.980  -1.096  1.00  0.00           O1-
ATOM   1474  N   THR   182      58.953   6.387  -4.503  1.00  0.00           N  
ATOM   1475  CA  THR   182      60.114   7.283  -4.676  1.00  0.00           C  
ATOM   1476  C   THR   182      59.663   8.752  -4.755  1.00  0.00           C  
ATOM   1477  O   THR   182      58.498   9.041  -5.038  1.00  0.00           O  
ATOM   1478  CB  THR   182      60.958   6.936  -5.925  1.00  0.00           C  
ATOM   1479  CG2 THR   182      61.308   5.453  -6.078  1.00  0.00           C  
ATOM   1480  OG1 THR   182      60.341   7.333  -7.134  1.00  0.00           O  
ATOM   1481  N   ASP   183      60.610   9.695  -4.691  1.00  0.00           N  
ATOM   1482  CA  ASP   183      60.314  11.128  -4.878  1.00  0.00           C  
ATOM   1483  C   ASP   183      59.690  11.431  -6.254  1.00  0.00           C  
ATOM   1484  O   ASP   183      58.803  12.273  -6.381  1.00  0.00           O  
ATOM   1485  CB  ASP   183      61.610  11.947  -4.762  1.00  0.00           C  
ATOM   1486  CG  ASP   183      62.254  11.922  -3.375  1.00  0.00           C  
ATOM   1487  OD1 ASP   183      61.503  11.869  -2.377  1.00  0.00           O  
ATOM   1488  OD2 ASP   183      63.497  11.800  -3.346  1.00  0.00           O1-
ATOM   1489  N   ALA   184      60.136  10.725  -7.300  1.00  0.00           N  
ATOM   1490  CA  ALA   184      59.675  10.935  -8.672  1.00  0.00           C  
ATOM   1491  C   ALA   184      58.341  10.235  -8.993  1.00  0.00           C  
ATOM   1492  O   ALA   184      57.637  10.649  -9.920  1.00  0.00           O  
ATOM   1493  CB  ALA   184      60.788  10.471  -9.620  1.00  0.00           C  
ATOM   1494  N   GLY   185      58.012   9.141  -8.300  1.00  0.00           N  
ATOM   1495  CA  GLY   185      56.846   8.330  -8.631  1.00  0.00           C  
ATOM   1496  C   GLY   185      56.679   7.080  -7.774  1.00  0.00           C  
ATOM   1497  O   GLY   185      57.209   6.958  -6.675  1.00  0.00           O  
ATOM   1498  N   ILE   186      56.010   6.084  -8.342  1.00  0.00           N  
ATOM   1499  CA  ILE   186      55.856   4.757  -7.744  1.00  0.00           C  
ATOM   1500  C   ILE   186      56.465   3.744  -8.709  1.00  0.00           C  
ATOM   1501  O   ILE   186      56.105   3.715  -9.886  1.00  0.00           O  
ATOM   1502  CB  ILE   186      54.373   4.463  -7.434  1.00  0.00           C  
ATOM   1503  CG1 ILE   186      53.724   5.561  -6.553  1.00  0.00           C  
ATOM   1504  CG2 ILE   186      54.268   3.097  -6.729  1.00  0.00           C  
ATOM   1505  CD1 ILE   186      52.194   5.481  -6.528  1.00  0.00           C  
ATOM   1506  N   ILE   187      57.391   2.918  -8.227  1.00  0.00           N  
ATOM   1507  CA  ILE   187      57.909   1.780  -8.988  1.00  0.00           C  
ATOM   1508  C   ILE   187      56.951   0.610  -8.780  1.00  0.00           C  
ATOM   1509  O   ILE   187      56.693   0.226  -7.636  1.00  0.00           O  
ATOM   1510  CB  ILE   187      59.364   1.443  -8.595  1.00  0.00           C  
ATOM   1511  CG1 ILE   187      60.277   2.669  -8.830  1.00  0.00           C  
ATOM   1512  CG2 ILE   187      59.847   0.254  -9.441  1.00  0.00           C  
ATOM   1513  CD1 ILE   187      61.733   2.482  -8.386  1.00  0.00           C  
ATOM   1514  N   VAL   188      56.414   0.062  -9.870  1.00  0.00           N  
ATOM   1515  CA  VAL   188      55.432  -1.033  -9.848  1.00  0.00           C  
ATOM   1516  C   VAL   188      55.937  -2.263 -10.593  1.00  0.00           C  
ATOM   1517  O   VAL   188      56.540  -2.146 -11.662  1.00  0.00           O  
ATOM   1518  CB  VAL   188      54.050  -0.601 -10.381  1.00  0.00           C  
ATOM   1519  CG1 VAL   188      53.452   0.537  -9.545  1.00  0.00           C  
ATOM   1520  CG2 VAL   188      54.062  -0.166 -11.852  1.00  0.00           C  
ATOM   1521  N   SER   189      55.501  -3.432 -10.126  1.00  0.00           N  
ATOM   1522  CA  SER   189      55.745  -4.720 -10.780  1.00  0.00           C  
ATOM   1523  C   SER   189      54.494  -5.597 -10.748  1.00  0.00           C  
ATOM   1524  O   SER   189      53.683  -5.499  -9.824  1.00  0.00           O  
ATOM   1525  CB  SER   189      56.918  -5.464 -10.129  1.00  0.00           C  
ATOM   1526  OG  SER   189      58.099  -4.690 -10.198  1.00  0.00           O  
ATOM   1527  N   GLY   190      54.323  -6.432 -11.773  1.00  0.00           N  
ATOM   1528  CA  GLY   190      53.239  -7.409 -11.900  1.00  0.00           C  
ATOM   1529  C   GLY   190      52.779  -7.589 -13.346  1.00  0.00           C  
ATOM   1530  O   GLY   190      53.424  -7.137 -14.290  1.00  0.00           O  
ATOM   1531  N   ALA   191      51.615  -8.203 -13.542  1.00  0.00           N  
ATOM   1532  CA  ALA   191      51.036  -8.427 -14.861  1.00  0.00           C  
ATOM   1533  C   ALA   191      49.516  -8.192 -14.887  1.00  0.00           C  
ATOM   1534  O   ALA   191      48.835  -8.114 -13.862  1.00  0.00           O  
ATOM   1535  CB  ALA   191      51.427  -9.838 -15.326  1.00  0.00           C  
ATOM   1536  N   LYS   192      48.983  -8.083 -16.104  1.00  0.00           N  
ATOM   1537  CA  LYS   192      47.553  -8.026 -16.437  1.00  0.00           C  
ATOM   1538  C   LYS   192      47.314  -8.858 -17.690  1.00  0.00           C  
ATOM   1539  O   LYS   192      48.162  -8.915 -18.578  1.00  0.00           O  
ATOM   1540  CB  LYS   192      47.114  -6.575 -16.676  1.00  0.00           C  
ATOM   1541  CG  LYS   192      47.166  -5.676 -15.435  1.00  0.00           C  
ATOM   1542  CD  LYS   192      46.044  -5.976 -14.436  1.00  0.00           C  
ATOM   1543  CE  LYS   192      45.990  -4.882 -13.369  1.00  0.00           C  
ATOM   1544  NZ  LYS   192      44.897  -5.138 -12.405  1.00  0.00           N1+
ATOM   1545  N   VAL   193      46.122  -9.416 -17.836  1.00  0.00           N  
ATOM   1546  CA  VAL   193      45.754 -10.224 -19.011  1.00  0.00           C  
ATOM   1547  C   VAL   193      44.639  -9.554 -19.801  1.00  0.00           C  
ATOM   1548  O   VAL   193      44.024  -8.595 -19.342  1.00  0.00           O  
ATOM   1549  CB  VAL   193      45.396 -11.667 -18.614  1.00  0.00           C  
ATOM   1550  CG1 VAL   193      46.601 -12.394 -18.010  1.00  0.00           C  
ATOM   1551  CG2 VAL   193      44.239 -11.710 -17.622  1.00  0.00           C  
ATOM   1552  N   VAL   194      44.385 -10.043 -21.019  1.00  0.00           N  
ATOM   1553  CA  VAL   194      43.279  -9.562 -21.866  1.00  0.00           C  
ATOM   1554  C   VAL   194      43.354  -8.033 -22.046  1.00  0.00           C  
ATOM   1555  O   VAL   194      42.337  -7.335 -22.117  1.00  0.00           O  
ATOM   1556  CB  VAL   194      41.906 -10.075 -21.356  1.00  0.00           C  
ATOM   1557  CG1 VAL   194      40.811  -9.986 -22.426  1.00  0.00           C  
ATOM   1558  CG2 VAL   194      41.943 -11.557 -20.953  1.00  0.00           C  
ATOM   1559  N   ALA   195      44.575  -7.516 -22.247  1.00  0.00           N  
ATOM   1560  CA  ALA   195      44.887  -6.126 -22.596  1.00  0.00           C  
ATOM   1561  C   ALA   195      44.483  -5.818 -24.053  1.00  0.00           C  
ATOM   1562  O   ALA   195      45.278  -5.361 -24.872  1.00  0.00           O  
ATOM   1563  CB  ALA   195      46.371  -5.858 -22.299  1.00  0.00           C  
ATOM   1564  N   THR   196      43.246  -6.174 -24.397  1.00  0.00           N  
ATOM   1565  CA  THR   196      42.704  -6.285 -25.749  1.00  0.00           C  
ATOM   1566  C   THR   196      42.945  -4.989 -26.526  1.00  0.00           C  
ATOM   1567  O   THR   196      42.510  -3.920 -26.076  1.00  0.00           O  
ATOM   1568  CB  THR   196      41.193  -6.532 -25.695  1.00  0.00           C  
ATOM   1569  CG2 THR   196      40.652  -6.907 -27.070  1.00  0.00           C  
ATOM   1570  OG1 THR   196      40.723  -7.472 -24.750  1.00  0.00           O  
ATOM   1571  N   ASN   197      43.586  -5.089 -27.694  1.00  0.00           N  
ATOM   1572  CA  ASN   197      44.025  -3.956 -28.524  1.00  0.00           C  
ATOM   1573  C   ASN   197      44.983  -2.973 -27.811  1.00  0.00           C  
ATOM   1574  O   ASN   197      44.609  -1.840 -27.486  1.00  0.00           O  
ATOM   1575  CB  ASN   197      42.807  -3.252 -29.151  1.00  0.00           C  
ATOM   1576  CG  ASN   197      43.210  -2.353 -30.306  1.00  0.00           C  
ATOM   1577  ND2 ASN   197      42.490  -1.282 -30.536  1.00  0.00           N  
ATOM   1578  OD1 ASN   197      44.215  -2.565 -30.962  1.00  0.00           O  
ATOM   1579  N   SER   198      46.165  -3.463 -27.426  1.00  0.00           N  
ATOM   1580  CA  SER   198      47.230  -2.722 -26.712  1.00  0.00           C  
ATOM   1581  C   SER   198      48.491  -2.452 -27.540  1.00  0.00           C  
ATOM   1582  O   SER   198      49.178  -1.470 -27.277  1.00  0.00           O  
ATOM   1583  CB  SER   198      47.649  -3.492 -25.459  1.00  0.00           C  
ATOM   1584  OG  SER   198      47.767  -4.862 -25.784  1.00  0.00           O  
ATOM   1585  N   ALA   199      48.763  -3.236 -28.590  1.00  0.00           N  
ATOM   1586  CA  ALA   199      49.951  -3.032 -29.425  1.00  0.00           C  
ATOM   1587  C   ALA   199      49.928  -1.670 -30.152  1.00  0.00           C  
ATOM   1588  O   ALA   199      50.926  -0.957 -30.180  1.00  0.00           O  
ATOM   1589  CB  ALA   199      50.053  -4.206 -30.408  1.00  0.00           C  
ATOM   1590  N   LEU   200      48.731  -1.221 -30.545  1.00  0.00           N  
ATOM   1591  CA  LEU   200      48.476   0.059 -31.210  1.00  0.00           C  
ATOM   1592  C   LEU   200      48.086   1.186 -30.225  1.00  0.00           C  
ATOM   1593  O   LEU   200      47.187   1.969 -30.526  1.00  0.00           O  
ATOM   1594  CB  LEU   200      47.410  -0.150 -32.310  1.00  0.00           C  
ATOM   1595  CG  LEU   200      47.740  -1.191 -33.396  1.00  0.00           C  
ATOM   1596  CD1 LEU   200      46.510  -1.398 -34.278  1.00  0.00           C  
ATOM   1597  CD2 LEU   200      48.900  -0.752 -34.289  1.00  0.00           C  
ATOM   1598  N   THR   201      48.624   1.213 -28.995  1.00  0.00           N  
ATOM   1599  CA  THR   201      48.286   2.264 -28.007  1.00  0.00           C  
ATOM   1600  C   THR   201      49.507   3.008 -27.447  1.00  0.00           C  
ATOM   1601  O   THR   201      50.586   2.441 -27.306  1.00  0.00           O  
ATOM   1602  CB  THR   201      47.328   1.771 -26.896  1.00  0.00           C  
ATOM   1603  CG2 THR   201      46.034   1.184 -27.464  1.00  0.00           C  
ATOM   1604  OG1 THR   201      47.847   0.770 -26.058  1.00  0.00           O  
ATOM   1605  N   HIS   202      49.360   4.303 -27.122  1.00  0.00           N  
ATOM   1606  CA  HIS   202      50.411   5.110 -26.460  1.00  0.00           C  
ATOM   1607  C   HIS   202      50.424   4.899 -24.950  1.00  0.00           C  
ATOM   1608  O   HIS   202      51.487   4.888 -24.342  1.00  0.00           O  
ATOM   1609  CB  HIS   202      50.265   6.610 -26.790  1.00  0.00           C  
ATOM   1610  CG  HIS   202      51.500   7.434 -26.448  1.00  0.00           C  
ATOM   1611  CD2 HIS   202      52.249   8.151 -27.345  1.00  0.00           C  
ATOM   1612  ND1 HIS   202      52.188   7.454 -25.239  1.00  0.00           N  
ATOM   1613  CE1 HIS   202      53.336   8.139 -25.412  1.00  0.00           C  
ATOM   1614  NE2 HIS   202      53.387   8.589 -26.684  1.00  0.00           N  
ATOM   1615  N   TYR   203      49.251   4.793 -24.343  1.00  0.00           N  
ATOM   1616  CA  TYR   203      49.110   4.611 -22.909  1.00  0.00           C  
ATOM   1617  C   TYR   203      48.257   3.381 -22.611  1.00  0.00           C  
ATOM   1618  O   TYR   203      47.511   2.882 -23.453  1.00  0.00           O  
ATOM   1619  CB  TYR   203      48.522   5.889 -22.299  1.00  0.00           C  
ATOM   1620  CG  TYR   203      49.361   7.142 -22.499  1.00  0.00           C  
ATOM   1621  CD1 TYR   203      50.511   7.343 -21.712  1.00  0.00           C  
ATOM   1622  CD2 TYR   203      48.970   8.116 -23.441  1.00  0.00           C  
ATOM   1623  CE1 TYR   203      51.278   8.510 -21.867  1.00  0.00           C  
ATOM   1624  CE2 TYR   203      49.727   9.293 -23.587  1.00  0.00           C  
ATOM   1625  CZ  TYR   203      50.884   9.491 -22.798  1.00  0.00           C  
ATOM   1626  OH  TYR   203      51.624  10.621 -22.916  1.00  0.00           O  
ATOM   1627  N   ASN   204      48.272   2.985 -21.353  1.00  0.00           N  
ATOM   1628  CA  ASN   204      47.385   2.049 -20.701  1.00  0.00           C  
ATOM   1629  C   ASN   204      46.807   2.751 -19.464  1.00  0.00           C  
ATOM   1630  O   ASN   204      47.432   3.663 -18.921  1.00  0.00           O  
ATOM   1631  CB  ASN   204      48.197   0.783 -20.365  1.00  0.00           C  
ATOM   1632  CG  ASN   204      47.379  -0.487 -20.459  1.00  0.00           C  
ATOM   1633  ND2 ASN   204      47.920  -1.490 -21.111  1.00  0.00           N  
ATOM   1634  OD1 ASN   204      46.177  -0.500 -20.234  1.00  0.00           O  
ATOM   1635  N   MET   205      45.626   2.345 -19.015  1.00  0.00           N  
ATOM   1636  CA  MET   205      45.143   2.694 -17.680  1.00  0.00           C  
ATOM   1637  C   MET   205      45.077   1.416 -16.859  1.00  0.00           C  
ATOM   1638  O   MET   205      44.417   0.449 -17.257  1.00  0.00           O  
ATOM   1639  CB  MET   205      43.789   3.406 -17.718  1.00  0.00           C  
ATOM   1640  CG  MET   205      43.835   4.737 -18.471  1.00  0.00           C  
ATOM   1641  SD  MET   205      42.257   5.621 -18.368  1.00  0.00           S  
ATOM   1642  CE  MET   205      42.599   7.103 -19.350  1.00  0.00           C  
ATOM   1643  N   ILE   206      45.847   1.402 -15.778  1.00  0.00           N  
ATOM   1644  CA  ILE   206      45.950   0.287 -14.848  1.00  0.00           C  
ATOM   1645  C   ILE   206      45.061   0.599 -13.649  1.00  0.00           C  
ATOM   1646  O   ILE   206      45.103   1.697 -13.100  1.00  0.00           O  
ATOM   1647  CB  ILE   206      47.418   0.048 -14.437  1.00  0.00           C  
ATOM   1648  CG1 ILE   206      48.386  -0.045 -15.641  1.00  0.00           C  
ATOM   1649  CG2 ILE   206      47.519  -1.216 -13.567  1.00  0.00           C  
ATOM   1650  CD1 ILE   206      48.048  -1.112 -16.691  1.00  0.00           C  
ATOM   1651  N   GLY   207      44.229  -0.367 -13.284  1.00  0.00           N  
ATOM   1652  CA  GLY   207      43.360  -0.356 -12.112  1.00  0.00           C  
ATOM   1653  C   GLY   207      42.972  -1.794 -11.767  1.00  0.00           C  
ATOM   1654  O   GLY   207      43.536  -2.737 -12.328  1.00  0.00           O  
ATOM   1655  N   PHE   208      41.974  -1.974 -10.907  1.00  0.00           N  
ATOM   1656  CA  PHE   208      41.435  -3.290 -10.542  1.00  0.00           C  
ATOM   1657  C   PHE   208      39.963  -3.452 -10.961  1.00  0.00           C  
ATOM   1658  O   PHE   208      39.370  -2.508 -11.488  1.00  0.00           O  
ATOM   1659  CB  PHE   208      41.690  -3.524  -9.051  1.00  0.00           C  
ATOM   1660  CG  PHE   208      43.131  -3.898  -8.750  1.00  0.00           C  
ATOM   1661  CD1 PHE   208      44.132  -2.910  -8.649  1.00  0.00           C  
ATOM   1662  CD2 PHE   208      43.478  -5.255  -8.614  1.00  0.00           C  
ATOM   1663  CE1 PHE   208      45.470  -3.282  -8.425  1.00  0.00           C  
ATOM   1664  CE2 PHE   208      44.816  -5.627  -8.395  1.00  0.00           C  
ATOM   1665  CZ  PHE   208      45.809  -4.639  -8.296  1.00  0.00           C  
ATOM   1666  N   GLY   209      39.482  -4.698 -10.956  1.00  0.00           N  
ATOM   1667  CA  GLY   209      38.244  -5.120 -11.603  1.00  0.00           C  
ATOM   1668  C   GLY   209      36.976  -4.380 -11.168  1.00  0.00           C  
ATOM   1669  O   GLY   209      36.827  -3.879 -10.053  1.00  0.00           O  
ATOM   1670  N   SER   210      35.998  -4.363 -12.077  1.00  0.00           N  
ATOM   1671  CA  SER   210      34.655  -3.815 -11.826  1.00  0.00           C  
ATOM   1672  C   SER   210      33.779  -4.735 -10.965  1.00  0.00           C  
ATOM   1673  O   SER   210      32.725  -4.302 -10.493  1.00  0.00           O  
ATOM   1674  CB  SER   210      33.930  -3.466 -13.142  1.00  0.00           C  
ATOM   1675  OG  SER   210      34.591  -3.951 -14.308  1.00  0.00           O  
ATOM   1676  N   ALA   211      34.109  -6.026 -10.864  1.00  0.00           N  
ATOM   1677  CA  ALA   211      33.402  -6.952  -9.977  1.00  0.00           C  
ATOM   1678  C   ALA   211      34.016  -6.952  -8.567  1.00  0.00           C  
ATOM   1679  O   ALA   211      33.276  -6.821  -7.587  1.00  0.00           O  
ATOM   1680  CB  ALA   211      33.403  -8.342 -10.618  1.00  0.00           C  
ATOM   1681  N   GLN   212      35.351  -6.934  -8.478  1.00  0.00           N  
ATOM   1682  CA  GLN   212      36.092  -6.788  -7.227  1.00  0.00           C  
ATOM   1683  C   GLN   212      37.453  -6.098  -7.411  1.00  0.00           C  
ATOM   1684  O   GLN   212      38.058  -6.121  -8.477  1.00  0.00           O  
ATOM   1685  CB  GLN   212      36.245  -8.163  -6.558  1.00  0.00           C  
ATOM   1686  CG  GLN   212      37.061  -9.191  -7.360  1.00  0.00           C  
ATOM   1687  CD  GLN   212      37.041 -10.539  -6.651  1.00  0.00           C  
ATOM   1688  NE2 GLN   212      36.262 -11.471  -7.154  1.00  0.00           N  
ATOM   1689  OE1 GLN   212      37.368 -10.660  -5.482  1.00  0.00           O  
ATOM   1690  N   VAL   213      37.992  -5.577  -6.307  1.00  0.00           N  
ATOM   1691  CA  VAL   213      39.424  -5.271  -6.179  1.00  0.00           C  
ATOM   1692  C   VAL   213      40.092  -6.471  -5.503  1.00  0.00           C  
ATOM   1693  O   VAL   213      39.549  -6.979  -4.526  1.00  0.00           O  
ATOM   1694  CB  VAL   213      39.645  -3.966  -5.393  1.00  0.00           C  
ATOM   1695  CG1 VAL   213      41.129  -3.583  -5.313  1.00  0.00           C  
ATOM   1696  CG2 VAL   213      38.910  -2.779  -6.030  1.00  0.00           C  
ATOM   1697  N   MET   214      41.261  -6.896  -5.997  1.00  0.00           N  
ATOM   1698  CA  MET   214      41.816  -8.251  -5.790  1.00  0.00           C  
ATOM   1699  C   MET   214      41.884  -8.721  -4.325  1.00  0.00           C  
ATOM   1700  O   MET   214      41.592  -9.877  -4.033  1.00  0.00           O  
ATOM   1701  CB  MET   214      43.202  -8.292  -6.469  1.00  0.00           C  
ATOM   1702  CG  MET   214      43.999  -9.610  -6.417  1.00  0.00           C  
ATOM   1703  SD  MET   214      44.669 -10.168  -4.817  1.00  0.00           S  
ATOM   1704  CE  MET   214      45.827  -8.831  -4.471  1.00  0.00           C  
ATOM   1705  N   GLY   215      42.253  -7.843  -3.390  1.00  0.00           N  
ATOM   1706  CA  GLY   215      42.274  -8.171  -1.965  1.00  0.00           C  
ATOM   1707  C   GLY   215      42.576  -6.958  -1.093  1.00  0.00           C  
ATOM   1708  O   GLY   215      43.237  -6.031  -1.553  1.00  0.00           O  
ATOM   1709  N   GLU   216      42.131  -6.988   0.167  1.00  0.00           N  
ATOM   1710  CA  GLU   216      42.124  -5.845   1.104  1.00  0.00           C  
ATOM   1711  C   GLU   216      43.529  -5.466   1.621  1.00  0.00           C  
ATOM   1712  O   GLU   216      43.884  -5.687   2.776  1.00  0.00           O  
ATOM   1713  CB  GLU   216      41.113  -6.096   2.248  1.00  0.00           C  
ATOM   1714  CG  GLU   216      39.686  -6.310   1.710  1.00  0.00           C  
ATOM   1715  CD  GLU   216      38.575  -6.046   2.739  1.00  0.00           C  
ATOM   1716  OE1 GLU   216      38.511  -6.823   3.714  1.00  0.00           O  
ATOM   1717  OE2 GLU   216      37.653  -5.257   2.387  1.00  0.00           O1-
ATOM   1718  N   ASN   217      44.377  -4.965   0.723  1.00  0.00           N  
ATOM   1719  CA  ASN   217      45.707  -4.440   1.012  1.00  0.00           C  
ATOM   1720  C   ASN   217      45.936  -3.181   0.139  1.00  0.00           C  
ATOM   1721  O   ASN   217      45.725  -3.248  -1.077  1.00  0.00           O  
ATOM   1722  CB  ASN   217      46.724  -5.584   0.799  1.00  0.00           C  
ATOM   1723  CG  ASN   217      48.182  -5.160   0.907  1.00  0.00           C  
ATOM   1724  ND2 ASN   217      49.078  -6.054   1.248  1.00  0.00           N  
ATOM   1725  OD1 ASN   217      48.557  -4.055   0.580  1.00  0.00           O  
ATOM   1726  N   PRO   218      46.364  -2.039   0.718  1.00  0.00           N  
ATOM   1727  CA  PRO   218      46.498  -0.769   0.002  1.00  0.00           C  
ATOM   1728  C   PRO   218      47.564  -0.775  -1.113  1.00  0.00           C  
ATOM   1729  O   PRO   218      47.490   0.063  -2.010  1.00  0.00           O  
ATOM   1730  CB  PRO   218      46.827   0.267   1.079  1.00  0.00           C  
ATOM   1731  CG  PRO   218      47.540  -0.553   2.150  1.00  0.00           C  
ATOM   1732  CD  PRO   218      46.762  -1.863   2.110  1.00  0.00           C  
ATOM   1733  N   ASP   219      48.473  -1.754  -1.149  1.00  0.00           N  
ATOM   1734  CA  ASP   219      49.439  -1.915  -2.242  1.00  0.00           C  
ATOM   1735  C   ASP   219      48.785  -2.374  -3.557  1.00  0.00           C  
ATOM   1736  O   ASP   219      49.304  -2.129  -4.642  1.00  0.00           O  
ATOM   1737  CB  ASP   219      50.538  -2.895  -1.835  1.00  0.00           C  
ATOM   1738  CG  ASP   219      51.381  -2.440  -0.634  1.00  0.00           C  
ATOM   1739  OD1 ASP   219      51.473  -1.204  -0.381  1.00  0.00           O  
ATOM   1740  OD2 ASP   219      51.910  -3.310   0.071  1.00  0.00           O1-
ATOM   1741  N   PHE   220      47.562  -2.905  -3.471  1.00  0.00           N  
ATOM   1742  CA  PHE   220      46.689  -3.288  -4.594  1.00  0.00           C  
ATOM   1743  C   PHE   220      45.523  -2.287  -4.765  1.00  0.00           C  
ATOM   1744  O   PHE   220      44.539  -2.563  -5.446  1.00  0.00           O  
ATOM   1745  CB  PHE   220      46.235  -4.750  -4.412  1.00  0.00           C  
ATOM   1746  CG  PHE   220      47.370  -5.733  -4.148  1.00  0.00           C  
ATOM   1747  CD1 PHE   220      47.853  -5.899  -2.836  1.00  0.00           C  
ATOM   1748  CD2 PHE   220      47.975  -6.448  -5.200  1.00  0.00           C  
ATOM   1749  CE1 PHE   220      48.921  -6.773  -2.568  1.00  0.00           C  
ATOM   1750  CE2 PHE   220      49.037  -7.334  -4.931  1.00  0.00           C  
ATOM   1751  CZ  PHE   220      49.509  -7.495  -3.618  1.00  0.00           C  
ATOM   1752  N   ALA   221      45.643  -1.097  -4.162  1.00  0.00           N  
ATOM   1753  CA  ALA   221      44.699   0.019  -4.255  1.00  0.00           C  
ATOM   1754  C   ALA   221      45.300   1.211  -5.028  1.00  0.00           C  
ATOM   1755  O   ALA   221      45.234   2.366  -4.603  1.00  0.00           O  
ATOM   1756  CB  ALA   221      44.213   0.382  -2.853  1.00  0.00           C  
ATOM   1757  N   LEU   222      45.998   0.900  -6.120  1.00  0.00           N  
ATOM   1758  CA  LEU   222      46.723   1.846  -6.963  1.00  0.00           C  
ATOM   1759  C   LEU   222      46.142   1.814  -8.389  1.00  0.00           C  
ATOM   1760  O   LEU   222      45.975   0.749  -8.985  1.00  0.00           O  
ATOM   1761  CB  LEU   222      48.226   1.521  -6.834  1.00  0.00           C  
ATOM   1762  CG  LEU   222      49.188   2.198  -7.826  1.00  0.00           C  
ATOM   1763  CD1 LEU   222      49.112   3.726  -7.881  1.00  0.00           C  
ATOM   1764  CD2 LEU   222      50.627   1.824  -7.481  1.00  0.00           C  
ATOM   1765  N   MET   223      45.765   2.987  -8.899  1.00  0.00           N  
ATOM   1766  CA  MET   223      45.238   3.214 -10.247  1.00  0.00           C  
ATOM   1767  C   MET   223      46.010   4.358 -10.907  1.00  0.00           C  
ATOM   1768  O   MET   223      46.209   5.404 -10.287  1.00  0.00           O  
ATOM   1769  CB  MET   223      43.738   3.535 -10.180  1.00  0.00           C  
ATOM   1770  CG  MET   223      43.094   3.727 -11.560  1.00  0.00           C  
ATOM   1771  SD  MET   223      41.372   4.284 -11.506  1.00  0.00           S  
ATOM   1772  CE  MET   223      40.561   2.760 -10.965  1.00  0.00           C  
ATOM   1773  N   PHE   224      46.443   4.174 -12.154  1.00  0.00           N  
ATOM   1774  CA  PHE   224      47.364   5.097 -12.823  1.00  0.00           C  
ATOM   1775  C   PHE   224      47.361   4.961 -14.353  1.00  0.00           C  
ATOM   1776  O   PHE   224      46.946   3.947 -14.921  1.00  0.00           O  
ATOM   1777  CB  PHE   224      48.785   4.872 -12.277  1.00  0.00           C  
ATOM   1778  CG  PHE   224      49.320   3.463 -12.448  1.00  0.00           C  
ATOM   1779  CD1 PHE   224      49.030   2.482 -11.483  1.00  0.00           C  
ATOM   1780  CD2 PHE   224      50.133   3.135 -13.546  1.00  0.00           C  
ATOM   1781  CE1 PHE   224      49.570   1.189 -11.590  1.00  0.00           C  
ATOM   1782  CE2 PHE   224      50.671   1.842 -13.653  1.00  0.00           C  
ATOM   1783  CZ  PHE   224      50.400   0.874 -12.676  1.00  0.00           C  
ATOM   1784  N   VAL   225      47.938   5.963 -15.016  1.00  0.00           N  
ATOM   1785  CA  VAL   225      48.271   5.953 -16.445  1.00  0.00           C  
ATOM   1786  C   VAL   225      49.673   5.365 -16.646  1.00  0.00           C  
ATOM   1787  O   VAL   225      50.671   5.963 -16.253  1.00  0.00           O  
ATOM   1788  CB  VAL   225      48.168   7.375 -17.037  1.00  0.00           C  
ATOM   1789  CG1 VAL   225      48.455   7.350 -18.542  1.00  0.00           C  
ATOM   1790  CG2 VAL   225      46.770   7.981 -16.835  1.00  0.00           C  
ATOM   1791  N   ALA   226      49.785   4.259 -17.374  1.00  0.00           N  
ATOM   1792  CA  ALA   226      51.071   3.674 -17.756  1.00  0.00           C  
ATOM   1793  C   ALA   226      51.383   3.996 -19.229  1.00  0.00           C  
ATOM   1794  O   ALA   226      50.567   3.664 -20.088  1.00  0.00           O  
ATOM   1795  CB  ALA   226      51.007   2.166 -17.499  1.00  0.00           C  
ATOM   1796  N   PRO   227      52.514   4.626 -19.585  1.00  0.00           N  
ATOM   1797  CA  PRO   227      52.953   4.681 -20.980  1.00  0.00           C  
ATOM   1798  C   PRO   227      53.302   3.272 -21.481  1.00  0.00           C  
ATOM   1799  O   PRO   227      53.812   2.456 -20.721  1.00  0.00           O  
ATOM   1800  CB  PRO   227      54.135   5.658 -21.014  1.00  0.00           C  
ATOM   1801  CG  PRO   227      54.026   6.415 -19.685  1.00  0.00           C  
ATOM   1802  CD  PRO   227      53.422   5.379 -18.741  1.00  0.00           C  
ATOM   1803  N   MET   228      52.950   2.942 -22.726  1.00  0.00           N  
ATOM   1804  CA  MET   228      53.280   1.629 -23.315  1.00  0.00           C  
ATOM   1805  C   MET   228      54.762   1.516 -23.702  1.00  0.00           C  
ATOM   1806  O   MET   228      55.246   0.422 -23.977  1.00  0.00           O  
ATOM   1807  CB  MET   228      52.405   1.371 -24.550  1.00  0.00           C  
ATOM   1808  CG  MET   228      50.929   1.108 -24.223  1.00  0.00           C  
ATOM   1809  SD  MET   228      50.544  -0.353 -23.209  1.00  0.00           S  
ATOM   1810  CE  MET   228      51.226  -1.683 -24.237  1.00  0.00           C  
ATOM   1811  N   ASP   229      55.411   2.666 -23.868  1.00  0.00           N  
ATOM   1812  CA  ASP   229      56.825   2.877 -24.181  1.00  0.00           C  
ATOM   1813  C   ASP   229      57.714   2.981 -22.924  1.00  0.00           C  
ATOM   1814  O   ASP   229      58.929   3.115 -23.035  1.00  0.00           O  
ATOM   1815  CB  ASP   229      56.911   4.153 -25.042  1.00  0.00           C  
ATOM   1816  CG  ASP   229      56.272   5.381 -24.358  1.00  0.00           C  
ATOM   1817  OD1 ASP   229      55.016   5.396 -24.231  1.00  0.00           O  
ATOM   1818  OD2 ASP   229      56.979   6.382 -24.127  1.00  0.00           O1-
ATOM   1819  N   ALA   230      57.122   2.942 -21.723  1.00  0.00           N  
ATOM   1820  CA  ALA   230      57.874   2.995 -20.473  1.00  0.00           C  
ATOM   1821  C   ALA   230      58.756   1.747 -20.315  1.00  0.00           C  
ATOM   1822  O   ALA   230      58.261   0.622 -20.421  1.00  0.00           O  
ATOM   1823  CB  ALA   230      56.896   3.154 -19.303  1.00  0.00           C  
ATOM   1824  N   ASP   231      60.037   1.930 -19.982  1.00  0.00           N  
ATOM   1825  CA  ASP   231      60.937   0.786 -19.830  1.00  0.00           C  
ATOM   1826  C   ASP   231      60.513  -0.106 -18.649  1.00  0.00           C  
ATOM   1827  O   ASP   231      59.949   0.359 -17.654  1.00  0.00           O  
ATOM   1828  CB  ASP   231      62.412   1.206 -19.748  1.00  0.00           C  
ATOM   1829  CG  ASP   231      63.373   0.034 -20.041  1.00  0.00           C  
ATOM   1830  OD1 ASP   231      62.893  -1.074 -20.421  1.00  0.00           O  
ATOM   1831  OD2 ASP   231      64.593   0.282 -20.000  1.00  0.00           O1-
ATOM   1832  N   GLY   232      60.600  -1.414 -18.880  1.00  0.00           N  
ATOM   1833  CA  GLY   232      60.026  -2.454 -18.025  1.00  0.00           C  
ATOM   1834  C   GLY   232      58.572  -2.820 -18.353  1.00  0.00           C  
ATOM   1835  O   GLY   232      58.160  -3.938 -18.039  1.00  0.00           O  
ATOM   1836  N   VAL   233      57.851  -2.028 -19.162  1.00  0.00           N  
ATOM   1837  CA  VAL   233      56.609  -2.490 -19.806  1.00  0.00           C  
ATOM   1838  C   VAL   233      56.968  -3.437 -20.946  1.00  0.00           C  
ATOM   1839  O   VAL   233      57.591  -3.050 -21.934  1.00  0.00           O  
ATOM   1840  CB  VAL   233      55.705  -1.346 -20.307  1.00  0.00           C  
ATOM   1841  CG1 VAL   233      54.393  -1.896 -20.889  1.00  0.00           C  
ATOM   1842  CG2 VAL   233      55.311  -0.424 -19.151  1.00  0.00           C  
ATOM   1843  N   LYS   234      56.485  -4.674 -20.845  1.00  0.00           N  
ATOM   1844  CA  LYS   234      56.532  -5.688 -21.900  1.00  0.00           C  
ATOM   1845  C   LYS   234      55.099  -6.071 -22.263  1.00  0.00           C  
ATOM   1846  O   LYS   234      54.241  -6.224 -21.393  1.00  0.00           O  
ATOM   1847  CB  LYS   234      57.357  -6.918 -21.461  1.00  0.00           C  
ATOM   1848  CG  LYS   234      58.657  -6.646 -20.673  1.00  0.00           C  
ATOM   1849  CD  LYS   234      59.719  -5.861 -21.456  1.00  0.00           C  
ATOM   1850  CE  LYS   234      60.905  -5.484 -20.554  1.00  0.00           C  
ATOM   1851  NZ  LYS   234      61.867  -4.609 -21.277  1.00  0.00           N1+
ATOM   1852  N   LEU   235      54.842  -6.352 -23.534  1.00  0.00           N  
ATOM   1853  CA  LEU   235      53.541  -6.833 -23.997  1.00  0.00           C  
ATOM   1854  C   LEU   235      53.721  -8.146 -24.753  1.00  0.00           C  
ATOM   1855  O   LEU   235      54.372  -8.166 -25.789  1.00  0.00           O  
ATOM   1856  CB  LEU   235      52.911  -5.734 -24.863  1.00  0.00           C  
ATOM   1857  CG  LEU   235      51.452  -6.017 -25.244  1.00  0.00           C  
ATOM   1858  CD1 LEU   235      50.523  -5.794 -24.048  1.00  0.00           C  
ATOM   1859  CD2 LEU   235      51.024  -5.099 -26.388  1.00  0.00           C  
ATOM   1860  N   ILE   236      53.087  -9.225 -24.304  1.00  0.00           N  
ATOM   1861  CA  ILE   236      53.221 -10.557 -24.905  1.00  0.00           C  
ATOM   1862  C   ILE   236      51.886 -10.927 -25.547  1.00  0.00           C  
ATOM   1863  O   ILE   236      50.871 -11.102 -24.868  1.00  0.00           O  
ATOM   1864  CB  ILE   236      53.723 -11.587 -23.868  1.00  0.00           C  
ATOM   1865  CG1 ILE   236      55.062 -11.127 -23.236  1.00  0.00           C  
ATOM   1866  CG2 ILE   236      53.896 -12.957 -24.554  1.00  0.00           C  
ATOM   1867  CD1 ILE   236      55.548 -11.994 -22.068  1.00  0.00           C  
ATOM   1868  N   SER   237      51.838 -10.862 -26.876  1.00  0.00           N  
ATOM   1869  CA  SER   237      50.595 -11.085 -27.631  1.00  0.00           C  
ATOM   1870  C   SER   237      50.247 -12.575 -27.765  1.00  0.00           C  
ATOM   1871  O   SER   237      51.117 -13.447 -27.728  1.00  0.00           O  
ATOM   1872  CB  SER   237      50.631 -10.357 -28.981  1.00  0.00           C  
ATOM   1873  OG  SER   237      51.719 -10.815 -29.775  1.00  0.00           O  
ATOM   1874  N   ARG   238      48.944 -12.870 -27.874  1.00  0.00           N  
ATOM   1875  CA  ARG   238      48.443 -14.201 -28.264  1.00  0.00           C  
ATOM   1876  C   ARG   238      48.618 -14.396 -29.778  1.00  0.00           C  
ATOM   1877  O   ARG   238      49.096 -13.492 -30.463  1.00  0.00           O  
ATOM   1878  CB  ARG   238      46.975 -14.361 -27.820  1.00  0.00           C  
ATOM   1879  CG  ARG   238      46.781 -14.231 -26.302  1.00  0.00           C  
ATOM   1880  CD  ARG   238      45.346 -14.624 -25.929  1.00  0.00           C  
ATOM   1881  NE  ARG   238      45.053 -14.330 -24.514  1.00  0.00           N  
ATOM   1882  CZ  ARG   238      43.936 -14.617 -23.871  1.00  0.00           C  
ATOM   1883  NH1 ARG   238      42.924 -15.189 -24.461  1.00  0.00           N1+
ATOM   1884  NH2 ARG   238      43.816 -14.345 -22.602  1.00  0.00           N  
ATOM   1885  N   ALA   239      48.088 -15.491 -30.326  1.00  0.00           N  
ATOM   1886  CA  ALA   239      47.972 -15.664 -31.770  1.00  0.00           C  
ATOM   1887  C   ALA   239      47.288 -14.450 -32.419  1.00  0.00           C  
ATOM   1888  O   ALA   239      46.253 -13.973 -31.951  1.00  0.00           O  
ATOM   1889  CB  ALA   239      47.209 -16.953 -32.081  1.00  0.00           C  
ATOM   1890  N   SER   240      47.939 -13.888 -33.446  1.00  0.00           N  
ATOM   1891  CA  SER   240      47.383 -12.787 -34.271  1.00  0.00           C  
ATOM   1892  C   SER   240      46.680 -13.396 -35.477  1.00  0.00           C  
ATOM   1893  O   SER   240      47.324 -13.957 -36.364  1.00  0.00           O  
ATOM   1894  CB  SER   240      48.452 -11.746 -34.675  1.00  0.00           C  
ATOM   1895  OG  SER   240      48.062 -10.762 -35.596  1.00  0.00           O  
ATOM   1896  N   TYR   241      45.424 -13.015 -35.652  1.00  0.00           N  
ATOM   1897  CA  TYR   241      44.600 -13.460 -36.767  1.00  0.00           C  
ATOM   1898  C   TYR   241      44.839 -12.663 -38.058  1.00  0.00           C  
ATOM   1899  O   TYR   241      44.847 -13.291 -39.114  1.00  0.00           O  
ATOM   1900  CB  TYR   241      43.138 -13.492 -36.314  1.00  0.00           C  
ATOM   1901  CG  TYR   241      42.898 -14.316 -35.053  1.00  0.00           C  
ATOM   1902  CD1 TYR   241      43.459 -15.605 -34.926  1.00  0.00           C  
ATOM   1903  CD2 TYR   241      42.111 -13.795 -34.007  1.00  0.00           C  
ATOM   1904  CE1 TYR   241      43.252 -16.360 -33.760  1.00  0.00           C  
ATOM   1905  CE2 TYR   241      41.845 -14.579 -32.869  1.00  0.00           C  
ATOM   1906  CZ  TYR   241      42.422 -15.861 -32.738  1.00  0.00           C  
ATOM   1907  OH  TYR   241      42.145 -16.624 -31.649  1.00  0.00           O  
ATOM   1908  N   GLU   242      45.297 -11.399 -38.013  1.00  0.00           N  
ATOM   1909  CA  GLU   242      45.769 -10.723 -39.244  1.00  0.00           C  
ATOM   1910  C   GLU   242      47.185 -11.120 -39.680  1.00  0.00           C  
ATOM   1911  O   GLU   242      47.436 -11.187 -40.883  1.00  0.00           O  
ATOM   1912  CB  GLU   242      45.567  -9.197 -39.262  1.00  0.00           C  
ATOM   1913  CG  GLU   242      46.389  -8.342 -38.307  1.00  0.00           C  
ATOM   1914  CD  GLU   242      45.974  -6.866 -38.453  1.00  0.00           C  
ATOM   1915  OE1 GLU   242      44.754  -6.578 -38.381  1.00  0.00           O  
ATOM   1916  OE2 GLU   242      46.807  -6.067 -38.945  1.00  0.00           O1-
ATOM   1917  N   MET   243      48.014 -11.644 -38.766  1.00  0.00           N  
ATOM   1918  CA  MET   243      49.296 -12.252 -39.146  1.00  0.00           C  
ATOM   1919  C   MET   243      49.091 -13.546 -39.943  1.00  0.00           C  
ATOM   1920  O   MET   243      49.661 -13.707 -41.021  1.00  0.00           O  
ATOM   1921  CB  MET   243      50.162 -12.528 -37.907  1.00  0.00           C  
ATOM   1922  CG  MET   243      51.645 -12.495 -38.286  1.00  0.00           C  
ATOM   1923  SD  MET   243      52.793 -13.021 -36.988  1.00  0.00           S  
ATOM   1924  CE  MET   243      52.725 -14.817 -37.263  1.00  0.00           C  
ATOM   1925  N   VAL   244      48.184 -14.409 -39.475  1.00  0.00           N  
ATOM   1926  CA  VAL   244      47.830 -15.678 -40.134  1.00  0.00           C  
ATOM   1927  C   VAL   244      47.015 -15.437 -41.415  1.00  0.00           C  
ATOM   1928  O   VAL   244      47.363 -15.969 -42.469  1.00  0.00           O  
ATOM   1929  CB  VAL   244      47.091 -16.597 -39.136  1.00  0.00           C  
ATOM   1930  CG1 VAL   244      46.697 -17.936 -39.764  1.00  0.00           C  
ATOM   1931  CG2 VAL   244      47.972 -16.923 -37.918  1.00  0.00           C  
ATOM   1932  N   ALA   245      46.127 -14.438 -41.424  1.00  0.00           N  
ATOM   1933  CA  ALA   245      45.391 -14.026 -42.624  1.00  0.00           C  
ATOM   1934  C   ALA   245      46.247 -13.284 -43.676  1.00  0.00           C  
ATOM   1935  O   ALA   245      45.781 -13.083 -44.799  1.00  0.00           O  
ATOM   1936  CB  ALA   245      44.184 -13.191 -42.198  1.00  0.00           C  
ATOM   1937  N   GLY   246      47.470 -12.867 -43.328  1.00  0.00           N  
ATOM   1938  CA  GLY   246      48.491 -12.406 -44.272  1.00  0.00           C  
ATOM   1939  C   GLY   246      49.444 -13.508 -44.755  1.00  0.00           C  
ATOM   1940  O   GLY   246      49.909 -13.436 -45.889  1.00  0.00           O  
ATOM   1941  N   ALA   247      49.772 -14.484 -43.900  1.00  0.00           N  
ATOM   1942  CA  ALA   247      50.740 -15.548 -44.195  1.00  0.00           C  
ATOM   1943  C   ALA   247      50.137 -16.761 -44.930  1.00  0.00           C  
ATOM   1944  O   ALA   247      50.772 -17.311 -45.827  1.00  0.00           O  
ATOM   1945  CB  ALA   247      51.381 -15.984 -42.871  1.00  0.00           C  
ATOM   1946  N   THR   248      48.962 -17.228 -44.499  1.00  0.00           N  
ATOM   1947  CA  THR   248      48.307 -18.451 -45.008  1.00  0.00           C  
ATOM   1948  C   THR   248      46.916 -18.179 -45.571  1.00  0.00           C  
ATOM   1949  O   THR   248      46.469 -18.879 -46.477  1.00  0.00           O  
ATOM   1950  CB  THR   248      48.187 -19.520 -43.909  1.00  0.00           C  
ATOM   1951  CG2 THR   248      49.537 -19.942 -43.335  1.00  0.00           C  
ATOM   1952  OG1 THR   248      47.430 -19.041 -42.821  1.00  0.00           O  
ATOM   1953  N   GLY   249      46.205 -17.204 -44.999  1.00  0.00           N  
ATOM   1954  CA  GLY   249      44.972 -16.669 -45.568  1.00  0.00           C  
ATOM   1955  C   GLY   249      45.231 -15.622 -46.652  1.00  0.00           C  
ATOM   1956  O   GLY   249      46.348 -15.412 -47.120  1.00  0.00           O  
ATOM   1957  N   SER   250      44.182 -14.877 -46.978  1.00  0.00           N  
ATOM   1958  CA  SER   250      44.276 -13.624 -47.727  1.00  0.00           C  
ATOM   1959  C   SER   250      43.125 -12.694 -47.296  1.00  0.00           C  
ATOM   1960  O   SER   250      42.146 -13.178 -46.719  1.00  0.00           O  
ATOM   1961  CB  SER   250      44.245 -13.926 -49.230  1.00  0.00           C  
ATOM   1962  OG  SER   250      42.901 -14.252 -49.596  1.00  0.00           O  
ATOM   1963  N   PRO   251      43.103 -11.405 -47.695  1.00  0.00           N  
ATOM   1964  CA  PRO   251      41.942 -10.531 -47.477  1.00  0.00           C  
ATOM   1965  C   PRO   251      40.662 -10.964 -48.215  1.00  0.00           C  
ATOM   1966  O   PRO   251      39.600 -10.382 -47.985  1.00  0.00           O  
ATOM   1967  CB  PRO   251      42.385  -9.138 -47.937  1.00  0.00           C  
ATOM   1968  CG  PRO   251      43.908  -9.185 -47.832  1.00  0.00           C  
ATOM   1969  CD  PRO   251      44.226 -10.633 -48.201  1.00  0.00           C  
ATOM   1970  N   TYR   252      40.766 -11.888 -49.181  1.00  0.00           N  
ATOM   1971  CA  TYR   252      39.595 -12.558 -49.757  1.00  0.00           C  
ATOM   1972  C   TYR   252      39.113 -13.711 -48.874  1.00  0.00           C  
ATOM   1973  O   TYR   252      37.910 -13.892 -48.691  1.00  0.00           O  
ATOM   1974  CB  TYR   252      39.931 -13.088 -51.156  1.00  0.00           C  
ATOM   1975  CG  TYR   252      38.738 -13.727 -51.841  1.00  0.00           C  
ATOM   1976  CD1 TYR   252      37.837 -12.925 -52.567  1.00  0.00           C  
ATOM   1977  CD2 TYR   252      38.508 -15.112 -51.711  1.00  0.00           C  
ATOM   1978  CE1 TYR   252      36.712 -13.510 -53.179  1.00  0.00           C  
ATOM   1979  CE2 TYR   252      37.387 -15.700 -52.321  1.00  0.00           C  
ATOM   1980  CZ  TYR   252      36.490 -14.896 -53.055  1.00  0.00           C  
ATOM   1981  OH  TYR   252      35.411 -15.456 -53.651  1.00  0.00           O  
ATOM   1982  N   ASP   253      40.055 -14.499 -48.355  1.00  0.00           N  
ATOM   1983  CA  ASP   253      39.755 -15.707 -47.596  1.00  0.00           C  
ATOM   1984  C   ASP   253      39.295 -15.412 -46.159  1.00  0.00           C  
ATOM   1985  O   ASP   253      38.387 -16.079 -45.673  1.00  0.00           O  
ATOM   1986  CB  ASP   253      40.967 -16.645 -47.646  1.00  0.00           C  
ATOM   1987  CG  ASP   253      41.242 -17.097 -49.087  1.00  0.00           C  
ATOM   1988  OD1 ASP   253      40.304 -17.612 -49.742  1.00  0.00           O  
ATOM   1989  OD2 ASP   253      42.344 -16.773 -49.600  1.00  0.00           O1-
ATOM   1990  N   TYR   254      39.808 -14.329 -45.565  1.00  0.00           N  
ATOM   1991  CA  TYR   254      39.572 -13.912 -44.179  1.00  0.00           C  
ATOM   1992  C   TYR   254      39.392 -12.379 -44.067  1.00  0.00           C  
ATOM   1993  O   TYR   254      40.271 -11.677 -43.556  1.00  0.00           O  
ATOM   1994  CB  TYR   254      40.756 -14.383 -43.337  1.00  0.00           C  
ATOM   1995  CG  TYR   254      40.833 -15.861 -43.021  1.00  0.00           C  
ATOM   1996  CD1 TYR   254      41.469 -16.743 -43.915  1.00  0.00           C  
ATOM   1997  CD2 TYR   254      40.357 -16.324 -41.779  1.00  0.00           C  
ATOM   1998  CE1 TYR   254      41.634 -18.095 -43.569  1.00  0.00           C  
ATOM   1999  CE2 TYR   254      40.557 -17.665 -41.411  1.00  0.00           C  
ATOM   2000  CZ  TYR   254      41.183 -18.556 -42.316  1.00  0.00           C  
ATOM   2001  OH  TYR   254      41.360 -19.863 -41.996  1.00  0.00           O  
ATOM   2002  N   PRO   255      38.323 -11.805 -44.652  1.00  0.00           N  
ATOM   2003  CA  PRO   255      38.142 -10.356 -44.801  1.00  0.00           C  
ATOM   2004  C   PRO   255      38.002  -9.556 -43.490  1.00  0.00           C  
ATOM   2005  O   PRO   255      38.060  -8.321 -43.542  1.00  0.00           O  
ATOM   2006  CB  PRO   255      36.879 -10.214 -45.659  1.00  0.00           C  
ATOM   2007  CG  PRO   255      36.096 -11.485 -45.334  1.00  0.00           C  
ATOM   2008  CD  PRO   255      37.193 -12.526 -45.213  1.00  0.00           C  
ATOM   2009  N   LEU   256      37.693 -10.196 -42.360  1.00  0.00           N  
ATOM   2010  CA  LEU   256      37.624  -9.587 -41.032  1.00  0.00           C  
ATOM   2011  C   LEU   256      38.894  -9.863 -40.219  1.00  0.00           C  
ATOM   2012  O   LEU   256      39.519  -8.888 -39.782  1.00  0.00           O  
ATOM   2013  CB  LEU   256      36.393 -10.079 -40.255  1.00  0.00           C  
ATOM   2014  CG  LEU   256      35.024  -9.797 -40.887  1.00  0.00           C  
ATOM   2015  CD1 LEU   256      33.952 -10.547 -40.101  1.00  0.00           C  
ATOM   2016  CD2 LEU   256      34.679  -8.305 -40.863  1.00  0.00           C  
ATOM   2017  N   SER   257      39.373 -11.120 -40.164  1.00  0.00           N  
ATOM   2018  CA  SER   257      40.639 -11.430 -39.475  1.00  0.00           C  
ATOM   2019  C   SER   257      41.783 -10.619 -40.037  1.00  0.00           C  
ATOM   2020  O   SER   257      42.580 -10.139 -39.251  1.00  0.00           O  
ATOM   2021  CB  SER   257      41.118 -12.878 -39.587  1.00  0.00           C  
ATOM   2022  OG  SER   257      40.264 -13.759 -38.917  1.00  0.00           O  
ATOM   2023  N   SER   258      41.823 -10.359 -41.352  1.00  0.00           N  
ATOM   2024  CA  SER   258      42.947  -9.668 -41.990  1.00  0.00           C  
ATOM   2025  C   SER   258      43.050  -8.163 -41.701  1.00  0.00           C  
ATOM   2026  O   SER   258      43.900  -7.535 -42.330  1.00  0.00           O  
ATOM   2027  CB  SER   258      42.933  -9.920 -43.509  1.00  0.00           C  
ATOM   2028  OG  SER   258      41.915  -9.177 -44.157  1.00  0.00           O  
ATOM   2029  N   ARG   259      42.065  -7.530 -41.037  1.00  0.00           N  
ATOM   2030  CA  ARG   259      41.973  -6.049 -40.938  1.00  0.00           C  
ATOM   2031  C   ARG   259      41.602  -5.478 -39.566  1.00  0.00           C  
ATOM   2032  O   ARG   259      41.612  -4.252 -39.419  1.00  0.00           O  
ATOM   2033  CB  ARG   259      40.984  -5.517 -41.995  1.00  0.00           C  
ATOM   2034  CG  ARG   259      41.486  -5.695 -43.434  1.00  0.00           C  
ATOM   2035  CD  ARG   259      40.518  -5.092 -44.453  1.00  0.00           C  
ATOM   2036  NE  ARG   259      39.244  -5.836 -44.504  1.00  0.00           N  
ATOM   2037  CZ  ARG   259      38.149  -5.481 -45.144  1.00  0.00           C  
ATOM   2038  NH1 ARG   259      38.086  -4.400 -45.870  1.00  0.00           N1+
ATOM   2039  NH2 ARG   259      37.089  -6.227 -45.062  1.00  0.00           N  
ATOM   2040  N   PHE   260      41.106  -6.306 -38.645  1.00  0.00           N  
ATOM   2041  CA  PHE   260      40.476  -5.847 -37.399  1.00  0.00           C  
ATOM   2042  C   PHE   260      40.957  -6.618 -36.152  1.00  0.00           C  
ATOM   2043  O   PHE   260      40.176  -6.834 -35.215  1.00  0.00           O  
ATOM   2044  CB  PHE   260      38.939  -5.840 -37.556  1.00  0.00           C  
ATOM   2045  CG  PHE   260      38.387  -5.120 -38.781  1.00  0.00           C  
ATOM   2046  CD1 PHE   260      38.495  -3.722 -38.915  1.00  0.00           C  
ATOM   2047  CD2 PHE   260      37.756  -5.859 -39.799  1.00  0.00           C  
ATOM   2048  CE1 PHE   260      38.001  -3.076 -40.063  1.00  0.00           C  
ATOM   2049  CE2 PHE   260      37.254  -5.216 -40.946  1.00  0.00           C  
ATOM   2050  CZ  PHE   260      37.378  -3.822 -41.077  1.00  0.00           C  
ATOM   2051  N   ASP   261      42.196  -7.128 -36.147  1.00  0.00           N  
ATOM   2052  CA  ASP   261      42.666  -8.033 -35.090  1.00  0.00           C  
ATOM   2053  C   ASP   261      43.050  -7.324 -33.775  1.00  0.00           C  
ATOM   2054  O   ASP   261      44.211  -7.125 -33.425  1.00  0.00           O  
ATOM   2055  CB  ASP   261      43.765  -8.974 -35.588  1.00  0.00           C  
ATOM   2056  CG  ASP   261      44.047 -10.066 -34.548  1.00  0.00           C  
ATOM   2057  OD1 ASP   261      43.053 -10.576 -33.955  1.00  0.00           O  
ATOM   2058  OD2 ASP   261      45.217 -10.490 -34.440  1.00  0.00           O1-
ATOM   2059  N   GLU   262      42.038  -7.100 -32.939  1.00  0.00           N  
ATOM   2060  CA  GLU   262      42.223  -6.672 -31.550  1.00  0.00           C  
ATOM   2061  C   GLU   262      42.739  -7.823 -30.656  1.00  0.00           C  
ATOM   2062  O   GLU   262      41.948  -8.492 -29.997  1.00  0.00           O  
ATOM   2063  CB  GLU   262      40.902  -6.087 -31.023  1.00  0.00           C  
ATOM   2064  CG  GLU   262      40.481  -4.825 -31.792  1.00  0.00           C  
ATOM   2065  CD  GLU   262      39.431  -4.013 -31.027  1.00  0.00           C  
ATOM   2066  OE1 GLU   262      38.411  -4.589 -30.580  1.00  0.00           O  
ATOM   2067  OE2 GLU   262      39.624  -2.787 -30.866  1.00  0.00           O1-
ATOM   2068  N   ASN   263      44.055  -8.061 -30.636  1.00  0.00           N  
ATOM   2069  CA  ASN   263      44.698  -9.153 -29.885  1.00  0.00           C  
ATOM   2070  C   ASN   263      44.547  -9.004 -28.348  1.00  0.00           C  
ATOM   2071  O   ASN   263      44.793  -7.923 -27.799  1.00  0.00           O  
ATOM   2072  CB  ASN   263      46.174  -9.207 -30.330  1.00  0.00           C  
ATOM   2073  CG  ASN   263      46.910 -10.474 -29.921  1.00  0.00           C  
ATOM   2074  ND2 ASN   263      47.397 -11.213 -30.887  1.00  0.00           N  
ATOM   2075  OD1 ASN   263      47.187 -10.716 -28.755  1.00  0.00           O  
ATOM   2076  N   ASP   264      44.273 -10.112 -27.644  1.00  0.00           N  
ATOM   2077  CA  ASP   264      44.073 -10.195 -26.180  1.00  0.00           C  
ATOM   2078  C   ASP   264      45.394 -10.353 -25.397  1.00  0.00           C  
ATOM   2079  O   ASP   264      45.577 -11.305 -24.627  1.00  0.00           O  
ATOM   2080  CB  ASP   264      43.115 -11.342 -25.811  1.00  0.00           C  
ATOM   2081  CG  ASP   264      41.729 -11.287 -26.437  1.00  0.00           C  
ATOM   2082  OD1 ASP   264      41.238 -10.170 -26.715  1.00  0.00           O  
ATOM   2083  OD2 ASP   264      41.235 -12.391 -26.743  1.00  0.00           O1-
ATOM   2084  N   ALA   265      46.359  -9.472 -25.661  1.00  0.00           N  
ATOM   2085  CA  ALA   265      47.717  -9.589 -25.132  1.00  0.00           C  
ATOM   2086  C   ALA   265      47.782  -9.617 -23.589  1.00  0.00           C  
ATOM   2087  O   ALA   265      46.912  -9.087 -22.888  1.00  0.00           O  
ATOM   2088  CB  ALA   265      48.564  -8.457 -25.720  1.00  0.00           C  
ATOM   2089  N   ILE   266      48.863 -10.195 -23.067  1.00  0.00           N  
ATOM   2090  CA  ILE   266      49.274 -10.096 -21.665  1.00  0.00           C  
ATOM   2091  C   ILE   266      50.193  -8.879 -21.537  1.00  0.00           C  
ATOM   2092  O   ILE   266      51.177  -8.769 -22.266  1.00  0.00           O  
ATOM   2093  CB  ILE   266      49.965 -11.402 -21.201  1.00  0.00           C  
ATOM   2094  CG1 ILE   266      49.023 -12.613 -21.416  1.00  0.00           C  
ATOM   2095  CG2 ILE   266      50.398 -11.288 -19.726  1.00  0.00           C  
ATOM   2096  CD1 ILE   266      49.619 -13.974 -21.034  1.00  0.00           C  
ATOM   2097  N   LEU   267      49.862  -7.962 -20.632  1.00  0.00           N  
ATOM   2098  CA  LEU   267      50.759  -6.891 -20.206  1.00  0.00           C  
ATOM   2099  C   LEU   267      51.599  -7.405 -19.034  1.00  0.00           C  
ATOM   2100  O   LEU   267      51.047  -7.921 -18.064  1.00  0.00           O  
ATOM   2101  CB  LEU   267      49.923  -5.663 -19.810  1.00  0.00           C  
ATOM   2102  CG  LEU   267      50.768  -4.400 -19.556  1.00  0.00           C  
ATOM   2103  CD1 LEU   267      51.138  -3.726 -20.878  1.00  0.00           C  
ATOM   2104  CD2 LEU   267      49.975  -3.399 -18.719  1.00  0.00           C  
ATOM   2105  N   VAL   268      52.904  -7.186 -19.086  1.00  0.00           N  
ATOM   2106  CA  VAL   268      53.850  -7.459 -18.001  1.00  0.00           C  
ATOM   2107  C   VAL   268      54.582  -6.153 -17.696  1.00  0.00           C  
ATOM   2108  O   VAL   268      54.892  -5.385 -18.605  1.00  0.00           O  
ATOM   2109  CB  VAL   268      54.820  -8.591 -18.394  1.00  0.00           C  
ATOM   2110  CG1 VAL   268      55.763  -8.962 -17.244  1.00  0.00           C  
ATOM   2111  CG2 VAL   268      54.079  -9.872 -18.815  1.00  0.00           C  
ATOM   2112  N   MET   269      54.719  -5.822 -16.419  1.00  0.00           N  
ATOM   2113  CA  MET   269      55.394  -4.619 -15.945  1.00  0.00           C  
ATOM   2114  C   MET   269      56.444  -5.035 -14.918  1.00  0.00           C  
ATOM   2115  O   MET   269      56.113  -5.659 -13.912  1.00  0.00           O  
ATOM   2116  CB  MET   269      54.369  -3.628 -15.369  1.00  0.00           C  
ATOM   2117  CG  MET   269      53.410  -3.129 -16.464  1.00  0.00           C  
ATOM   2118  SD  MET   269      52.237  -1.825 -15.989  1.00  0.00           S  
ATOM   2119  CE  MET   269      53.372  -0.455 -15.657  1.00  0.00           C  
ATOM   2120  N   ASP   270      57.708  -4.783 -15.236  1.00  0.00           N  
ATOM   2121  CA  ASP   270      58.868  -5.139 -14.419  1.00  0.00           C  
ATOM   2122  C   ASP   270      59.546  -3.859 -13.925  1.00  0.00           C  
ATOM   2123  O   ASP   270      60.105  -3.111 -14.727  1.00  0.00           O  
ATOM   2124  CB  ASP   270      59.815  -6.004 -15.264  1.00  0.00           C  
ATOM   2125  CG  ASP   270      61.030  -6.543 -14.493  1.00  0.00           C  
ATOM   2126  OD1 ASP   270      61.221  -6.167 -13.306  1.00  0.00           O  
ATOM   2127  OD2 ASP   270      61.697  -7.422 -15.078  1.00  0.00           O1-
ATOM   2128  N   ASN   271      59.338  -3.527 -12.646  1.00  0.00           N  
ATOM   2129  CA  ASN   271      59.924  -2.366 -11.972  1.00  0.00           C  
ATOM   2130  C   ASN   271      59.770  -1.038 -12.743  1.00  0.00           C  
ATOM   2131  O   ASN   271      60.662  -0.185 -12.747  1.00  0.00           O  
ATOM   2132  CB  ASN   271      61.364  -2.706 -11.559  1.00  0.00           C  
ATOM   2133  CG  ASN   271      61.391  -3.706 -10.425  1.00  0.00           C  
ATOM   2134  ND2 ASN   271      61.796  -4.931 -10.664  1.00  0.00           N  
ATOM   2135  OD1 ASN   271      61.121  -3.354  -9.286  1.00  0.00           O  
ATOM   2136  N   VAL   272      58.584  -0.811 -13.309  1.00  0.00           N  
ATOM   2137  CA  VAL   272      58.277   0.392 -14.090  1.00  0.00           C  
ATOM   2138  C   VAL   272      58.088   1.564 -13.135  1.00  0.00           C  
ATOM   2139  O   VAL   272      57.158   1.556 -12.327  1.00  0.00           O  
ATOM   2140  CB  VAL   272      57.026   0.194 -14.967  1.00  0.00           C  
ATOM   2141  CG1 VAL   272      56.789   1.402 -15.884  1.00  0.00           C  
ATOM   2142  CG2 VAL   272      57.156  -1.041 -15.862  1.00  0.00           C  
ATOM   2143  N   LEU   273      58.890   2.622 -13.281  1.00  0.00           N  
ATOM   2144  CA  LEU   273      58.628   3.892 -12.603  1.00  0.00           C  
ATOM   2145  C   LEU   273      57.448   4.599 -13.281  1.00  0.00           C  
ATOM   2146  O   LEU   273      57.563   5.105 -14.396  1.00  0.00           O  
ATOM   2147  CB  LEU   273      59.895   4.766 -12.568  1.00  0.00           C  
ATOM   2148  CG  LEU   273      59.685   6.116 -11.845  1.00  0.00           C  
ATOM   2149  CD1 LEU   273      59.440   5.953 -10.342  1.00  0.00           C  
ATOM   2150  CD2 LEU   273      60.917   7.002 -12.019  1.00  0.00           C  
ATOM   2151  N   ILE   274      56.353   4.746 -12.542  1.00  0.00           N  
ATOM   2152  CA  ILE   274      55.194   5.555 -12.914  1.00  0.00           C  
ATOM   2153  C   ILE   274      55.320   6.914 -12.216  1.00  0.00           C  
ATOM   2154  O   ILE   274      55.221   6.953 -10.987  1.00  0.00           O  
ATOM   2155  CB  ILE   274      53.900   4.817 -12.521  1.00  0.00           C  
ATOM   2156  CG1 ILE   274      53.804   3.422 -13.180  1.00  0.00           C  
ATOM   2157  CG2 ILE   274      52.661   5.670 -12.847  1.00  0.00           C  
ATOM   2158  CD1 ILE   274      53.755   3.411 -14.716  1.00  0.00           C  
ATOM   2159  N   PRO   275      55.521   8.031 -12.943  1.00  0.00           N  
ATOM   2160  CA  PRO   275      55.674   9.343 -12.321  1.00  0.00           C  
ATOM   2161  C   PRO   275      54.402   9.780 -11.588  1.00  0.00           C  
ATOM   2162  O   PRO   275      53.294   9.477 -12.036  1.00  0.00           O  
ATOM   2163  CB  PRO   275      56.046  10.314 -13.448  1.00  0.00           C  
ATOM   2164  CG  PRO   275      56.611   9.401 -14.534  1.00  0.00           C  
ATOM   2165  CD  PRO   275      55.773   8.136 -14.372  1.00  0.00           C  
ATOM   2166  N   TRP   276      54.538  10.630 -10.568  1.00  0.00           N  
ATOM   2167  CA  TRP   276      53.397  11.082  -9.756  1.00  0.00           C  
ATOM   2168  C   TRP   276      52.286  11.808 -10.542  1.00  0.00           C  
ATOM   2169  O   TRP   276      51.115  11.605 -10.232  1.00  0.00           O  
ATOM   2170  CB  TRP   276      53.907  11.954  -8.605  1.00  0.00           C  
ATOM   2171  CG  TRP   276      54.504  11.187  -7.467  1.00  0.00           C  
ATOM   2172  CD1 TRP   276      55.792  11.234  -7.054  1.00  0.00           C  
ATOM   2173  CD2 TRP   276      53.823  10.294  -6.534  1.00  0.00           C  
ATOM   2174  CE2 TRP   276      54.769   9.855  -5.561  1.00  0.00           C  
ATOM   2175  CE3 TRP   276      52.492   9.839  -6.394  1.00  0.00           C  
ATOM   2176  NE1 TRP   276      55.963  10.403  -5.963  1.00  0.00           N  
ATOM   2177  CZ2 TRP   276      54.405   9.057  -4.474  1.00  0.00           C  
ATOM   2178  CZ3 TRP   276      52.119   9.019  -5.311  1.00  0.00           C  
ATOM   2179  CH2 TRP   276      53.071   8.645  -4.345  1.00  0.00           C  
ATOM   2180  N   GLU   277      52.606  12.461 -11.667  1.00  0.00           N  
ATOM   2181  CA  GLU   277      51.637  13.067 -12.612  1.00  0.00           C  
ATOM   2182  C   GLU   277      50.657  12.065 -13.258  1.00  0.00           C  
ATOM   2183  O   GLU   277      49.619  12.448 -13.810  1.00  0.00           O  
ATOM   2184  CB  GLU   277      52.399  13.744 -13.764  1.00  0.00           C  
ATOM   2185  CG  GLU   277      53.013  15.107 -13.420  1.00  0.00           C  
ATOM   2186  CD  GLU   277      53.619  15.801 -14.667  1.00  0.00           C  
ATOM   2187  OE1 GLU   277      53.217  15.456 -15.818  1.00  0.00           O  
ATOM   2188  OE2 GLU   277      54.252  16.858 -14.456  1.00  0.00           O1-
ATOM   2189  N   ASN   278      51.009  10.780 -13.275  1.00  0.00           N  
ATOM   2190  CA  ASN   278      50.226   9.720 -13.904  1.00  0.00           C  
ATOM   2191  C   ASN   278      49.313   8.988 -12.910  1.00  0.00           C  
ATOM   2192  O   ASN   278      48.472   8.187 -13.328  1.00  0.00           O  
ATOM   2193  CB  ASN   278      51.191   8.733 -14.570  1.00  0.00           C  
ATOM   2194  CG  ASN   278      51.868   9.245 -15.827  1.00  0.00           C  
ATOM   2195  ND2 ASN   278      52.115   8.370 -16.771  1.00  0.00           N  
ATOM   2196  OD1 ASN   278      52.142  10.414 -16.021  1.00  0.00           O  
ATOM   2197  N   VAL   279      49.537   9.165 -11.608  1.00  0.00           N  
ATOM   2198  CA  VAL   279      48.804   8.468 -10.546  1.00  0.00           C  
ATOM   2199  C   VAL   279      47.410   9.087 -10.394  1.00  0.00           C  
ATOM   2200  O   VAL   279      47.245  10.299 -10.526  1.00  0.00           O  
ATOM   2201  CB  VAL   279      49.618   8.476  -9.235  1.00  0.00           C  
ATOM   2202  CG1 VAL   279      48.930   7.667  -8.132  1.00  0.00           C  
ATOM   2203  CG2 VAL   279      51.009   7.852  -9.445  1.00  0.00           C  
ATOM   2204  N   LEU   280      46.387   8.242 -10.239  1.00  0.00           N  
ATOM   2205  CA  LEU   280      44.976   8.640 -10.153  1.00  0.00           C  
ATOM   2206  C   LEU   280      44.368   8.268  -8.796  1.00  0.00           C  
ATOM   2207  O   LEU   280      43.698   9.081  -8.171  1.00  0.00           O  
ATOM   2208  CB  LEU   280      44.180   7.979 -11.297  1.00  0.00           C  
ATOM   2209  CG  LEU   280      44.604   8.361 -12.727  1.00  0.00           C  
ATOM   2210  CD1 LEU   280      43.766   7.549 -13.718  1.00  0.00           C  
ATOM   2211  CD2 LEU   280      44.386   9.847 -13.024  1.00  0.00           C  
ATOM   2212  N   ILE   281      44.613   7.048  -8.318  1.00  0.00           N  
ATOM   2213  CA  ILE   281      44.254   6.599  -6.966  1.00  0.00           C  
ATOM   2214  C   ILE   281      45.494   5.929  -6.389  1.00  0.00           C  
ATOM   2215  O   ILE   281      46.141   5.153  -7.088  1.00  0.00           O  
ATOM   2216  CB  ILE   281      43.040   5.632  -6.958  1.00  0.00           C  
ATOM   2217  CG1 ILE   281      41.825   6.214  -7.723  1.00  0.00           C  
ATOM   2218  CG2 ILE   281      42.647   5.288  -5.508  1.00  0.00           C  
ATOM   2219  CD1 ILE   281      40.664   5.229  -7.913  1.00  0.00           C  
ATOM   2220  N   TYR   282      45.806   6.183  -5.123  1.00  0.00           N  
ATOM   2221  CA  TYR   282      46.892   5.506  -4.422  1.00  0.00           C  
ATOM   2222  C   TYR   282      46.473   5.184  -2.990  1.00  0.00           C  
ATOM   2223  O   TYR   282      45.930   6.044  -2.294  1.00  0.00           O  
ATOM   2224  CB  TYR   282      48.149   6.384  -4.465  1.00  0.00           C  
ATOM   2225  CG  TYR   282      49.392   5.797  -3.832  1.00  0.00           C  
ATOM   2226  CD1 TYR   282      49.777   4.471  -4.111  1.00  0.00           C  
ATOM   2227  CD2 TYR   282      50.202   6.604  -3.005  1.00  0.00           C  
ATOM   2228  CE1 TYR   282      50.972   3.964  -3.577  1.00  0.00           C  
ATOM   2229  CE2 TYR   282      51.388   6.084  -2.451  1.00  0.00           C  
ATOM   2230  CZ  TYR   282      51.778   4.763  -2.748  1.00  0.00           C  
ATOM   2231  OH  TYR   282      52.920   4.234  -2.249  1.00  0.00           O  
ATOM   2232  N   ARG   283      46.670   3.921  -2.598  1.00  0.00           N  
ATOM   2233  CA  ARG   283      46.345   3.306  -1.297  1.00  0.00           C  
ATOM   2234  C   ARG   283      44.870   3.295  -0.873  1.00  0.00           C  
ATOM   2235  O   ARG   283      44.521   2.543   0.035  1.00  0.00           O  
ATOM   2236  CB  ARG   283      47.261   3.874  -0.198  1.00  0.00           C  
ATOM   2237  CG  ARG   283      48.750   3.637  -0.502  1.00  0.00           C  
ATOM   2238  CD  ARG   283      49.605   3.855   0.753  1.00  0.00           C  
ATOM   2239  NE  ARG   283      51.015   3.472   0.540  1.00  0.00           N  
ATOM   2240  CZ  ARG   283      51.498   2.243   0.522  1.00  0.00           C  
ATOM   2241  NH1 ARG   283      50.727   1.200   0.622  1.00  0.00           N1+
ATOM   2242  NH2 ARG   283      52.772   2.024   0.406  1.00  0.00           N  
ATOM   2243  N   ASP   284      43.982   3.999  -1.568  1.00  0.00           N  
ATOM   2244  CA  ASP   284      42.576   4.133  -1.179  1.00  0.00           C  
ATOM   2245  C   ASP   284      41.712   2.977  -1.714  1.00  0.00           C  
ATOM   2246  O   ASP   284      41.151   3.016  -2.814  1.00  0.00           O  
ATOM   2247  CB  ASP   284      42.063   5.519  -1.569  1.00  0.00           C  
ATOM   2248  CG  ASP   284      40.797   5.884  -0.793  1.00  0.00           C  
ATOM   2249  OD1 ASP   284      39.867   5.048  -0.770  1.00  0.00           O  
ATOM   2250  OD2 ASP   284      40.637   7.108  -0.585  1.00  0.00           O1-
ATOM   2251  N   PHE   285      41.679   1.890  -0.940  1.00  0.00           N  
ATOM   2252  CA  PHE   285      40.976   0.658  -1.305  1.00  0.00           C  
ATOM   2253  C   PHE   285      39.456   0.856  -1.444  1.00  0.00           C  
ATOM   2254  O   PHE   285      38.839   0.297  -2.356  1.00  0.00           O  
ATOM   2255  CB  PHE   285      41.312  -0.417  -0.263  1.00  0.00           C  
ATOM   2256  CG  PHE   285      40.822  -1.793  -0.660  1.00  0.00           C  
ATOM   2257  CD1 PHE   285      41.572  -2.574  -1.557  1.00  0.00           C  
ATOM   2258  CD2 PHE   285      39.606  -2.287  -0.155  1.00  0.00           C  
ATOM   2259  CE1 PHE   285      41.095  -3.827  -1.971  1.00  0.00           C  
ATOM   2260  CE2 PHE   285      39.144  -3.549  -0.564  1.00  0.00           C  
ATOM   2261  CZ  PHE   285      39.875  -4.314  -1.485  1.00  0.00           C  
ATOM   2262  N   ASP   286      38.876   1.772  -0.663  1.00  0.00           N  
ATOM   2263  CA  ASP   286      37.459   2.120  -0.763  1.00  0.00           C  
ATOM   2264  C   ASP   286      37.136   2.872  -2.048  1.00  0.00           C  
ATOM   2265  O   ASP   286      36.227   2.447  -2.764  1.00  0.00           O  
ATOM   2266  CB  ASP   286      36.997   2.920   0.464  1.00  0.00           C  
ATOM   2267  CG  ASP   286      36.704   2.043   1.682  1.00  0.00           C  
ATOM   2268  OD1 ASP   286      36.585   0.809   1.467  1.00  0.00           O  
ATOM   2269  OD2 ASP   286      36.160   2.620   2.641  1.00  0.00           O1-
ATOM   2270  N   ARG   287      37.958   3.843  -2.464  1.00  0.00           N  
ATOM   2271  CA  ARG   287      37.805   4.481  -3.780  1.00  0.00           C  
ATOM   2272  C   ARG   287      38.064   3.523  -4.938  1.00  0.00           C  
ATOM   2273  O   ARG   287      37.266   3.543  -5.874  1.00  0.00           O  
ATOM   2274  CB  ARG   287      38.659   5.752  -3.896  1.00  0.00           C  
ATOM   2275  CG  ARG   287      37.871   6.979  -3.411  1.00  0.00           C  
ATOM   2276  CD  ARG   287      38.617   8.284  -3.701  1.00  0.00           C  
ATOM   2277  NE  ARG   287      39.722   8.482  -2.755  1.00  0.00           N  
ATOM   2278  CZ  ARG   287      40.622   9.442  -2.725  1.00  0.00           C  
ATOM   2279  NH1 ARG   287      40.647  10.421  -3.580  1.00  0.00           N1+
ATOM   2280  NH2 ARG   287      41.535   9.408  -1.804  1.00  0.00           N  
ATOM   2281  N   CYS   288      38.973   2.553  -4.817  1.00  0.00           N  
ATOM   2282  CA  CYS   288      39.126   1.523  -5.855  1.00  0.00           C  
ATOM   2283  C   CYS   288      37.879   0.630  -6.004  1.00  0.00           C  
ATOM   2284  O   CYS   288      37.425   0.428  -7.130  1.00  0.00           O  
ATOM   2285  CB  CYS   288      40.389   0.687  -5.616  1.00  0.00           C  
ATOM   2286  SG  CYS   288      41.846   1.672  -6.065  1.00  0.00           S  
ATOM   2287  N   ARG   289      37.214   0.234  -4.906  1.00  0.00           N  
ATOM   2288  CA  ARG   289      35.923  -0.488  -4.977  1.00  0.00           C  
ATOM   2289  C   ARG   289      34.797   0.410  -5.515  1.00  0.00           C  
ATOM   2290  O   ARG   289      34.087   0.046  -6.458  1.00  0.00           O  
ATOM   2291  CB  ARG   289      35.552  -1.076  -3.597  1.00  0.00           C  
ATOM   2292  CG  ARG   289      36.490  -2.201  -3.122  1.00  0.00           C  
ATOM   2293  CD  ARG   289      35.970  -2.941  -1.873  1.00  0.00           C  
ATOM   2294  NE  ARG   289      36.014  -2.141  -0.624  1.00  0.00           N  
ATOM   2295  CZ  ARG   289      35.993  -2.622   0.616  1.00  0.00           C  
ATOM   2296  NH1 ARG   289      35.852  -3.892   0.879  1.00  0.00           N1+
ATOM   2297  NH2 ARG   289      36.143  -1.841   1.638  1.00  0.00           N  
ATOM   2298  N   ARG   290      34.665   1.615  -4.952  1.00  0.00           N  
ATOM   2299  CA  ARG   290      33.582   2.583  -5.217  1.00  0.00           C  
ATOM   2300  C   ARG   290      33.645   3.219  -6.605  1.00  0.00           C  
ATOM   2301  O   ARG   290      32.590   3.508  -7.171  1.00  0.00           O  
ATOM   2302  CB  ARG   290      33.598   3.666  -4.129  1.00  0.00           C  
ATOM   2303  CG  ARG   290      33.153   3.116  -2.759  1.00  0.00           C  
ATOM   2304  CD  ARG   290      33.397   4.126  -1.634  1.00  0.00           C  
ATOM   2305  NE  ARG   290      32.538   5.306  -1.802  1.00  0.00           N  
ATOM   2306  CZ  ARG   290      32.334   6.296  -0.967  1.00  0.00           C  
ATOM   2307  NH1 ARG   290      32.884   6.337   0.218  1.00  0.00           N1+
ATOM   2308  NH2 ARG   290      31.553   7.261  -1.347  1.00  0.00           N  
ATOM   2309  N   TRP   291      34.807   3.201  -7.257  1.00  0.00           N  
ATOM   2310  CA  TRP   291      34.996   3.594  -8.658  1.00  0.00           C  
ATOM   2311  C   TRP   291      34.091   2.825  -9.647  1.00  0.00           C  
ATOM   2312  O   TRP   291      33.567   3.437 -10.580  1.00  0.00           O  
ATOM   2313  CB  TRP   291      36.478   3.419  -9.007  1.00  0.00           C  
ATOM   2314  CG  TRP   291      36.806   3.519 -10.459  1.00  0.00           C  
ATOM   2315  CD1 TRP   291      36.957   4.658 -11.172  1.00  0.00           C  
ATOM   2316  CD2 TRP   291      37.059   2.422 -11.386  1.00  0.00           C  
ATOM   2317  CE2 TRP   291      37.375   2.979 -12.660  1.00  0.00           C  
ATOM   2318  CE3 TRP   291      37.105   1.016 -11.261  1.00  0.00           C  
ATOM   2319  NE1 TRP   291      37.269   4.344 -12.482  1.00  0.00           N  
ATOM   2320  CZ2 TRP   291      37.719   2.174 -13.753  1.00  0.00           C  
ATOM   2321  CZ3 TRP   291      37.437   0.202 -12.359  1.00  0.00           C  
ATOM   2322  CH2 TRP   291      37.743   0.778 -13.602  1.00  0.00           C  
ATOM   2323  N   THR   292      33.637   1.615  -9.298  1.00  0.00           N  
ATOM   2324  CA  THR   292      32.618   0.883 -10.081  1.00  0.00           C  
ATOM   2325  C   THR   292      31.251   1.592 -10.149  1.00  0.00           C  
ATOM   2326  O   THR   292      30.518   1.425 -11.123  1.00  0.00           O  
ATOM   2327  CB  THR   292      32.426  -0.537  -9.528  1.00  0.00           C  
ATOM   2328  CG2 THR   292      31.493  -1.393 -10.389  1.00  0.00           C  
ATOM   2329  OG1 THR   292      33.665  -1.202  -9.527  1.00  0.00           O  
ATOM   2330  N   MET   293      30.875   2.414  -9.163  1.00  0.00           N  
ATOM   2331  CA  MET   293      29.619   3.197  -9.191  1.00  0.00           C  
ATOM   2332  C   MET   293      29.846   4.705  -9.368  1.00  0.00           C  
ATOM   2333  O   MET   293      29.013   5.398  -9.972  1.00  0.00           O  
ATOM   2334  CB  MET   293      28.821   2.960  -7.904  1.00  0.00           C  
ATOM   2335  CG  MET   293      28.478   1.485  -7.676  1.00  0.00           C  
ATOM   2336  SD  MET   293      27.205   1.233  -6.411  1.00  0.00           S  
ATOM   2337  CE  MET   293      27.625  -0.453  -5.896  1.00  0.00           C  
ATOM   2338  N   GLU   294      30.952   5.196  -8.807  1.00  0.00           N  
ATOM   2339  CA  GLU   294      31.301   6.612  -8.631  1.00  0.00           C  
ATOM   2340  C   GLU   294      32.406   7.089  -9.587  1.00  0.00           C  
ATOM   2341  O   GLU   294      32.594   8.292  -9.739  1.00  0.00           O  
ATOM   2342  CB  GLU   294      31.731   6.858  -7.175  1.00  0.00           C  
ATOM   2343  CG  GLU   294      30.608   6.583  -6.162  1.00  0.00           C  
ATOM   2344  CD  GLU   294      31.064   6.786  -4.709  1.00  0.00           C  
ATOM   2345  OE1 GLU   294      31.676   7.821  -4.382  1.00  0.00           O  
ATOM   2346  OE2 GLU   294      30.821   5.890  -3.874  1.00  0.00           O1-
ATOM   2347  N   GLY   295      33.000   6.190 -10.379  1.00  0.00           N  
ATOM   2348  CA  GLY   295      33.932   6.545 -11.451  1.00  0.00           C  
ATOM   2349  C   GLY   295      33.253   7.155 -12.682  1.00  0.00           C  
ATOM   2350  O   GLY   295      33.891   7.908 -13.407  1.00  0.00           O  
ATOM   2351  N   GLY   296      31.981   6.818 -12.956  1.00  0.00           N  
ATOM   2352  CA  GLY   296      31.167   7.314 -14.100  1.00  0.00           C  
ATOM   2353  C   GLY   296      31.543   6.789 -15.471  1.00  0.00           C  
ATOM   2354  O   GLY   296      30.670   6.344 -16.218  1.00  0.00           O  
ATOM   2355  N   PHE   297      32.833   6.482 -15.591  1.00  0.00           N  
ATOM   2356  CA  PHE   297      33.423   5.378 -16.349  1.00  0.00           C  
ATOM   2357  C   PHE   297      32.507   4.171 -16.486  1.00  0.00           C  
ATOM   2358  O   PHE   297      32.000   3.887 -17.561  1.00  0.00           O  
ATOM   2359  CB  PHE   297      34.712   5.001 -15.602  1.00  0.00           C  
ATOM   2360  CG  PHE   297      35.324   3.724 -16.121  1.00  0.00           C  
ATOM   2361  CD1 PHE   297      36.057   3.774 -17.306  1.00  0.00           C  
ATOM   2362  CD2 PHE   297      35.157   2.491 -15.463  1.00  0.00           C  
ATOM   2363  CE1 PHE   297      36.760   2.648 -17.753  1.00  0.00           C  
ATOM   2364  CE2 PHE   297      35.728   1.324 -16.005  1.00  0.00           C  
ATOM   2365  CZ  PHE   297      36.553   1.409 -17.138  1.00  0.00           C  
ATOM   2366  N   ALA   298      32.092   3.603 -15.355  1.00  0.00           N  
ATOM   2367  CA  ALA   298      31.330   2.352 -15.369  1.00  0.00           C  
ATOM   2368  C   ALA   298      29.865   2.508 -15.836  1.00  0.00           C  
ATOM   2369  O   ALA   298      29.185   1.499 -16.049  1.00  0.00           O  
ATOM   2370  CB  ALA   298      31.420   1.700 -13.989  1.00  0.00           C  
ATOM   2371  N   ARG   299      29.382   3.755 -15.968  1.00  0.00           N  
ATOM   2372  CA  ARG   299      28.084   4.101 -16.571  1.00  0.00           C  
ATOM   2373  C   ARG   299      28.233   4.399 -18.070  1.00  0.00           C  
ATOM   2374  O   ARG   299      27.582   3.733 -18.865  1.00  0.00           O  
ATOM   2375  CB  ARG   299      27.425   5.279 -15.828  1.00  0.00           C  
ATOM   2376  CG  ARG   299      27.426   5.149 -14.290  1.00  0.00           C  
ATOM   2377  CD  ARG   299      26.363   6.018 -13.589  1.00  0.00           C  
ATOM   2378  NE  ARG   299      26.668   6.184 -12.152  1.00  0.00           N  
ATOM   2379  CZ  ARG   299      25.930   6.814 -11.257  1.00  0.00           C  
ATOM   2380  NH1 ARG   299      24.854   7.486 -11.574  1.00  0.00           N1+
ATOM   2381  NH2 ARG   299      26.283   6.749 -10.003  1.00  0.00           N  
ATOM   2382  N   MET   300      29.290   5.118 -18.463  1.00  0.00           N  
ATOM   2383  CA  MET   300      29.651   5.334 -19.873  1.00  0.00           C  
ATOM   2384  C   MET   300      30.052   4.044 -20.617  1.00  0.00           C  
ATOM   2385  O   MET   300      30.024   4.024 -21.848  1.00  0.00           O  
ATOM   2386  CB  MET   300      30.783   6.378 -19.974  1.00  0.00           C  
ATOM   2387  CG  MET   300      30.372   7.795 -19.575  1.00  0.00           C  
ATOM   2388  SD  MET   300      28.958   8.458 -20.510  1.00  0.00           S  
ATOM   2389  CE  MET   300      29.369  10.226 -20.649  1.00  0.00           C  
ATOM   2390  N   TYR   301      30.398   2.965 -19.902  1.00  0.00           N  
ATOM   2391  CA  TYR   301      31.007   1.782 -20.507  1.00  0.00           C  
ATOM   2392  C   TYR   301      30.051   0.838 -21.258  1.00  0.00           C  
ATOM   2393  O   TYR   301      30.284   0.629 -22.451  1.00  0.00           O  
ATOM   2394  CB  TYR   301      31.881   1.052 -19.496  1.00  0.00           C  
ATOM   2395  CG  TYR   301      33.320   1.099 -19.899  1.00  0.00           C  
ATOM   2396  CD1 TYR   301      34.047   2.320 -19.780  1.00  0.00           C  
ATOM   2397  CD2 TYR   301      33.983  -0.047 -20.383  1.00  0.00           C  
ATOM   2398  CE1 TYR   301      35.395   2.375 -20.198  1.00  0.00           C  
ATOM   2399  CE2 TYR   301      35.382  -0.003 -20.612  1.00  0.00           C  
ATOM   2400  CZ  TYR   301      36.072   1.223 -20.636  1.00  0.00           C  
ATOM   2401  OH  TYR   301      37.345   1.281 -21.072  1.00  0.00           O  
ATOM   2402  N   PRO   302      28.997   0.234 -20.662  1.00  0.00           N  
ATOM   2403  CA  PRO   302      28.161  -0.722 -21.398  1.00  0.00           C  
ATOM   2404  C   PRO   302      27.341  -0.089 -22.533  1.00  0.00           C  
ATOM   2405  O   PRO   302      27.112  -0.756 -23.538  1.00  0.00           O  
ATOM   2406  CB  PRO   302      27.267  -1.400 -20.360  1.00  0.00           C  
ATOM   2407  CG  PRO   302      28.046  -1.216 -19.063  1.00  0.00           C  
ATOM   2408  CD  PRO   302      28.690   0.157 -19.245  1.00  0.00           C  
ATOM   2409  N   LEU   303      27.091   1.226 -22.472  1.00  0.00           N  
ATOM   2410  CA  LEU   303      26.517   2.023 -23.565  1.00  0.00           C  
ATOM   2411  C   LEU   303      27.287   1.845 -24.879  1.00  0.00           C  
ATOM   2412  O   LEU   303      26.709   1.478 -25.900  1.00  0.00           O  
ATOM   2413  CB  LEU   303      26.508   3.503 -23.125  1.00  0.00           C  
ATOM   2414  CG  LEU   303      26.237   4.532 -24.246  1.00  0.00           C  
ATOM   2415  CD1 LEU   303      24.817   4.426 -24.795  1.00  0.00           C  
ATOM   2416  CD2 LEU   303      26.465   5.944 -23.714  1.00  0.00           C  
ATOM   2417  N   GLN   304      28.610   2.017 -24.842  1.00  0.00           N  
ATOM   2418  CA  GLN   304      29.435   1.921 -26.045  1.00  0.00           C  
ATOM   2419  C   GLN   304      29.488   0.498 -26.602  1.00  0.00           C  
ATOM   2420  O   GLN   304      29.484   0.324 -27.818  1.00  0.00           O  
ATOM   2421  CB  GLN   304      30.849   2.418 -25.746  1.00  0.00           C  
ATOM   2422  CG  GLN   304      30.872   3.897 -25.339  1.00  0.00           C  
ATOM   2423  CD  GLN   304      32.301   4.393 -25.254  1.00  0.00           C  
ATOM   2424  NE2 GLN   304      32.694   5.298 -26.117  1.00  0.00           N  
ATOM   2425  OE1 GLN   304      33.149   3.773 -24.641  1.00  0.00           O  
ATOM   2426  N   ALA   305      29.454  -0.516 -25.735  1.00  0.00           N  
ATOM   2427  CA  ALA   305      29.321  -1.905 -26.160  1.00  0.00           C  
ATOM   2428  C   ALA   305      27.942  -2.209 -26.778  1.00  0.00           C  
ATOM   2429  O   ALA   305      27.908  -2.825 -27.837  1.00  0.00           O  
ATOM   2430  CB  ALA   305      29.643  -2.806 -24.967  1.00  0.00           C  
ATOM   2431  N   CYS   306      26.860  -1.602 -26.276  1.00  0.00           N  
ATOM   2432  CA  CYS   306      25.505  -1.756 -26.818  1.00  0.00           C  
ATOM   2433  C   CYS   306      25.354  -1.176 -28.232  1.00  0.00           C  
ATOM   2434  O   CYS   306      25.018  -1.916 -29.156  1.00  0.00           O  
ATOM   2435  CB  CYS   306      24.515  -1.134 -25.824  1.00  0.00           C  
ATOM   2436  SG  CYS   306      22.829  -1.676 -26.217  1.00  0.00           S  
ATOM   2437  N   VAL   307      25.892   0.029 -28.464  1.00  0.00           N  
ATOM   2438  CA  VAL   307      25.934   0.636 -29.807  1.00  0.00           C  
ATOM   2439  C   VAL   307      26.839  -0.162 -30.753  1.00  0.00           C  
ATOM   2440  O   VAL   307      26.455  -0.435 -31.892  1.00  0.00           O  
ATOM   2441  CB  VAL   307      26.402   2.104 -29.743  1.00  0.00           C  
ATOM   2442  CG1 VAL   307      26.399   2.753 -31.135  1.00  0.00           C  
ATOM   2443  CG2 VAL   307      25.508   2.970 -28.851  1.00  0.00           C  
ATOM   2444  N   ARG   308      28.015  -0.607 -30.285  1.00  0.00           N  
ATOM   2445  CA  ARG   308      28.952  -1.399 -31.106  1.00  0.00           C  
ATOM   2446  C   ARG   308      28.384  -2.766 -31.478  1.00  0.00           C  
ATOM   2447  O   ARG   308      28.455  -3.126 -32.653  1.00  0.00           O  
ATOM   2448  CB  ARG   308      30.328  -1.511 -30.420  1.00  0.00           C  
ATOM   2449  CG  ARG   308      31.052  -0.164 -30.535  1.00  0.00           C  
ATOM   2450  CD  ARG   308      32.473  -0.103 -29.971  1.00  0.00           C  
ATOM   2451  NE  ARG   308      32.994   1.280 -30.044  1.00  0.00           N  
ATOM   2452  CZ  ARG   308      33.284   1.949 -31.151  1.00  0.00           C  
ATOM   2453  NH1 ARG   308      33.454   1.350 -32.299  1.00  0.00           N1+
ATOM   2454  NH2 ARG   308      33.379   3.251 -31.121  1.00  0.00           N  
ATOM   2455  N   LEU   309      27.659  -3.420 -30.568  1.00  0.00           N  
ATOM   2456  CA  LEU   309      26.953  -4.666 -30.850  1.00  0.00           C  
ATOM   2457  C   LEU   309      25.766  -4.446 -31.795  1.00  0.00           C  
ATOM   2458  O   LEU   309      25.656  -5.176 -32.771  1.00  0.00           O  
ATOM   2459  CB  LEU   309      26.528  -5.359 -29.538  1.00  0.00           C  
ATOM   2460  CG  LEU   309      25.863  -6.735 -29.766  1.00  0.00           C  
ATOM   2461  CD1 LEU   309      26.784  -7.728 -30.480  1.00  0.00           C  
ATOM   2462  CD2 LEU   309      25.443  -7.376 -28.446  1.00  0.00           C  
ATOM   2463  N   ALA   310      24.998  -3.365 -31.648  1.00  0.00           N  
ATOM   2464  CA  ALA   310      23.884  -3.053 -32.544  1.00  0.00           C  
ATOM   2465  C   ALA   310      24.333  -2.774 -33.996  1.00  0.00           C  
ATOM   2466  O   ALA   310      23.743  -3.313 -34.933  1.00  0.00           O  
ATOM   2467  CB  ALA   310      23.105  -1.877 -31.948  1.00  0.00           C  
ATOM   2468  N   VAL   311      25.487  -2.118 -34.189  1.00  0.00           N  
ATOM   2469  CA  VAL   311      26.122  -1.952 -35.514  1.00  0.00           C  
ATOM   2470  C   VAL   311      26.677  -3.273 -36.057  1.00  0.00           C  
ATOM   2471  O   VAL   311      26.448  -3.606 -37.220  1.00  0.00           O  
ATOM   2472  CB  VAL   311      27.235  -0.885 -35.465  1.00  0.00           C  
ATOM   2473  CG1 VAL   311      27.992  -0.771 -36.796  1.00  0.00           C  
ATOM   2474  CG2 VAL   311      26.638   0.495 -35.164  1.00  0.00           C  
ATOM   2475  N   LYS   312      27.342  -4.064 -35.210  1.00  0.00           N  
ATOM   2476  CA  LYS   312      27.914  -5.366 -35.579  1.00  0.00           C  
ATOM   2477  C   LYS   312      26.834  -6.368 -35.993  1.00  0.00           C  
ATOM   2478  O   LYS   312      26.949  -7.003 -37.039  1.00  0.00           O  
ATOM   2479  CB  LYS   312      28.724  -5.865 -34.379  1.00  0.00           C  
ATOM   2480  CG  LYS   312      29.587  -7.090 -34.682  1.00  0.00           C  
ATOM   2481  CD  LYS   312      30.295  -7.469 -33.383  1.00  0.00           C  
ATOM   2482  CE  LYS   312      31.084  -8.763 -33.534  1.00  0.00           C  
ATOM   2483  NZ  LYS   312      31.653  -9.115 -32.221  1.00  0.00           N1+
ATOM   2484  N   LEU   313      25.726  -6.403 -35.251  1.00  0.00           N  
ATOM   2485  CA  LEU   313      24.549  -7.198 -35.583  1.00  0.00           C  
ATOM   2486  C   LEU   313      23.813  -6.689 -36.819  1.00  0.00           C  
ATOM   2487  O   LEU   313      23.276  -7.527 -37.538  1.00  0.00           O  
ATOM   2488  CB  LEU   313      23.568  -7.282 -34.408  1.00  0.00           C  
ATOM   2489  CG  LEU   313      24.046  -8.063 -33.174  1.00  0.00           C  
ATOM   2490  CD1 LEU   313      22.841  -8.225 -32.254  1.00  0.00           C  
ATOM   2491  CD2 LEU   313      24.621  -9.442 -33.494  1.00  0.00           C  
ATOM   2492  N   ASP   314      23.866  -5.396 -37.152  1.00  0.00           N  
ATOM   2493  CA  ASP   314      23.300  -4.934 -38.427  1.00  0.00           C  
ATOM   2494  C   ASP   314      24.078  -5.470 -39.637  1.00  0.00           C  
ATOM   2495  O   ASP   314      23.494  -6.130 -40.502  1.00  0.00           O  
ATOM   2496  CB  ASP   314      23.197  -3.404 -38.478  1.00  0.00           C  
ATOM   2497  CG  ASP   314      22.304  -2.989 -39.651  1.00  0.00           C  
ATOM   2498  OD1 ASP   314      21.136  -3.462 -39.665  1.00  0.00           O  
ATOM   2499  OD2 ASP   314      22.831  -2.348 -40.580  1.00  0.00           O1-
ATOM   2500  N   PHE   315      25.413  -5.465 -39.550  1.00  0.00           N  
ATOM   2501  CA  PHE   315      26.248  -6.079 -40.581  1.00  0.00           C  
ATOM   2502  C   PHE   315      26.084  -7.605 -40.635  1.00  0.00           C  
ATOM   2503  O   PHE   315      25.869  -8.144 -41.718  1.00  0.00           O  
ATOM   2504  CB  PHE   315      27.713  -5.672 -40.403  1.00  0.00           C  
ATOM   2505  CG  PHE   315      28.512  -5.798 -41.689  1.00  0.00           C  
ATOM   2506  CD1 PHE   315      28.373  -4.815 -42.687  1.00  0.00           C  
ATOM   2507  CD2 PHE   315      29.391  -6.876 -41.899  1.00  0.00           C  
ATOM   2508  CE1 PHE   315      29.127  -4.893 -43.872  1.00  0.00           C  
ATOM   2509  CE2 PHE   315      30.170  -6.936 -43.069  1.00  0.00           C  
ATOM   2510  CZ  PHE   315      30.037  -5.947 -44.057  1.00  0.00           C  
ATOM   2511  N   ILE   316      25.999  -8.287 -39.486  1.00  0.00           N  
ATOM   2512  CA  ILE   316      25.712  -9.733 -39.420  1.00  0.00           C  
ATOM   2513  C   ILE   316      24.314 -10.059 -39.967  1.00  0.00           C  
ATOM   2514  O   ILE   316      24.203 -10.966 -40.786  1.00  0.00           O  
ATOM   2515  CB  ILE   316      25.908 -10.271 -37.982  1.00  0.00           C  
ATOM   2516  CG1 ILE   316      27.400 -10.202 -37.579  1.00  0.00           C  
ATOM   2517  CG2 ILE   316      25.411 -11.722 -37.839  1.00  0.00           C  
ATOM   2518  CD1 ILE   316      27.657 -10.343 -36.074  1.00  0.00           C  
ATOM   2519  N   THR   317      23.290  -9.246 -39.693  1.00  0.00           N  
ATOM   2520  CA  THR   317      21.940  -9.421 -40.270  1.00  0.00           C  
ATOM   2521  C   THR   317      21.973  -9.310 -41.789  1.00  0.00           C  
ATOM   2522  O   THR   317      21.408 -10.157 -42.486  1.00  0.00           O  
ATOM   2523  CB  THR   317      20.942  -8.386 -39.750  1.00  0.00           C  
ATOM   2524  CG2 THR   317      19.517  -8.636 -40.200  1.00  0.00           C  
ATOM   2525  OG1 THR   317      20.856  -8.511 -38.349  1.00  0.00           O  
ATOM   2526  N   ALA   318      22.693  -8.313 -42.317  1.00  0.00           N  
ATOM   2527  CA  ALA   318      22.838  -8.119 -43.753  1.00  0.00           C  
ATOM   2528  C   ALA   318      23.634  -9.253 -44.421  1.00  0.00           C  
ATOM   2529  O   ALA   318      23.228  -9.741 -45.474  1.00  0.00           O  
ATOM   2530  CB  ALA   318      23.483  -6.751 -43.993  1.00  0.00           C  
ATOM   2531  N   LEU   319      24.745  -9.699 -43.825  1.00  0.00           N  
ATOM   2532  CA  LEU   319      25.541 -10.821 -44.333  1.00  0.00           C  
ATOM   2533  C   LEU   319      24.786 -12.152 -44.285  1.00  0.00           C  
ATOM   2534  O   LEU   319      24.850 -12.908 -45.253  1.00  0.00           O  
ATOM   2535  CB  LEU   319      26.814 -10.992 -43.501  1.00  0.00           C  
ATOM   2536  CG  LEU   319      27.898  -9.917 -43.581  1.00  0.00           C  
ATOM   2537  CD1 LEU   319      29.000 -10.342 -42.606  1.00  0.00           C  
ATOM   2538  CD2 LEU   319      28.448  -9.784 -45.001  1.00  0.00           C  
ATOM   2539  N   LEU   320      24.037 -12.396 -43.207  1.00  0.00           N  
ATOM   2540  CA  LEU   320      23.208 -13.582 -43.047  1.00  0.00           C  
ATOM   2541  C   LEU   320      22.110 -13.591 -44.110  1.00  0.00           C  
ATOM   2542  O   LEU   320      22.111 -14.490 -44.938  1.00  0.00           O  
ATOM   2543  CB  LEU   320      22.668 -13.639 -41.603  1.00  0.00           C  
ATOM   2544  CG  LEU   320      21.786 -14.860 -41.277  1.00  0.00           C  
ATOM   2545  CD1 LEU   320      22.495 -16.196 -41.500  1.00  0.00           C  
ATOM   2546  CD2 LEU   320      21.347 -14.800 -39.813  1.00  0.00           C  
ATOM   2547  N   LYS   321      21.401 -12.473 -44.322  1.00  0.00           N  
ATOM   2548  CA  LYS   321      20.439 -12.370 -45.431  1.00  0.00           C  
ATOM   2549  C   LYS   321      21.075 -12.665 -46.801  1.00  0.00           C  
ATOM   2550  O   LYS   321      20.591 -13.563 -47.481  1.00  0.00           O  
ATOM   2551  CB  LYS   321      19.749 -11.003 -45.407  1.00  0.00           C  
ATOM   2552  CG  LYS   321      18.565 -11.005 -46.383  1.00  0.00           C  
ATOM   2553  CD  LYS   321      17.946  -9.615 -46.507  1.00  0.00           C  
ATOM   2554  CE  LYS   321      16.755  -9.709 -47.463  1.00  0.00           C  
ATOM   2555  NZ  LYS   321      16.132  -8.384 -47.676  1.00  0.00           N1+
ATOM   2556  N   LYS   322      22.263 -12.115 -47.092  1.00  0.00           N  
ATOM   2557  CA  LYS   322      23.008 -12.413 -48.334  1.00  0.00           C  
ATOM   2558  C   LYS   322      23.373 -13.895 -48.489  1.00  0.00           C  
ATOM   2559  O   LYS   322      23.422 -14.386 -49.616  1.00  0.00           O  
ATOM   2560  CB  LYS   322      24.304 -11.598 -48.405  1.00  0.00           C  
ATOM   2561  CG  LYS   322      24.131 -10.097 -48.642  1.00  0.00           C  
ATOM   2562  CD  LYS   322      25.520  -9.446 -48.621  1.00  0.00           C  
ATOM   2563  CE  LYS   322      25.387  -7.928 -48.739  1.00  0.00           C  
ATOM   2564  NZ  LYS   322      26.718  -7.280 -48.824  1.00  0.00           N1+
ATOM   2565  N   SER   323      23.790 -14.577 -47.418  1.00  0.00           N  
ATOM   2566  CA  SER   323      24.120 -16.007 -47.501  1.00  0.00           C  
ATOM   2567  C   SER   323      22.868 -16.875 -47.667  1.00  0.00           C  
ATOM   2568  O   SER   323      22.881 -17.735 -48.545  1.00  0.00           O  
ATOM   2569  CB  SER   323      24.990 -16.476 -46.328  1.00  0.00           C  
ATOM   2570  OG  SER   323      24.306 -16.439 -45.096  1.00  0.00           O  
ATOM   2571  N   LEU   324      21.748 -16.491 -47.040  1.00  0.00           N  
ATOM   2572  CA  LEU   324      20.450 -17.170 -47.156  1.00  0.00           C  
ATOM   2573  C   LEU   324      19.767 -16.959 -48.522  1.00  0.00           C  
ATOM   2574  O   LEU   324      19.080 -17.858 -49.003  1.00  0.00           O  
ATOM   2575  CB  LEU   324      19.510 -16.717 -46.021  1.00  0.00           C  
ATOM   2576  CG  LEU   324      19.992 -16.893 -44.571  1.00  0.00           C  
ATOM   2577  CD1 LEU   324      18.939 -16.304 -43.632  1.00  0.00           C  
ATOM   2578  CD2 LEU   324      20.299 -18.326 -44.171  1.00  0.00           C  
ATOM   2579  N   GLU   325      19.968 -15.803 -49.167  1.00  0.00           N  
ATOM   2580  CA  GLU   325      19.567 -15.556 -50.564  1.00  0.00           C  
ATOM   2581  C   GLU   325      20.347 -16.472 -51.527  1.00  0.00           C  
ATOM   2582  O   GLU   325      19.758 -17.079 -52.418  1.00  0.00           O  
ATOM   2583  CB  GLU   325      19.818 -14.079 -50.953  1.00  0.00           C  
ATOM   2584  CG  GLU   325      18.869 -13.070 -50.279  1.00  0.00           C  
ATOM   2585  CD  GLU   325      19.257 -11.583 -50.442  1.00  0.00           C  
ATOM   2586  OE1 GLU   325      20.466 -11.291 -50.609  1.00  0.00           O  
ATOM   2587  OE2 GLU   325      18.393 -10.743 -50.076  1.00  0.00           O1-
ATOM   2588  N   CYS   326      21.658 -16.642 -51.310  1.00  0.00           N  
ATOM   2589  CA  CYS   326      22.519 -17.470 -52.162  1.00  0.00           C  
ATOM   2590  C   CYS   326      22.288 -18.986 -52.026  1.00  0.00           C  
ATOM   2591  O   CYS   326      22.728 -19.738 -52.899  1.00  0.00           O  
ATOM   2592  CB  CYS   326      23.989 -17.197 -51.830  1.00  0.00           C  
ATOM   2593  SG  CYS   326      24.568 -15.553 -52.331  1.00  0.00           S  
ATOM   2594  N   THR   327      21.838 -19.454 -50.859  1.00  0.00           N  
ATOM   2595  CA  THR   327      21.512 -20.871 -50.603  1.00  0.00           C  
ATOM   2596  C   THR   327      20.048 -21.207 -50.899  1.00  0.00           C  
ATOM   2597  O   THR   327      19.696 -22.382 -50.873  1.00  0.00           O  
ATOM   2598  CB  THR   327      21.812 -21.257 -49.145  1.00  0.00           C  
ATOM   2599  CG2 THR   327      23.307 -21.274 -48.828  1.00  0.00           C  
ATOM   2600  OG1 THR   327      21.224 -20.297 -48.305  1.00  0.00           O  
ATOM   2601  N   GLY   328      19.182 -20.201 -51.076  1.00  0.00           N  
ATOM   2602  CA  GLY   328      17.727 -20.369 -51.181  1.00  0.00           C  
ATOM   2603  C   GLY   328      17.036 -20.641 -49.840  1.00  0.00           C  
ATOM   2604  O   GLY   328      15.813 -20.627 -49.758  1.00  0.00           O  
ATOM   2605  N   THR   329      17.776 -20.711 -48.731  1.00  0.00           N  
ATOM   2606  CA  THR   329      17.182 -20.982 -47.413  1.00  0.00           C  
ATOM   2607  C   THR   329      16.330 -19.827 -46.886  1.00  0.00           C  
ATOM   2608  O   THR   329      15.489 -20.054 -46.022  1.00  0.00           O  
ATOM   2609  CB  THR   329      18.246 -21.347 -46.373  1.00  0.00           C  
ATOM   2610  CG2 THR   329      18.954 -22.663 -46.679  1.00  0.00           C  
ATOM   2611  OG1 THR   329      19.241 -20.355 -46.354  1.00  0.00           O  
ATOM   2612  N   LEU   330      16.478 -18.607 -47.425  1.00  0.00           N  
ATOM   2613  CA  LEU   330      15.621 -17.462 -47.078  1.00  0.00           C  
ATOM   2614  C   LEU   330      14.144 -17.664 -47.474  1.00  0.00           C  
ATOM   2615  O   LEU   330      13.272 -16.979 -46.943  1.00  0.00           O  
ATOM   2616  CB  LEU   330      16.196 -16.187 -47.730  1.00  0.00           C  
ATOM   2617  CG  LEU   330      15.594 -14.863 -47.215  1.00  0.00           C  
ATOM   2618  CD1 LEU   330      15.829 -14.644 -45.717  1.00  0.00           C  
ATOM   2619  CD2 LEU   330      16.244 -13.687 -47.939  1.00  0.00           C  
ATOM   2620  N   GLU   331      13.858 -18.620 -48.360  1.00  0.00           N  
ATOM   2621  CA  GLU   331      12.503 -19.010 -48.763  1.00  0.00           C  
ATOM   2622  C   GLU   331      11.770 -19.814 -47.667  1.00  0.00           C  
ATOM   2623  O   GLU   331      10.539 -19.791 -47.591  1.00  0.00           O  
ATOM   2624  CB  GLU   331      12.588 -19.823 -50.070  1.00  0.00           C  
ATOM   2625  CG  GLU   331      13.303 -19.055 -51.202  1.00  0.00           C  
ATOM   2626  CD  GLU   331      13.355 -19.812 -52.539  1.00  0.00           C  
ATOM   2627  OE1 GLU   331      13.249 -21.059 -52.534  1.00  0.00           O  
ATOM   2628  OE2 GLU   331      13.604 -19.123 -53.555  1.00  0.00           O1-
ATOM   2629  N   PHE   332      12.501 -20.440 -46.734  1.00  0.00           N  
ATOM   2630  CA  PHE   332      11.905 -21.202 -45.637  1.00  0.00           C  
ATOM   2631  C   PHE   332      11.434 -20.288 -44.499  1.00  0.00           C  
ATOM   2632  O   PHE   332      12.239 -19.662 -43.809  1.00  0.00           O  
ATOM   2633  CB  PHE   332      12.874 -22.265 -45.105  1.00  0.00           C  
ATOM   2634  CG  PHE   332      13.344 -23.285 -46.123  1.00  0.00           C  
ATOM   2635  CD1 PHE   332      12.414 -24.073 -46.829  1.00  0.00           C  
ATOM   2636  CD2 PHE   332      14.720 -23.456 -46.356  1.00  0.00           C  
ATOM   2637  CE1 PHE   332      12.860 -25.003 -47.784  1.00  0.00           C  
ATOM   2638  CE2 PHE   332      15.166 -24.380 -47.316  1.00  0.00           C  
ATOM   2639  CZ  PHE   332      14.235 -25.150 -48.034  1.00  0.00           C  
ATOM   2640  N   ARG   333      10.176 -20.476 -44.083  1.00  0.00           N  
ATOM   2641  CA  ARG   333       9.560 -19.702 -42.988  1.00  0.00           C  
ATOM   2642  C   ARG   333      10.251 -19.867 -41.629  1.00  0.00           C  
ATOM   2643  O   ARG   333      10.375 -18.888 -40.905  1.00  0.00           O  
ATOM   2644  CB  ARG   333       8.070 -20.050 -42.873  1.00  0.00           C  
ATOM   2645  CG  ARG   333       7.291 -19.638 -44.129  1.00  0.00           C  
ATOM   2646  CD  ARG   333       5.786 -19.841 -43.912  1.00  0.00           C  
ATOM   2647  NE  ARG   333       5.009 -19.396 -45.084  1.00  0.00           N  
ATOM   2648  CZ  ARG   333       4.684 -18.151 -45.387  1.00  0.00           C  
ATOM   2649  NH1 ARG   333       5.020 -17.140 -44.633  1.00  0.00           N1+
ATOM   2650  NH2 ARG   333       4.011 -17.895 -46.472  1.00  0.00           N  
ATOM   2651  N   GLY   334      10.776 -21.057 -41.321  1.00  0.00           N  
ATOM   2652  CA  GLY   334      11.543 -21.295 -40.088  1.00  0.00           C  
ATOM   2653  C   GLY   334      12.891 -20.559 -40.056  1.00  0.00           C  
ATOM   2654  O   GLY   334      13.171 -19.830 -39.110  1.00  0.00           O  
ATOM   2655  N   VAL   335      13.575 -20.506 -41.203  1.00  0.00           N  
ATOM   2656  CA  VAL   335      14.824 -19.745 -41.381  1.00  0.00           C  
ATOM   2657  C   VAL   335      14.567 -18.233 -41.351  1.00  0.00           C  
ATOM   2658  O   VAL   335      15.340 -17.487 -40.749  1.00  0.00           O  
ATOM   2659  CB  VAL   335      15.499 -20.160 -42.703  1.00  0.00           C  
ATOM   2660  CG1 VAL   335      16.770 -19.362 -42.991  1.00  0.00           C  
ATOM   2661  CG2 VAL   335      15.877 -21.648 -42.706  1.00  0.00           C  
ATOM   2662  N   GLN   336      13.437 -17.773 -41.902  1.00  0.00           N  
ATOM   2663  CA  GLN   336      12.995 -16.379 -41.783  1.00  0.00           C  
ATOM   2664  C   GLN   336      12.657 -15.984 -40.339  1.00  0.00           C  
ATOM   2665  O   GLN   336      12.965 -14.861 -39.946  1.00  0.00           O  
ATOM   2666  CB  GLN   336      11.762 -16.120 -42.658  1.00  0.00           C  
ATOM   2667  CG  GLN   336      12.037 -16.189 -44.163  1.00  0.00           C  
ATOM   2668  CD  GLN   336      10.768 -15.890 -44.959  1.00  0.00           C  
ATOM   2669  NE2 GLN   336      10.736 -14.777 -45.661  1.00  0.00           N  
ATOM   2670  OE1 GLN   336       9.711 -16.471 -44.755  1.00  0.00           O  
ATOM   2671  N   ALA   337      12.065 -16.885 -39.549  1.00  0.00           N  
ATOM   2672  CA  ALA   337      11.771 -16.647 -38.137  1.00  0.00           C  
ATOM   2673  C   ALA   337      13.054 -16.524 -37.293  1.00  0.00           C  
ATOM   2674  O   ALA   337      13.226 -15.516 -36.610  1.00  0.00           O  
ATOM   2675  CB  ALA   337      10.846 -17.763 -37.632  1.00  0.00           C  
ATOM   2676  N   ASP   338      14.051 -17.376 -37.552  1.00  0.00           N  
ATOM   2677  CA  ASP   338      15.362 -17.299 -36.892  1.00  0.00           C  
ATOM   2678  C   ASP   338      16.201 -16.085 -37.342  1.00  0.00           C  
ATOM   2679  O   ASP   338      16.773 -15.386 -36.505  1.00  0.00           O  
ATOM   2680  CB  ASP   338      16.122 -18.613 -37.125  1.00  0.00           C  
ATOM   2681  CG  ASP   338      15.690 -19.736 -36.177  1.00  0.00           C  
ATOM   2682  OD1 ASP   338      15.645 -19.428 -34.967  1.00  0.00           O  
ATOM   2683  OD2 ASP   338      16.007 -20.900 -36.510  1.00  0.00           O1-
ATOM   2684  N   LEU   339      16.133 -15.684 -38.621  1.00  0.00           N  
ATOM   2685  CA  LEU   339      16.658 -14.383 -39.071  1.00  0.00           C  
ATOM   2686  C   LEU   339      15.936 -13.216 -38.372  1.00  0.00           C  
ATOM   2687  O   LEU   339      16.574 -12.236 -37.986  1.00  0.00           O  
ATOM   2688  CB  LEU   339      16.535 -14.275 -40.606  1.00  0.00           C  
ATOM   2689  CG  LEU   339      16.981 -12.915 -41.190  1.00  0.00           C  
ATOM   2690  CD1 LEU   339      18.477 -12.652 -41.005  1.00  0.00           C  
ATOM   2691  CD2 LEU   339      16.683 -12.850 -42.689  1.00  0.00           C  
ATOM   2692  N   GLY   340      14.622 -13.335 -38.179  1.00  0.00           N  
ATOM   2693  CA  GLY   340      13.793 -12.387 -37.440  1.00  0.00           C  
ATOM   2694  C   GLY   340      14.172 -12.252 -35.961  1.00  0.00           C  
ATOM   2695  O   GLY   340      14.166 -11.128 -35.462  1.00  0.00           O  
ATOM   2696  N   GLU   341      14.737 -13.291 -35.333  1.00  0.00           N  
ATOM   2697  CA  GLU   341      15.329 -13.181 -33.990  1.00  0.00           C  
ATOM   2698  C   GLU   341      16.624 -12.343 -34.004  1.00  0.00           C  
ATOM   2699  O   GLU   341      16.780 -11.448 -33.174  1.00  0.00           O  
ATOM   2700  CB  GLU   341      15.565 -14.568 -33.346  1.00  0.00           C  
ATOM   2701  CG  GLU   341      15.775 -14.415 -31.824  1.00  0.00           C  
ATOM   2702  CD  GLU   341      16.338 -15.651 -31.091  1.00  0.00           C  
ATOM   2703  OE1 GLU   341      15.606 -16.658 -30.975  1.00  0.00           O  
ATOM   2704  OE2 GLU   341      17.289 -15.446 -30.299  1.00  0.00           O1-
ATOM   2705  N   VAL   342      17.469 -12.462 -35.038  1.00  0.00           N  
ATOM   2706  CA  VAL   342      18.675 -11.612 -35.187  1.00  0.00           C  
ATOM   2707  C   VAL   342      18.302 -10.141 -35.421  1.00  0.00           C  
ATOM   2708  O   VAL   342      18.856  -9.250 -34.770  1.00  0.00           O  
ATOM   2709  CB  VAL   342      19.601 -12.098 -36.323  1.00  0.00           C  
ATOM   2710  CG1 VAL   342      20.950 -11.364 -36.297  1.00  0.00           C  
ATOM   2711  CG2 VAL   342      19.904 -13.597 -36.236  1.00  0.00           C  
ATOM   2712  N   VAL   343      17.257  -9.893 -36.222  1.00  0.00           N  
ATOM   2713  CA  VAL   343      16.656  -8.559 -36.406  1.00  0.00           C  
ATOM   2714  C   VAL   343      16.101  -8.019 -35.082  1.00  0.00           C  
ATOM   2715  O   VAL   343      16.360  -6.863 -34.744  1.00  0.00           O  
ATOM   2716  CB  VAL   343      15.546  -8.601 -37.481  1.00  0.00           C  
ATOM   2717  CG1 VAL   343      14.830  -7.254 -37.651  1.00  0.00           C  
ATOM   2718  CG2 VAL   343      16.092  -8.963 -38.869  1.00  0.00           C  
ATOM   2719  N   ALA   344      15.426  -8.853 -34.286  1.00  0.00           N  
ATOM   2720  CA  ALA   344      14.875  -8.476 -32.987  1.00  0.00           C  
ATOM   2721  C   ALA   344      15.960  -8.170 -31.941  1.00  0.00           C  
ATOM   2722  O   ALA   344      15.881  -7.129 -31.292  1.00  0.00           O  
ATOM   2723  CB  ALA   344      13.924  -9.576 -32.507  1.00  0.00           C  
ATOM   2724  N   TRP   345      17.068  -8.916 -31.906  1.00  0.00           N  
ATOM   2725  CA  TRP   345      18.217  -8.601 -31.047  1.00  0.00           C  
ATOM   2726  C   TRP   345      18.921  -7.308 -31.449  1.00  0.00           C  
ATOM   2727  O   TRP   345      19.114  -6.432 -30.607  1.00  0.00           O  
ATOM   2728  CB  TRP   345      19.225  -9.749 -31.064  1.00  0.00           C  
ATOM   2729  CG  TRP   345      18.852 -10.924 -30.226  1.00  0.00           C  
ATOM   2730  CD1 TRP   345      18.662 -12.180 -30.679  1.00  0.00           C  
ATOM   2731  CD2 TRP   345      18.604 -10.978 -28.786  1.00  0.00           C  
ATOM   2732  CE2 TRP   345      18.294 -12.325 -28.435  1.00  0.00           C  
ATOM   2733  CE3 TRP   345      18.602 -10.027 -27.741  1.00  0.00           C  
ATOM   2734  NE1 TRP   345      18.337 -13.008 -29.628  1.00  0.00           N  
ATOM   2735  CZ2 TRP   345      18.017 -12.716 -27.117  1.00  0.00           C  
ATOM   2736  CZ3 TRP   345      18.316 -10.409 -26.416  1.00  0.00           C  
ATOM   2737  CH2 TRP   345      18.037 -11.750 -26.098  1.00  0.00           C  
ATOM   2738  N   ARG   346      19.164  -7.104 -32.749  1.00  0.00           N  
ATOM   2739  CA  ARG   346      19.713  -5.846 -33.277  1.00  0.00           C  
ATOM   2740  C   ARG   346      18.834  -4.653 -32.894  1.00  0.00           C  
ATOM   2741  O   ARG   346      19.344  -3.646 -32.410  1.00  0.00           O  
ATOM   2742  CB  ARG   346      19.836  -5.978 -34.799  1.00  0.00           C  
ATOM   2743  CG  ARG   346      20.484  -4.740 -35.438  1.00  0.00           C  
ATOM   2744  CD  ARG   346      20.120  -4.637 -36.914  1.00  0.00           C  
ATOM   2745  NE  ARG   346      18.697  -4.309 -37.113  1.00  0.00           N  
ATOM   2746  CZ  ARG   346      18.060  -4.350 -38.264  1.00  0.00           C  
ATOM   2747  NH1 ARG   346      18.656  -4.601 -39.396  1.00  0.00           N1+
ATOM   2748  NH2 ARG   346      16.780  -4.133 -38.267  1.00  0.00           N  
ATOM   2749  N   ASN   347      17.518  -4.788 -33.053  1.00  0.00           N  
ATOM   2750  CA  ASN   347      16.558  -3.746 -32.696  1.00  0.00           C  
ATOM   2751  C   ASN   347      16.448  -3.551 -31.171  1.00  0.00           C  
ATOM   2752  O   ASN   347      16.395  -2.409 -30.736  1.00  0.00           O  
ATOM   2753  CB  ASN   347      15.195  -4.073 -33.327  1.00  0.00           C  
ATOM   2754  CG  ASN   347      15.168  -4.078 -34.852  1.00  0.00           C  
ATOM   2755  ND2 ASN   347      14.055  -4.494 -35.411  1.00  0.00           N  
ATOM   2756  OD1 ASN   347      16.092  -3.692 -35.564  1.00  0.00           O  
ATOM   2757  N   THR   348      16.621  -4.604 -30.360  1.00  0.00           N  
ATOM   2758  CA  THR   348      16.712  -4.511 -28.887  1.00  0.00           C  
ATOM   2759  C   THR   348      17.935  -3.706 -28.453  1.00  0.00           C  
ATOM   2760  O   THR   348      17.817  -2.848 -27.584  1.00  0.00           O  
ATOM   2761  CB  THR   348      16.781  -5.892 -28.209  1.00  0.00           C  
ATOM   2762  CG2 THR   348      16.699  -5.805 -26.684  1.00  0.00           C  
ATOM   2763  OG1 THR   348      15.687  -6.691 -28.596  1.00  0.00           O  
ATOM   2764  N   PHE   349      19.091  -3.897 -29.094  1.00  0.00           N  
ATOM   2765  CA  PHE   349      20.307  -3.150 -28.753  1.00  0.00           C  
ATOM   2766  C   PHE   349      20.334  -1.719 -29.307  1.00  0.00           C  
ATOM   2767  O   PHE   349      20.830  -0.830 -28.610  1.00  0.00           O  
ATOM   2768  CB  PHE   349      21.545  -3.972 -29.129  1.00  0.00           C  
ATOM   2769  CG  PHE   349      21.626  -5.309 -28.411  1.00  0.00           C  
ATOM   2770  CD1 PHE   349      21.503  -5.369 -27.013  1.00  0.00           C  
ATOM   2771  CD2 PHE   349      21.786  -6.500 -29.136  1.00  0.00           C  
ATOM   2772  CE1 PHE   349      21.535  -6.604 -26.342  1.00  0.00           C  
ATOM   2773  CE2 PHE   349      21.810  -7.740 -28.476  1.00  0.00           C  
ATOM   2774  CZ  PHE   349      21.681  -7.791 -27.077  1.00  0.00           C  
ATOM   2775  N   TRP   350      19.586  -1.430 -30.380  1.00  0.00           N  
ATOM   2776  CA  TRP   350      19.257  -0.042 -30.732  1.00  0.00           C  
ATOM   2777  C   TRP   350      18.280   0.607 -29.745  1.00  0.00           C  
ATOM   2778  O   TRP   350      18.651   1.612 -29.151  1.00  0.00           O  
ATOM   2779  CB  TRP   350      18.756   0.059 -32.178  1.00  0.00           C  
ATOM   2780  CG  TRP   350      19.835  -0.058 -33.213  1.00  0.00           C  
ATOM   2781  CD1 TRP   350      19.880  -0.959 -34.219  1.00  0.00           C  
ATOM   2782  CD2 TRP   350      21.054   0.740 -33.338  1.00  0.00           C  
ATOM   2783  CE2 TRP   350      21.805   0.245 -34.446  1.00  0.00           C  
ATOM   2784  CE3 TRP   350      21.614   1.813 -32.609  1.00  0.00           C  
ATOM   2785  NE1 TRP   350      21.041  -0.787 -34.950  1.00  0.00           N  
ATOM   2786  CZ2 TRP   350      23.053   0.775 -34.804  1.00  0.00           C  
ATOM   2787  CZ3 TRP   350      22.866   2.353 -32.958  1.00  0.00           C  
ATOM   2788  CH2 TRP   350      23.586   1.835 -34.049  1.00  0.00           C  
ATOM   2789  N   ALA   351      17.208  -0.089 -29.356  1.00  0.00           N  
ATOM   2790  CA  ALA   351      16.228   0.409 -28.391  1.00  0.00           C  
ATOM   2791  C   ALA   351      16.845   0.679 -27.008  1.00  0.00           C  
ATOM   2792  O   ALA   351      16.749   1.796 -26.520  1.00  0.00           O  
ATOM   2793  CB  ALA   351      15.063  -0.588 -28.315  1.00  0.00           C  
ATOM   2794  N   LEU   352      17.697  -0.223 -26.503  1.00  0.00           N  
ATOM   2795  CA  LEU   352      18.475   0.000 -25.278  1.00  0.00           C  
ATOM   2796  C   LEU   352      19.466   1.164 -25.407  1.00  0.00           C  
ATOM   2797  O   LEU   352      19.646   1.903 -24.443  1.00  0.00           O  
ATOM   2798  CB  LEU   352      19.235  -1.284 -24.902  1.00  0.00           C  
ATOM   2799  CG  LEU   352      18.365  -2.426 -24.350  1.00  0.00           C  
ATOM   2800  CD1 LEU   352      19.219  -3.691 -24.257  1.00  0.00           C  
ATOM   2801  CD2 LEU   352      17.830  -2.131 -22.949  1.00  0.00           C  
ATOM   2802  N   SER   353      20.136   1.322 -26.554  1.00  0.00           N  
ATOM   2803  CA  SER   353      21.027   2.475 -26.790  1.00  0.00           C  
ATOM   2804  C   SER   353      20.265   3.796 -26.825  1.00  0.00           C  
ATOM   2805  O   SER   353      20.770   4.799 -26.321  1.00  0.00           O  
ATOM   2806  CB  SER   353      21.773   2.355 -28.115  1.00  0.00           C  
ATOM   2807  OG  SER   353      22.601   1.203 -28.080  1.00  0.00           O  
ATOM   2808  N   ASP   354      19.061   3.794 -27.395  1.00  0.00           N  
ATOM   2809  CA  ASP   354      18.193   4.963 -27.475  1.00  0.00           C  
ATOM   2810  C   ASP   354      17.605   5.314 -26.096  1.00  0.00           C  
ATOM   2811  O   ASP   354      17.887   6.418 -25.631  1.00  0.00           O  
ATOM   2812  CB  ASP   354      17.129   4.741 -28.563  1.00  0.00           C  
ATOM   2813  CG  ASP   354      17.709   4.678 -29.992  1.00  0.00           C  
ATOM   2814  OD1 ASP   354      18.837   5.189 -30.222  1.00  0.00           O  
ATOM   2815  OD2 ASP   354      17.003   4.174 -30.890  1.00  0.00           O1-
ATOM   2816  N   SER   355      17.130   4.323 -25.322  1.00  0.00           N  
ATOM   2817  CA  SER   355      16.701   4.478 -23.914  1.00  0.00           C  
ATOM   2818  C   SER   355      17.821   4.994 -23.014  1.00  0.00           C  
ATOM   2819  O   SER   355      17.645   5.999 -22.331  1.00  0.00           O  
ATOM   2820  CB  SER   355      16.226   3.147 -23.313  1.00  0.00           C  
ATOM   2821  OG  SER   355      15.114   2.621 -24.005  1.00  0.00           O  
ATOM   2822  N   MET   356      19.039   4.454 -23.160  1.00  0.00           N  
ATOM   2823  CA  MET   356      20.218   4.952 -22.447  1.00  0.00           C  
ATOM   2824  C   MET   356      20.480   6.442 -22.698  1.00  0.00           C  
ATOM   2825  O   MET   356      20.920   7.131 -21.782  1.00  0.00           O  
ATOM   2826  CB  MET   356      21.460   4.140 -22.840  1.00  0.00           C  
ATOM   2827  CG  MET   356      21.581   2.833 -22.054  1.00  0.00           C  
ATOM   2828  SD  MET   356      23.102   1.905 -22.405  1.00  0.00           S  
ATOM   2829  CE  MET   356      22.398   0.404 -23.128  1.00  0.00           C  
ATOM   2830  N   CYS   357      20.217   6.944 -23.906  1.00  0.00           N  
ATOM   2831  CA  CYS   357      20.434   8.347 -24.253  1.00  0.00           C  
ATOM   2832  C   CYS   357      19.237   9.253 -23.931  1.00  0.00           C  
ATOM   2833  O   CYS   357      19.446  10.410 -23.573  1.00  0.00           O  
ATOM   2834  CB  CYS   357      20.796   8.438 -25.738  1.00  0.00           C  
ATOM   2835  SG  CYS   357      22.306   7.490 -26.062  1.00  0.00           S  
ATOM   2836  N   SER   358      17.999   8.785 -24.122  1.00  0.00           N  
ATOM   2837  CA  SER   358      16.785   9.579 -23.884  1.00  0.00           C  
ATOM   2838  C   SER   358      16.404   9.650 -22.406  1.00  0.00           C  
ATOM   2839  O   SER   358      16.082  10.728 -21.916  1.00  0.00           O  
ATOM   2840  CB  SER   358      15.614   9.045 -24.720  1.00  0.00           C  
ATOM   2841  OG  SER   358      15.287   7.705 -24.407  1.00  0.00           O  
ATOM   2842  N   GLU   359      16.609   8.564 -21.662  1.00  0.00           N  
ATOM   2843  CA  GLU   359      16.356   8.455 -20.218  1.00  0.00           C  
ATOM   2844  C   GLU   359      17.633   8.761 -19.399  1.00  0.00           C  
ATOM   2845  O   GLU   359      17.887   8.179 -18.343  1.00  0.00           O  
ATOM   2846  CB  GLU   359      15.684   7.101 -19.891  1.00  0.00           C  
ATOM   2847  CG  GLU   359      14.483   6.804 -20.809  1.00  0.00           C  
ATOM   2848  CD  GLU   359      13.694   5.567 -20.359  1.00  0.00           C  
ATOM   2849  OE1 GLU   359      14.090   4.462 -20.803  1.00  0.00           O  
ATOM   2850  OE2 GLU   359      12.560   5.773 -19.866  1.00  0.00           O1-
ATOM   2851  N   ALA   360      18.496   9.640 -19.931  1.00  0.00           N  
ATOM   2852  CA  ALA   360      19.796   9.970 -19.351  1.00  0.00           C  
ATOM   2853  C   ALA   360      19.682  10.374 -17.871  1.00  0.00           C  
ATOM   2854  O   ALA   360      18.939  11.282 -17.492  1.00  0.00           O  
ATOM   2855  CB  ALA   360      20.465  11.078 -20.171  1.00  0.00           C  
ATOM   2856  N   THR   361      20.519   9.764 -17.035  1.00  0.00           N  
ATOM   2857  CA  THR   361      20.485   9.930 -15.583  1.00  0.00           C  
ATOM   2858  C   THR   361      21.439  11.055 -15.160  1.00  0.00           C  
ATOM   2859  O   THR   361      22.653  10.933 -15.379  1.00  0.00           O  
ATOM   2860  CB  THR   361      20.855   8.615 -14.880  1.00  0.00           C  
ATOM   2861  CG2 THR   361      20.433   8.591 -13.414  1.00  0.00           C  
ATOM   2862  OG1 THR   361      20.196   7.507 -15.447  1.00  0.00           O  
ATOM   2863  N   PRO   362      20.963  12.090 -14.437  1.00  0.00           N  
ATOM   2864  CA  PRO   362      21.842  13.049 -13.774  1.00  0.00           C  
ATOM   2865  C   PRO   362      22.709  12.365 -12.714  1.00  0.00           C  
ATOM   2866  O   PRO   362      22.356  11.313 -12.172  1.00  0.00           O  
ATOM   2867  CB  PRO   362      20.933  14.113 -13.151  1.00  0.00           C  
ATOM   2868  CG  PRO   362      19.620  13.965 -13.919  1.00  0.00           C  
ATOM   2869  CD  PRO   362      19.574  12.472 -14.231  1.00  0.00           C  
ATOM   2870  N   TRP   363      23.826  12.989 -12.350  1.00  0.00           N  
ATOM   2871  CA  TRP   363      24.816  12.343 -11.499  1.00  0.00           C  
ATOM   2872  C   TRP   363      25.328  13.244 -10.380  1.00  0.00           C  
ATOM   2873  O   TRP   363      25.637  14.410 -10.601  1.00  0.00           O  
ATOM   2874  CB  TRP   363      25.952  11.845 -12.387  1.00  0.00           C  
ATOM   2875  CG  TRP   363      26.953  10.934 -11.759  1.00  0.00           C  
ATOM   2876  CD1 TRP   363      26.734  10.052 -10.759  1.00  0.00           C  
ATOM   2877  CD2 TRP   363      28.354  10.792 -12.120  1.00  0.00           C  
ATOM   2878  CE2 TRP   363      28.904   9.734 -11.348  1.00  0.00           C  
ATOM   2879  CE3 TRP   363      29.209  11.427 -13.041  1.00  0.00           C  
ATOM   2880  NE1 TRP   363      27.900   9.369 -10.486  1.00  0.00           N  
ATOM   2881  CZ2 TRP   363      30.218   9.300 -11.505  1.00  0.00           C  
ATOM   2882  CZ3 TRP   363      30.560  11.046 -13.163  1.00  0.00           C  
ATOM   2883  CH2 TRP   363      31.070   9.998 -12.377  1.00  0.00           C  
ATOM   2884  N   VAL   364      25.645  12.600  -9.253  1.00  0.00           N  
ATOM   2885  CA  VAL   364      26.350  13.175  -8.097  1.00  0.00           C  
ATOM   2886  C   VAL   364      27.682  13.821  -8.503  1.00  0.00           C  
ATOM   2887  O   VAL   364      27.970  14.931  -8.073  1.00  0.00           O  
ATOM   2888  CB  VAL   364      26.607  12.080  -7.035  1.00  0.00           C  
ATOM   2889  CG1 VAL   364      27.082  12.684  -5.711  1.00  0.00           C  
ATOM   2890  CG2 VAL   364      25.354  11.239  -6.725  1.00  0.00           C  
ATOM   2891  N   ASN   365      28.356  13.248  -9.507  1.00  0.00           N  
ATOM   2892  CA  ASN   365      29.631  13.743 -10.031  1.00  0.00           C  
ATOM   2893  C   ASN   365      29.493  14.420 -11.419  1.00  0.00           C  
ATOM   2894  O   ASN   365      30.366  14.308 -12.280  1.00  0.00           O  
ATOM   2895  CB  ASN   365      30.666  12.612  -9.969  1.00  0.00           C  
ATOM   2896  CG  ASN   365      30.905  12.019  -8.585  1.00  0.00           C  
ATOM   2897  ND2 ASN   365      31.243  10.750  -8.508  1.00  0.00           N  
ATOM   2898  OD1 ASN   365      30.572  12.586  -7.560  1.00  0.00           O  
ATOM   2899  N   GLY   366      28.340  15.043 -11.682  1.00  0.00           N  
ATOM   2900  CA  GLY   366      28.177  16.134 -12.654  1.00  0.00           C  
ATOM   2901  C   GLY   366      28.040  15.772 -14.137  1.00  0.00           C  
ATOM   2902  O   GLY   366      27.251  16.414 -14.827  1.00  0.00           O  
ATOM   2903  N   ALA   367      28.723  14.739 -14.640  1.00  0.00           N  
ATOM   2904  CA  ALA   367      28.463  14.243 -15.994  1.00  0.00           C  
ATOM   2905  C   ALA   367      27.043  13.666 -16.073  1.00  0.00           C  
ATOM   2906  O   ALA   367      26.671  12.859 -15.221  1.00  0.00           O  
ATOM   2907  CB  ALA   367      29.520  13.210 -16.424  1.00  0.00           C  
ATOM   2908  N   TYR   368      26.297  13.968 -17.135  1.00  0.00           N  
ATOM   2909  CA  TYR   368      25.075  13.224 -17.432  1.00  0.00           C  
ATOM   2910  C   TYR   368      25.467  11.908 -18.102  1.00  0.00           C  
ATOM   2911  O   TYR   368      26.370  11.859 -18.942  1.00  0.00           O  
ATOM   2912  CB  TYR   368      24.079  14.063 -18.238  1.00  0.00           C  
ATOM   2913  CG  TYR   368      23.558  15.262 -17.457  1.00  0.00           C  
ATOM   2914  CD1 TYR   368      24.380  16.393 -17.286  1.00  0.00           C  
ATOM   2915  CD2 TYR   368      22.284  15.223 -16.853  1.00  0.00           C  
ATOM   2916  CE1 TYR   368      23.936  17.490 -16.532  1.00  0.00           C  
ATOM   2917  CE2 TYR   368      21.833  16.320 -16.093  1.00  0.00           C  
ATOM   2918  CZ  TYR   368      22.657  17.461 -15.944  1.00  0.00           C  
ATOM   2919  OH  TYR   368      22.234  18.535 -15.230  1.00  0.00           O  
ATOM   2920  N   LEU   369      24.956  10.817 -17.539  1.00  0.00           N  
ATOM   2921  CA  LEU   369      25.370   9.450 -17.836  1.00  0.00           C  
ATOM   2922  C   LEU   369      24.157   8.661 -18.342  1.00  0.00           C  
ATOM   2923  O   LEU   369      23.028   9.031 -18.021  1.00  0.00           O  
ATOM   2924  CB  LEU   369      26.012   8.847 -16.566  1.00  0.00           C  
ATOM   2925  CG  LEU   369      27.313   9.558 -16.137  1.00  0.00           C  
ATOM   2926  CD1 LEU   369      27.863   8.990 -14.834  1.00  0.00           C  
ATOM   2927  CD2 LEU   369      28.409   9.402 -17.183  1.00  0.00           C  
ATOM   2928  N   PRO   370      24.350   7.611 -19.156  1.00  0.00           N  
ATOM   2929  CA  PRO   370      23.228   6.861 -19.705  1.00  0.00           C  
ATOM   2930  C   PRO   370      22.344   6.246 -18.619  1.00  0.00           C  
ATOM   2931  O   PRO   370      22.847   5.929 -17.534  1.00  0.00           O  
ATOM   2932  CB  PRO   370      23.846   5.771 -20.582  1.00  0.00           C  
ATOM   2933  CG  PRO   370      25.239   5.600 -19.983  1.00  0.00           C  
ATOM   2934  CD  PRO   370      25.605   7.027 -19.598  1.00  0.00           C  
ATOM   2935  N   ASP   371      21.094   5.922 -18.976  1.00  0.00           N  
ATOM   2936  CA  ASP   371      20.183   5.211 -18.073  1.00  0.00           C  
ATOM   2937  C   ASP   371      20.827   3.946 -17.494  1.00  0.00           C  
ATOM   2938  O   ASP   371      21.292   3.034 -18.194  1.00  0.00           O  
ATOM   2939  CB  ASP   371      18.828   4.870 -18.700  1.00  0.00           C  
ATOM   2940  CG  ASP   371      17.927   4.098 -17.713  1.00  0.00           C  
ATOM   2941  OD1 ASP   371      18.138   4.282 -16.486  1.00  0.00           O  
ATOM   2942  OD2 ASP   371      17.631   2.954 -18.097  1.00  0.00           O1-
ATOM   2943  N   HIS   372      20.841   3.907 -16.163  1.00  0.00           N  
ATOM   2944  CA  HIS   372      21.382   2.788 -15.418  1.00  0.00           C  
ATOM   2945  C   HIS   372      20.566   1.506 -15.602  1.00  0.00           C  
ATOM   2946  O   HIS   372      21.178   0.440 -15.551  1.00  0.00           O  
ATOM   2947  CB  HIS   372      21.534   3.173 -13.942  1.00  0.00           C  
ATOM   2948  CG  HIS   372      22.349   2.177 -13.148  1.00  0.00           C  
ATOM   2949  CD2 HIS   372      23.454   1.497 -13.588  1.00  0.00           C  
ATOM   2950  ND1 HIS   372      22.047   1.708 -11.884  1.00  0.00           N  
ATOM   2951  CE1 HIS   372      22.953   0.763 -11.562  1.00  0.00           C  
ATOM   2952  NE2 HIS   372      23.825   0.621 -12.581  1.00  0.00           N  
ATOM   2953  N   ALA   373      19.246   1.579 -15.789  1.00  0.00           N  
ATOM   2954  CA  ALA   373      18.427   0.377 -15.945  1.00  0.00           C  
ATOM   2955  C   ALA   373      18.673  -0.301 -17.308  1.00  0.00           C  
ATOM   2956  O   ALA   373      19.180  -1.422 -17.341  1.00  0.00           O  
ATOM   2957  CB  ALA   373      16.957   0.735 -15.681  1.00  0.00           C  
ATOM   2958  N   ALA   374      18.655   0.464 -18.399  1.00  0.00           N  
ATOM   2959  CA  ALA   374      18.954   0.012 -19.754  1.00  0.00           C  
ATOM   2960  C   ALA   374      20.403  -0.475 -19.924  1.00  0.00           C  
ATOM   2961  O   ALA   374      20.618  -1.539 -20.513  1.00  0.00           O  
ATOM   2962  CB  ALA   374      18.624   1.158 -20.717  1.00  0.00           C  
ATOM   2963  N   LEU   375      21.395   0.169 -19.288  1.00  0.00           N  
ATOM   2964  CA  LEU   375      22.781  -0.317 -19.351  1.00  0.00           C  
ATOM   2965  C   LEU   375      23.012  -1.584 -18.508  1.00  0.00           C  
ATOM   2966  O   LEU   375      23.846  -2.406 -18.889  1.00  0.00           O  
ATOM   2967  CB  LEU   375      23.779   0.832 -19.090  1.00  0.00           C  
ATOM   2968  CG  LEU   375      24.099   1.158 -17.621  1.00  0.00           C  
ATOM   2969  CD1 LEU   375      25.246   0.315 -17.046  1.00  0.00           C  
ATOM   2970  CD2 LEU   375      24.567   2.607 -17.493  1.00  0.00           C  
ATOM   2971  N   GLN   376      22.253  -1.804 -17.423  1.00  0.00           N  
ATOM   2972  CA  GLN   376      22.222  -3.097 -16.718  1.00  0.00           C  
ATOM   2973  C   GLN   376      21.546  -4.184 -17.567  1.00  0.00           C  
ATOM   2974  O   GLN   376      22.156  -5.230 -17.792  1.00  0.00           O  
ATOM   2975  CB  GLN   376      21.519  -2.970 -15.351  1.00  0.00           C  
ATOM   2976  CG  GLN   376      22.379  -2.262 -14.292  1.00  0.00           C  
ATOM   2977  CD  GLN   376      21.652  -2.109 -12.953  1.00  0.00           C  
ATOM   2978  NE2 GLN   376      22.290  -2.440 -11.850  1.00  0.00           N  
ATOM   2979  OE1 GLN   376      20.610  -1.495 -12.820  1.00  0.00           O  
ATOM   2980  N   THR   377      20.409  -3.877 -18.199  1.00  0.00           N  
ATOM   2981  CA  THR   377      19.688  -4.796 -19.097  1.00  0.00           C  
ATOM   2982  C   THR   377      20.539  -5.209 -20.300  1.00  0.00           C  
ATOM   2983  O   THR   377      20.640  -6.402 -20.581  1.00  0.00           O  
ATOM   2984  CB  THR   377      18.370  -4.162 -19.571  1.00  0.00           C  
ATOM   2985  CG2 THR   377      17.498  -5.126 -20.370  1.00  0.00           C  
ATOM   2986  OG1 THR   377      17.612  -3.798 -18.444  1.00  0.00           O  
ATOM   2987  N   TYR   378      21.348  -4.293 -20.848  1.00  0.00           N  
ATOM   2988  CA  TYR   378      22.332  -4.624 -21.878  1.00  0.00           C  
ATOM   2989  C   TYR   378      23.379  -5.645 -21.405  1.00  0.00           C  
ATOM   2990  O   TYR   378      23.572  -6.660 -22.077  1.00  0.00           O  
ATOM   2991  CB  TYR   378      23.030  -3.362 -22.401  1.00  0.00           C  
ATOM   2992  CG  TYR   378      24.135  -3.739 -23.371  1.00  0.00           C  
ATOM   2993  CD1 TYR   378      23.778  -4.310 -24.600  1.00  0.00           C  
ATOM   2994  CD2 TYR   378      25.486  -3.718 -22.977  1.00  0.00           C  
ATOM   2995  CE1 TYR   378      24.755  -4.837 -25.453  1.00  0.00           C  
ATOM   2996  CE2 TYR   378      26.472  -4.285 -23.807  1.00  0.00           C  
ATOM   2997  CZ  TYR   378      26.107  -4.842 -25.056  1.00  0.00           C  
ATOM   2998  OH  TYR   378      27.028  -5.401 -25.881  1.00  0.00           O  
ATOM   2999  N   ARG   379      23.990  -5.441 -20.222  1.00  0.00           N  
ATOM   3000  CA  ARG   379      24.971  -6.397 -19.669  1.00  0.00           C  
ATOM   3001  C   ARG   379      24.376  -7.802 -19.526  1.00  0.00           C  
ATOM   3002  O   ARG   379      25.090  -8.777 -19.730  1.00  0.00           O  
ATOM   3003  CB  ARG   379      25.495  -5.976 -18.285  1.00  0.00           C  
ATOM   3004  CG  ARG   379      26.325  -4.692 -18.176  1.00  0.00           C  
ATOM   3005  CD  ARG   379      26.830  -4.591 -16.725  1.00  0.00           C  
ATOM   3006  NE  ARG   379      27.563  -3.338 -16.456  1.00  0.00           N  
ATOM   3007  CZ  ARG   379      28.014  -2.944 -15.277  1.00  0.00           C  
ATOM   3008  NH1 ARG   379      27.885  -3.673 -14.209  1.00  0.00           N1+
ATOM   3009  NH2 ARG   379      28.605  -1.790 -15.124  1.00  0.00           N  
ATOM   3010  N   VAL   380      23.111  -7.903 -19.110  1.00  0.00           N  
ATOM   3011  CA  VAL   380      22.429  -9.188 -18.878  1.00  0.00           C  
ATOM   3012  C   VAL   380      22.044  -9.875 -20.194  1.00  0.00           C  
ATOM   3013  O   VAL   380      22.257 -11.077 -20.328  1.00  0.00           O  
ATOM   3014  CB  VAL   380      21.202  -8.997 -17.961  1.00  0.00           C  
ATOM   3015  CG1 VAL   380      20.437 -10.306 -17.725  1.00  0.00           C  
ATOM   3016  CG2 VAL   380      21.613  -8.475 -16.574  1.00  0.00           C  
ATOM   3017  N   LEU   381      21.531  -9.133 -21.182  1.00  0.00           N  
ATOM   3018  CA  LEU   381      21.030  -9.713 -22.435  1.00  0.00           C  
ATOM   3019  C   LEU   381      22.129 -10.057 -23.452  1.00  0.00           C  
ATOM   3020  O   LEU   381      22.006 -11.060 -24.153  1.00  0.00           O  
ATOM   3021  CB  LEU   381      20.009  -8.758 -23.080  1.00  0.00           C  
ATOM   3022  CG  LEU   381      18.663  -8.602 -22.347  1.00  0.00           C  
ATOM   3023  CD1 LEU   381      17.781  -7.640 -23.145  1.00  0.00           C  
ATOM   3024  CD2 LEU   381      17.894  -9.917 -22.199  1.00  0.00           C  
ATOM   3025  N   ALA   382      23.185  -9.247 -23.572  1.00  0.00           N  
ATOM   3026  CA  ALA   382      24.179  -9.400 -24.642  1.00  0.00           C  
ATOM   3027  C   ALA   382      24.897 -10.771 -24.691  1.00  0.00           C  
ATOM   3028  O   ALA   382      24.963 -11.343 -25.784  1.00  0.00           O  
ATOM   3029  CB  ALA   382      25.162  -8.230 -24.576  1.00  0.00           C  
ATOM   3030  N   PRO   383      25.247 -11.410 -23.551  1.00  0.00           N  
ATOM   3031  CA  PRO   383      25.848 -12.745 -23.557  1.00  0.00           C  
ATOM   3032  C   PRO   383      24.882 -13.838 -24.028  1.00  0.00           C  
ATOM   3033  O   PRO   383      25.273 -14.727 -24.784  1.00  0.00           O  
ATOM   3034  CB  PRO   383      26.306 -12.993 -22.112  1.00  0.00           C  
ATOM   3035  CG  PRO   383      26.445 -11.593 -21.519  1.00  0.00           C  
ATOM   3036  CD  PRO   383      25.307 -10.856 -22.206  1.00  0.00           C  
ATOM   3037  N   MET   384      23.596 -13.706 -23.683  1.00  0.00           N  
ATOM   3038  CA  MET   384      22.531 -14.602 -24.144  1.00  0.00           C  
ATOM   3039  C   MET   384      22.302 -14.448 -25.653  1.00  0.00           C  
ATOM   3040  O   MET   384      22.226 -15.437 -26.382  1.00  0.00           O  
ATOM   3041  CB  MET   384      21.215 -14.302 -23.401  1.00  0.00           C  
ATOM   3042  CG  MET   384      21.313 -14.286 -21.872  1.00  0.00           C  
ATOM   3043  SD  MET   384      19.728 -13.873 -21.092  1.00  0.00           S  
ATOM   3044  CE  MET   384      20.245 -13.777 -19.359  1.00  0.00           C  
ATOM   3045  N   ALA   385      22.250 -13.201 -26.129  1.00  0.00           N  
ATOM   3046  CA  ALA   385      21.976 -12.869 -27.520  1.00  0.00           C  
ATOM   3047  C   ALA   385      23.087 -13.348 -28.463  1.00  0.00           C  
ATOM   3048  O   ALA   385      22.795 -14.000 -29.464  1.00  0.00           O  
ATOM   3049  CB  ALA   385      21.788 -11.355 -27.619  1.00  0.00           C  
ATOM   3050  N   TYR   386      24.362 -13.126 -28.121  1.00  0.00           N  
ATOM   3051  CA  TYR   386      25.462 -13.460 -29.032  1.00  0.00           C  
ATOM   3052  C   TYR   386      25.606 -14.975 -29.257  1.00  0.00           C  
ATOM   3053  O   TYR   386      25.706 -15.416 -30.403  1.00  0.00           O  
ATOM   3054  CB  TYR   386      26.775 -12.829 -28.548  1.00  0.00           C  
ATOM   3055  CG  TYR   386      27.751 -12.629 -29.695  1.00  0.00           C  
ATOM   3056  CD1 TYR   386      27.678 -11.450 -30.460  1.00  0.00           C  
ATOM   3057  CD2 TYR   386      28.652 -13.647 -30.061  1.00  0.00           C  
ATOM   3058  CE1 TYR   386      28.508 -11.272 -31.582  1.00  0.00           C  
ATOM   3059  CE2 TYR   386      29.483 -13.481 -31.188  1.00  0.00           C  
ATOM   3060  CZ  TYR   386      29.428 -12.283 -31.936  1.00  0.00           C  
ATOM   3061  OH  TYR   386      30.270 -12.090 -32.988  1.00  0.00           O  
ATOM   3062  N   ALA   387      25.394 -15.776 -28.207  1.00  0.00           N  
ATOM   3063  CA  ALA   387      25.364 -17.236 -28.302  1.00  0.00           C  
ATOM   3064  C   ALA   387      24.154 -17.760 -29.101  1.00  0.00           C  
ATOM   3065  O   ALA   387      24.320 -18.598 -29.991  1.00  0.00           O  
ATOM   3066  CB  ALA   387      25.390 -17.799 -26.877  1.00  0.00           C  
ATOM   3067  N   LYS   388      22.959 -17.171 -28.920  1.00  0.00           N  
ATOM   3068  CA  LYS   388      21.785 -17.496 -29.751  1.00  0.00           C  
ATOM   3069  C   LYS   388      22.006 -17.166 -31.227  1.00  0.00           C  
ATOM   3070  O   LYS   388      21.751 -18.017 -32.072  1.00  0.00           O  
ATOM   3071  CB  LYS   388      20.531 -16.773 -29.247  1.00  0.00           C  
ATOM   3072  CG  LYS   388      19.960 -17.407 -27.971  1.00  0.00           C  
ATOM   3073  CD  LYS   388      18.615 -16.744 -27.673  1.00  0.00           C  
ATOM   3074  CE  LYS   388      17.932 -17.304 -26.429  1.00  0.00           C  
ATOM   3075  NZ  LYS   388      16.552 -16.766 -26.339  1.00  0.00           N1+
ATOM   3076  N   ILE   389      22.620 -16.023 -31.528  1.00  0.00           N  
ATOM   3077  CA  ILE   389      22.876 -15.580 -32.906  1.00  0.00           C  
ATOM   3078  C   ILE   389      23.957 -16.430 -33.587  1.00  0.00           C  
ATOM   3079  O   ILE   389      23.772 -16.793 -34.748  1.00  0.00           O  
ATOM   3080  CB  ILE   389      23.180 -14.067 -32.927  1.00  0.00           C  
ATOM   3081  CG1 ILE   389      21.924 -13.282 -32.473  1.00  0.00           C  
ATOM   3082  CG2 ILE   389      23.612 -13.596 -34.331  1.00  0.00           C  
ATOM   3083  CD1 ILE   389      22.224 -11.833 -32.091  1.00  0.00           C  
ATOM   3084  N   LYS   390      24.960 -16.931 -32.848  1.00  0.00           N  
ATOM   3085  CA  LYS   390      25.882 -17.953 -33.372  1.00  0.00           C  
ATOM   3086  C   LYS   390      25.157 -19.249 -33.742  1.00  0.00           C  
ATOM   3087  O   LYS   390      25.221 -19.655 -34.902  1.00  0.00           O  
ATOM   3088  CB  LYS   390      27.035 -18.206 -32.387  1.00  0.00           C  
ATOM   3089  CG  LYS   390      27.949 -19.313 -32.941  1.00  0.00           C  
ATOM   3090  CD  LYS   390      29.351 -19.262 -32.344  1.00  0.00           C  
ATOM   3091  CE  LYS   390      30.243 -20.300 -33.030  1.00  0.00           C  
ATOM   3092  NZ  LYS   390      31.625 -20.199 -32.519  1.00  0.00           N1+
ATOM   3093  N   ASN   391      24.305 -19.749 -32.847  1.00  0.00           N  
ATOM   3094  CA  ASN   391      23.516 -20.957 -33.096  1.00  0.00           C  
ATOM   3095  C   ASN   391      22.519 -20.785 -34.257  1.00  0.00           C  
ATOM   3096  O   ASN   391      22.330 -21.717 -35.030  1.00  0.00           O  
ATOM   3097  CB  ASN   391      22.788 -21.359 -31.802  1.00  0.00           C  
ATOM   3098  CG  ASN   391      23.730 -21.785 -30.690  1.00  0.00           C  
ATOM   3099  ND2 ASN   391      23.301 -21.701 -29.453  1.00  0.00           N  
ATOM   3100  OD1 ASN   391      24.795 -22.322 -30.906  1.00  0.00           O  
ATOM   3101  N   ILE   392      21.943 -19.592 -34.443  1.00  0.00           N  
ATOM   3102  CA  ILE   392      21.079 -19.254 -35.588  1.00  0.00           C  
ATOM   3103  C   ILE   392      21.858 -19.291 -36.909  1.00  0.00           C  
ATOM   3104  O   ILE   392      21.384 -19.868 -37.885  1.00  0.00           O  
ATOM   3105  CB  ILE   392      20.417 -17.873 -35.359  1.00  0.00           C  
ATOM   3106  CG1 ILE   392      19.300 -17.985 -34.297  1.00  0.00           C  
ATOM   3107  CG2 ILE   392      19.862 -17.291 -36.673  1.00  0.00           C  
ATOM   3108  CD1 ILE   392      18.891 -16.636 -33.691  1.00  0.00           C  
ATOM   3109  N   ILE   393      23.059 -18.707 -36.962  1.00  0.00           N  
ATOM   3110  CA  ILE   393      23.891 -18.724 -38.176  1.00  0.00           C  
ATOM   3111  C   ILE   393      24.299 -20.158 -38.529  1.00  0.00           C  
ATOM   3112  O   ILE   393      24.194 -20.559 -39.692  1.00  0.00           O  
ATOM   3113  CB  ILE   393      25.131 -17.820 -37.999  1.00  0.00           C  
ATOM   3114  CG1 ILE   393      24.722 -16.336 -37.872  1.00  0.00           C  
ATOM   3115  CG2 ILE   393      26.091 -17.996 -39.192  1.00  0.00           C  
ATOM   3116  CD1 ILE   393      25.825 -15.467 -37.257  1.00  0.00           C  
ATOM   3117  N   GLU   394      24.691 -20.942 -37.524  1.00  0.00           N  
ATOM   3118  CA  GLU   394      25.077 -22.341 -37.699  1.00  0.00           C  
ATOM   3119  C   GLU   394      23.899 -23.211 -38.157  1.00  0.00           C  
ATOM   3120  O   GLU   394      24.012 -23.838 -39.204  1.00  0.00           O  
ATOM   3121  CB  GLU   394      25.724 -22.846 -36.402  1.00  0.00           C  
ATOM   3122  CG  GLU   394      26.392 -24.214 -36.610  1.00  0.00           C  
ATOM   3123  CD  GLU   394      27.261 -24.662 -35.422  1.00  0.00           C  
ATOM   3124  OE1 GLU   394      27.718 -23.776 -34.661  1.00  0.00           O  
ATOM   3125  OE2 GLU   394      27.678 -25.840 -35.463  1.00  0.00           O1-
ATOM   3126  N   ARG   395      22.703 -23.008 -37.587  1.00  0.00           N  
ATOM   3127  CA  ARG   395      21.449 -23.681 -37.980  1.00  0.00           C  
ATOM   3128  C   ARG   395      20.967 -23.315 -39.386  1.00  0.00           C  
ATOM   3129  O   ARG   395      20.410 -24.157 -40.082  1.00  0.00           O  
ATOM   3130  CB  ARG   395      20.386 -23.308 -36.937  1.00  0.00           C  
ATOM   3131  CG  ARG   395      19.086 -24.123 -37.011  1.00  0.00           C  
ATOM   3132  CD  ARG   395      18.021 -23.506 -36.094  1.00  0.00           C  
ATOM   3133  NE  ARG   395      18.501 -23.357 -34.702  1.00  0.00           N  
ATOM   3134  CZ  ARG   395      18.303 -22.309 -33.921  1.00  0.00           C  
ATOM   3135  NH1 ARG   395      17.544 -21.315 -34.256  1.00  0.00           N1+
ATOM   3136  NH2 ARG   395      18.897 -22.233 -32.765  1.00  0.00           N  
ATOM   3137  N   ASN   396      21.122 -22.052 -39.784  1.00  0.00           N  
ATOM   3138  CA  ASN   396      20.545 -21.535 -41.027  1.00  0.00           C  
ATOM   3139  C   ASN   396      21.460 -21.728 -42.247  1.00  0.00           C  
ATOM   3140  O   ASN   396      20.965 -21.821 -43.368  1.00  0.00           O  
ATOM   3141  CB  ASN   396      20.202 -20.049 -40.847  1.00  0.00           C  
ATOM   3142  CG  ASN   396      19.029 -19.775 -39.926  1.00  0.00           C  
ATOM   3143  ND2 ASN   396      18.669 -18.517 -39.804  1.00  0.00           N  
ATOM   3144  OD1 ASN   396      18.244 -20.643 -39.600  1.00  0.00           O  
ATOM   3145  N   VAL   397      22.787 -21.684 -42.061  1.00  0.00           N  
ATOM   3146  CA  VAL   397      23.770 -21.734 -43.166  1.00  0.00           C  
ATOM   3147  C   VAL   397      24.588 -23.028 -43.150  1.00  0.00           C  
ATOM   3148  O   VAL   397      24.879 -23.580 -44.212  1.00  0.00           O  
ATOM   3149  CB  VAL   397      24.706 -20.505 -43.161  1.00  0.00           C  
ATOM   3150  CG1 VAL   397      25.433 -20.378 -44.510  1.00  0.00           C  
ATOM   3151  CG2 VAL   397      23.973 -19.174 -42.938  1.00  0.00           C  
ATOM   3152  N   THR   398      24.817 -23.593 -41.962  1.00  0.00           N  
ATOM   3153  CA  THR   398      25.357 -24.941 -41.726  1.00  0.00           C  
ATOM   3154  C   THR   398      26.571 -25.278 -42.615  1.00  0.00           C  
ATOM   3155  O   THR   398      27.525 -24.501 -42.708  1.00  0.00           O  
ATOM   3156  CB  THR   398      24.232 -26.013 -41.735  1.00  0.00           C  
ATOM   3157  CG2 THR   398      24.489 -27.086 -40.680  1.00  0.00           C  
ATOM   3158  OG1 THR   398      22.946 -25.518 -41.459  1.00  0.00           O  
ATOM   3159  N   SER   399      26.502 -26.365 -43.393  1.00  0.00           N  
ATOM   3160  CA  SER   399      27.557 -26.821 -44.302  1.00  0.00           C  
ATOM   3161  C   SER   399      27.824 -25.895 -45.493  1.00  0.00           C  
ATOM   3162  O   SER   399      28.894 -25.984 -46.093  1.00  0.00           O  
ATOM   3163  CB  SER   399      27.213 -28.225 -44.802  1.00  0.00           C  
ATOM   3164  OG  SER   399      26.006 -28.186 -45.543  1.00  0.00           O  
ATOM   3165  N   GLY   400      26.973 -24.896 -45.753  1.00  0.00           N  
ATOM   3166  CA  GLY   400      27.256 -23.845 -46.730  1.00  0.00           C  
ATOM   3167  C   GLY   400      28.503 -23.023 -46.391  1.00  0.00           C  
ATOM   3168  O   GLY   400      29.230 -22.646 -47.304  1.00  0.00           O  
ATOM   3169  N   LEU   401      28.867 -22.911 -45.108  1.00  0.00           N  
ATOM   3170  CA  LEU   401      30.127 -22.294 -44.669  1.00  0.00           C  
ATOM   3171  C   LEU   401      31.351 -23.230 -44.772  1.00  0.00           C  
ATOM   3172  O   LEU   401      32.453 -22.823 -44.421  1.00  0.00           O  
ATOM   3173  CB  LEU   401      29.971 -21.771 -43.231  1.00  0.00           C  
ATOM   3174  CG  LEU   401      28.827 -20.783 -42.964  1.00  0.00           C  
ATOM   3175  CD1 LEU   401      28.783 -20.435 -41.476  1.00  0.00           C  
ATOM   3176  CD2 LEU   401      29.004 -19.478 -43.743  1.00  0.00           C  
ATOM   3177  N   ILE   402      31.156 -24.482 -45.196  1.00  0.00           N  
ATOM   3178  CA  ILE   402      32.179 -25.539 -45.282  1.00  0.00           C  
ATOM   3179  C   ILE   402      32.450 -25.916 -46.753  1.00  0.00           C  
ATOM   3180  O   ILE   402      33.600 -26.138 -47.125  1.00  0.00           O  
ATOM   3181  CB  ILE   402      31.756 -26.761 -44.420  1.00  0.00           C  
ATOM   3182  CG1 ILE   402      31.394 -26.346 -42.968  1.00  0.00           C  
ATOM   3183  CG2 ILE   402      32.872 -27.823 -44.405  1.00  0.00           C  
ATOM   3184  CD1 ILE   402      30.868 -27.481 -42.076  1.00  0.00           C  
ATOM   3185  N   TYR   403      31.448 -25.794 -47.636  1.00  0.00           N  
ATOM   3186  CA  TYR   403      31.593 -25.917 -49.096  1.00  0.00           C  
ATOM   3187  C   TYR   403      32.292 -24.697 -49.725  1.00  0.00           C  
ATOM   3188  O   TYR   403      31.677 -23.869 -50.403  1.00  0.00           O  
ATOM   3189  CB  TYR   403      30.230 -26.213 -49.743  1.00  0.00           C  
ATOM   3190  CG  TYR   403      29.724 -27.619 -49.470  1.00  0.00           C  
ATOM   3191  CD1 TYR   403      30.394 -28.715 -50.046  1.00  0.00           C  
ATOM   3192  CD2 TYR   403      28.614 -27.837 -48.631  1.00  0.00           C  
ATOM   3193  CE1 TYR   403      29.983 -30.026 -49.758  1.00  0.00           C  
ATOM   3194  CE2 TYR   403      28.205 -29.147 -48.328  1.00  0.00           C  
ATOM   3195  CZ  TYR   403      28.895 -30.247 -48.892  1.00  0.00           C  
ATOM   3196  OH  TYR   403      28.517 -31.521 -48.620  1.00  0.00           O  
ATOM   3197  N   LEU   404      33.607 -24.607 -49.521  1.00  0.00           N  
ATOM   3198  CA  LEU   404      34.468 -23.507 -49.957  1.00  0.00           C  
ATOM   3199  C   LEU   404      35.734 -24.032 -50.662  1.00  0.00           C  
ATOM   3200  O   LEU   404      36.270 -25.060 -50.252  1.00  0.00           O  
ATOM   3201  CB  LEU   404      34.859 -22.673 -48.720  1.00  0.00           C  
ATOM   3202  CG  LEU   404      33.686 -21.993 -47.993  1.00  0.00           C  
ATOM   3203  CD1 LEU   404      34.187 -21.371 -46.691  1.00  0.00           C  
ATOM   3204  CD2 LEU   404      33.072 -20.889 -48.854  1.00  0.00           C  
ATOM   3205  N   PRO   405      36.333 -23.263 -51.595  1.00  0.00           N  
ATOM   3206  CA  PRO   405      37.725 -23.474 -51.991  1.00  0.00           C  
ATOM   3207  C   PRO   405      38.675 -23.203 -50.819  1.00  0.00           C  
ATOM   3208  O   PRO   405      38.428 -22.283 -50.027  1.00  0.00           O  
ATOM   3209  CB  PRO   405      37.974 -22.491 -53.127  1.00  0.00           C  
ATOM   3210  CG  PRO   405      37.020 -21.342 -52.822  1.00  0.00           C  
ATOM   3211  CD  PRO   405      35.809 -22.053 -52.216  1.00  0.00           C  
ATOM   3212  N   SER   406      39.853 -23.837 -50.825  1.00  0.00           N  
ATOM   3213  CA  SER   406      40.839 -23.681 -49.741  1.00  0.00           C  
ATOM   3214  C   SER   406      41.388 -22.251 -49.664  1.00  0.00           C  
ATOM   3215  O   SER   406      41.358 -21.634 -48.598  1.00  0.00           O  
ATOM   3216  CB  SER   406      41.972 -24.717 -49.854  1.00  0.00           C  
ATOM   3217  OG  SER   406      42.867 -24.417 -50.927  1.00  0.00           O  
ATOM   3218  N   SER   407      41.577 -21.611 -50.820  1.00  0.00           N  
ATOM   3219  CA  SER   407      42.011 -20.215 -50.914  1.00  0.00           C  
ATOM   3220  C   SER   407      41.553 -19.556 -52.218  1.00  0.00           C  
ATOM   3221  O   SER   407      41.088 -20.229 -53.143  1.00  0.00           O  
ATOM   3222  CB  SER   407      43.533 -20.155 -50.767  1.00  0.00           C  
ATOM   3223  OG  SER   407      44.175 -20.642 -51.936  1.00  0.00           O  
ATOM   3224  N   ALA   408      41.838 -18.263 -52.384  1.00  0.00           N  
ATOM   3225  CA  ALA   408      41.689 -17.599 -53.679  1.00  0.00           C  
ATOM   3226  C   ALA   408      42.657 -18.125 -54.767  1.00  0.00           C  
ATOM   3227  O   ALA   408      42.381 -17.934 -55.950  1.00  0.00           O  
ATOM   3228  CB  ALA   408      41.809 -16.087 -53.476  1.00  0.00           C  
ATOM   3229  N   ARG   409      43.679 -18.936 -54.430  1.00  0.00           N  
ATOM   3230  CA  ARG   409      44.514 -19.632 -55.435  1.00  0.00           C  
ATOM   3231  C   ARG   409      43.699 -20.614 -56.282  1.00  0.00           C  
ATOM   3232  O   ARG   409      43.995 -20.774 -57.462  1.00  0.00           O  
ATOM   3233  CB  ARG   409      45.672 -20.374 -54.748  1.00  0.00           C  
ATOM   3234  CG  ARG   409      46.732 -20.898 -55.738  1.00  0.00           C  
ATOM   3235  CD  ARG   409      47.671 -21.924 -55.086  1.00  0.00           C  
ATOM   3236  NE  ARG   409      46.944 -23.145 -54.667  1.00  0.00           N  
ATOM   3237  CZ  ARG   409      46.631 -24.198 -55.401  1.00  0.00           C  
ATOM   3238  NH1 ARG   409      47.013 -24.322 -56.643  1.00  0.00           N1+
ATOM   3239  NH2 ARG   409      45.946 -25.175 -54.885  1.00  0.00           N  
ATOM   3240  N   ASP   410      42.640 -21.191 -55.723  1.00  0.00           N  
ATOM   3241  CA  ASP   410      41.752 -22.103 -56.444  1.00  0.00           C  
ATOM   3242  C   ASP   410      40.886 -21.360 -57.484  1.00  0.00           C  
ATOM   3243  O   ASP   410      40.705 -21.859 -58.587  1.00  0.00           O  
ATOM   3244  CB  ASP   410      40.878 -22.850 -55.430  1.00  0.00           C  
ATOM   3245  CG  ASP   410      41.629 -23.771 -54.448  1.00  0.00           C  
ATOM   3246  OD1 ASP   410      42.828 -24.081 -54.680  1.00  0.00           O  
ATOM   3247  OD2 ASP   410      41.016 -24.144 -53.425  1.00  0.00           O1-
ATOM   3248  N   LEU   411      40.531 -20.093 -57.230  1.00  0.00           N  
ATOM   3249  CA  LEU   411      39.903 -19.198 -58.221  1.00  0.00           C  
ATOM   3250  C   LEU   411      40.906 -18.654 -59.256  1.00  0.00           C  
ATOM   3251  O   LEU   411      40.522 -18.322 -60.373  1.00  0.00           O  
ATOM   3252  CB  LEU   411      39.226 -18.018 -57.499  1.00  0.00           C  
ATOM   3253  CG  LEU   411      38.062 -18.395 -56.568  1.00  0.00           C  
ATOM   3254  CD1 LEU   411      37.636 -17.165 -55.765  1.00  0.00           C  
ATOM   3255  CD2 LEU   411      36.840 -18.893 -57.341  1.00  0.00           C  
ATOM   3256  N   ASN   412      42.190 -18.564 -58.899  1.00  0.00           N  
ATOM   3257  CA  ASN   412      43.247 -18.137 -59.819  1.00  0.00           C  
ATOM   3258  C   ASN   412      43.679 -19.268 -60.770  1.00  0.00           C  
ATOM   3259  O   ASN   412      44.173 -18.994 -61.861  1.00  0.00           O  
ATOM   3260  CB  ASN   412      44.457 -17.631 -59.017  1.00  0.00           C  
ATOM   3261  CG  ASN   412      44.186 -16.411 -58.156  1.00  0.00           C  
ATOM   3262  ND2 ASN   412      45.072 -16.129 -57.228  1.00  0.00           N  
ATOM   3263  OD1 ASN   412      43.296 -15.612 -58.382  1.00  0.00           O  
ATOM   3264  N   ASN   413      43.606 -20.530 -60.332  1.00  0.00           N  
ATOM   3265  CA  ASN   413      43.940 -21.688 -61.158  1.00  0.00           C  
ATOM   3266  C   ASN   413      42.800 -21.957 -62.167  1.00  0.00           C  
ATOM   3267  O   ASN   413      41.746 -22.444 -61.747  1.00  0.00           O  
ATOM   3268  CB  ASN   413      44.231 -22.900 -60.253  1.00  0.00           C  
ATOM   3269  CG  ASN   413      44.724 -24.110 -61.036  1.00  0.00           C  
ATOM   3270  ND2 ASN   413      45.430 -25.011 -60.397  1.00  0.00           N  
ATOM   3271  OD1 ASN   413      44.493 -24.276 -62.222  1.00  0.00           O  
ATOM   3272  N   PRO   414      43.047 -21.888 -63.493  1.00  0.00           N  
ATOM   3273  CA  PRO   414      42.000 -22.091 -64.499  1.00  0.00           C  
ATOM   3274  C   PRO   414      41.394 -23.502 -64.523  1.00  0.00           C  
ATOM   3275  O   PRO   414      40.309 -23.689 -65.071  1.00  0.00           O  
ATOM   3276  CB  PRO   414      42.650 -21.761 -65.848  1.00  0.00           C  
ATOM   3277  CG  PRO   414      43.823 -20.856 -65.482  1.00  0.00           C  
ATOM   3278  CD  PRO   414      44.268 -21.428 -64.142  1.00  0.00           C  
ATOM   3279  N   GLN   415      42.065 -24.509 -63.952  1.00  0.00           N  
ATOM   3280  CA  GLN   415      41.474 -25.839 -63.759  1.00  0.00           C  
ATOM   3281  C   GLN   415      40.363 -25.821 -62.700  1.00  0.00           C  
ATOM   3282  O   GLN   415      39.312 -26.435 -62.878  1.00  0.00           O  
ATOM   3283  CB  GLN   415      42.547 -26.835 -63.294  1.00  0.00           C  
ATOM   3284  CG  GLN   415      43.718 -27.044 -64.263  1.00  0.00           C  
ATOM   3285  CD  GLN   415      44.689 -28.102 -63.739  1.00  0.00           C  
ATOM   3286  NE2 GLN   415      45.478 -28.715 -64.592  1.00  0.00           N  
ATOM   3287  OE1 GLN   415      44.794 -28.372 -62.553  1.00  0.00           O  
ATOM   3288  N   ILE   416      40.635 -25.169 -61.566  1.00  0.00           N  
ATOM   3289  CA  ILE   416      39.819 -25.262 -60.353  1.00  0.00           C  
ATOM   3290  C   ILE   416      38.702 -24.204 -60.376  1.00  0.00           C  
ATOM   3291  O   ILE   416      37.557 -24.549 -60.091  1.00  0.00           O  
ATOM   3292  CB  ILE   416      40.704 -25.207 -59.080  1.00  0.00           C  
ATOM   3293  CG1 ILE   416      41.927 -26.159 -59.131  1.00  0.00           C  
ATOM   3294  CG2 ILE   416      39.835 -25.547 -57.855  1.00  0.00           C  
ATOM   3295  CD1 ILE   416      42.927 -25.972 -57.978  1.00  0.00           C  
ATOM   3296  N   ASP   417      38.931 -23.050 -61.015  1.00  0.00           N  
ATOM   3297  CA  ASP   417      37.888 -22.040 -61.244  1.00  0.00           C  
ATOM   3298  C   ASP   417      36.747 -22.529 -62.159  1.00  0.00           C  
ATOM   3299  O   ASP   417      35.578 -22.409 -61.789  1.00  0.00           O  
ATOM   3300  CB  ASP   417      38.514 -20.757 -61.802  1.00  0.00           C  
ATOM   3301  CG  ASP   417      37.476 -19.626 -61.826  1.00  0.00           C  
ATOM   3302  OD1 ASP   417      36.966 -19.321 -60.720  1.00  0.00           O  
ATOM   3303  OD2 ASP   417      36.849 -19.439 -62.893  1.00  0.00           O1-
ATOM   3304  N   GLN   418      37.063 -23.331 -63.189  1.00  0.00           N  
ATOM   3305  CA  GLN   418      36.049 -23.987 -64.033  1.00  0.00           C  
ATOM   3306  C   GLN   418      35.139 -24.944 -63.254  1.00  0.00           C  
ATOM   3307  O   GLN   418      33.970 -25.111 -63.616  1.00  0.00           O  
ATOM   3308  CB  GLN   418      36.717 -24.815 -65.135  1.00  0.00           C  
ATOM   3309  CG  GLN   418      37.239 -23.983 -66.305  1.00  0.00           C  
ATOM   3310  CD  GLN   418      37.862 -24.912 -67.337  1.00  0.00           C  
ATOM   3311  NE2 GLN   418      39.137 -25.199 -67.211  1.00  0.00           N  
ATOM   3312  OE1 GLN   418      37.168 -25.583 -68.086  1.00  0.00           O  
ATOM   3313  N   TYR   419      35.684 -25.650 -62.261  1.00  0.00           N  
ATOM   3314  CA  TYR   419      34.886 -26.480 -61.366  1.00  0.00           C  
ATOM   3315  C   TYR   419      34.063 -25.624 -60.395  1.00  0.00           C  
ATOM   3316  O   TYR   419      32.838 -25.737 -60.375  1.00  0.00           O  
ATOM   3317  CB  TYR   419      35.797 -27.462 -60.626  1.00  0.00           C  
ATOM   3318  CG  TYR   419      35.038 -28.335 -59.643  1.00  0.00           C  
ATOM   3319  CD1 TYR   419      34.336 -29.464 -60.110  1.00  0.00           C  
ATOM   3320  CD2 TYR   419      35.023 -27.999 -58.274  1.00  0.00           C  
ATOM   3321  CE1 TYR   419      33.639 -30.279 -59.204  1.00  0.00           C  
ATOM   3322  CE2 TYR   419      34.329 -28.812 -57.364  1.00  0.00           C  
ATOM   3323  CZ  TYR   419      33.627 -29.946 -57.826  1.00  0.00           C  
ATOM   3324  OH  TYR   419      32.940 -30.701 -56.933  1.00  0.00           O  
ATOM   3325  N   LEU   420      34.687 -24.638 -59.741  1.00  0.00           N  
ATOM   3326  CA  LEU   420      34.045 -23.771 -58.744  1.00  0.00           C  
ATOM   3327  C   LEU   420      32.914 -22.906 -59.321  1.00  0.00           C  
ATOM   3328  O   LEU   420      31.897 -22.716 -58.654  1.00  0.00           O  
ATOM   3329  CB  LEU   420      35.109 -22.869 -58.101  1.00  0.00           C  
ATOM   3330  CG  LEU   420      36.132 -23.602 -57.218  1.00  0.00           C  
ATOM   3331  CD1 LEU   420      37.239 -22.620 -56.847  1.00  0.00           C  
ATOM   3332  CD2 LEU   420      35.507 -24.147 -55.931  1.00  0.00           C  
ATOM   3333  N   ALA   421      33.032 -22.463 -60.575  1.00  0.00           N  
ATOM   3334  CA  ALA   421      31.982 -21.732 -61.280  1.00  0.00           C  
ATOM   3335  C   ALA   421      30.703 -22.559 -61.466  1.00  0.00           C  
ATOM   3336  O   ALA   421      29.607 -22.020 -61.346  1.00  0.00           O  
ATOM   3337  CB  ALA   421      32.533 -21.258 -62.628  1.00  0.00           C  
ATOM   3338  N   LYS   422      30.835 -23.873 -61.673  1.00  0.00           N  
ATOM   3339  CA  LYS   422      29.704 -24.809 -61.758  1.00  0.00           C  
ATOM   3340  C   LYS   422      29.218 -25.232 -60.367  1.00  0.00           C  
ATOM   3341  O   LYS   422      28.019 -25.299 -60.134  1.00  0.00           O  
ATOM   3342  CB  LYS   422      30.118 -26.042 -62.579  1.00  0.00           C  
ATOM   3343  CG  LYS   422      30.647 -25.714 -63.988  1.00  0.00           C  
ATOM   3344  CD  LYS   422      31.278 -26.963 -64.619  1.00  0.00           C  
ATOM   3345  CE  LYS   422      32.040 -26.593 -65.896  1.00  0.00           C  
ATOM   3346  NZ  LYS   422      32.714 -27.776 -66.488  1.00  0.00           N1+
ATOM   3347  N   TYR   423      30.154 -25.504 -59.457  1.00  0.00           N  
ATOM   3348  CA  TYR   423      29.906 -26.162 -58.174  1.00  0.00           C  
ATOM   3349  C   TYR   423      29.290 -25.243 -57.110  1.00  0.00           C  
ATOM   3350  O   TYR   423      28.401 -25.653 -56.369  1.00  0.00           O  
ATOM   3351  CB  TYR   423      31.248 -26.741 -57.692  1.00  0.00           C  
ATOM   3352  CG  TYR   423      31.157 -27.573 -56.425  1.00  0.00           C  
ATOM   3353  CD1 TYR   423      30.271 -28.667 -56.380  1.00  0.00           C  
ATOM   3354  CD2 TYR   423      31.948 -27.252 -55.302  1.00  0.00           C  
ATOM   3355  CE1 TYR   423      30.148 -29.424 -55.205  1.00  0.00           C  
ATOM   3356  CE2 TYR   423      31.834 -28.010 -54.125  1.00  0.00           C  
ATOM   3357  CZ  TYR   423      30.944 -29.104 -54.080  1.00  0.00           C  
ATOM   3358  OH  TYR   423      30.872 -29.853 -52.954  1.00  0.00           O  
ATOM   3359  N   VAL   424      29.742 -23.986 -57.039  1.00  0.00           N  
ATOM   3360  CA  VAL   424      29.372 -23.034 -55.974  1.00  0.00           C  
ATOM   3361  C   VAL   424      29.000 -21.656 -56.522  1.00  0.00           C  
ATOM   3362  O   VAL   424      29.201 -20.638 -55.862  1.00  0.00           O  
ATOM   3363  CB  VAL   424      30.419 -22.975 -54.836  1.00  0.00           C  
ATOM   3364  CG1 VAL   424      30.340 -24.218 -53.948  1.00  0.00           C  
ATOM   3365  CG2 VAL   424      31.850 -22.817 -55.359  1.00  0.00           C  
ATOM   3366  N   ARG   425      28.246 -21.638 -57.629  1.00  0.00           N  
ATOM   3367  CA  ARG   425      27.240 -20.584 -57.868  1.00  0.00           C  
ATOM   3368  C   ARG   425      26.145 -20.607 -56.791  1.00  0.00           C  
ATOM   3369  O   ARG   425      26.058 -21.559 -56.006  1.00  0.00           O  
ATOM   3370  CB  ARG   425      26.645 -20.745 -59.281  1.00  0.00           C  
ATOM   3371  CG  ARG   425      27.450 -19.901 -60.274  1.00  0.00           C  
ATOM   3372  CD  ARG   425      27.081 -20.171 -61.734  1.00  0.00           C  
ATOM   3373  NE  ARG   425      27.871 -19.310 -62.635  1.00  0.00           N  
ATOM   3374  CZ  ARG   425      27.884 -19.330 -63.950  1.00  0.00           C  
ATOM   3375  NH1 ARG   425      27.185 -20.187 -64.640  1.00  0.00           N1+
ATOM   3376  NH2 ARG   425      28.582 -18.445 -64.594  1.00  0.00           N  
ATOM   3377  N   GLY   426      25.459 -19.476 -56.623  1.00  0.00           N  
ATOM   3378  CA  GLY   426      24.235 -19.419 -55.823  1.00  0.00           C  
ATOM   3379  C   GLY   426      23.102 -20.226 -56.465  1.00  0.00           C  
ATOM   3380  O   GLY   426      23.184 -20.601 -57.634  1.00  0.00           O  
ATOM   3381  N   SER   427      22.063 -20.525 -55.685  1.00  0.00           N  
ATOM   3382  CA  SER   427      20.775 -20.997 -56.220  1.00  0.00           C  
ATOM   3383  C   SER   427      19.965 -19.858 -56.857  1.00  0.00           C  
ATOM   3384  O   SER   427      19.202 -20.079 -57.793  1.00  0.00           O  
ATOM   3385  CB  SER   427      19.969 -21.633 -55.087  1.00  0.00           C  
ATOM   3386  OG  SER   427      19.761 -20.676 -54.066  1.00  0.00           O  
ATOM   3387  N   ASN   428      20.205 -18.627 -56.398  1.00  0.00           N  
ATOM   3388  CA  ASN   428      19.798 -17.384 -57.041  1.00  0.00           C  
ATOM   3389  C   ASN   428      20.844 -16.926 -58.088  1.00  0.00           C  
ATOM   3390  O   ASN   428      21.833 -17.607 -58.352  1.00  0.00           O  
ATOM   3391  CB  ASN   428      19.533 -16.349 -55.926  1.00  0.00           C  
ATOM   3392  CG  ASN   428      20.784 -15.839 -55.222  1.00  0.00           C  
ATOM   3393  ND2 ASN   428      20.652 -14.784 -54.457  1.00  0.00           N  
ATOM   3394  OD1 ASN   428      21.906 -16.255 -55.465  1.00  0.00           O  
ATOM   3395  N   GLY   429      20.703 -15.702 -58.606  1.00  0.00           N  
ATOM   3396  CA  GLY   429      21.590 -15.154 -59.643  1.00  0.00           C  
ATOM   3397  C   GLY   429      23.023 -14.779 -59.222  1.00  0.00           C  
ATOM   3398  O   GLY   429      23.729 -14.181 -60.031  1.00  0.00           O  
ATOM   3399  N   MET   430      23.457 -15.030 -57.979  1.00  0.00           N  
ATOM   3400  CA  MET   430      24.806 -14.656 -57.523  1.00  0.00           C  
ATOM   3401  C   MET   430      25.869 -15.629 -58.066  1.00  0.00           C  
ATOM   3402  O   MET   430      25.849 -16.827 -57.764  1.00  0.00           O  
ATOM   3403  CB  MET   430      24.865 -14.575 -55.988  1.00  0.00           C  
ATOM   3404  CG  MET   430      23.854 -13.586 -55.387  1.00  0.00           C  
ATOM   3405  SD  MET   430      23.976 -11.852 -55.907  1.00  0.00           S  
ATOM   3406  CE  MET   430      25.406 -11.332 -54.937  1.00  0.00           C  
ATOM   3407  N   ASP   431      26.891 -15.118 -58.763  1.00  0.00           N  
ATOM   3408  CA  ASP   431      27.950 -15.976 -59.316  1.00  0.00           C  
ATOM   3409  C   ASP   431      28.967 -16.406 -58.233  1.00  0.00           C  
ATOM   3410  O   ASP   431      29.110 -15.782 -57.178  1.00  0.00           O  
ATOM   3411  CB  ASP   431      28.589 -15.368 -60.583  1.00  0.00           C  
ATOM   3412  CG  ASP   431      29.117 -16.428 -61.573  1.00  0.00           C  
ATOM   3413  OD1 ASP   431      29.782 -17.404 -61.151  1.00  0.00           O  
ATOM   3414  OD2 ASP   431      28.706 -16.439 -62.748  1.00  0.00           O1-
ATOM   3415  N   HIS   432      29.725 -17.470 -58.502  1.00  0.00           N  
ATOM   3416  CA  HIS   432      30.556 -18.201 -57.543  1.00  0.00           C  
ATOM   3417  C   HIS   432      31.513 -17.343 -56.715  1.00  0.00           C  
ATOM   3418  O   HIS   432      31.556 -17.508 -55.501  1.00  0.00           O  
ATOM   3419  CB  HIS   432      31.301 -19.338 -58.265  1.00  0.00           C  
ATOM   3420  CG  HIS   432      32.416 -18.904 -59.198  1.00  0.00           C  
ATOM   3421  CD2 HIS   432      33.736 -19.243 -59.072  1.00  0.00           C  
ATOM   3422  ND1 HIS   432      32.275 -18.240 -60.410  1.00  0.00           N  
ATOM   3423  CE1 HIS   432      33.488 -18.183 -61.002  1.00  0.00           C  
ATOM   3424  NE2 HIS   432      34.387 -18.780 -60.200  1.00  0.00           N  
ATOM   3425  N   VAL   433      32.171 -16.339 -57.303  1.00  0.00           N  
ATOM   3426  CA  VAL   433      33.065 -15.443 -56.543  1.00  0.00           C  
ATOM   3427  C   VAL   433      32.277 -14.597 -55.535  1.00  0.00           C  
ATOM   3428  O   VAL   433      32.689 -14.474 -54.387  1.00  0.00           O  
ATOM   3429  CB  VAL   433      33.904 -14.536 -57.465  1.00  0.00           C  
ATOM   3430  CG1 VAL   433      34.954 -13.749 -56.668  1.00  0.00           C  
ATOM   3431  CG2 VAL   433      34.659 -15.336 -58.534  1.00  0.00           C  
ATOM   3432  N   GLN   434      31.068 -14.145 -55.881  1.00  0.00           N  
ATOM   3433  CA  GLN   434      30.189 -13.454 -54.934  1.00  0.00           C  
ATOM   3434  C   GLN   434      29.706 -14.391 -53.821  1.00  0.00           C  
ATOM   3435  O   GLN   434      29.891 -14.059 -52.649  1.00  0.00           O  
ATOM   3436  CB  GLN   434      28.983 -12.839 -55.653  1.00  0.00           C  
ATOM   3437  CG  GLN   434      29.349 -11.824 -56.747  1.00  0.00           C  
ATOM   3438  CD  GLN   434      28.098 -11.342 -57.472  1.00  0.00           C  
ATOM   3439  NE2 GLN   434      27.840 -10.053 -57.519  1.00  0.00           N  
ATOM   3440  OE1 GLN   434      27.296 -12.125 -57.945  1.00  0.00           O  
ATOM   3441  N   ARG   435      29.239 -15.602 -54.167  1.00  0.00           N  
ATOM   3442  CA  ARG   435      28.781 -16.594 -53.178  1.00  0.00           C  
ATOM   3443  C   ARG   435      29.891 -16.968 -52.195  1.00  0.00           C  
ATOM   3444  O   ARG   435      29.710 -16.812 -50.990  1.00  0.00           O  
ATOM   3445  CB  ARG   435      28.225 -17.851 -53.871  1.00  0.00           C  
ATOM   3446  CG  ARG   435      27.528 -18.740 -52.825  1.00  0.00           C  
ATOM   3447  CD  ARG   435      27.188 -20.130 -53.355  1.00  0.00           C  
ATOM   3448  NE  ARG   435      26.498 -20.946 -52.340  1.00  0.00           N  
ATOM   3449  CZ  ARG   435      26.296 -22.250 -52.408  1.00  0.00           C  
ATOM   3450  NH1 ARG   435      26.502 -22.931 -53.500  1.00  0.00           N1+
ATOM   3451  NH2 ARG   435      25.892 -22.898 -51.352  1.00  0.00           N  
ATOM   3452  N   ILE   436      31.066 -17.340 -52.705  1.00  0.00           N  
ATOM   3453  CA  ILE   436      32.232 -17.718 -51.896  1.00  0.00           C  
ATOM   3454  C   ILE   436      32.664 -16.549 -51.005  1.00  0.00           C  
ATOM   3455  O   ILE   436      32.845 -16.751 -49.812  1.00  0.00           O  
ATOM   3456  CB  ILE   436      33.393 -18.196 -52.800  1.00  0.00           C  
ATOM   3457  CG1 ILE   436      33.041 -19.501 -53.555  1.00  0.00           C  
ATOM   3458  CG2 ILE   436      34.681 -18.423 -51.978  1.00  0.00           C  
ATOM   3459  CD1 ILE   436      33.935 -19.719 -54.785  1.00  0.00           C  
ATOM   3460  N   LYS   437      32.712 -15.313 -51.519  1.00  0.00           N  
ATOM   3461  CA  LYS   437      33.107 -14.134 -50.729  1.00  0.00           C  
ATOM   3462  C   LYS   437      32.134 -13.832 -49.584  1.00  0.00           C  
ATOM   3463  O   LYS   437      32.576 -13.471 -48.497  1.00  0.00           O  
ATOM   3464  CB  LYS   437      33.239 -12.940 -51.680  1.00  0.00           C  
ATOM   3465  CG  LYS   437      33.959 -11.744 -51.049  1.00  0.00           C  
ATOM   3466  CD  LYS   437      34.007 -10.601 -52.068  1.00  0.00           C  
ATOM   3467  CE  LYS   437      34.876  -9.453 -51.548  1.00  0.00           C  
ATOM   3468  NZ  LYS   437      34.939  -8.344 -52.534  1.00  0.00           N1+
ATOM   3469  N   ILE   438      30.827 -13.987 -49.810  1.00  0.00           N  
ATOM   3470  CA  ILE   438      29.793 -13.824 -48.773  1.00  0.00           C  
ATOM   3471  C   ILE   438      29.900 -14.941 -47.724  1.00  0.00           C  
ATOM   3472  O   ILE   438      29.928 -14.647 -46.531  1.00  0.00           O  
ATOM   3473  CB  ILE   438      28.387 -13.774 -49.418  1.00  0.00           C  
ATOM   3474  CG1 ILE   438      28.220 -12.519 -50.311  1.00  0.00           C  
ATOM   3475  CG2 ILE   438      27.279 -13.775 -48.346  1.00  0.00           C  
ATOM   3476  CD1 ILE   438      27.093 -12.656 -51.345  1.00  0.00           C  
ATOM   3477  N   LEU   439      30.086 -16.194 -48.154  1.00  0.00           N  
ATOM   3478  CA  LEU   439      30.249 -17.340 -47.254  1.00  0.00           C  
ATOM   3479  C   LEU   439      31.546 -17.273 -46.433  1.00  0.00           C  
ATOM   3480  O   LEU   439      31.488 -17.473 -45.226  1.00  0.00           O  
ATOM   3481  CB  LEU   439      30.217 -18.643 -48.063  1.00  0.00           C  
ATOM   3482  CG  LEU   439      28.861 -19.045 -48.665  1.00  0.00           C  
ATOM   3483  CD1 LEU   439      29.092 -20.206 -49.634  1.00  0.00           C  
ATOM   3484  CD2 LEU   439      27.863 -19.474 -47.588  1.00  0.00           C  
ATOM   3485  N   LYS   440      32.672 -16.853 -47.026  1.00  0.00           N  
ATOM   3486  CA  LYS   440      33.946 -16.667 -46.311  1.00  0.00           C  
ATOM   3487  C   LYS   440      33.894 -15.511 -45.317  1.00  0.00           C  
ATOM   3488  O   LYS   440      34.259 -15.710 -44.170  1.00  0.00           O  
ATOM   3489  CB  LYS   440      35.129 -16.512 -47.288  1.00  0.00           C  
ATOM   3490  CG  LYS   440      35.469 -17.851 -47.964  1.00  0.00           C  
ATOM   3491  CD  LYS   440      36.912 -17.937 -48.478  1.00  0.00           C  
ATOM   3492  CE  LYS   440      37.191 -19.340 -49.041  1.00  0.00           C  
ATOM   3493  NZ  LYS   440      38.641 -19.600 -49.219  1.00  0.00           N1+
ATOM   3494  N   LEU   441      33.204 -14.418 -45.650  1.00  0.00           N  
ATOM   3495  CA  LEU   441      32.924 -13.318 -44.718  1.00  0.00           C  
ATOM   3496  C   LEU   441      31.997 -13.734 -43.554  1.00  0.00           C  
ATOM   3497  O   LEU   441      32.252 -13.357 -42.413  1.00  0.00           O  
ATOM   3498  CB  LEU   441      32.376 -12.156 -45.566  1.00  0.00           C  
ATOM   3499  CG  LEU   441      31.969 -10.861 -44.847  1.00  0.00           C  
ATOM   3500  CD1 LEU   441      32.959 -10.318 -43.821  1.00  0.00           C  
ATOM   3501  CD2 LEU   441      31.786  -9.765 -45.904  1.00  0.00           C  
ATOM   3502  N   MET   442      31.029 -14.622 -43.797  1.00  0.00           N  
ATOM   3503  CA  MET   442      30.199 -15.227 -42.745  1.00  0.00           C  
ATOM   3504  C   MET   442      30.947 -16.253 -41.880  1.00  0.00           C  
ATOM   3505  O   MET   442      30.775 -16.257 -40.663  1.00  0.00           O  
ATOM   3506  CB  MET   442      28.958 -15.878 -43.374  1.00  0.00           C  
ATOM   3507  CG  MET   442      27.864 -14.852 -43.678  1.00  0.00           C  
ATOM   3508  SD  MET   442      27.153 -14.063 -42.204  1.00  0.00           S  
ATOM   3509  CE  MET   442      26.200 -15.428 -41.509  1.00  0.00           C  
ATOM   3510  N   TRP   443      31.818 -17.078 -42.465  1.00  0.00           N  
ATOM   3511  CA  TRP   443      32.630 -18.031 -41.702  1.00  0.00           C  
ATOM   3512  C   TRP   443      33.726 -17.323 -40.892  1.00  0.00           C  
ATOM   3513  O   TRP   443      33.895 -17.627 -39.713  1.00  0.00           O  
ATOM   3514  CB  TRP   443      33.240 -19.088 -42.624  1.00  0.00           C  
ATOM   3515  CG  TRP   443      33.896 -20.204 -41.869  1.00  0.00           C  
ATOM   3516  CD1 TRP   443      33.263 -21.277 -41.341  1.00  0.00           C  
ATOM   3517  CD2 TRP   443      35.298 -20.349 -41.478  1.00  0.00           C  
ATOM   3518  CE2 TRP   443      35.437 -21.561 -40.737  1.00  0.00           C  
ATOM   3519  CE3 TRP   443      36.464 -19.575 -41.661  1.00  0.00           C  
ATOM   3520  NE1 TRP   443      34.169 -22.091 -40.697  1.00  0.00           N  
ATOM   3521  CZ2 TRP   443      36.662 -21.994 -40.215  1.00  0.00           C  
ATOM   3522  CZ3 TRP   443      37.703 -20.007 -41.149  1.00  0.00           C  
ATOM   3523  CH2 TRP   443      37.806 -21.211 -40.428  1.00  0.00           C  
ATOM   3524  N   ASP   444      34.280 -16.232 -41.417  1.00  0.00           N  
ATOM   3525  CA  ASP   444      35.212 -15.382 -40.687  1.00  0.00           C  
ATOM   3526  C   ASP   444      34.542 -14.646 -39.505  1.00  0.00           C  
ATOM   3527  O   ASP   444      35.082 -14.587 -38.399  1.00  0.00           O  
ATOM   3528  CB  ASP   444      35.847 -14.409 -41.680  1.00  0.00           C  
ATOM   3529  CG  ASP   444      37.110 -13.769 -41.120  1.00  0.00           C  
ATOM   3530  OD1 ASP   444      37.563 -14.153 -40.036  1.00  0.00           O  
ATOM   3531  OD2 ASP   444      37.643 -12.856 -41.795  1.00  0.00           O1-
ATOM   3532  N   ALA   445      33.264 -14.281 -39.656  1.00  0.00           N  
ATOM   3533  CA  ALA   445      32.469 -13.728 -38.560  1.00  0.00           C  
ATOM   3534  C   ALA   445      32.180 -14.721 -37.411  1.00  0.00           C  
ATOM   3535  O   ALA   445      31.949 -14.251 -36.292  1.00  0.00           O  
ATOM   3536  CB  ALA   445      31.173 -13.166 -39.153  1.00  0.00           C  
ATOM   3537  N   ILE   446      32.129 -16.043 -37.665  1.00  0.00           N  
ATOM   3538  CA  ILE   446      31.511 -17.004 -36.723  1.00  0.00           C  
ATOM   3539  C   ILE   446      32.259 -18.329 -36.464  1.00  0.00           C  
ATOM   3540  O   ILE   446      32.196 -18.842 -35.345  1.00  0.00           O  
ATOM   3541  CB  ILE   446      30.036 -17.240 -37.156  1.00  0.00           C  
ATOM   3542  CG1 ILE   446      29.118 -17.424 -35.934  1.00  0.00           C  
ATOM   3543  CG2 ILE   446      29.860 -18.424 -38.125  1.00  0.00           C  
ATOM   3544  CD1 ILE   446      28.904 -16.120 -35.150  1.00  0.00           C  
ATOM   3545  N   GLY   447      32.925 -18.898 -37.473  1.00  0.00           N  
ATOM   3546  CA  GLY   447      33.578 -20.216 -37.434  1.00  0.00           C  
ATOM   3547  C   GLY   447      35.109 -20.170 -37.402  1.00  0.00           C  
ATOM   3548  O   GLY   447      35.736 -21.115 -36.930  1.00  0.00           O  
ATOM   3549  N   SER   448      35.711 -19.047 -37.805  1.00  0.00           N  
ATOM   3550  CA  SER   448      37.154 -18.797 -37.672  1.00  0.00           C  
ATOM   3551  C   SER   448      37.597 -18.655 -36.203  1.00  0.00           C  
ATOM   3552  O   SER   448      36.808 -18.307 -35.321  1.00  0.00           O  
ATOM   3553  CB  SER   448      37.539 -17.546 -38.465  1.00  0.00           C  
ATOM   3554  OG  SER   448      37.128 -16.400 -37.742  1.00  0.00           O  
ATOM   3555  N   GLU   449      38.914 -18.674 -35.976  1.00  0.00           N  
ATOM   3556  CA  GLU   449      39.528 -18.359 -34.675  1.00  0.00           C  
ATOM   3557  C   GLU   449      39.279 -16.902 -34.225  1.00  0.00           C  
ATOM   3558  O   GLU   449      39.084 -16.624 -33.038  1.00  0.00           O  
ATOM   3559  CB  GLU   449      41.040 -18.583 -34.777  1.00  0.00           C  
ATOM   3560  CG  GLU   449      41.472 -19.995 -35.197  1.00  0.00           C  
ATOM   3561  CD  GLU   449      42.999 -20.062 -35.362  1.00  0.00           C  
ATOM   3562  OE1 GLU   449      43.539 -19.185 -36.078  1.00  0.00           O  
ATOM   3563  OE2 GLU   449      43.617 -20.926 -34.705  1.00  0.00           O1-
ATOM   3564  N   PHE   450      39.140 -15.981 -35.183  1.00  0.00           N  
ATOM   3565  CA  PHE   450      38.752 -14.589 -34.948  1.00  0.00           C  
ATOM   3566  C   PHE   450      37.281 -14.461 -34.542  1.00  0.00           C  
ATOM   3567  O   PHE   450      36.973 -13.755 -33.577  1.00  0.00           O  
ATOM   3568  CB  PHE   450      39.044 -13.807 -36.227  1.00  0.00           C  
ATOM   3569  CG  PHE   450      38.599 -12.358 -36.259  1.00  0.00           C  
ATOM   3570  CD1 PHE   450      39.492 -11.333 -35.897  1.00  0.00           C  
ATOM   3571  CD2 PHE   450      37.324 -12.029 -36.755  1.00  0.00           C  
ATOM   3572  CE1 PHE   450      39.109  -9.987 -36.027  1.00  0.00           C  
ATOM   3573  CE2 PHE   450      36.931 -10.684 -36.853  1.00  0.00           C  
ATOM   3574  CZ  PHE   450      37.827  -9.660 -36.501  1.00  0.00           C  
ATOM   3575  N   GLY   451      36.391 -15.210 -35.196  1.00  0.00           N  
ATOM   3576  CA  GLY   451      34.985 -15.349 -34.821  1.00  0.00           C  
ATOM   3577  C   GLY   451      34.816 -15.962 -33.428  1.00  0.00           C  
ATOM   3578  O   GLY   451      34.194 -15.333 -32.571  1.00  0.00           O  
ATOM   3579  N   GLY   452      35.630 -16.976 -33.112  1.00  0.00           N  
ATOM   3580  CA  GLY   452      35.719 -17.611 -31.793  1.00  0.00           C  
ATOM   3581  C   GLY   452      36.234 -16.686 -30.682  1.00  0.00           C  
ATOM   3582  O   GLY   452      35.552 -16.510 -29.673  1.00  0.00           O  
ATOM   3583  N   ARG   453      37.278 -15.880 -30.940  1.00  0.00           N  
ATOM   3584  CA  ARG   453      37.684 -14.807 -30.008  1.00  0.00           C  
ATOM   3585  C   ARG   453      36.572 -13.777 -29.828  1.00  0.00           C  
ATOM   3586  O   ARG   453      36.312 -13.345 -28.707  1.00  0.00           O  
ATOM   3587  CB  ARG   453      38.998 -14.143 -30.459  1.00  0.00           C  
ATOM   3588  CG  ARG   453      39.425 -13.020 -29.489  1.00  0.00           C  
ATOM   3589  CD  ARG   453      40.804 -12.399 -29.778  1.00  0.00           C  
ATOM   3590  NE  ARG   453      40.929 -11.789 -31.119  1.00  0.00           N  
ATOM   3591  CZ  ARG   453      40.389 -10.653 -31.509  1.00  0.00           C  
ATOM   3592  NH1 ARG   453      39.574  -9.973 -30.751  1.00  0.00           N1+
ATOM   3593  NH2 ARG   453      40.687 -10.152 -32.671  1.00  0.00           N  
ATOM   3594  N   HIS   454      35.898 -13.381 -30.909  1.00  0.00           N  
ATOM   3595  CA  HIS   454      34.804 -12.411 -30.829  1.00  0.00           C  
ATOM   3596  C   HIS   454      33.560 -12.940 -30.118  1.00  0.00           C  
ATOM   3597  O   HIS   454      32.879 -12.130 -29.509  1.00  0.00           O  
ATOM   3598  CB  HIS   454      34.482 -11.832 -32.209  1.00  0.00           C  
ATOM   3599  CG  HIS   454      35.384 -10.669 -32.543  1.00  0.00           C  
ATOM   3600  CD2 HIS   454      36.356 -10.662 -33.502  1.00  0.00           C  
ATOM   3601  ND1 HIS   454      35.423  -9.442 -31.896  1.00  0.00           N  
ATOM   3602  CE1 HIS   454      36.387  -8.696 -32.475  1.00  0.00           C  
ATOM   3603  NE2 HIS   454      36.970  -9.425 -33.453  1.00  0.00           N  
ATOM   3604  N   GLU   455      33.319 -14.242 -30.082  1.00  0.00           N  
ATOM   3605  CA  GLU   455      32.270 -14.847 -29.260  1.00  0.00           C  
ATOM   3606  C   GLU   455      32.567 -14.721 -27.758  1.00  0.00           C  
ATOM   3607  O   GLU   455      31.806 -14.075 -27.038  1.00  0.00           O  
ATOM   3608  CB  GLU   455      32.143 -16.306 -29.700  1.00  0.00           C  
ATOM   3609  CG  GLU   455      30.991 -17.052 -29.030  1.00  0.00           C  
ATOM   3610  CD  GLU   455      31.041 -18.553 -29.346  1.00  0.00           C  
ATOM   3611  OE1 GLU   455      31.841 -18.948 -30.231  1.00  0.00           O  
ATOM   3612  OE2 GLU   455      30.094 -19.244 -28.930  1.00  0.00           O1-
ATOM   3613  N   LEU   456      33.781 -15.093 -27.338  1.00  0.00           N  
ATOM   3614  CA  LEU   456      34.233 -14.976 -25.942  1.00  0.00           C  
ATOM   3615  C   LEU   456      34.274 -13.517 -25.458  1.00  0.00           C  
ATOM   3616  O   LEU   456      33.901 -13.218 -24.322  1.00  0.00           O  
ATOM   3617  CB  LEU   456      35.633 -15.604 -25.821  1.00  0.00           C  
ATOM   3618  CG  LEU   456      35.713 -17.095 -26.200  1.00  0.00           C  
ATOM   3619  CD1 LEU   456      37.181 -17.519 -26.254  1.00  0.00           C  
ATOM   3620  CD2 LEU   456      34.977 -17.983 -25.197  1.00  0.00           C  
ATOM   3621  N   TYR   457      34.661 -12.612 -26.358  1.00  0.00           N  
ATOM   3622  CA  TYR   457      34.708 -11.168 -26.147  1.00  0.00           C  
ATOM   3623  C   TYR   457      33.332 -10.532 -25.922  1.00  0.00           C  
ATOM   3624  O   TYR   457      33.214  -9.627 -25.097  1.00  0.00           O  
ATOM   3625  CB  TYR   457      35.394 -10.564 -27.373  1.00  0.00           C  
ATOM   3626  CG  TYR   457      35.529  -9.061 -27.386  1.00  0.00           C  
ATOM   3627  CD1 TYR   457      36.661  -8.456 -26.811  1.00  0.00           C  
ATOM   3628  CD2 TYR   457      34.542  -8.280 -28.020  1.00  0.00           C  
ATOM   3629  CE1 TYR   457      36.804  -7.060 -26.877  1.00  0.00           C  
ATOM   3630  CE2 TYR   457      34.700  -6.889 -28.115  1.00  0.00           C  
ATOM   3631  CZ  TYR   457      35.835  -6.283 -27.540  1.00  0.00           C  
ATOM   3632  OH  TYR   457      35.974  -4.938 -27.605  1.00  0.00           O  
ATOM   3633  N   GLU   458      32.307 -10.986 -26.647  1.00  0.00           N  
ATOM   3634  CA  GLU   458      30.937 -10.482 -26.511  1.00  0.00           C  
ATOM   3635  C   GLU   458      30.205 -11.128 -25.318  1.00  0.00           C  
ATOM   3636  O   GLU   458      29.533 -10.430 -24.556  1.00  0.00           O  
ATOM   3637  CB  GLU   458      30.157 -10.679 -27.818  1.00  0.00           C  
ATOM   3638  CG  GLU   458      30.752  -9.920 -29.012  1.00  0.00           C  
ATOM   3639  CD  GLU   458      30.534  -8.408 -29.064  1.00  0.00           C  
ATOM   3640  OE1 GLU   458      29.896  -7.830 -28.174  1.00  0.00           O  
ATOM   3641  OE2 GLU   458      31.168  -7.802 -29.967  1.00  0.00           O1-
ATOM   3642  N   ILE   459      30.474 -12.411 -25.029  1.00  0.00           N  
ATOM   3643  CA  ILE   459      29.858 -13.131 -23.901  1.00  0.00           C  
ATOM   3644  C   ILE   459      30.378 -12.637 -22.542  1.00  0.00           C  
ATOM   3645  O   ILE   459      29.584 -12.478 -21.618  1.00  0.00           O  
ATOM   3646  CB  ILE   459      30.008 -14.661 -24.088  1.00  0.00           C  
ATOM   3647  CG1 ILE   459      29.121 -15.123 -25.272  1.00  0.00           C  
ATOM   3648  CG2 ILE   459      29.622 -15.448 -22.818  1.00  0.00           C  
ATOM   3649  CD1 ILE   459      29.267 -16.608 -25.630  1.00  0.00           C  
ATOM   3650  N   ASN   460      31.671 -12.318 -22.416  1.00  0.00           N  
ATOM   3651  CA  ASN   460      32.272 -11.870 -21.150  1.00  0.00           C  
ATOM   3652  C   ASN   460      32.654 -10.371 -21.164  1.00  0.00           C  
ATOM   3653  O   ASN   460      33.682  -9.972 -20.616  1.00  0.00           O  
ATOM   3654  CB  ASN   460      33.418 -12.821 -20.762  1.00  0.00           C  
ATOM   3655  CG  ASN   460      32.953 -14.252 -20.549  1.00  0.00           C  
ATOM   3656  ND2 ASN   460      33.541 -15.200 -21.243  1.00  0.00           N  
ATOM   3657  OD1 ASN   460      32.076 -14.550 -19.755  1.00  0.00           O  
ATOM   3658  N   TYR   461      31.882  -9.533 -21.873  1.00  0.00           N  
ATOM   3659  CA  TYR   461      32.291  -8.168 -22.256  1.00  0.00           C  
ATOM   3660  C   TYR   461      32.569  -7.245 -21.054  1.00  0.00           C  
ATOM   3661  O   TYR   461      33.530  -6.470 -21.075  1.00  0.00           O  
ATOM   3662  CB  TYR   461      31.197  -7.553 -23.152  1.00  0.00           C  
ATOM   3663  CG  TYR   461      31.626  -6.502 -24.174  1.00  0.00           C  
ATOM   3664  CD1 TYR   461      32.310  -5.323 -23.808  1.00  0.00           C  
ATOM   3665  CD2 TYR   461      31.239  -6.674 -25.516  1.00  0.00           C  
ATOM   3666  CE1 TYR   461      32.654  -4.381 -24.793  1.00  0.00           C  
ATOM   3667  CE2 TYR   461      31.600  -5.750 -26.505  1.00  0.00           C  
ATOM   3668  CZ  TYR   461      32.348  -4.615 -26.150  1.00  0.00           C  
ATOM   3669  OH  TYR   461      32.760  -3.747 -27.107  1.00  0.00           O  
ATOM   3670  N   SER   462      31.663  -7.250 -20.063  1.00  0.00           N  
ATOM   3671  CA  SER   462      31.705  -6.377 -18.868  1.00  0.00           C  
ATOM   3672  C   SER   462      32.038  -7.107 -17.554  1.00  0.00           C  
ATOM   3673  O   SER   462      32.112  -6.467 -16.505  1.00  0.00           O  
ATOM   3674  CB  SER   462      30.416  -5.546 -18.750  1.00  0.00           C  
ATOM   3675  OG  SER   462      29.251  -6.327 -18.562  1.00  0.00           O  
ATOM   3676  N   GLY   463      32.261  -8.420 -17.645  1.00  0.00           N  
ATOM   3677  CA  GLY   463      32.438  -9.396 -16.566  1.00  0.00           C  
ATOM   3678  C   GLY   463      31.854 -10.746 -17.009  1.00  0.00           C  
ATOM   3679  O   GLY   463      31.299 -10.834 -18.110  1.00  0.00           O  
ATOM   3680  N   SER   464      31.906 -11.776 -16.162  1.00  0.00           N  
ATOM   3681  CA  SER   464      31.131 -13.008 -16.372  1.00  0.00           C  
ATOM   3682  C   SER   464      29.626 -12.783 -16.144  1.00  0.00           C  
ATOM   3683  O   SER   464      29.205 -11.832 -15.482  1.00  0.00           O  
ATOM   3684  CB  SER   464      31.659 -14.155 -15.496  1.00  0.00           C  
ATOM   3685  OG  SER   464      30.984 -14.221 -14.246  1.00  0.00           O  
ATOM   3686  N   GLN   465      28.798 -13.736 -16.580  1.00  0.00           N  
ATOM   3687  CA  GLN   465      27.342 -13.676 -16.403  1.00  0.00           C  
ATOM   3688  C   GLN   465      26.910 -13.738 -14.906  1.00  0.00           C  
ATOM   3689  O   GLN   465      25.907 -13.120 -14.540  1.00  0.00           O  
ATOM   3690  CB  GLN   465      26.683 -14.815 -17.186  1.00  0.00           C  
ATOM   3691  CG  GLN   465      26.910 -14.683 -18.699  1.00  0.00           C  
ATOM   3692  CD  GLN   465      26.299 -15.842 -19.481  1.00  0.00           C  
ATOM   3693  NE2 GLN   465      26.930 -16.283 -20.546  1.00  0.00           N  
ATOM   3694  OE1 GLN   465      25.242 -16.357 -19.165  1.00  0.00           O  
ATOM   3695  N   ASP   466      27.680 -14.404 -14.033  1.00  0.00           N  
ATOM   3696  CA  ASP   466      27.432 -14.430 -12.594  1.00  0.00           C  
ATOM   3697  C   ASP   466      27.802 -13.108 -11.940  1.00  0.00           C  
ATOM   3698  O   ASP   466      27.007 -12.509 -11.236  1.00  0.00           O  
ATOM   3699  CB  ASP   466      28.221 -15.539 -11.949  1.00  0.00           C  
ATOM   3700  CG  ASP   466      27.721 -16.942 -12.372  1.00  0.00           C  
ATOM   3701  OD1 ASP   466      26.655 -17.036 -13.003  1.00  0.00           O  
ATOM   3702  OD2 ASP   466      28.453 -17.932 -12.223  1.00  0.00           O1-
ATOM   3703  N   GLU   467      28.938 -12.532 -12.317  1.00  0.00           N  
ATOM   3704  CA  GLU   467      29.429 -11.221 -11.813  1.00  0.00           C  
ATOM   3705  C   GLU   467      28.500 -10.077 -12.221  1.00  0.00           C  
ATOM   3706  O   GLU   467      28.094  -9.289 -11.370  1.00  0.00           O  
ATOM   3707  CB  GLU   467      30.839 -10.941 -12.349  1.00  0.00           C  
ATOM   3708  CG  GLU   467      31.867 -11.903 -11.744  1.00  0.00           C  
ATOM   3709  CD  GLU   467      33.235 -11.797 -12.422  1.00  0.00           C  
ATOM   3710  OE1 GLU   467      33.181 -11.802 -13.672  1.00  0.00           O  
ATOM   3711  OE2 GLU   467      34.155 -12.368 -11.796  1.00  0.00           O1-
ATOM   3712  N   ILE   468      28.031 -10.085 -13.471  1.00  0.00           N  
ATOM   3713  CA  ILE   468      27.050  -9.121 -13.979  1.00  0.00           C  
ATOM   3714  C   ILE   468      25.750  -9.200 -13.171  1.00  0.00           C  
ATOM   3715  O   ILE   468      25.237  -8.169 -12.733  1.00  0.00           O  
ATOM   3716  CB  ILE   468      26.811  -9.364 -15.487  1.00  0.00           C  
ATOM   3717  CG1 ILE   468      28.049  -8.907 -16.296  1.00  0.00           C  
ATOM   3718  CG2 ILE   468      25.544  -8.635 -15.975  1.00  0.00           C  
ATOM   3719  CD1 ILE   468      28.062  -9.410 -17.746  1.00  0.00           C  
ATOM   3720  N   ARG   469      25.225 -10.407 -12.922  1.00  0.00           N  
ATOM   3721  CA  ARG   469      23.982 -10.582 -12.152  1.00  0.00           C  
ATOM   3722  C   ARG   469      24.154 -10.212 -10.677  1.00  0.00           C  
ATOM   3723  O   ARG   469      23.318  -9.469 -10.167  1.00  0.00           O  
ATOM   3724  CB  ARG   469      23.443 -12.009 -12.331  1.00  0.00           C  
ATOM   3725  CG  ARG   469      22.899 -12.242 -13.754  1.00  0.00           C  
ATOM   3726  CD  ARG   469      22.322 -13.647 -13.929  1.00  0.00           C  
ATOM   3727  NE  ARG   469      23.339 -14.719 -13.778  1.00  0.00           N  
ATOM   3728  CZ  ARG   469      23.067 -16.005 -13.595  1.00  0.00           C  
ATOM   3729  NH1 ARG   469      21.852 -16.454 -13.526  1.00  0.00           N1+
ATOM   3730  NH2 ARG   469      23.990 -16.902 -13.471  1.00  0.00           N  
ATOM   3731  N   LEU   470      25.310 -10.495 -10.069  1.00  0.00           N  
ATOM   3732  CA  LEU   470      25.652 -10.029  -8.718  1.00  0.00           C  
ATOM   3733  C   LEU   470      25.748  -8.499  -8.630  1.00  0.00           C  
ATOM   3734  O   LEU   470      25.185  -7.917  -7.705  1.00  0.00           O  
ATOM   3735  CB  LEU   470      26.980 -10.655  -8.250  1.00  0.00           C  
ATOM   3736  CG  LEU   470      26.942 -12.152  -7.894  1.00  0.00           C  
ATOM   3737  CD1 LEU   470      28.361 -12.599  -7.538  1.00  0.00           C  
ATOM   3738  CD2 LEU   470      26.041 -12.448  -6.692  1.00  0.00           C  
ATOM   3739  N   GLN   471      26.381  -7.830  -9.600  1.00  0.00           N  
ATOM   3740  CA  GLN   471      26.417  -6.364  -9.659  1.00  0.00           C  
ATOM   3741  C   GLN   471      25.004  -5.783  -9.793  1.00  0.00           C  
ATOM   3742  O   GLN   471      24.636  -4.890  -9.031  1.00  0.00           O  
ATOM   3743  CB  GLN   471      27.255  -5.884 -10.853  1.00  0.00           C  
ATOM   3744  CG  GLN   471      28.771  -6.109 -10.743  1.00  0.00           C  
ATOM   3745  CD  GLN   471      29.454  -5.788 -12.075  1.00  0.00           C  
ATOM   3746  NE2 GLN   471      30.467  -4.951 -12.077  1.00  0.00           N  
ATOM   3747  OE1 GLN   471      28.913  -5.993 -13.152  1.00  0.00           O  
ATOM   3748  N   CYS   472      24.186  -6.326 -10.701  1.00  0.00           N  
ATOM   3749  CA  CYS   472      22.827  -5.846 -10.935  1.00  0.00           C  
ATOM   3750  C   CYS   472      21.926  -6.007  -9.703  1.00  0.00           C  
ATOM   3751  O   CYS   472      21.360  -5.009  -9.260  1.00  0.00           O  
ATOM   3752  CB  CYS   472      22.247  -6.533 -12.176  1.00  0.00           C  
ATOM   3753  SG  CYS   472      23.147  -5.971 -13.654  1.00  0.00           S  
ATOM   3754  N   LEU   473      21.972  -7.168  -9.040  1.00  0.00           N  
ATOM   3755  CA  LEU   473      21.227  -7.438  -7.806  1.00  0.00           C  
ATOM   3756  C   LEU   473      21.684  -6.555  -6.641  1.00  0.00           C  
ATOM   3757  O   LEU   473      20.864  -5.823  -6.098  1.00  0.00           O  
ATOM   3758  CB  LEU   473      21.360  -8.923  -7.425  1.00  0.00           C  
ATOM   3759  CG  LEU   473      20.582  -9.900  -8.325  1.00  0.00           C  
ATOM   3760  CD1 LEU   473      20.978 -11.331  -7.956  1.00  0.00           C  
ATOM   3761  CD2 LEU   473      19.067  -9.765  -8.159  1.00  0.00           C  
ATOM   3762  N   ARG   474      22.994  -6.469  -6.366  1.00  0.00           N  
ATOM   3763  CA  ARG   474      23.524  -5.634  -5.268  1.00  0.00           C  
ATOM   3764  C   ARG   474      23.214  -4.153  -5.476  1.00  0.00           C  
ATOM   3765  O   ARG   474      22.797  -3.473  -4.547  1.00  0.00           O  
ATOM   3766  CB  ARG   474      25.040  -5.834  -5.122  1.00  0.00           C  
ATOM   3767  CG  ARG   474      25.414  -7.220  -4.575  1.00  0.00           C  
ATOM   3768  CD  ARG   474      26.940  -7.381  -4.571  1.00  0.00           C  
ATOM   3769  NE  ARG   474      27.345  -8.741  -4.166  1.00  0.00           N  
ATOM   3770  CZ  ARG   474      28.582  -9.203  -4.082  1.00  0.00           C  
ATOM   3771  NH1 ARG   474      29.624  -8.457  -4.325  1.00  0.00           N1+
ATOM   3772  NH2 ARG   474      28.798 -10.444  -3.753  1.00  0.00           N  
ATOM   3773  N   GLN   475      23.306  -3.659  -6.711  1.00  0.00           N  
ATOM   3774  CA  GLN   475      22.946  -2.274  -7.023  1.00  0.00           C  
ATOM   3775  C   GLN   475      21.433  -2.017  -6.960  1.00  0.00           C  
ATOM   3776  O   GLN   475      21.047  -0.908  -6.600  1.00  0.00           O  
ATOM   3777  CB  GLN   475      23.516  -1.874  -8.389  1.00  0.00           C  
ATOM   3778  CG  GLN   475      25.047  -1.767  -8.356  1.00  0.00           C  
ATOM   3779  CD  GLN   475      25.615  -1.259  -9.678  1.00  0.00           C  
ATOM   3780  NE2 GLN   475      25.826   0.033  -9.801  1.00  0.00           N  
ATOM   3781  OE1 GLN   475      25.721  -1.944 -10.684  1.00  0.00           O  
ATOM   3782  N   ALA   476      20.598  -3.018  -7.250  1.00  0.00           N  
ATOM   3783  CA  ALA   476      19.145  -2.940  -7.106  1.00  0.00           C  
ATOM   3784  C   ALA   476      18.665  -3.101  -5.645  1.00  0.00           C  
ATOM   3785  O   ALA   476      17.638  -2.527  -5.286  1.00  0.00           O  
ATOM   3786  CB  ALA   476      18.523  -3.971  -8.057  1.00  0.00           C  
ATOM   3787  N   GLN   477      19.441  -3.773  -4.786  1.00  0.00           N  
ATOM   3788  CA  GLN   477      19.283  -3.768  -3.323  1.00  0.00           C  
ATOM   3789  C   GLN   477      19.671  -2.404  -2.732  1.00  0.00           C  
ATOM   3790  O   GLN   477      18.816  -1.732  -2.170  1.00  0.00           O  
ATOM   3791  CB  GLN   477      20.111  -4.909  -2.695  1.00  0.00           C  
ATOM   3792  CG  GLN   477      19.562  -6.309  -3.025  1.00  0.00           C  
ATOM   3793  CD  GLN   477      20.487  -7.458  -2.621  1.00  0.00           C  
ATOM   3794  NE2 GLN   477      19.976  -8.671  -2.586  1.00  0.00           N  
ATOM   3795  OE1 GLN   477      21.702  -7.340  -2.551  1.00  0.00           O  
ATOM   3796  N   ASN   478      20.829  -1.855  -3.123  1.00  0.00           N  
ATOM   3797  CA  ASN   478      21.285  -0.533  -2.662  1.00  0.00           C  
ATOM   3798  C   ASN   478      20.340   0.622  -3.045  1.00  0.00           C  
ATOM   3799  O   ASN   478      20.298   1.633  -2.349  1.00  0.00           O  
ATOM   3800  CB  ASN   478      22.670  -0.238  -3.258  1.00  0.00           C  
ATOM   3801  CG  ASN   478      23.775  -1.157  -2.781  1.00  0.00           C  
ATOM   3802  ND2 ASN   478      24.862  -1.204  -3.514  1.00  0.00           N  
ATOM   3803  OD1 ASN   478      23.772  -1.711  -1.701  1.00  0.00           O  
ATOM   3804  N   SER   479      19.674   0.541  -4.204  1.00  0.00           N  
ATOM   3805  CA  SER   479      18.691   1.547  -4.639  1.00  0.00           C  
ATOM   3806  C   SER   479      17.298   1.379  -4.015  1.00  0.00           C  
ATOM   3807  O   SER   479      16.400   2.171  -4.308  1.00  0.00           O  
ATOM   3808  CB  SER   479      18.591   1.565  -6.166  1.00  0.00           C  
ATOM   3809  OG  SER   479      18.123   0.329  -6.673  1.00  0.00           O  
ATOM   3810  N   GLY   480      17.062   0.303  -3.258  1.00  0.00           N  
ATOM   3811  CA  GLY   480      15.743  -0.060  -2.739  1.00  0.00           C  
ATOM   3812  C   GLY   480      14.729  -0.452  -3.822  1.00  0.00           C  
ATOM   3813  O   GLY   480      13.515  -0.345  -3.608  1.00  0.00           O  
ATOM   3814  N   ASN   481      15.205  -0.768  -5.035  1.00  0.00           N  
ATOM   3815  CA  ASN   481      14.368  -1.300  -6.114  1.00  0.00           C  
ATOM   3816  C   ASN   481      14.022  -2.774  -5.856  1.00  0.00           C  
ATOM   3817  O   ASN   481      12.870  -3.162  -6.038  1.00  0.00           O  
ATOM   3818  CB  ASN   481      15.074  -1.134  -7.473  1.00  0.00           C  
ATOM   3819  CG  ASN   481      15.262   0.307  -7.911  1.00  0.00           C  
ATOM   3820  ND2 ASN   481      16.087   0.535  -8.909  1.00  0.00           N  
ATOM   3821  OD1 ASN   481      14.666   1.241  -7.413  1.00  0.00           O  
ATOM   3822  N   MET   482      14.973  -3.564  -5.339  1.00  0.00           N  
ATOM   3823  CA  MET   482      14.725  -4.952  -4.933  1.00  0.00           C  
ATOM   3824  C   MET   482      13.710  -5.057  -3.800  1.00  0.00           C  
ATOM   3825  O   MET   482      12.824  -5.885  -3.925  1.00  0.00           O  
ATOM   3826  CB  MET   482      16.018  -5.675  -4.527  1.00  0.00           C  
ATOM   3827  CG  MET   482      16.810  -6.179  -5.737  1.00  0.00           C  
ATOM   3828  SD  MET   482      16.026  -7.463  -6.754  1.00  0.00           S  
ATOM   3829  CE  MET   482      16.014  -8.868  -5.603  1.00  0.00           C  
ATOM   3830  N   ASP   483      13.663  -4.121  -2.850  1.00  0.00           N  
ATOM   3831  CA  ASP   483      12.703  -4.211  -1.736  1.00  0.00           C  
ATOM   3832  C   ASP   483      11.253  -4.097  -2.222  1.00  0.00           C  
ATOM   3833  O   ASP   483      10.395  -4.903  -1.866  1.00  0.00           O  
ATOM   3834  CB  ASP   483      12.997  -3.106  -0.711  1.00  0.00           C  
ATOM   3835  CG  ASP   483      14.437  -3.127  -0.190  1.00  0.00           C  
ATOM   3836  OD1 ASP   483      15.054  -4.214  -0.256  1.00  0.00           O  
ATOM   3837  OD2 ASP   483      14.991  -2.008  -0.174  1.00  0.00           O1-
ATOM   3838  N   LYS   484      11.031  -3.221  -3.211  1.00  0.00           N  
ATOM   3839  CA  LYS   484       9.748  -3.074  -3.912  1.00  0.00           C  
ATOM   3840  C   LYS   484       9.440  -4.285  -4.790  1.00  0.00           C  
ATOM   3841  O   LYS   484       8.299  -4.734  -4.818  1.00  0.00           O  
ATOM   3842  CB  LYS   484       9.752  -1.789  -4.754  1.00  0.00           C  
ATOM   3843  CG  LYS   484       9.975  -0.530  -3.906  1.00  0.00           C  
ATOM   3844  CD  LYS   484      10.112   0.709  -4.801  1.00  0.00           C  
ATOM   3845  CE  LYS   484      10.413   1.962  -3.972  1.00  0.00           C  
ATOM   3846  NZ  LYS   484      11.742   1.875  -3.306  1.00  0.00           N1+
ATOM   3847  N   MET   485      10.421  -4.773  -5.552  1.00  0.00           N  
ATOM   3848  CA  MET   485      10.224  -5.913  -6.453  1.00  0.00           C  
ATOM   3849  C   MET   485       9.978  -7.223  -5.695  1.00  0.00           C  
ATOM   3850  O   MET   485       8.989  -7.874  -5.999  1.00  0.00           O  
ATOM   3851  CB  MET   485      11.389  -6.047  -7.443  1.00  0.00           C  
ATOM   3852  CG  MET   485      11.389  -4.916  -8.484  1.00  0.00           C  
ATOM   3853  SD  MET   485      12.605  -5.093  -9.822  1.00  0.00           S  
ATOM   3854  CE  MET   485      14.161  -4.931  -8.908  1.00  0.00           C  
ATOM   3855  N   MET   486      10.702  -7.491  -4.603  1.00  0.00           N  
ATOM   3856  CA  MET   486      10.453  -8.617  -3.693  1.00  0.00           C  
ATOM   3857  C   MET   486       9.066  -8.511  -3.044  1.00  0.00           C  
ATOM   3858  O   MET   486       8.235  -9.370  -3.302  1.00  0.00           O  
ATOM   3859  CB  MET   486      11.552  -8.702  -2.615  1.00  0.00           C  
ATOM   3860  CG  MET   486      12.933  -9.070  -3.184  1.00  0.00           C  
ATOM   3861  SD  MET   486      14.291  -9.264  -1.982  1.00  0.00           S  
ATOM   3862  CE  MET   486      14.326  -7.650  -1.148  1.00  0.00           C  
ATOM   3863  N   ALA   487       8.674  -7.331  -2.541  1.00  0.00           N  
ATOM   3864  CA  ALA   487       7.335  -7.138  -1.967  1.00  0.00           C  
ATOM   3865  C   ALA   487       6.175  -7.379  -2.960  1.00  0.00           C  
ATOM   3866  O   ALA   487       5.115  -7.870  -2.566  1.00  0.00           O  
ATOM   3867  CB  ALA   487       7.252  -5.722  -1.388  1.00  0.00           C  
ATOM   3868  N   MET   488       6.350  -7.025  -4.239  1.00  0.00           N  
ATOM   3869  CA  MET   488       5.371  -7.332  -5.289  1.00  0.00           C  
ATOM   3870  C   MET   488       5.387  -8.813  -5.696  1.00  0.00           C  
ATOM   3871  O   MET   488       4.321  -9.413  -5.823  1.00  0.00           O  
ATOM   3872  CB  MET   488       5.615  -6.450  -6.523  1.00  0.00           C  
ATOM   3873  CG  MET   488       5.296  -4.973  -6.261  1.00  0.00           C  
ATOM   3874  SD  MET   488       5.440  -3.888  -7.713  1.00  0.00           S  
ATOM   3875  CE  MET   488       7.229  -3.931  -8.004  1.00  0.00           C  
ATOM   3876  N   VAL   489       6.572  -9.376  -5.948  1.00  0.00           N  
ATOM   3877  CA  VAL   489       6.761 -10.735  -6.481  1.00  0.00           C  
ATOM   3878  C   VAL   489       6.448 -11.792  -5.425  1.00  0.00           C  
ATOM   3879  O   VAL   489       5.581 -12.627  -5.665  1.00  0.00           O  
ATOM   3880  CB  VAL   489       8.190 -10.900  -7.045  1.00  0.00           C  
ATOM   3881  CG1 VAL   489       8.516 -12.340  -7.460  1.00  0.00           C  
ATOM   3882  CG2 VAL   489       8.385 -10.034  -8.302  1.00  0.00           C  
ATOM   3883  N   ASP   490       6.962 -11.636  -4.207  1.00  0.00           N  
ATOM   3884  CA  ASP   490       6.799 -12.592  -3.110  1.00  0.00           C  
ATOM   3885  C   ASP   490       5.349 -12.665  -2.624  1.00  0.00           C  
ATOM   3886  O   ASP   490       4.866 -13.762  -2.370  1.00  0.00           O  
ATOM   3887  CB  ASP   490       7.719 -12.229  -1.930  1.00  0.00           C  
ATOM   3888  CG  ASP   490       9.223 -12.254  -2.246  1.00  0.00           C  
ATOM   3889  OD1 ASP   490       9.611 -12.775  -3.318  1.00  0.00           O  
ATOM   3890  OD2 ASP   490       9.973 -11.649  -1.449  1.00  0.00           O1-
ATOM   3891  N   ARG   491       4.584 -11.560  -2.680  1.00  0.00           N  
ATOM   3892  CA  ARG   491       3.134 -11.595  -2.409  1.00  0.00           C  
ATOM   3893  C   ARG   491       2.381 -12.431  -3.443  1.00  0.00           C  
ATOM   3894  O   ARG   491       1.433 -13.116  -3.086  1.00  0.00           O  
ATOM   3895  CB  ARG   491       2.547 -10.176  -2.340  1.00  0.00           C  
ATOM   3896  CG  ARG   491       1.080 -10.217  -1.860  1.00  0.00           C  
ATOM   3897  CD  ARG   491       0.368  -8.867  -1.963  1.00  0.00           C  
ATOM   3898  NE  ARG   491       0.208  -8.446  -3.369  1.00  0.00           N  
ATOM   3899  CZ  ARG   491      -0.703  -8.872  -4.231  1.00  0.00           C  
ATOM   3900  NH1 ARG   491      -1.615  -9.760  -3.936  1.00  0.00           N1+
ATOM   3901  NH2 ARG   491      -0.720  -8.370  -5.433  1.00  0.00           N  
ATOM   3902  N   CYS   492       2.697 -12.277  -4.728  1.00  0.00           N  
ATOM   3903  CA  CYS   492       2.038 -13.060  -5.774  1.00  0.00           C  
ATOM   3904  C   CYS   492       2.491 -14.528  -5.737  1.00  0.00           C  
ATOM   3905  O   CYS   492       1.658 -15.415  -5.881  1.00  0.00           O  
ATOM   3906  CB  CYS   492       2.314 -12.417  -7.140  1.00  0.00           C  
ATOM   3907  SG  CYS   492       1.543 -10.770  -7.260  1.00  0.00           S  
ATOM   3908  N   LEU   493       3.771 -14.797  -5.456  1.00  0.00           N  
ATOM   3909  CA  LEU   493       4.289 -16.158  -5.297  1.00  0.00           C  
ATOM   3910  C   LEU   493       3.788 -16.844  -4.019  1.00  0.00           C  
ATOM   3911  O   LEU   493       3.529 -18.036  -4.074  1.00  0.00           O  
ATOM   3912  CB  LEU   493       5.828 -16.166  -5.320  1.00  0.00           C  
ATOM   3913  CG  LEU   493       6.507 -15.798  -6.652  1.00  0.00           C  
ATOM   3914  CD1 LEU   493       8.023 -15.884  -6.462  1.00  0.00           C  
ATOM   3915  CD2 LEU   493       6.131 -16.730  -7.808  1.00  0.00           C  
ATOM   3916  N   SER   494       3.502 -16.128  -2.925  1.00  0.00           N  
ATOM   3917  CA  SER   494       2.999 -16.760  -1.689  1.00  0.00           C  
ATOM   3918  C   SER   494       1.569 -17.309  -1.817  1.00  0.00           C  
ATOM   3919  O   SER   494       1.053 -17.884  -0.859  1.00  0.00           O  
ATOM   3920  CB  SER   494       3.099 -15.818  -0.478  1.00  0.00           C  
ATOM   3921  OG  SER   494       2.085 -14.813  -0.505  1.00  0.00           O  
ATOM   3922  N   GLU   495       0.874 -16.968  -2.906  1.00  0.00           N  
ATOM   3923  CA  GLU   495      -0.431 -17.526  -3.272  1.00  0.00           C  
ATOM   3924  C   GLU   495      -0.314 -18.797  -4.146  1.00  0.00           C  
ATOM   3925  O   GLU   495      -1.320 -19.486  -4.331  1.00  0.00           O  
ATOM   3926  CB  GLU   495      -1.299 -16.442  -3.959  1.00  0.00           C  
ATOM   3927  CG  GLU   495      -1.499 -15.181  -3.090  1.00  0.00           C  
ATOM   3928  CD  GLU   495      -2.403 -14.084  -3.703  1.00  0.00           C  
ATOM   3929  OE1 GLU   495      -2.381 -13.877  -4.939  1.00  0.00           O  
ATOM   3930  OE2 GLU   495      -2.970 -13.290  -2.912  1.00  0.00           O1-
ATOM   3931  N   TYR   496       0.887 -19.150  -4.631  1.00  0.00           N  
ATOM   3932  CA  TYR   496       1.156 -20.272  -5.540  1.00  0.00           C  
ATOM   3933  C   TYR   496       2.154 -21.296  -4.970  1.00  0.00           C  
ATOM   3934  O   TYR   496       3.148 -20.950  -4.339  1.00  0.00           O  
ATOM   3935  CB  TYR   496       1.708 -19.759  -6.875  1.00  0.00           C  
ATOM   3936  CG  TYR   496       0.741 -19.021  -7.786  1.00  0.00           C  
ATOM   3937  CD1 TYR   496      -0.296 -19.727  -8.429  1.00  0.00           C  
ATOM   3938  CD2 TYR   496       0.980 -17.670  -8.102  1.00  0.00           C  
ATOM   3939  CE1 TYR   496      -1.072 -19.094  -9.415  1.00  0.00           C  
ATOM   3940  CE2 TYR   496       0.210 -17.029  -9.084  1.00  0.00           C  
ATOM   3941  CZ  TYR   496      -0.823 -17.742  -9.742  1.00  0.00           C  
ATOM   3942  OH  TYR   496      -1.563 -17.137 -10.707  1.00  0.00           O  
ATOM   3943  N   ASP   497       1.987 -22.541  -5.402  1.00  0.00           N  
ATOM   3944  CA  ASP   497       2.957 -23.634  -5.323  1.00  0.00           C  
ATOM   3945  C   ASP   497       3.034 -24.330  -6.702  1.00  0.00           C  
ATOM   3946  O   ASP   497       2.315 -23.964  -7.636  1.00  0.00           O  
ATOM   3947  CB  ASP   497       2.533 -24.589  -4.191  1.00  0.00           C  
ATOM   3948  CG  ASP   497       3.671 -25.459  -3.634  1.00  0.00           C  
ATOM   3949  OD1 ASP   497       4.754 -25.504  -4.278  1.00  0.00           O  
ATOM   3950  OD2 ASP   497       3.496 -25.975  -2.517  1.00  0.00           O1-
ATOM   3951  N   GLN   498       3.875 -25.353  -6.851  1.00  0.00           N  
ATOM   3952  CA  GLN   498       3.972 -26.160  -8.075  1.00  0.00           C  
ATOM   3953  C   GLN   498       2.659 -26.890  -8.412  1.00  0.00           C  
ATOM   3954  O   GLN   498       2.311 -26.995  -9.587  1.00  0.00           O  
ATOM   3955  CB  GLN   498       5.112 -27.181  -7.935  1.00  0.00           C  
ATOM   3956  CG  GLN   498       6.479 -26.531  -7.669  1.00  0.00           C  
ATOM   3957  CD  GLN   498       7.622 -27.542  -7.733  1.00  0.00           C  
ATOM   3958  NE2 GLN   498       8.658 -27.279  -8.500  1.00  0.00           N  
ATOM   3959  OE1 GLN   498       7.619 -28.613  -7.158  1.00  0.00           O  
ATOM   3960  N   ASP   499       1.901 -27.298  -7.388  1.00  0.00           N  
ATOM   3961  CA  ASP   499       0.616 -28.000  -7.520  1.00  0.00           C  
ATOM   3962  C   ASP   499      -0.566 -27.072  -7.881  1.00  0.00           C  
ATOM   3963  O   ASP   499      -1.593 -27.538  -8.371  1.00  0.00           O  
ATOM   3964  CB  ASP   499       0.321 -28.741  -6.202  1.00  0.00           C  
ATOM   3965  CG  ASP   499       1.183 -29.995  -5.991  1.00  0.00           C  
ATOM   3966  OD1 ASP   499       1.292 -30.796  -6.947  1.00  0.00           O  
ATOM   3967  OD2 ASP   499       1.553 -30.240  -4.822  1.00  0.00           O1-
ATOM   3968  N   GLY   500      -0.472 -25.759  -7.630  1.00  0.00           N  
ATOM   3969  CA  GLY   500      -1.575 -24.818  -7.863  1.00  0.00           C  
ATOM   3970  C   GLY   500      -1.578 -23.630  -6.899  1.00  0.00           C  
ATOM   3971  O   GLY   500      -0.530 -23.165  -6.466  1.00  0.00           O  
ATOM   3972  N   TRP   501      -2.759 -23.109  -6.549  1.00  0.00           N  
ATOM   3973  CA  TRP   501      -2.870 -22.126  -5.462  1.00  0.00           C  
ATOM   3974  C   TRP   501      -2.587 -22.785  -4.102  1.00  0.00           C  
ATOM   3975  O   TRP   501      -3.312 -23.700  -3.709  1.00  0.00           O  
ATOM   3976  CB  TRP   501      -4.262 -21.477  -5.423  1.00  0.00           C  
ATOM   3977  CG  TRP   501      -4.717 -20.769  -6.661  1.00  0.00           C  
ATOM   3978  CD1 TRP   501      -5.609 -21.256  -7.548  1.00  0.00           C  
ATOM   3979  CD2 TRP   501      -4.357 -19.441  -7.152  1.00  0.00           C  
ATOM   3980  CE2 TRP   501      -5.039 -19.218  -8.386  1.00  0.00           C  
ATOM   3981  CE3 TRP   501      -3.535 -18.398  -6.680  1.00  0.00           C  
ATOM   3982  NE1 TRP   501      -5.778 -20.364  -8.586  1.00  0.00           N  
ATOM   3983  CZ2 TRP   501      -4.891 -18.035  -9.125  1.00  0.00           C  
ATOM   3984  CZ3 TRP   501      -3.390 -17.199  -7.401  1.00  0.00           C  
ATOM   3985  CH2 TRP   501      -4.059 -17.019  -8.624  1.00  0.00           C  
ATOM   3986  N   THR   502      -1.814 -22.106  -3.254  1.00  0.00           N  
ATOM   3987  CA  THR   502      -1.745 -22.391  -1.806  1.00  0.00           C  
ATOM   3988  C   THR   502      -3.035 -21.989  -1.084  1.00  0.00           C  
ATOM   3989  O   THR   502      -3.308 -22.435   0.030  1.00  0.00           O  
ATOM   3990  CB  THR   502      -0.603 -21.606  -1.149  1.00  0.00           C  
ATOM   3991  CG2 THR   502       0.765 -21.899  -1.744  1.00  0.00           C  
ATOM   3992  OG1 THR   502      -0.856 -20.229  -1.315  1.00  0.00           O  
ATOM   3993  N   VAL   503      -3.742 -20.987  -1.622  1.00  0.00           N  
ATOM   3994  CA  VAL   503      -4.853 -20.299  -0.958  1.00  0.00           C  
ATOM   3995  C   VAL   503      -6.088 -21.216  -0.979  1.00  0.00           C  
ATOM   3996  O   VAL   503      -6.745 -21.280  -2.018  1.00  0.00           O  
ATOM   3997  CB  VAL   503      -5.150 -18.946  -1.644  1.00  0.00           C  
ATOM   3998  CG1 VAL   503      -6.276 -18.196  -0.916  1.00  0.00           C  
ATOM   3999  CG2 VAL   503      -3.929 -18.022  -1.682  1.00  0.00           C  
ATOM   4000  N   PRO   504      -6.638 -21.669   0.170  1.00  0.00           N  
ATOM   4001  CA  PRO   504      -7.747 -22.640   0.169  1.00  0.00           C  
ATOM   4002  C   PRO   504      -9.055 -22.125  -0.461  1.00  0.00           C  
ATOM   4003  O   PRO   504      -9.930 -22.899  -0.858  1.00  0.00           O  
ATOM   4004  CB  PRO   504      -7.961 -23.013   1.640  1.00  0.00           C  
ATOM   4005  CG  PRO   504      -6.605 -22.740   2.289  1.00  0.00           C  
ATOM   4006  CD  PRO   504      -6.102 -21.524   1.517  1.00  0.00           C  
ATOM   4007  N   HIS   505      -9.217 -20.797  -0.533  1.00  0.00           N  
ATOM   4008  CA  HIS   505     -10.336 -20.155  -1.232  1.00  0.00           C  
ATOM   4009  C   HIS   505     -10.217 -20.199  -2.765  1.00  0.00           C  
ATOM   4010  O   HIS   505     -11.253 -20.206  -3.434  1.00  0.00           O  
ATOM   4011  CB  HIS   505     -10.480 -18.705  -0.738  1.00  0.00           C  
ATOM   4012  CG  HIS   505     -11.737 -18.047  -1.254  1.00  0.00           C  
ATOM   4013  CD2 HIS   505     -11.802 -17.000  -2.132  1.00  0.00           C  
ATOM   4014  ND1 HIS   505     -13.029 -18.472  -1.005  1.00  0.00           N  
ATOM   4015  CE1 HIS   505     -13.870 -17.696  -1.720  1.00  0.00           C  
ATOM   4016  NE2 HIS   505     -13.143 -16.788  -2.407  1.00  0.00           N  
ATOM   4017  N   LEU   506      -9.003 -20.099  -3.312  1.00  0.00           N  
ATOM   4018  CA  LEU   506      -8.744 -20.065  -4.752  1.00  0.00           C  
ATOM   4019  C   LEU   506      -8.566 -21.501  -5.254  1.00  0.00           C  
ATOM   4020  O   LEU   506      -7.571 -22.157  -4.978  1.00  0.00           O  
ATOM   4021  CB  LEU   506      -7.507 -19.192  -5.057  1.00  0.00           C  
ATOM   4022  CG  LEU   506      -7.567 -17.735  -4.561  1.00  0.00           C  
ATOM   4023  CD1 LEU   506      -6.287 -16.995  -4.940  1.00  0.00           C  
ATOM   4024  CD2 LEU   506      -8.755 -16.959  -5.138  1.00  0.00           C  
ATOM   4025  N   HIS   507      -9.603 -22.060  -5.878  1.00  0.00           N  
ATOM   4026  CA  HIS   507      -9.512 -23.409  -6.443  1.00  0.00           C  
ATOM   4027  C   HIS   507      -8.763 -23.367  -7.773  1.00  0.00           C  
ATOM   4028  O   HIS   507      -9.203 -22.680  -8.691  1.00  0.00           O  
ATOM   4029  CB  HIS   507     -10.905 -24.035  -6.574  1.00  0.00           C  
ATOM   4030  CG  HIS   507     -11.520 -24.328  -5.228  1.00  0.00           C  
ATOM   4031  CD2 HIS   507     -12.521 -23.621  -4.623  1.00  0.00           C  
ATOM   4032  ND1 HIS   507     -11.097 -25.308  -4.348  1.00  0.00           N  
ATOM   4033  CE1 HIS   507     -11.831 -25.201  -3.222  1.00  0.00           C  
ATOM   4034  NE2 HIS   507     -12.712 -24.188  -3.373  1.00  0.00           N  
ATOM   4035  N   ASN   508      -7.719 -24.181  -7.894  1.00  0.00           N  
ATOM   4036  CA  ASN   508      -7.120 -24.528  -9.176  1.00  0.00           C  
ATOM   4037  C   ASN   508      -7.877 -25.749  -9.728  1.00  0.00           C  
ATOM   4038  O   ASN   508      -8.191 -26.649  -8.949  1.00  0.00           O  
ATOM   4039  CB  ASN   508      -5.622 -24.800  -8.945  1.00  0.00           C  
ATOM   4040  CG  ASN   508      -4.829 -24.726 -10.231  1.00  0.00           C  
ATOM   4041  ND2 ASN   508      -3.970 -25.671 -10.496  1.00  0.00           N  
ATOM   4042  OD1 ASN   508      -4.940 -23.755 -10.967  1.00  0.00           O  
ATOM   4043  N   ASN   509      -8.450 -25.637 -10.931  1.00  0.00           N  
ATOM   4044  CA  ASN   509      -9.098 -26.782 -11.579  1.00  0.00           C  
ATOM   4045  C   ASN   509      -8.122 -27.425 -12.573  1.00  0.00           C  
ATOM   4046  O   ASN   509      -7.979 -26.948 -13.701  1.00  0.00           O  
ATOM   4047  CB  ASN   509     -10.425 -26.351 -12.225  1.00  0.00           C  
ATOM   4048  CG  ASN   509     -11.201 -27.563 -12.717  1.00  0.00           C  
ATOM   4049  ND2 ASN   509     -12.430 -27.740 -12.292  1.00  0.00           N  
ATOM   4050  OD1 ASN   509     -10.725 -28.374 -13.485  1.00  0.00           O  
ATOM   4051  N   ASP   510      -7.392 -28.440 -12.116  1.00  0.00           N  
ATOM   4052  CA  ASP   510      -6.302 -29.055 -12.876  1.00  0.00           C  
ATOM   4053  C   ASP   510      -6.759 -29.721 -14.177  1.00  0.00           C  
ATOM   4054  O   ASP   510      -6.125 -29.511 -15.210  1.00  0.00           O  
ATOM   4055  CB  ASP   510      -5.576 -30.054 -11.966  1.00  0.00           C  
ATOM   4056  CG  ASP   510      -4.967 -29.316 -10.773  1.00  0.00           C  
ATOM   4057  OD1 ASP   510      -4.273 -28.324 -11.084  1.00  0.00           O  
ATOM   4058  OD2 ASP   510      -5.679 -29.342  -9.739  1.00  0.00           O1-
ATOM   4059  N   ASP   511      -7.960 -30.306 -14.192  1.00  0.00           N  
ATOM   4060  CA  ASP   511      -8.519 -30.969 -15.374  1.00  0.00           C  
ATOM   4061  C   ASP   511      -8.829 -29.975 -16.504  1.00  0.00           C  
ATOM   4062  O   ASP   511      -8.338 -30.127 -17.625  1.00  0.00           O  
ATOM   4063  CB  ASP   511      -9.793 -31.732 -14.987  1.00  0.00           C  
ATOM   4064  CG  ASP   511      -9.531 -32.875 -14.007  1.00  0.00           C  
ATOM   4065  OD1 ASP   511      -8.772 -33.790 -14.390  1.00  0.00           O  
ATOM   4066  OD2 ASP   511     -10.249 -32.909 -12.980  1.00  0.00           O1-
ATOM   4067  N   ILE   512      -9.508 -28.863 -16.188  1.00  0.00           N  
ATOM   4068  CA  ILE   512      -9.774 -27.788 -17.160  1.00  0.00           C  
ATOM   4069  C   ILE   512      -8.463 -27.110 -17.575  1.00  0.00           C  
ATOM   4070  O   ILE   512      -8.245 -26.873 -18.764  1.00  0.00           O  
ATOM   4071  CB  ILE   512     -10.788 -26.756 -16.610  1.00  0.00           C  
ATOM   4072  CG1 ILE   512     -12.152 -27.415 -16.295  1.00  0.00           C  
ATOM   4073  CG2 ILE   512     -11.001 -25.614 -17.628  1.00  0.00           C  
ATOM   4074  CD1 ILE   512     -13.127 -26.496 -15.542  1.00  0.00           C  
ATOM   4075  N   ASN   513      -7.546 -26.881 -16.629  1.00  0.00           N  
ATOM   4076  CA  ASN   513      -6.251 -26.270 -16.917  1.00  0.00           C  
ATOM   4077  C   ASN   513      -5.377 -27.138 -17.838  1.00  0.00           C  
ATOM   4078  O   ASN   513      -4.520 -26.587 -18.531  1.00  0.00           O  
ATOM   4079  CB  ASN   513      -5.495 -26.022 -15.605  1.00  0.00           C  
ATOM   4080  CG  ASN   513      -6.031 -24.904 -14.733  1.00  0.00           C  
ATOM   4081  ND2 ASN   513      -5.385 -24.762 -13.600  1.00  0.00           N  
ATOM   4082  OD1 ASN   513      -6.683 -23.976 -15.182  1.00  0.00           O  
ATOM   4083  N   MET   514      -5.452 -28.468 -17.736  1.00  0.00           N  
ATOM   4084  CA  MET   514      -4.734 -29.397 -18.614  1.00  0.00           C  
ATOM   4085  C   MET   514      -5.406 -29.532 -19.982  1.00  0.00           C  
ATOM   4086  O   MET   514      -4.708 -29.432 -20.989  1.00  0.00           O  
ATOM   4087  CB  MET   514      -4.580 -30.769 -17.939  1.00  0.00           C  
ATOM   4088  CG  MET   514      -3.476 -30.777 -16.871  1.00  0.00           C  
ATOM   4089  SD  MET   514      -1.806 -30.326 -17.444  1.00  0.00           S  
ATOM   4090  CE  MET   514      -1.450 -31.703 -18.572  1.00  0.00           C  
ATOM   4091  N   LEU   515      -6.743 -29.547 -20.048  1.00  0.00           N  
ATOM   4092  CA  LEU   515      -7.474 -29.494 -21.321  1.00  0.00           C  
ATOM   4093  C   LEU   515      -7.171 -28.204 -22.107  1.00  0.00           C  
ATOM   4094  O   LEU   515      -6.781 -28.287 -23.268  1.00  0.00           O  
ATOM   4095  CB  LEU   515      -8.986 -29.645 -21.063  1.00  0.00           C  
ATOM   4096  CG  LEU   515      -9.452 -31.046 -20.615  1.00  0.00           C  
ATOM   4097  CD1 LEU   515     -10.912 -30.966 -20.162  1.00  0.00           C  
ATOM   4098  CD2 LEU   515      -9.374 -32.084 -21.739  1.00  0.00           C  
ATOM   4099  N   ASP   516      -7.150 -27.037 -21.455  1.00  0.00           N  
ATOM   4100  CA  ASP   516      -6.797 -25.761 -22.102  1.00  0.00           C  
ATOM   4101  C   ASP   516      -5.324 -25.698 -22.558  1.00  0.00           C  
ATOM   4102  O   ASP   516      -5.050 -25.244 -23.668  1.00  0.00           O  
ATOM   4103  CB  ASP   516      -7.126 -24.611 -21.137  1.00  0.00           C  
ATOM   4104  CG  ASP   516      -6.747 -23.242 -21.705  1.00  0.00           C  
ATOM   4105  OD1 ASP   516      -7.461 -22.727 -22.590  1.00  0.00           O  
ATOM   4106  OD2 ASP   516      -5.816 -22.610 -21.147  1.00  0.00           O1-
ATOM   4107  N   LYS   517      -4.389 -26.297 -21.802  1.00  0.00           N  
ATOM   4108  CA  LYS   517      -2.980 -26.436 -22.229  1.00  0.00           C  
ATOM   4109  C   LYS   517      -2.800 -27.334 -23.456  1.00  0.00           C  
ATOM   4110  O   LYS   517      -1.816 -27.159 -24.161  1.00  0.00           O  
ATOM   4111  CB  LYS   517      -2.114 -27.009 -21.101  1.00  0.00           C  
ATOM   4112  CG  LYS   517      -1.755 -25.995 -20.013  1.00  0.00           C  
ATOM   4113  CD  LYS   517      -0.978 -26.731 -18.911  1.00  0.00           C  
ATOM   4114  CE  LYS   517      -0.750 -25.851 -17.682  1.00  0.00           C  
ATOM   4115  NZ  LYS   517      -2.017 -25.666 -16.935  1.00  0.00           N1+
ATOM   4116  N   LEU   518      -3.623 -28.375 -23.606  1.00  0.00           N  
ATOM   4117  CA  LEU   518      -3.584 -29.276 -24.767  1.00  0.00           C  
ATOM   4118  C   LEU   518      -4.281 -28.680 -26.004  1.00  0.00           C  
ATOM   4119  O   LEU   518      -3.993 -29.103 -27.121  1.00  0.00           O  
ATOM   4120  CB  LEU   518      -4.265 -30.606 -24.405  1.00  0.00           C  
ATOM   4121  CG  LEU   518      -3.555 -31.473 -23.352  1.00  0.00           C  
ATOM   4122  CD1 LEU   518      -4.506 -32.600 -22.941  1.00  0.00           C  
ATOM   4123  CD2 LEU   518      -2.263 -32.101 -23.878  1.00  0.00           C  
ATOM   4124  N   LEU   519      -5.287 -27.819 -25.801  1.00  0.00           N  
ATOM   4125  CA  LEU   519      -6.010 -27.141 -26.886  1.00  0.00           C  
ATOM   4126  C   LEU   519      -5.184 -26.031 -27.565  1.00  0.00           C  
ATOM   4127  O   LEU   519      -5.462 -25.711 -28.723  1.00  0.00           O  
ATOM   4128  CB  LEU   519      -7.315 -26.532 -26.333  1.00  0.00           C  
ATOM   4129  CG  LEU   519      -8.483 -27.500 -26.068  1.00  0.00           C  
ATOM   4130  CD1 LEU   519      -9.661 -26.694 -25.511  1.00  0.00           C  
ATOM   4131  CD2 LEU   519      -8.966 -28.212 -27.334  1.00  0.00           C  
ATOM   4132  N   LYS   520      -4.326 -25.346 -26.798  1.00  0.00           N  
ATOM   4133  CA  LYS   520      -3.504 -24.200 -27.230  1.00  0.00           C  
ATOM   4134  C   LYS   520      -2.257 -24.594 -28.030  1.00  0.00           C  
ATOM   4135  O   LYS   520      -1.435 -25.323 -27.437  1.00  0.00           O  
ATOM   4136  CB  LYS   520      -3.116 -23.366 -26.001  1.00  0.00           C  
ATOM   4137  CG  LYS   520      -4.297 -22.538 -25.487  1.00  0.00           C  
ATOM   4138  CD  LYS   520      -3.914 -21.806 -24.199  1.00  0.00           C  
ATOM   4139  CE  LYS   520      -5.098 -20.938 -23.770  1.00  0.00           C  
ATOM   4140  NZ  LYS   520      -4.916 -20.429 -22.392  1.00  0.00           N1+
ATOM   4141  OXT LYS   520      -1.951 -23.780 -28.930  1.00  0.00           O1-
HETATM 4142  P   FAD A 500      38.859 -10.241 -13.625  1.00 11.21           P  
HETATM 4143  PA  FAD A 500      39.179  -9.172 -10.904  1.00  9.91           P  
HETATM 4144  O1P FAD A 500      39.983 -10.974 -14.254  1.00 11.26           O1-
HETATM 4145  O2P FAD A 500      38.812  -8.872 -14.212  1.00 11.44           O  
HETATM 4146  O3P FAD A 500      39.019 -10.354 -12.008  1.00 12.82           O  
HETATM 4147  C5' FAD A 500      37.310 -12.423 -13.872  1.00 11.71           C  
HETATM 4148  O5' FAD A 500      37.435 -10.981 -13.897  1.00 10.76           O  
HETATM 4149  C4' FAD A 500      36.880 -13.004 -15.253  1.00 10.50           C  
HETATM 4150  O4' FAD A 500      35.462 -12.883 -15.411  1.00 11.93           O  
HETATM 4151  C3' FAD A 500      37.689 -12.401 -16.443  1.00  9.13           C  
HETATM 4152  O3' FAD A 500      39.033 -12.884 -16.322  1.00 10.61           O  
HETATM 4153  C2' FAD A 500      37.247 -12.764 -17.900  1.00  9.93           C  
HETATM 4154  O2' FAD A 500      35.852 -12.596 -18.158  1.00 10.44           O  
HETATM 4155  C1' FAD A 500      38.069 -11.914 -18.917  1.00 13.25           C  
HETATM 4156  C1B FAD A 500      39.592 -13.222  -7.732  1.00 12.91           C  
HETATM 4157  N1  FAD A 500      37.099 -10.500 -21.278  1.00 10.26           N  
HETATM 4158  N1A FAD A 500      35.100 -15.753  -7.203  1.00 12.03           N  
HETATM 4159  O1A FAD A 500      37.875  -8.524 -10.602  1.00 11.48           O1-
HETATM 4160  C2  FAD A 500      36.781  -9.661 -22.330  1.00 10.56           C  
HETATM 4161  C2A FAD A 500      36.013 -15.366  -6.280  1.00 13.55           C  
HETATM 4162  C2B FAD A 500      40.862 -13.721  -8.435  1.00  7.36           C  
HETATM 4163  O2  FAD A 500      36.371  -8.524 -22.172  1.00 13.36           O  
HETATM 4164  O2A FAD A 500      40.238  -8.155 -11.160  1.00  9.93           O  
HETATM 4165  O2B FAD A 500      41.252 -15.023  -7.984  1.00  8.26           O  
HETATM 4166  C3B FAD A 500      41.882 -12.635  -8.081  1.00 12.24           C  
HETATM 4167  N3  FAD A 500      37.039 -10.174 -23.583  1.00 11.01           N  
HETATM 4168  N3A FAD A 500      37.136 -14.653  -6.505  1.00  9.84           N  
HETATM 4169  O3B FAD A 500      42.426 -12.862  -6.770  1.00 16.26           O  
HETATM 4170  C4  FAD A 500      37.573 -11.411 -23.895  1.00 13.02           C  
HETATM 4171  C4A FAD A 500      37.345 -14.301  -7.789  1.00  9.08           C  
HETATM 4172  C4B FAD A 500      41.016 -11.349  -8.069  1.00 11.86           C  
HETATM 4173  C4X FAD A 500      37.973 -12.254 -22.716  1.00 10.35           C  
HETATM 4174  O4  FAD A 500      37.756 -11.741 -25.053  1.00 12.16           O  
HETATM 4175  O4B FAD A 500      39.701 -11.797  -7.679  1.00 15.06           O  
HETATM 4176  C5A FAD A 500      36.454 -14.593  -8.796  1.00 10.47           C  
HETATM 4177  C5B FAD A 500      40.929 -10.598  -9.434  1.00 11.58           C  
HETATM 4178  C5X FAD A 500      39.166 -14.058 -21.898  1.00 11.98           C  
HETATM 4179  N5  FAD A 500      38.671 -13.382 -22.947  1.00 11.70           N  
HETATM 4180  O5B FAD A 500      39.602 -10.045  -9.605  1.00  9.96           O  
HETATM 4181  C6  FAD A 500      39.933 -15.212 -22.141  1.00 11.27           C  
HETATM 4182  C6A FAD A 500      35.322 -15.364  -8.478  1.00 11.18           C  
HETATM 4183  N6A FAD A 500      34.387 -15.765  -9.418  1.00 12.75           N  
HETATM 4184  C7  FAD A 500      40.518 -15.956 -21.099  1.00 11.11           C  
HETATM 4185  C7M FAD A 500      41.321 -17.193 -21.494  1.00 11.75           C  
HETATM 4186  N7A FAD A 500      36.804 -14.052  -9.990  1.00  9.18           N  
HETATM 4187  C8  FAD A 500      40.333 -15.519 -19.766  1.00 10.46           C  
HETATM 4188  C8A FAD A 500      37.941 -13.403  -9.710  1.00  8.52           C  
HETATM 4189  C8M FAD A 500      40.809 -16.262 -18.519  1.00  9.97           C  
HETATM 4190  C9  FAD A 500      39.610 -14.340 -19.528  1.00 10.76           C  
HETATM 4191  C9A FAD A 500      38.982 -13.620 -20.565  1.00 11.74           C  
HETATM 4192  N9A FAD A 500      38.342 -13.591  -8.385  1.00  8.92           N  
HETATM 4193  C10 FAD A 500      37.708 -11.778 -21.417  1.00 10.44           C  
HETATM 4194  N10 FAD A 500      38.205 -12.466 -20.295  1.00 12.76           N  
HETATM 4195  C1  4HP A 550      35.857  -6.760 -17.261  1.00 10.91           C  
HETATM 4196  O1  4HP A 550      35.097  -6.781 -13.800  1.00 17.07           O  
HETATM 4197  C2  4HP A 550      36.642  -7.246 -18.337  1.00  9.93           C  
HETATM 4198  O2  4HP A 550      36.950  -6.016 -14.691  1.00 14.08           O  
HETATM 4199  C3  4HP A 550      36.835  -6.427 -19.474  1.00 10.75           C  
HETATM 4200  C4  4HP A 550      36.245  -5.133 -19.527  1.00 13.02           C  
HETATM 4201  O4  4HP A 550      36.415  -4.344 -20.609  1.00 13.26           O  
HETATM 4202  C5  4HP A 550      35.476  -4.666 -18.449  1.00 13.26           C  
HETATM 4203  C6  4HP A 550      35.284  -5.475 -17.327  1.00 11.32           C  
HETATM 4204  C7  4HP A 550      35.573  -7.568 -16.014  1.00 12.64           C  
HETATM 4205  C8  4HP A 550      35.856  -6.765 -14.752  1.00 13.64           C  
CONECT 4142 4144 4145 4145 4146
CONECT 4142 4148
CONECT 4143 4146 4159 4164 4164
CONECT 4143 4180
CONECT 4144 4142
CONECT 4145 4142 4142
CONECT 4146 4142 4143
CONECT 4147 4148 4149
CONECT 4148 4142 4147
CONECT 4149 4147 4150 4151
CONECT 4150 4149
CONECT 4151 4149 4152 4153
CONECT 4152 4151
CONECT 4153 4151 4154 4155
CONECT 4154 4153
CONECT 4155 4153 4194
CONECT 4156 4162 4175 4192
CONECT 4157 4160 4160 4160 4160
CONECT 4157 4193 4193 4193 4193
CONECT 4158 4161 4161 4161 4161
CONECT 4158 4182 4182 4182 4182
CONECT 4159 4143
CONECT 4160 4157 4157 4157 4157
CONECT 4160 4163 4163 4167 4167
CONECT 4160 4167 4167
CONECT 4161 4158 4158 4158 4158
CONECT 4161 4168 4168 4168 4168
CONECT 4162 4156 4165 4166
CONECT 4163 4160 4160
CONECT 4164 4143 4143
CONECT 4165 4162
CONECT 4166 4162 4169 4172
CONECT 4167 4160 4160 4160 4160
CONECT 4167 4170 4170 4170 4170
CONECT 4168 4161 4161 4161 4161
CONECT 4168 4171 4171 4171 4171
CONECT 4169 4166
CONECT 4170 4167 4167 4167 4167
CONECT 4170 4173 4173 4173 4173
CONECT 4170 4174 4174
CONECT 4171 4168 4168 4168 4168
CONECT 4171 4176 4176 4176 4176
CONECT 4171 4192 4192 4192 4192
CONECT 4172 4166 4175 4177
CONECT 4173 4170 4170 4170 4170
CONECT 4173 4179 4179 4179 4179
CONECT 4173 4193 4193 4193 4193
CONECT 4174 4170 4170
CONECT 4175 4156 4172
CONECT 4176 4171 4171 4171 4171
CONECT 4176 4182 4182 4182 4182
CONECT 4176 4186 4186 4186 4186
CONECT 4177 4172 4180
CONECT 4178 4179 4179 4179 4179
CONECT 4178 4181 4181 4181 4181
CONECT 4178 4191 4191 4191 4191
CONECT 4179 4173 4173 4173 4173
CONECT 4179 4178 4178 4178 4178
CONECT 4180 4143 4177
CONECT 4181 4178 4178 4178 4178
CONECT 4181 4184 4184 4184 4184
CONECT 4182 4158 4158 4158 4158
CONECT 4182 4176 4176 4176 4176
CONECT 4182 4183
CONECT 4183 4182
CONECT 4184 4181 4181 4181 4181
CONECT 4184 4185 4187 4187 4187
CONECT 4184 4187
CONECT 4185 4184
CONECT 4186 4176 4176 4176 4176
CONECT 4186 4188 4188 4188 4188
CONECT 4187 4184 4184 4184 4184
CONECT 4187 4189 4190 4190 4190
CONECT 4187 4190
CONECT 4188 4186 4186 4186 4186
CONECT 4188 4192 4192 4192 4192
CONECT 4189 4187
CONECT 4190 4187 4187 4187 4187
CONECT 4190 4191 4191 4191 4191
CONECT 4191 4178 4178 4178 4178
CONECT 4191 4190 4190 4190 4190
CONECT 4191 4194 4194 4194 4194
CONECT 4192 4156 4171 4171 4171
CONECT 4192 4171 4188 4188 4188
CONECT 4192 4188
CONECT 4193 4157 4157 4157 4157
CONECT 4193 4173 4173 4173 4173
CONECT 4193 4194 4194 4194 4194
CONECT 4194 4155 4191 4191 4191
CONECT 4194 4191 4193 4193 4193
CONECT 4194 4193
CONECT 4195 4197 4197 4197 4197
CONECT 4195 4203 4203 4203 4203
CONECT 4195 4204
CONECT 4196 4205 4205 4205 4205
CONECT 4197 4195 4195 4195 4195
CONECT 4197 4199 4199 4199 4199
CONECT 4198 4205 4205 4205 4205
CONECT 4199 4197 4197 4197 4197
CONECT 4199 4200 4200 4200 4200
CONECT 4200 4199 4199 4199 4199
CONECT 4200 4201 4202 4202 4202
CONECT 4200 4202
CONECT 4201 4200
CONECT 4202 4200 4200 4200 4200
CONECT 4202 4203 4203 4203 4203
CONECT 4203 4195 4195 4195 4195
CONECT 4203 4202 4202 4202 4202
CONECT 4204 4195 4205
CONECT 4205 4204 4196 4196 4196
CONECT 4205 4196 4198 4198 4198
CONECT 4205 4198
END
