# Supplementary material for: Promiscuous enzymatic activity-aided multiple-pathway network design for metabolic flux rearrangement in hydroxytyrosol biosynthesis
Source: Nat Commun. 2019 Feb 27;10:960. doi: 10.1038/s41467-019-08781-2 (PMC6393456; doi:10.1038/s41467-019-08781-2)
Supplement: Supplementary file 4 — Source Data [file 41467_2019_8781_MOESM4_ESM.zip › Source Data_Figure 4B PDB file.pdb]

ATOM      1  N   MET     1      34.285  28.175 -18.096  1.00  0.00           N  
ATOM      2  CA  MET     1      34.931  27.464 -16.975  1.00  0.00           C  
ATOM      3  C   MET     1      35.680  28.490 -16.139  1.00  0.00           C  
ATOM      4  O   MET     1      35.001  29.339 -15.578  1.00  0.00           O  
ATOM      5  CB  MET     1      35.769  26.260 -17.446  1.00  0.00           C  
ATOM      6  CG  MET     1      36.382  25.483 -16.273  1.00  0.00           C  
ATOM      7  SD  MET     1      35.157  24.767 -15.150  1.00  0.00           S  
ATOM      8  CE  MET     1      34.962  23.135 -15.919  1.00  0.00           C  
ATOM      9  N   LYS     2      37.000  28.625 -16.301  1.00  0.00           N  
ATOM     10  CA  LYS     2      37.786  29.733 -15.752  1.00  0.00           C  
ATOM     11  C   LYS     2      37.701  30.935 -16.714  1.00  0.00           C  
ATOM     12  O   LYS     2      37.704  30.697 -17.922  1.00  0.00           O  
ATOM     13  CB  LYS     2      39.217  29.206 -15.535  1.00  0.00           C  
ATOM     14  CG  LYS     2      40.158  30.201 -14.846  1.00  0.00           C  
ATOM     15  CD  LYS     2      41.514  29.542 -14.543  1.00  0.00           C  
ATOM     16  CE  LYS     2      42.524  30.547 -13.972  1.00  0.00           C  
ATOM     17  NZ  LYS     2      42.938  31.559 -14.985  1.00  0.00           N1+
ATOM     18  N   PRO     3      37.418  32.163 -16.243  1.00  0.00           N  
ATOM     19  CA  PRO     3      37.456  33.344 -17.101  1.00  0.00           C  
ATOM     20  C   PRO     3      38.901  33.681 -17.488  1.00  0.00           C  
ATOM     21  O   PRO     3      39.844  33.244 -16.822  1.00  0.00           O  
ATOM     22  CB  PRO     3      36.803  34.461 -16.285  1.00  0.00           C  
ATOM     23  CG  PRO     3      37.196  34.091 -14.856  1.00  0.00           C  
ATOM     24  CD  PRO     3      37.136  32.561 -14.870  1.00  0.00           C  
ATOM     25  N   GLU     4      39.044  34.496 -18.536  1.00  0.00           N  
ATOM     26  CA  GLU     4      40.334  35.014 -19.019  1.00  0.00           C  
ATOM     27  C   GLU     4      41.369  33.910 -19.275  1.00  0.00           C  
ATOM     28  O   GLU     4      42.530  34.019 -18.879  1.00  0.00           O  
ATOM     29  CB  GLU     4      40.867  36.129 -18.106  1.00  0.00           C  
ATOM     30  CG  GLU     4      39.845  37.257 -17.913  1.00  0.00           C  
ATOM     31  CD  GLU     4      40.417  38.446 -17.133  1.00  0.00           C  
ATOM     32  OE1 GLU     4      41.428  38.262 -16.422  1.00  0.00           O  
ATOM     33  OE2 GLU     4      39.853  39.546 -17.320  1.00  0.00           O1-
ATOM     34  N   ASP     5      40.919  32.795 -19.858  1.00  0.00           N  
ATOM     35  CA  ASP     5      41.794  31.652 -20.087  1.00  0.00           C  
ATOM     36  C   ASP     5      42.981  32.011 -21.000  1.00  0.00           C  
ATOM     37  O   ASP     5      42.951  32.974 -21.786  1.00  0.00           O  
ATOM     38  CB  ASP     5      41.004  30.429 -20.585  1.00  0.00           C  
ATOM     39  CG  ASP     5      41.772  29.111 -20.374  1.00  0.00           C  
ATOM     40  OD1 ASP     5      42.697  29.129 -19.521  1.00  0.00           O  
ATOM     41  OD2 ASP     5      41.182  28.072 -20.732  1.00  0.00           O1-
ATOM     42  N   PHE     6      44.084  31.292 -20.806  1.00  0.00           N  
ATOM     43  CA  PHE     6      45.303  31.519 -21.567  1.00  0.00           C  
ATOM     44  C   PHE     6      45.029  31.284 -23.055  1.00  0.00           C  
ATOM     45  O   PHE     6      44.408  30.296 -23.447  1.00  0.00           O  
ATOM     46  CB  PHE     6      46.435  30.634 -21.039  1.00  0.00           C  
ATOM     47  CG  PHE     6      46.734  30.831 -19.563  1.00  0.00           C  
ATOM     48  CD1 PHE     6      47.477  31.947 -19.131  1.00  0.00           C  
ATOM     49  CD2 PHE     6      46.263  29.900 -18.618  1.00  0.00           C  
ATOM     50  CE1 PHE     6      47.760  32.122 -17.764  1.00  0.00           C  
ATOM     51  CE2 PHE     6      46.556  30.068 -17.252  1.00  0.00           C  
ATOM     52  CZ  PHE     6      47.307  31.178 -16.825  1.00  0.00           C  
ATOM     53  N   ARG     7      45.443  32.233 -23.903  1.00  0.00           N  
ATOM     54  CA  ARG     7      45.238  32.111 -25.350  1.00  0.00           C  
ATOM     55  C   ARG     7      46.058  30.924 -25.852  1.00  0.00           C  
ATOM     56  O   ARG     7      47.252  30.842 -25.577  1.00  0.00           O  
ATOM     57  CB  ARG     7      45.604  33.402 -26.102  1.00  0.00           C  
ATOM     58  CG  ARG     7      44.557  34.524 -25.995  1.00  0.00           C  
ATOM     59  CD  ARG     7      44.414  35.118 -24.586  1.00  0.00           C  
ATOM     60  NE  ARG     7      43.542  36.308 -24.584  1.00  0.00           N  
ATOM     61  CZ  ARG     7      43.166  36.994 -23.517  1.00  0.00           C  
ATOM     62  NH1 ARG     7      43.488  36.635 -22.305  1.00  0.00           N1+
ATOM     63  NH2 ARG     7      42.449  38.074 -23.657  1.00  0.00           N  
ATOM     64  N   ALA     8      45.427  30.073 -26.651  1.00  0.00           N  
ATOM     65  CA  ALA     8      46.008  28.839 -27.157  1.00  0.00           C  
ATOM     66  C   ALA     8      46.004  28.826 -28.691  1.00  0.00           C  
ATOM     67  O   ALA     8      45.208  29.512 -29.334  1.00  0.00           O  
ATOM     68  CB  ALA     8      45.234  27.663 -26.547  1.00  0.00           C  
ATOM     69  N   SER     9      46.895  28.032 -29.283  1.00  0.00           N  
ATOM     70  CA  SER     9      46.814  27.682 -30.701  1.00  0.00           C  
ATOM     71  C   SER     9      45.666  26.696 -30.949  1.00  0.00           C  
ATOM     72  O   SER     9      45.261  25.963 -30.045  1.00  0.00           O  
ATOM     73  CB  SER     9      48.160  27.124 -31.178  1.00  0.00           C  
ATOM     74  OG  SER     9      48.568  26.032 -30.376  1.00  0.00           O  
ATOM     75  N   THR    10      45.185  26.620 -32.195  1.00  0.00           N  
ATOM     76  CA  THR    10      44.131  25.661 -32.572  1.00  0.00           C  
ATOM     77  C   THR    10      44.648  24.231 -32.413  1.00  0.00           C  
ATOM     78  O   THR    10      45.506  23.788 -33.181  1.00  0.00           O  
ATOM     79  CB  THR    10      43.646  25.871 -34.016  1.00  0.00           C  
ATOM     80  CG2 THR    10      42.439  24.995 -34.355  1.00  0.00           C  
ATOM     81  OG1 THR    10      43.224  27.201 -34.214  1.00  0.00           O  
ATOM     82  N   GLN    11      44.104  23.498 -31.441  1.00  0.00           N  
ATOM     83  CA  GLN    11      44.437  22.089 -31.223  1.00  0.00           C  
ATOM     84  C   GLN    11      43.714  21.196 -32.238  1.00  0.00           C  
ATOM     85  O   GLN    11      42.670  21.558 -32.785  1.00  0.00           O  
ATOM     86  CB  GLN    11      44.138  21.662 -29.774  1.00  0.00           C  
ATOM     87  CG  GLN    11      44.803  22.568 -28.725  1.00  0.00           C  
ATOM     88  CD  GLN    11      46.323  22.624 -28.866  1.00  0.00           C  
ATOM     89  NE2 GLN    11      46.864  23.804 -29.062  1.00  0.00           N  
ATOM     90  OE1 GLN    11      46.984  21.642 -29.169  1.00  0.00           O  
ATOM     91  N   ARG    12      44.236  19.991 -32.465  1.00  0.00           N  
ATOM     92  CA  ARG    12      43.609  18.986 -33.331  1.00  0.00           C  
ATOM     93  C   ARG    12      43.721  17.612 -32.665  1.00  0.00           C  
ATOM     94  O   ARG    12      44.821  17.297 -32.206  1.00  0.00           O  
ATOM     95  CB  ARG    12      44.243  19.048 -34.742  1.00  0.00           C  
ATOM     96  CG  ARG    12      45.692  18.520 -34.800  1.00  0.00           C  
ATOM     97  CD  ARG    12      46.368  18.626 -36.174  1.00  0.00           C  
ATOM     98  NE  ARG    12      47.760  18.137 -36.100  1.00  0.00           N  
ATOM     99  CZ  ARG    12      48.783  18.755 -35.535  1.00  0.00           C  
ATOM    100  NH1 ARG    12      48.713  19.984 -35.102  1.00  0.00           N1+
ATOM    101  NH2 ARG    12      49.912  18.143 -35.374  1.00  0.00           N  
ATOM    102  N   PRO    13      42.753  16.698 -32.880  1.00  0.00           N  
ATOM    103  CA  PRO    13      43.043  15.290 -32.691  1.00  0.00           C  
ATOM    104  C   PRO    13      44.085  14.894 -33.738  1.00  0.00           C  
ATOM    105  O   PRO    13      43.971  15.320 -34.894  1.00  0.00           O  
ATOM    106  CB  PRO    13      41.712  14.561 -32.852  1.00  0.00           C  
ATOM    107  CG  PRO    13      40.963  15.439 -33.855  1.00  0.00           C  
ATOM    108  CD  PRO    13      41.471  16.855 -33.556  1.00  0.00           C  
ATOM    109  N   PHE    14      45.119  14.144 -33.363  1.00  0.00           N  
ATOM    110  CA  PHE    14      46.144  13.765 -34.338  1.00  0.00           C  
ATOM    111  C   PHE    14      45.525  12.947 -35.487  1.00  0.00           C  
ATOM    112  O   PHE    14      44.493  12.286 -35.323  1.00  0.00           O  
ATOM    113  CB  PHE    14      47.326  13.061 -33.654  1.00  0.00           C  
ATOM    114  CG  PHE    14      48.215  13.913 -32.760  1.00  0.00           C  
ATOM    115  CD1 PHE    14      48.581  15.224 -33.126  1.00  0.00           C  
ATOM    116  CD2 PHE    14      48.734  13.359 -31.573  1.00  0.00           C  
ATOM    117  CE1 PHE    14      49.426  15.982 -32.297  1.00  0.00           C  
ATOM    118  CE2 PHE    14      49.590  14.113 -30.750  1.00  0.00           C  
ATOM    119  CZ  PHE    14      49.932  15.428 -31.110  1.00  0.00           C  
ATOM    120  N   THR    15      45.977  13.223 -36.711  1.00  0.00           N  
ATOM    121  CA  THR    15      45.514  12.517 -37.919  1.00  0.00           C  
ATOM    122  C   THR    15      45.896  11.031 -37.862  1.00  0.00           C  
ATOM    123  O   THR    15      46.715  10.624 -37.035  1.00  0.00           O  
ATOM    124  CB  THR    15      46.077  13.164 -39.194  1.00  0.00           C  
ATOM    125  CG2 THR    15      45.850  14.675 -39.275  1.00  0.00           C  
ATOM    126  OG1 THR    15      47.462  12.932 -39.261  1.00  0.00           O  
ATOM    127  N   GLY    16      45.402  10.225 -38.805  1.00  0.00           N  
ATOM    128  CA  GLY    16      45.799   8.824 -38.947  1.00  0.00           C  
ATOM    129  C   GLY    16      47.311   8.648 -39.131  1.00  0.00           C  
ATOM    130  O   GLY    16      47.931   7.941 -38.341  1.00  0.00           O  
ATOM    131  N   GLU    17      47.943   9.490 -39.958  1.00  0.00           N  
ATOM    132  CA  GLU    17      49.412   9.553 -40.070  1.00  0.00           C  
ATOM    133  C   GLU    17      50.118   9.895 -38.749  1.00  0.00           C  
ATOM    134  O   GLU    17      51.128   9.283 -38.412  1.00  0.00           O  
ATOM    135  CB  GLU    17      49.844  10.640 -41.059  1.00  0.00           C  
ATOM    136  CG  GLU    17      49.542  10.366 -42.533  1.00  0.00           C  
ATOM    137  CD  GLU    17      50.057  11.534 -43.396  1.00  0.00           C  
ATOM    138  OE1 GLU    17      51.075  12.155 -42.985  1.00  0.00           O  
ATOM    139  OE2 GLU    17      49.505  11.710 -44.503  1.00  0.00           O1-
ATOM    140  N   GLU    18      49.676  10.947 -38.058  1.00  0.00           N  
ATOM    141  CA  GLU    18      50.325  11.461 -36.848  1.00  0.00           C  
ATOM    142  C   GLU    18      50.210  10.478 -35.677  1.00  0.00           C  
ATOM    143  O   GLU    18      51.189  10.267 -34.957  1.00  0.00           O  
ATOM    144  CB  GLU    18      49.691  12.808 -36.484  1.00  0.00           C  
ATOM    145  CG  GLU    18      50.037  13.925 -37.475  1.00  0.00           C  
ATOM    146  CD  GLU    18      49.275  15.233 -37.193  1.00  0.00           C  
ATOM    147  OE1 GLU    18      48.161  15.228 -36.612  1.00  0.00           O  
ATOM    148  OE2 GLU    18      49.918  16.298 -37.296  1.00  0.00           O1-
ATOM    149  N   TYR    19      49.111   9.720 -35.607  1.00  0.00           N  
ATOM    150  CA  TYR    19      48.999   8.614 -34.664  1.00  0.00           C  
ATOM    151  C   TYR    19      49.796   7.375 -35.065  1.00  0.00           C  
ATOM    152  O   TYR    19      50.473   6.826 -34.202  1.00  0.00           O  
ATOM    153  CB  TYR    19      47.534   8.278 -34.358  1.00  0.00           C  
ATOM    154  CG  TYR    19      47.046   8.962 -33.093  1.00  0.00           C  
ATOM    155  CD1 TYR    19      47.795   8.846 -31.903  1.00  0.00           C  
ATOM    156  CD2 TYR    19      45.905   9.776 -33.132  1.00  0.00           C  
ATOM    157  CE1 TYR    19      47.453   9.596 -30.769  1.00  0.00           C  
ATOM    158  CE2 TYR    19      45.536  10.509 -31.992  1.00  0.00           C  
ATOM    159  CZ  TYR    19      46.326  10.432 -30.822  1.00  0.00           C  
ATOM    160  OH  TYR    19      46.081  11.237 -29.768  1.00  0.00           O  
ATOM    161  N   LEU    20      49.911   7.041 -36.355  1.00  0.00           N  
ATOM    162  CA  LEU    20      50.852   5.998 -36.791  1.00  0.00           C  
ATOM    163  C   LEU    20      52.310   6.378 -36.482  1.00  0.00           C  
ATOM    164  O   LEU    20      53.058   5.530 -36.002  1.00  0.00           O  
ATOM    165  CB  LEU    20      50.672   5.703 -38.288  1.00  0.00           C  
ATOM    166  CG  LEU    20      49.357   4.995 -38.662  1.00  0.00           C  
ATOM    167  CD1 LEU    20      49.244   4.945 -40.186  1.00  0.00           C  
ATOM    168  CD2 LEU    20      49.276   3.564 -38.132  1.00  0.00           C  
ATOM    169  N   LYS    21      52.664   7.668 -36.558  1.00  0.00           N  
ATOM    170  CA  LYS    21      53.983   8.175 -36.144  1.00  0.00           C  
ATOM    171  C   LYS    21      54.210   8.063 -34.631  1.00  0.00           C  
ATOM    172  O   LYS    21      55.227   7.501 -34.247  1.00  0.00           O  
ATOM    173  CB  LYS    21      54.201   9.606 -36.663  1.00  0.00           C  
ATOM    174  CG  LYS    21      54.371   9.647 -38.194  1.00  0.00           C  
ATOM    175  CD  LYS    21      54.271  11.080 -38.741  1.00  0.00           C  
ATOM    176  CE  LYS    21      54.242  11.057 -40.278  1.00  0.00           C  
ATOM    177  NZ  LYS    21      54.093  12.414 -40.865  1.00  0.00           N1+
ATOM    178  N   SER    22      53.202   8.312 -33.785  1.00  0.00           N  
ATOM    179  CA  SER    22      53.340   8.076 -32.329  1.00  0.00           C  
ATOM    180  C   SER    22      53.425   6.591 -31.942  1.00  0.00           C  
ATOM    181  O   SER    22      53.857   6.262 -30.834  1.00  0.00           O  
ATOM    182  CB  SER    22      52.241   8.773 -31.520  1.00  0.00           C  
ATOM    183  OG  SER    22      51.105   7.946 -31.291  1.00  0.00           O  
ATOM    184  N   LEU    23      52.987   5.677 -32.815  1.00  0.00           N  
ATOM    185  CA  LEU    23      53.127   4.230 -32.626  1.00  0.00           C  
ATOM    186  C   LEU    23      54.506   3.683 -33.045  1.00  0.00           C  
ATOM    187  O   LEU    23      54.790   2.526 -32.744  1.00  0.00           O  
ATOM    188  CB  LEU    23      51.982   3.486 -33.336  1.00  0.00           C  
ATOM    189  CG  LEU    23      50.561   3.770 -32.811  1.00  0.00           C  
ATOM    190  CD1 LEU    23      49.569   2.915 -33.596  1.00  0.00           C  
ATOM    191  CD2 LEU    23      50.384   3.492 -31.317  1.00  0.00           C  
ATOM    192  N   GLN    24      55.388   4.517 -33.613  1.00  0.00           N  
ATOM    193  CA  GLN    24      56.790   4.164 -33.887  1.00  0.00           C  
ATOM    194  C   GLN    24      57.653   4.118 -32.612  1.00  0.00           C  
ATOM    195  O   GLN    24      58.657   3.408 -32.590  1.00  0.00           O  
ATOM    196  CB  GLN    24      57.407   5.162 -34.887  1.00  0.00           C  
ATOM    197  CG  GLN    24      56.682   5.191 -36.243  1.00  0.00           C  
ATOM    198  CD  GLN    24      57.203   6.259 -37.203  1.00  0.00           C  
ATOM    199  NE2 GLN    24      56.530   6.472 -38.312  1.00  0.00           N  
ATOM    200  OE1 GLN    24      58.226   6.898 -37.035  1.00  0.00           O  
ATOM    201  N   ASP    25      57.263   4.848 -31.556  1.00  0.00           N  
ATOM    202  CA  ASP    25      58.054   4.970 -30.321  1.00  0.00           C  
ATOM    203  C   ASP    25      58.288   3.607 -29.630  1.00  0.00           C  
ATOM    204  O   ASP    25      57.444   2.702 -29.684  1.00  0.00           O  
ATOM    205  CB  ASP    25      57.408   5.970 -29.339  1.00  0.00           C  
ATOM    206  CG  ASP    25      57.262   7.410 -29.853  1.00  0.00           C  
ATOM    207  OD1 ASP    25      57.954   7.755 -30.835  1.00  0.00           O  
ATOM    208  OD2 ASP    25      56.286   8.060 -29.396  1.00  0.00           O1-
ATOM    209  N   GLY    26      59.417   3.487 -28.924  1.00  0.00           N  
ATOM    210  CA  GLY    26      59.971   2.224 -28.416  1.00  0.00           C  
ATOM    211  C   GLY    26      59.120   1.509 -27.363  1.00  0.00           C  
ATOM    212  O   GLY    26      59.429   1.555 -26.180  1.00  0.00           O  
ATOM    213  N   ARG    27      58.194   0.662 -27.819  1.00  0.00           N  
ATOM    214  CA  ARG    27      57.403  -0.263 -26.990  1.00  0.00           C  
ATOM    215  C   ARG    27      57.957  -1.675 -27.138  1.00  0.00           C  
ATOM    216  O   ARG    27      57.933  -2.217 -28.244  1.00  0.00           O  
ATOM    217  CB  ARG    27      55.936  -0.228 -27.442  1.00  0.00           C  
ATOM    218  CG  ARG    27      55.279   1.155 -27.370  1.00  0.00           C  
ATOM    219  CD  ARG    27      54.031   1.149 -28.256  1.00  0.00           C  
ATOM    220  NE  ARG    27      53.342   2.444 -28.247  1.00  0.00           N  
ATOM    221  CZ  ARG    27      53.735   3.544 -28.860  1.00  0.00           C  
ATOM    222  NH1 ARG    27      54.825   3.664 -29.552  1.00  0.00           N1+
ATOM    223  NH2 ARG    27      52.953   4.577 -28.863  1.00  0.00           N  
ATOM    224  N   GLU    28      58.270  -2.361 -26.040  1.00  0.00           N  
ATOM    225  CA  GLU    28      58.627  -3.782 -26.129  1.00  0.00           C  
ATOM    226  C   GLU    28      57.380  -4.667 -26.238  1.00  0.00           C  
ATOM    227  O   GLU    28      56.737  -5.041 -25.255  1.00  0.00           O  
ATOM    228  CB  GLU    28      59.552  -4.244 -25.005  1.00  0.00           C  
ATOM    229  CG  GLU    28      60.954  -3.620 -25.080  1.00  0.00           C  
ATOM    230  CD  GLU    28      62.053  -4.657 -24.799  1.00  0.00           C  
ATOM    231  OE1 GLU    28      61.890  -5.469 -23.856  1.00  0.00           O  
ATOM    232  OE2 GLU    28      62.920  -4.838 -25.680  1.00  0.00           O1-
ATOM    233  N   ILE    29      57.076  -5.057 -27.473  1.00  0.00           N  
ATOM    234  CA  ILE    29      55.933  -5.895 -27.825  1.00  0.00           C  
ATOM    235  C   ILE    29      56.479  -7.172 -28.455  1.00  0.00           C  
ATOM    236  O   ILE    29      57.257  -7.114 -29.402  1.00  0.00           O  
ATOM    237  CB  ILE    29      54.967  -5.123 -28.749  1.00  0.00           C  
ATOM    238  CG1 ILE    29      54.425  -3.855 -28.040  1.00  0.00           C  
ATOM    239  CG2 ILE    29      53.812  -6.042 -29.200  1.00  0.00           C  
ATOM    240  CD1 ILE    29      53.773  -2.849 -28.985  1.00  0.00           C  
ATOM    241  N   TYR    30      56.039  -8.321 -27.962  1.00  0.00           N  
ATOM    242  CA  TYR    30      56.497  -9.646 -28.354  1.00  0.00           C  
ATOM    243  C   TYR    30      55.372 -10.408 -29.058  1.00  0.00           C  
ATOM    244  O   TYR    30      54.215 -10.403 -28.613  1.00  0.00           O  
ATOM    245  CB  TYR    30      57.010 -10.416 -27.128  1.00  0.00           C  
ATOM    246  CG  TYR    30      58.258  -9.816 -26.483  1.00  0.00           C  
ATOM    247  CD1 TYR    30      58.145  -8.698 -25.631  1.00  0.00           C  
ATOM    248  CD2 TYR    30      59.524 -10.387 -26.732  1.00  0.00           C  
ATOM    249  CE1 TYR    30      59.294  -8.130 -25.053  1.00  0.00           C  
ATOM    250  CE2 TYR    30      60.671  -9.837 -26.134  1.00  0.00           C  
ATOM    251  CZ  TYR    30      60.567  -8.704 -25.298  1.00  0.00           C  
ATOM    252  OH  TYR    30      61.720  -8.179 -24.795  1.00  0.00           O  
ATOM    253  N   ILE    31      55.728 -11.158 -30.102  1.00  0.00           N  
ATOM    254  CA  ILE    31      54.844 -12.113 -30.780  1.00  0.00           C  
ATOM    255  C   ILE    31      55.645 -13.350 -31.213  1.00  0.00           C  
ATOM    256  O   ILE    31      56.733 -13.219 -31.764  1.00  0.00           O  
ATOM    257  CB  ILE    31      54.088 -11.419 -31.938  1.00  0.00           C  
ATOM    258  CG1 ILE    31      52.957 -12.342 -32.428  1.00  0.00           C  
ATOM    259  CG2 ILE    31      55.005 -10.971 -33.092  1.00  0.00           C  
ATOM    260  CD1 ILE    31      51.929 -11.679 -33.344  1.00  0.00           C  
ATOM    261  N   TYR    32      55.179 -14.544 -30.828  1.00  0.00           N  
ATOM    262  CA  TYR    32      55.867 -15.834 -31.040  1.00  0.00           C  
ATOM    263  C   TYR    32      57.359 -15.866 -30.630  1.00  0.00           C  
ATOM    264  O   TYR    32      58.150 -16.607 -31.204  1.00  0.00           O  
ATOM    265  CB  TYR    32      55.620 -16.342 -32.467  1.00  0.00           C  
ATOM    266  CG  TYR    32      54.154 -16.507 -32.823  1.00  0.00           C  
ATOM    267  CD1 TYR    32      53.407 -17.595 -32.304  1.00  0.00           C  
ATOM    268  CD2 TYR    32      53.541 -15.612 -33.720  1.00  0.00           C  
ATOM    269  CE1 TYR    32      52.085 -17.806 -32.734  1.00  0.00           C  
ATOM    270  CE2 TYR    32      52.197 -15.777 -34.091  1.00  0.00           C  
ATOM    271  CZ  TYR    32      51.469 -16.892 -33.617  1.00  0.00           C  
ATOM    272  OH  TYR    32      50.172 -17.064 -33.998  1.00  0.00           O  
ATOM    273  N   GLY    33      57.743 -15.105 -29.597  1.00  0.00           N  
ATOM    274  CA  GLY    33      59.120 -15.040 -29.082  1.00  0.00           C  
ATOM    275  C   GLY    33      60.025 -13.975 -29.719  1.00  0.00           C  
ATOM    276  O   GLY    33      61.049 -13.643 -29.127  1.00  0.00           O  
ATOM    277  N   GLU    34      59.577 -13.275 -30.765  1.00  0.00           N  
ATOM    278  CA  GLU    34      60.299 -12.124 -31.324  1.00  0.00           C  
ATOM    279  C   GLU    34      59.733 -10.795 -30.814  1.00  0.00           C  
ATOM    280  O   GLU    34      58.512 -10.609 -30.766  1.00  0.00           O  
ATOM    281  CB  GLU    34      60.272 -12.133 -32.857  1.00  0.00           C  
ATOM    282  CG  GLU    34      61.080 -13.280 -33.481  1.00  0.00           C  
ATOM    283  CD  GLU    34      61.132 -13.161 -35.016  1.00  0.00           C  
ATOM    284  OE1 GLU    34      61.157 -12.012 -35.523  1.00  0.00           O  
ATOM    285  OE2 GLU    34      61.016 -14.210 -35.684  1.00  0.00           O1-
ATOM    286  N   ARG    35      60.609  -9.793 -30.640  1.00  0.00           N  
ATOM    287  CA  ARG    35      60.184  -8.390 -30.531  1.00  0.00           C  
ATOM    288  C   ARG    35      59.694  -7.877 -31.881  1.00  0.00           C  
ATOM    289  O   ARG    35      60.398  -7.932 -32.888  1.00  0.00           O  
ATOM    290  CB  ARG    35      61.287  -7.468 -29.991  1.00  0.00           C  
ATOM    291  CG  ARG    35      61.608  -7.752 -28.521  1.00  0.00           C  
ATOM    292  CD  ARG    35      62.617  -6.756 -27.942  1.00  0.00           C  
ATOM    293  NE  ARG    35      63.924  -6.818 -28.622  1.00  0.00           N  
ATOM    294  CZ  ARG    35      65.046  -6.280 -28.175  1.00  0.00           C  
ATOM    295  NH1 ARG    35      65.112  -5.571 -27.089  1.00  0.00           N1+
ATOM    296  NH2 ARG    35      66.154  -6.458 -28.839  1.00  0.00           N  
ATOM    297  N   VAL    36      58.583  -7.161 -31.843  1.00  0.00           N  
ATOM    298  CA  VAL    36      58.036  -6.398 -32.958  1.00  0.00           C  
ATOM    299  C   VAL    36      58.874  -5.131 -33.140  1.00  0.00           C  
ATOM    300  O   VAL    36      58.837  -4.248 -32.293  1.00  0.00           O  
ATOM    301  CB  VAL    36      56.564  -6.058 -32.662  1.00  0.00           C  
ATOM    302  CG1 VAL    36      55.942  -5.303 -33.837  1.00  0.00           C  
ATOM    303  CG2 VAL    36      55.721  -7.322 -32.425  1.00  0.00           C  
ATOM    304  N   LYS    37      59.599  -5.012 -34.262  1.00  0.00           N  
ATOM    305  CA  LYS    37      60.457  -3.839 -34.523  1.00  0.00           C  
ATOM    306  C   LYS    37      59.646  -2.565 -34.766  1.00  0.00           C  
ATOM    307  O   LYS    37      59.962  -1.515 -34.226  1.00  0.00           O  
ATOM    308  CB  LYS    37      61.405  -4.118 -35.700  1.00  0.00           C  
ATOM    309  CG  LYS    37      62.404  -2.962 -35.876  1.00  0.00           C  
ATOM    310  CD  LYS    37      63.280  -3.162 -37.112  1.00  0.00           C  
ATOM    311  CE  LYS    37      64.290  -2.012 -37.195  1.00  0.00           C  
ATOM    312  NZ  LYS    37      65.124  -2.113 -38.417  1.00  0.00           N1+
ATOM    313  N   ASP    38      58.717  -2.645 -35.715  1.00  0.00           N  
ATOM    314  CA  ASP    38      57.751  -1.592 -36.018  1.00  0.00           C  
ATOM    315  C   ASP    38      56.364  -2.237 -36.015  1.00  0.00           C  
ATOM    316  O   ASP    38      56.079  -3.158 -36.794  1.00  0.00           O  
ATOM    317  CB  ASP    38      58.094  -0.913 -37.347  1.00  0.00           C  
ATOM    318  CG  ASP    38      57.062   0.149 -37.787  1.00  0.00           C  
ATOM    319  OD1 ASP    38      56.006   0.248 -37.125  1.00  0.00           O  
ATOM    320  OD2 ASP    38      57.100   0.446 -39.000  1.00  0.00           O1-
ATOM    321  N   VAL    39      55.523  -1.780 -35.091  1.00  0.00           N  
ATOM    322  CA  VAL    39      54.152  -2.259 -34.918  1.00  0.00           C  
ATOM    323  C   VAL    39      53.274  -1.905 -36.120  1.00  0.00           C  
ATOM    324  O   VAL    39      52.531  -2.767 -36.585  1.00  0.00           O  
ATOM    325  CB  VAL    39      53.538  -1.683 -33.629  1.00  0.00           C  
ATOM    326  CG1 VAL    39      52.203  -2.363 -33.307  1.00  0.00           C  
ATOM    327  CG2 VAL    39      54.437  -1.874 -32.401  1.00  0.00           C  
ATOM    328  N   THR    40      53.454  -0.729 -36.729  1.00  0.00           N  
ATOM    329  CA  THR    40      52.645  -0.282 -37.877  1.00  0.00           C  
ATOM    330  C   THR    40      52.981  -1.019 -39.172  1.00  0.00           C  
ATOM    331  O   THR    40      52.124  -1.129 -40.046  1.00  0.00           O  
ATOM    332  CB  THR    40      52.697   1.242 -38.102  1.00  0.00           C  
ATOM    333  CG2 THR    40      52.509   2.040 -36.810  1.00  0.00           C  
ATOM    334  OG1 THR    40      53.861   1.700 -38.769  1.00  0.00           O  
ATOM    335  N   THR    41      54.133  -1.698 -39.215  1.00  0.00           N  
ATOM    336  CA  THR    41      54.592  -2.456 -40.395  1.00  0.00           C  
ATOM    337  C   THR    41      54.515  -3.969 -40.214  1.00  0.00           C  
ATOM    338  O   THR    41      54.257  -4.692 -41.182  1.00  0.00           O  
ATOM    339  CB  THR    41      56.003  -2.017 -40.770  1.00  0.00           C  
ATOM    340  CG2 THR    41      56.611  -2.670 -42.002  1.00  0.00           C  
ATOM    341  OG1 THR    41      55.897  -0.657 -41.115  1.00  0.00           O  
ATOM    342  N   HIS    42      54.663  -4.491 -38.987  1.00  0.00           N  
ATOM    343  CA  HIS    42      54.596  -5.939 -38.728  1.00  0.00           C  
ATOM    344  C   HIS    42      53.211  -6.495 -39.124  1.00  0.00           C  
ATOM    345  O   HIS    42      52.208  -6.037 -38.577  1.00  0.00           O  
ATOM    346  CB  HIS    42      54.955  -6.209 -37.256  1.00  0.00           C  
ATOM    347  CG  HIS    42      55.119  -7.673 -36.901  1.00  0.00           C  
ATOM    348  CD2 HIS    42      56.305  -8.355 -36.811  1.00  0.00           C  
ATOM    349  ND1 HIS    42      54.108  -8.567 -36.596  1.00  0.00           N  
ATOM    350  CE1 HIS    42      54.664  -9.783 -36.390  1.00  0.00           C  
ATOM    351  NE2 HIS    42      56.005  -9.671 -36.495  1.00  0.00           N  
ATOM    352  N   PRO    43      53.118  -7.631 -39.852  1.00  0.00           N  
ATOM    353  CA  PRO    43      51.855  -8.115 -40.440  1.00  0.00           C  
ATOM    354  C   PRO    43      50.763  -8.524 -39.438  1.00  0.00           C  
ATOM    355  O   PRO    43      49.618  -8.659 -39.833  1.00  0.00           O  
ATOM    356  CB  PRO    43      52.247  -9.301 -41.333  1.00  0.00           C  
ATOM    357  CG  PRO    43      53.556  -9.792 -40.718  1.00  0.00           C  
ATOM    358  CD  PRO    43      54.215  -8.484 -40.287  1.00  0.00           C  
ATOM    359  N   ALA    44      51.108  -8.668 -38.157  1.00  0.00           N  
ATOM    360  CA  ALA    44      50.177  -8.907 -37.048  1.00  0.00           C  
ATOM    361  C   ALA    44      49.331  -7.691 -36.619  1.00  0.00           C  
ATOM    362  O   ALA    44      48.409  -7.840 -35.825  1.00  0.00           O  
ATOM    363  CB  ALA    44      51.002  -9.403 -35.858  1.00  0.00           C  
ATOM    364  N   PHE    45      49.728  -6.478 -37.012  1.00  0.00           N  
ATOM    365  CA  PHE    45      49.017  -5.242 -36.654  1.00  0.00           C  
ATOM    366  C   PHE    45      48.902  -4.258 -37.825  1.00  0.00           C  
ATOM    367  O   PHE    45      48.194  -3.265 -37.700  1.00  0.00           O  
ATOM    368  CB  PHE    45      49.691  -4.550 -35.451  1.00  0.00           C  
ATOM    369  CG  PHE    45      50.403  -5.467 -34.475  1.00  0.00           C  
ATOM    370  CD1 PHE    45      49.688  -6.135 -33.465  1.00  0.00           C  
ATOM    371  CD2 PHE    45      51.779  -5.708 -34.633  1.00  0.00           C  
ATOM    372  CE1 PHE    45      50.349  -7.037 -32.612  1.00  0.00           C  
ATOM    373  CE2 PHE    45      52.435  -6.624 -33.794  1.00  0.00           C  
ATOM    374  CZ  PHE    45      51.723  -7.283 -32.776  1.00  0.00           C  
ATOM    375  N   ARG    46      49.622  -4.482 -38.937  1.00  0.00           N  
ATOM    376  CA  ARG    46      49.743  -3.562 -40.084  1.00  0.00           C  
ATOM    377  C   ARG    46      48.393  -3.109 -40.648  1.00  0.00           C  
ATOM    378  O   ARG    46      48.249  -1.958 -41.060  1.00  0.00           O  
ATOM    379  CB  ARG    46      50.575  -4.267 -41.173  1.00  0.00           C  
ATOM    380  CG  ARG    46      50.921  -3.361 -42.369  1.00  0.00           C  
ATOM    381  CD  ARG    46      51.689  -4.110 -43.468  1.00  0.00           C  
ATOM    382  NE  ARG    46      50.865  -5.143 -44.128  1.00  0.00           N  
ATOM    383  CZ  ARG    46      49.970  -4.949 -45.080  1.00  0.00           C  
ATOM    384  NH1 ARG    46      49.732  -3.772 -45.586  1.00  0.00           N1+
ATOM    385  NH2 ARG    46      49.309  -5.959 -45.570  1.00  0.00           N  
ATOM    386  N   ASN    47      47.431  -4.022 -40.751  1.00  0.00           N  
ATOM    387  CA  ASN    47      46.126  -3.733 -41.336  1.00  0.00           C  
ATOM    388  C   ASN    47      45.147  -3.183 -40.289  1.00  0.00           C  
ATOM    389  O   ASN    47      44.464  -2.208 -40.590  1.00  0.00           O  
ATOM    390  CB  ASN    47      45.588  -4.995 -42.009  1.00  0.00           C  
ATOM    391  CG  ASN    47      46.468  -5.547 -43.117  1.00  0.00           C  
ATOM    392  ND2 ASN    47      46.454  -6.846 -43.278  1.00  0.00           N  
ATOM    393  OD1 ASN    47      47.021  -4.849 -43.956  1.00  0.00           O  
ATOM    394  N   ALA    48      45.238  -3.620 -39.028  1.00  0.00           N  
ATOM    395  CA  ALA    48      44.562  -2.964 -37.910  1.00  0.00           C  
ATOM    396  C   ALA    48      45.035  -1.509 -37.723  1.00  0.00           C  
ATOM    397  O   ALA    48      44.194  -0.622 -37.598  1.00  0.00           O  
ATOM    398  CB  ALA    48      44.757  -3.788 -36.631  1.00  0.00           C  
ATOM    399  N   ALA    49      46.330  -1.219 -37.895  1.00  0.00           N  
ATOM    400  CA  ALA    49      46.881   0.139 -37.858  1.00  0.00           C  
ATOM    401  C   ALA    49      46.305   1.014 -38.984  1.00  0.00           C  
ATOM    402  O   ALA    49      45.803   2.104 -38.713  1.00  0.00           O  
ATOM    403  CB  ALA    49      48.421   0.093 -37.918  1.00  0.00           C  
ATOM    404  N   ALA    50      46.200   0.468 -40.201  1.00  0.00           N  
ATOM    405  CA  ALA    50      45.573   1.153 -41.330  1.00  0.00           C  
ATOM    406  C   ALA    50      44.061   1.386 -41.124  1.00  0.00           C  
ATOM    407  O   ALA    50      43.589   2.503 -41.335  1.00  0.00           O  
ATOM    408  CB  ALA    50      45.870   0.356 -42.605  1.00  0.00           C  
ATOM    409  N   SER    51      43.331   0.424 -40.549  1.00  0.00           N  
ATOM    410  CA  SER    51      41.918   0.590 -40.170  1.00  0.00           C  
ATOM    411  C   SER    51      41.733   1.631 -39.056  1.00  0.00           C  
ATOM    412  O   SER    51      40.814   2.441 -39.126  1.00  0.00           O  
ATOM    413  CB  SER    51      41.321  -0.744 -39.711  1.00  0.00           C  
ATOM    414  OG  SER    51      41.356  -1.722 -40.737  1.00  0.00           O  
ATOM    415  N   VAL    52      42.658   1.722 -38.093  1.00  0.00           N  
ATOM    416  CA  VAL    52      42.637   2.756 -37.042  1.00  0.00           C  
ATOM    417  C   VAL    52      43.001   4.142 -37.586  1.00  0.00           C  
ATOM    418  O   VAL    52      42.378   5.124 -37.179  1.00  0.00           O  
ATOM    419  CB  VAL    52      43.534   2.360 -35.852  1.00  0.00           C  
ATOM    420  CG1 VAL    52      43.652   3.462 -34.793  1.00  0.00           C  
ATOM    421  CG2 VAL    52      42.972   1.145 -35.101  1.00  0.00           C  
ATOM    422  N   ALA    53      43.866   4.230 -38.598  1.00  0.00           N  
ATOM    423  CA  ALA    53      44.153   5.484 -39.293  1.00  0.00           C  
ATOM    424  C   ALA    53      42.909   6.055 -40.004  1.00  0.00           C  
ATOM    425  O   ALA    53      42.595   7.225 -39.791  1.00  0.00           O  
ATOM    426  CB  ALA    53      45.333   5.265 -40.246  1.00  0.00           C  
ATOM    427  N   GLN    54      42.036   5.192 -40.553  1.00  0.00           N  
ATOM    428  CA  GLN    54      40.735   5.616 -41.103  1.00  0.00           C  
ATOM    429  C   GLN    54      39.820   6.269 -40.056  1.00  0.00           C  
ATOM    430  O   GLN    54      39.124   7.232 -40.381  1.00  0.00           O  
ATOM    431  CB  GLN    54      39.964   4.439 -41.726  1.00  0.00           C  
ATOM    432  CG  GLN    54      40.694   3.722 -42.866  1.00  0.00           C  
ATOM    433  CD  GLN    54      39.837   2.628 -43.496  1.00  0.00           C  
ATOM    434  NE2 GLN    54      39.823   2.511 -44.805  1.00  0.00           N  
ATOM    435  OE1 GLN    54      39.120   1.886 -42.851  1.00  0.00           O  
ATOM    436  N   LEU    55      39.820   5.764 -38.815  1.00  0.00           N  
ATOM    437  CA  LEU    55      39.019   6.311 -37.713  1.00  0.00           C  
ATOM    438  C   LEU    55      39.483   7.731 -37.337  1.00  0.00           C  
ATOM    439  O   LEU    55      38.679   8.661 -37.286  1.00  0.00           O  
ATOM    440  CB  LEU    55      39.110   5.394 -36.474  1.00  0.00           C  
ATOM    441  CG  LEU    55      38.739   3.910 -36.645  1.00  0.00           C  
ATOM    442  CD1 LEU    55      39.093   3.128 -35.375  1.00  0.00           C  
ATOM    443  CD2 LEU    55      37.251   3.714 -36.922  1.00  0.00           C  
ATOM    444  N   TYR    56      40.794   7.931 -37.183  1.00  0.00           N  
ATOM    445  CA  TYR    56      41.354   9.241 -36.841  1.00  0.00           C  
ATOM    446  C   TYR    56      41.296  10.246 -37.994  1.00  0.00           C  
ATOM    447  O   TYR    56      40.959  11.407 -37.761  1.00  0.00           O  
ATOM    448  CB  TYR    56      42.785   9.081 -36.327  1.00  0.00           C  
ATOM    449  CG  TYR    56      42.854   8.640 -34.878  1.00  0.00           C  
ATOM    450  CD1 TYR    56      42.543   9.565 -33.863  1.00  0.00           C  
ATOM    451  CD2 TYR    56      43.275   7.341 -34.545  1.00  0.00           C  
ATOM    452  CE1 TYR    56      42.689   9.208 -32.511  1.00  0.00           C  
ATOM    453  CE2 TYR    56      43.426   6.983 -33.196  1.00  0.00           C  
ATOM    454  CZ  TYR    56      43.154   7.918 -32.175  1.00  0.00           C  
ATOM    455  OH  TYR    56      43.356   7.577 -30.875  1.00  0.00           O  
ATOM    456  N   ASP    57      41.421   9.798 -39.243  1.00  0.00           N  
ATOM    457  CA  ASP    57      41.216  10.657 -40.412  1.00  0.00           C  
ATOM    458  C   ASP    57      39.746  11.046 -40.603  1.00  0.00           C  
ATOM    459  O   ASP    57      39.472  12.200 -40.936  1.00  0.00           O  
ATOM    460  CB  ASP    57      41.792   9.990 -41.668  1.00  0.00           C  
ATOM    461  CG  ASP    57      43.325  10.009 -41.681  1.00  0.00           C  
ATOM    462  OD1 ASP    57      43.912  10.915 -41.034  1.00  0.00           O  
ATOM    463  OD2 ASP    57      43.897   9.120 -42.341  1.00  0.00           O1-
ATOM    464  N   ALA    58      38.794  10.201 -40.189  1.00  0.00           N  
ATOM    465  CA  ALA    58      37.374  10.553 -40.171  1.00  0.00           C  
ATOM    466  C   ALA    58      37.044  11.736 -39.236  1.00  0.00           C  
ATOM    467  O   ALA    58      36.264  12.588 -39.649  1.00  0.00           O  
ATOM    468  CB  ALA    58      36.535   9.310 -39.855  1.00  0.00           C  
ATOM    469  N   LEU    59      37.810  11.971 -38.157  1.00  0.00           N  
ATOM    470  CA  LEU    59      37.684  13.194 -37.332  1.00  0.00           C  
ATOM    471  C   LEU    59      38.028  14.488 -38.087  1.00  0.00           C  
ATOM    472  O   LEU    59      37.663  15.578 -37.647  1.00  0.00           O  
ATOM    473  CB  LEU    59      38.592  13.117 -36.087  1.00  0.00           C  
ATOM    474  CG  LEU    59      38.290  11.972 -35.115  1.00  0.00           C  
ATOM    475  CD1 LEU    59      39.292  11.968 -33.962  1.00  0.00           C  
ATOM    476  CD2 LEU    59      36.894  12.108 -34.511  1.00  0.00           C  
ATOM    477  N   HIS    60      38.811  14.392 -39.165  1.00  0.00           N  
ATOM    478  CA  HIS    60      39.218  15.537 -39.984  1.00  0.00           C  
ATOM    479  C   HIS    60      38.351  15.737 -41.228  1.00  0.00           C  
ATOM    480  O   HIS    60      38.333  16.852 -41.740  1.00  0.00           O  
ATOM    481  CB  HIS    60      40.705  15.405 -40.343  1.00  0.00           C  
ATOM    482  CG  HIS    60      41.590  15.472 -39.127  1.00  0.00           C  
ATOM    483  CD2 HIS    60      42.089  14.406 -38.428  1.00  0.00           C  
ATOM    484  ND1 HIS    60      41.979  16.628 -38.478  1.00  0.00           N  
ATOM    485  CE1 HIS    60      42.711  16.266 -37.407  1.00  0.00           C  
ATOM    486  NE2 HIS    60      42.787  14.923 -37.354  1.00  0.00           N  
ATOM    487  N   LYS    61      37.590  14.729 -41.670  1.00  0.00           N  
ATOM    488  CA  LYS    61      36.675  14.834 -42.821  1.00  0.00           C  
ATOM    489  C   LYS    61      35.482  15.731 -42.455  1.00  0.00           C  
ATOM    490  O   LYS    61      34.753  15.350 -41.541  1.00  0.00           O  
ATOM    491  CB  LYS    61      36.194  13.438 -43.247  1.00  0.00           C  
ATOM    492  CG  LYS    61      37.356  12.578 -43.757  1.00  0.00           C  
ATOM    493  CD  LYS    61      36.866  11.213 -44.241  1.00  0.00           C  
ATOM    494  CE  LYS    61      38.079  10.350 -44.602  1.00  0.00           C  
ATOM    495  NZ  LYS    61      37.656   9.053 -45.176  1.00  0.00           N1+
ATOM    496  N   PRO    62      35.261  16.888 -43.114  1.00  0.00           N  
ATOM    497  CA  PRO    62      34.305  17.880 -42.612  1.00  0.00           C  
ATOM    498  C   PRO    62      32.852  17.393 -42.505  1.00  0.00           C  
ATOM    499  O   PRO    62      32.273  17.571 -41.442  1.00  0.00           O  
ATOM    500  CB  PRO    62      34.457  19.110 -43.509  1.00  0.00           C  
ATOM    501  CG  PRO    62      35.912  19.013 -43.961  1.00  0.00           C  
ATOM    502  CD  PRO    62      36.107  17.509 -44.128  1.00  0.00           C  
ATOM    503  N   GLU    63      32.401  16.519 -43.417  1.00  0.00           N  
ATOM    504  CA  GLU    63      31.075  15.859 -43.362  1.00  0.00           C  
ATOM    505  C   GLU    63      30.811  15.097 -42.052  1.00  0.00           C  
ATOM    506  O   GLU    63      29.670  14.931 -41.631  1.00  0.00           O  
ATOM    507  CB  GLU    63      30.984  14.809 -44.485  1.00  0.00           C  
ATOM    508  CG  GLU    63      31.028  15.375 -45.911  1.00  0.00           C  
ATOM    509  CD  GLU    63      31.049  14.258 -46.973  1.00  0.00           C  
ATOM    510  OE1 GLU    63      31.741  13.240 -46.722  1.00  0.00           O  
ATOM    511  OE2 GLU    63      30.664  14.566 -48.122  1.00  0.00           O1-
ATOM    512  N   MET    64      31.868  14.557 -41.441  1.00  0.00           N  
ATOM    513  CA  MET    64      31.776  13.745 -40.232  1.00  0.00           C  
ATOM    514  C   MET    64      31.901  14.575 -38.949  1.00  0.00           C  
ATOM    515  O   MET    64      31.698  14.032 -37.864  1.00  0.00           O  
ATOM    516  CB  MET    64      32.864  12.665 -40.265  1.00  0.00           C  
ATOM    517  CG  MET    64      32.794  11.716 -41.468  1.00  0.00           C  
ATOM    518  SD  MET    64      31.267  10.752 -41.647  1.00  0.00           S  
ATOM    519  CE  MET    64      31.281   9.727 -40.152  1.00  0.00           C  
ATOM    520  N   GLN    65      32.325  15.842 -39.026  1.00  0.00           N  
ATOM    521  CA  GLN    65      32.602  16.660 -37.839  1.00  0.00           C  
ATOM    522  C   GLN    65      31.335  16.974 -37.030  1.00  0.00           C  
ATOM    523  O   GLN    65      31.390  16.889 -35.804  1.00  0.00           O  
ATOM    524  CB  GLN    65      33.332  17.955 -38.232  1.00  0.00           C  
ATOM    525  CG  GLN    65      34.773  17.683 -38.699  1.00  0.00           C  
ATOM    526  CD  GLN    65      35.522  18.938 -39.143  1.00  0.00           C  
ATOM    527  NE2 GLN    65      36.717  18.803 -39.675  1.00  0.00           N  
ATOM    528  OE1 GLN    65      35.090  20.068 -39.019  1.00  0.00           O  
ATOM    529  N   ASP    66      30.177  17.075 -37.688  1.00  0.00           N  
ATOM    530  CA  ASP    66      28.889  17.374 -37.044  1.00  0.00           C  
ATOM    531  C   ASP    66      28.438  16.282 -36.050  1.00  0.00           C  
ATOM    532  O   ASP    66      27.953  16.577 -34.949  1.00  0.00           O  
ATOM    533  CB  ASP    66      27.839  17.576 -38.150  1.00  0.00           C  
ATOM    534  CG  ASP    66      28.104  18.843 -38.970  1.00  0.00           C  
ATOM    535  OD1 ASP    66      28.337  19.896 -38.334  1.00  0.00           O  
ATOM    536  OD2 ASP    66      28.162  18.722 -40.211  1.00  0.00           O1-
ATOM    537  N   SER    67      28.755  15.013 -36.342  1.00  0.00           N  
ATOM    538  CA  SER    67      28.500  13.883 -35.439  1.00  0.00           C  
ATOM    539  C   SER    67      29.731  13.501 -34.613  1.00  0.00           C  
ATOM    540  O   SER    67      29.647  13.441 -33.384  1.00  0.00           O  
ATOM    541  CB  SER    67      27.938  12.687 -36.214  1.00  0.00           C  
ATOM    542  OG  SER    67      28.902  12.148 -37.102  1.00  0.00           O  
ATOM    543  N   LEU    68      30.900  13.331 -35.241  1.00  0.00           N  
ATOM    544  CA  LEU    68      32.092  12.810 -34.575  1.00  0.00           C  
ATOM    545  C   LEU    68      32.778  13.826 -33.664  1.00  0.00           C  
ATOM    546  O   LEU    68      33.497  13.384 -32.765  1.00  0.00           O  
ATOM    547  CB  LEU    68      33.138  12.301 -35.585  1.00  0.00           C  
ATOM    548  CG  LEU    68      32.754  11.142 -36.519  1.00  0.00           C  
ATOM    549  CD1 LEU    68      34.005  10.715 -37.294  1.00  0.00           C  
ATOM    550  CD2 LEU    68      32.263   9.908 -35.767  1.00  0.00           C  
ATOM    551  N   CYS    69      32.673  15.131 -33.910  1.00  0.00           N  
ATOM    552  CA  CYS    69      33.471  16.145 -33.221  1.00  0.00           C  
ATOM    553  C   CYS    69      32.629  17.085 -32.349  1.00  0.00           C  
ATOM    554  O   CYS    69      31.417  17.224 -32.484  1.00  0.00           O  
ATOM    555  CB  CYS    69      34.365  16.893 -34.224  1.00  0.00           C  
ATOM    556  SG  CYS    69      35.626  15.745 -34.865  1.00  0.00           S  
ATOM    557  N   TRP    70      33.296  17.650 -31.351  1.00  0.00           N  
ATOM    558  CA  TRP    70      32.802  18.686 -30.445  1.00  0.00           C  
ATOM    559  C   TRP    70      34.019  19.559 -30.111  1.00  0.00           C  
ATOM    560  O   TRP    70      35.133  19.034 -30.101  1.00  0.00           O  
ATOM    561  CB  TRP    70      32.218  17.992 -29.197  1.00  0.00           C  
ATOM    562  CG  TRP    70      31.290  18.755 -28.293  1.00  0.00           C  
ATOM    563  CD1 TRP    70      30.966  20.068 -28.370  1.00  0.00           C  
ATOM    564  CD2 TRP    70      30.484  18.220 -27.190  1.00  0.00           C  
ATOM    565  CE2 TRP    70      29.695  19.279 -26.650  1.00  0.00           C  
ATOM    566  CE3 TRP    70      30.331  16.947 -26.594  1.00  0.00           C  
ATOM    567  NE1 TRP    70      30.039  20.381 -27.398  1.00  0.00           N  
ATOM    568  CZ2 TRP    70      28.798  19.090 -25.592  1.00  0.00           C  
ATOM    569  CZ3 TRP    70      29.426  16.742 -25.534  1.00  0.00           C  
ATOM    570  CH2 TRP    70      28.662  17.810 -25.035  1.00  0.00           C  
ATOM    571  N   ASN    71      33.891  20.867 -29.873  1.00  0.00           N  
ATOM    572  CA  ASN    71      35.041  21.623 -29.365  1.00  0.00           C  
ATOM    573  C   ASN    71      35.550  21.025 -28.042  1.00  0.00           C  
ATOM    574  O   ASN    71      34.762  20.532 -27.230  1.00  0.00           O  
ATOM    575  CB  ASN    71      34.719  23.116 -29.224  1.00  0.00           C  
ATOM    576  CG  ASN    71      34.726  23.818 -30.564  1.00  0.00           C  
ATOM    577  ND2 ASN    71      35.880  24.010 -31.160  1.00  0.00           N  
ATOM    578  OD1 ASN    71      33.684  24.142 -31.098  1.00  0.00           O  
ATOM    579  N   THR    72      36.847  21.156 -27.780  1.00  0.00           N  
ATOM    580  CA  THR    72      37.436  20.897 -26.456  1.00  0.00           C  
ATOM    581  C   THR    72      36.750  21.755 -25.376  1.00  0.00           C  
ATOM    582  O   THR    72      36.414  22.916 -25.621  1.00  0.00           O  
ATOM    583  CB  THR    72      38.941  21.208 -26.488  1.00  0.00           C  
ATOM    584  CG2 THR    72      39.735  20.296 -27.425  1.00  0.00           C  
ATOM    585  OG1 THR    72      39.118  22.516 -26.976  1.00  0.00           O  
ATOM    586  N   ASP    73      36.593  21.239 -24.155  1.00  0.00           N  
ATOM    587  CA  ASP    73      35.982  21.963 -23.020  1.00  0.00           C  
ATOM    588  C   ASP    73      36.761  23.213 -22.593  1.00  0.00           C  
ATOM    589  O   ASP    73      36.177  24.175 -22.094  1.00  0.00           O  
ATOM    590  CB  ASP    73      35.864  21.033 -21.809  1.00  0.00           C  
ATOM    591  CG  ASP    73      34.593  20.194 -21.855  1.00  0.00           C  
ATOM    592  OD1 ASP    73      33.491  20.787 -21.985  1.00  0.00           O  
ATOM    593  OD2 ASP    73      34.728  18.958 -21.796  1.00  0.00           O1-
ATOM    594  N   THR    74      38.060  23.244 -22.896  1.00  0.00           N  
ATOM    595  CA  THR    74      38.949  24.407 -22.733  1.00  0.00           C  
ATOM    596  C   THR    74      38.579  25.590 -23.636  1.00  0.00           C  
ATOM    597  O   THR    74      39.050  26.697 -23.410  1.00  0.00           O  
ATOM    598  CB  THR    74      40.388  24.011 -23.060  1.00  0.00           C  
ATOM    599  CG2 THR    74      40.911  22.903 -22.152  1.00  0.00           C  
ATOM    600  OG1 THR    74      40.409  23.519 -24.394  1.00  0.00           O  
ATOM    601  N   GLY    75      37.823  25.372 -24.720  1.00  0.00           N  
ATOM    602  CA  GLY    75      37.518  26.426 -25.691  1.00  0.00           C  
ATOM    603  C   GLY    75      38.738  26.950 -26.466  1.00  0.00           C  
ATOM    604  O   GLY    75      38.689  28.063 -26.979  1.00  0.00           O  
ATOM    605  N   SER    76      39.780  26.132 -26.665  1.00  0.00           N  
ATOM    606  CA  SER    76      41.045  26.508 -27.335  1.00  0.00           C  
ATOM    607  C   SER    76      40.940  26.713 -28.860  1.00  0.00           C  
ATOM    608  O   SER    76      41.944  26.680 -29.570  1.00  0.00           O  
ATOM    609  CB  SER    76      42.116  25.456 -27.005  1.00  0.00           C  
ATOM    610  OG  SER    76      41.687  24.173 -27.424  1.00  0.00           O  
ATOM    611  N   GLY    77      39.719  26.688 -29.405  1.00  0.00           N  
ATOM    612  CA  GLY    77      39.439  26.553 -30.840  1.00  0.00           C  
ATOM    613  C   GLY    77      39.671  25.140 -31.387  1.00  0.00           C  
ATOM    614  O   GLY    77      39.167  24.815 -32.460  1.00  0.00           O  
ATOM    615  N   GLY    78      40.299  24.257 -30.605  1.00  0.00           N  
ATOM    616  CA  GLY    78      40.443  22.852 -30.945  1.00  0.00           C  
ATOM    617  C   GLY    78      39.139  22.062 -30.878  1.00  0.00           C  
ATOM    618  O   GLY    78      38.159  22.451 -30.231  1.00  0.00           O  
ATOM    619  N   TYR    79      39.176  20.885 -31.495  1.00  0.00           N  
ATOM    620  CA  TYR    79      38.102  19.898 -31.464  1.00  0.00           C  
ATOM    621  C   TYR    79      38.591  18.606 -30.826  1.00  0.00           C  
ATOM    622  O   TYR    79      39.742  18.214 -30.985  1.00  0.00           O  
ATOM    623  CB  TYR    79      37.526  19.658 -32.866  1.00  0.00           C  
ATOM    624  CG  TYR    79      36.785  20.861 -33.420  1.00  0.00           C  
ATOM    625  CD1 TYR    79      37.510  21.922 -33.998  1.00  0.00           C  
ATOM    626  CD2 TYR    79      35.382  20.943 -33.307  1.00  0.00           C  
ATOM    627  CE1 TYR    79      36.841  23.072 -34.449  1.00  0.00           C  
ATOM    628  CE2 TYR    79      34.708  22.090 -33.761  1.00  0.00           C  
ATOM    629  CZ  TYR    79      35.434  23.151 -34.339  1.00  0.00           C  
ATOM    630  OH  TYR    79      34.768  24.256 -34.755  1.00  0.00           O  
ATOM    631  N   THR    80      37.664  17.886 -30.213  1.00  0.00           N  
ATOM    632  CA  THR    80      37.851  16.546 -29.680  1.00  0.00           C  
ATOM    633  C   THR    80      36.825  15.594 -30.293  1.00  0.00           C  
ATOM    634  O   THR    80      35.751  16.020 -30.729  1.00  0.00           O  
ATOM    635  CB  THR    80      37.790  16.588 -28.152  1.00  0.00           C  
ATOM    636  CG2 THR    80      36.403  16.810 -27.544  1.00  0.00           C  
ATOM    637  OG1 THR    80      38.322  15.375 -27.697  1.00  0.00           O  
ATOM    638  N   HIS    81      37.106  14.285 -30.312  1.00  0.00           N  
ATOM    639  CA  HIS    81      36.067  13.305 -30.659  1.00  0.00           C  
ATOM    640  C   HIS    81      34.984  13.341 -29.575  1.00  0.00           C  
ATOM    641  O   HIS    81      35.302  13.178 -28.401  1.00  0.00           O  
ATOM    642  CB  HIS    81      36.657  11.899 -30.849  1.00  0.00           C  
ATOM    643  CG  HIS    81      35.661  10.840 -31.276  1.00  0.00           C  
ATOM    644  CD2 HIS    81      35.703   9.527 -30.908  1.00  0.00           C  
ATOM    645  ND1 HIS    81      34.597  10.979 -32.153  1.00  0.00           N  
ATOM    646  CE1 HIS    81      34.000   9.777 -32.301  1.00  0.00           C  
ATOM    647  NE2 HIS    81      34.664   8.882 -31.552  1.00  0.00           N  
ATOM    648  N   LYS    82      33.714  13.453 -29.971  1.00  0.00           N  
ATOM    649  CA  LYS    82      32.569  13.832 -29.123  1.00  0.00           C  
ATOM    650  C   LYS    82      32.424  13.038 -27.811  1.00  0.00           C  
ATOM    651  O   LYS    82      32.130  13.639 -26.786  1.00  0.00           O  
ATOM    652  CB  LYS    82      31.308  13.772 -30.014  1.00  0.00           C  
ATOM    653  CG  LYS    82      30.047  14.335 -29.337  1.00  0.00           C  
ATOM    654  CD  LYS    82      28.874  14.593 -30.299  1.00  0.00           C  
ATOM    655  CE  LYS    82      29.139  15.807 -31.209  1.00  0.00           C  
ATOM    656  NZ  LYS    82      28.005  16.142 -32.107  1.00  0.00           N1+
ATOM    657  N   PHE    83      32.839  11.767 -27.773  1.00  0.00           N  
ATOM    658  CA  PHE    83      32.809  10.949 -26.549  1.00  0.00           C  
ATOM    659  C   PHE    83      33.912  11.255 -25.510  1.00  0.00           C  
ATOM    660  O   PHE    83      33.789  10.827 -24.370  1.00  0.00           O  
ATOM    661  CB  PHE    83      32.789   9.455 -26.916  1.00  0.00           C  
ATOM    662  CG  PHE    83      31.952   8.635 -25.951  1.00  0.00           C  
ATOM    663  CD1 PHE    83      32.498   8.149 -24.748  1.00  0.00           C  
ATOM    664  CD2 PHE    83      30.584   8.443 -26.212  1.00  0.00           C  
ATOM    665  CE1 PHE    83      31.680   7.489 -23.818  1.00  0.00           C  
ATOM    666  CE2 PHE    83      29.762   7.807 -25.263  1.00  0.00           C  
ATOM    667  CZ  PHE    83      30.313   7.316 -24.071  1.00  0.00           C  
ATOM    668  N   PHE    84      34.973  12.003 -25.839  1.00  0.00           N  
ATOM    669  CA  PHE    84      35.938  12.507 -24.840  1.00  0.00           C  
ATOM    670  C   PHE    84      35.404  13.708 -24.043  1.00  0.00           C  
ATOM    671  O   PHE    84      36.036  14.131 -23.075  1.00  0.00           O  
ATOM    672  CB  PHE    84      37.257  12.905 -25.516  1.00  0.00           C  
ATOM    673  CG  PHE    84      38.063  11.779 -26.129  1.00  0.00           C  
ATOM    674  CD1 PHE    84      38.582  10.755 -25.317  1.00  0.00           C  
ATOM    675  CD2 PHE    84      38.367  11.797 -27.501  1.00  0.00           C  
ATOM    676  CE1 PHE    84      39.387   9.746 -25.878  1.00  0.00           C  
ATOM    677  CE2 PHE    84      39.147  10.774 -28.070  1.00  0.00           C  
ATOM    678  CZ  PHE    84      39.659   9.748 -27.257  1.00  0.00           C  
ATOM    679  N   ARG    85      34.265  14.275 -24.452  1.00  0.00           N  
ATOM    680  CA  ARG    85      33.616  15.403 -23.789  1.00  0.00           C  
ATOM    681  C   ARG    85      32.341  14.964 -23.077  1.00  0.00           C  
ATOM    682  O   ARG    85      31.609  14.099 -23.553  1.00  0.00           O  
ATOM    683  CB  ARG    85      33.423  16.530 -24.811  1.00  0.00           C  
ATOM    684  CG  ARG    85      32.725  17.740 -24.191  1.00  0.00           C  
ATOM    685  CD  ARG    85      32.982  19.018 -24.987  1.00  0.00           C  
ATOM    686  NE  ARG    85      32.073  20.064 -24.511  1.00  0.00           N  
ATOM    687  CZ  ARG    85      32.181  21.359 -24.704  1.00  0.00           C  
ATOM    688  NH1 ARG    85      33.047  21.884 -25.520  1.00  0.00           N1+
ATOM    689  NH2 ARG    85      31.364  22.164 -24.091  1.00  0.00           N  
ATOM    690  N   VAL    86      32.142  15.508 -21.881  1.00  0.00           N  
ATOM    691  CA  VAL    86      30.985  15.253 -21.014  1.00  0.00           C  
ATOM    692  C   VAL    86      29.683  15.646 -21.720  1.00  0.00           C  
ATOM    693  O   VAL    86      29.526  16.798 -22.120  1.00  0.00           O  
ATOM    694  CB  VAL    86      31.166  16.044 -19.702  1.00  0.00           C  
ATOM    695  CG1 VAL    86      29.924  16.031 -18.811  1.00  0.00           C  
ATOM    696  CG2 VAL    86      32.322  15.456 -18.884  1.00  0.00           C  
ATOM    697  N   ALA    87      28.707  14.733 -21.748  1.00  0.00           N  
ATOM    698  CA  ALA    87      27.334  15.045 -22.138  1.00  0.00           C  
ATOM    699  C   ALA    87      26.639  15.882 -21.048  1.00  0.00           C  
ATOM    700  O   ALA    87      26.777  15.596 -19.852  1.00  0.00           O  
ATOM    701  CB  ALA    87      26.581  13.739 -22.421  1.00  0.00           C  
ATOM    702  N   LYS    88      25.876  16.898 -21.463  1.00  0.00           N  
ATOM    703  CA  LYS    88      25.109  17.797 -20.589  1.00  0.00           C  
ATOM    704  C   LYS    88      23.602  17.663 -20.800  1.00  0.00           C  
ATOM    705  O   LYS    88      22.840  17.730 -19.842  1.00  0.00           O  
ATOM    706  CB  LYS    88      25.582  19.231 -20.844  1.00  0.00           C  
ATOM    707  CG  LYS    88      25.007  20.200 -19.806  1.00  0.00           C  
ATOM    708  CD  LYS    88      25.508  21.612 -20.102  1.00  0.00           C  
ATOM    709  CE  LYS    88      25.013  22.567 -19.017  1.00  0.00           C  
ATOM    710  NZ  LYS    88      25.551  23.929 -19.238  1.00  0.00           N1+
ATOM    711  N   SER    89      23.170  17.550 -22.050  1.00  0.00           N  
ATOM    712  CA  SER    89      21.788  17.248 -22.424  1.00  0.00           C  
ATOM    713  C   SER    89      21.633  15.762 -22.784  1.00  0.00           C  
ATOM    714  O   SER    89      22.593  15.092 -23.170  1.00  0.00           O  
ATOM    715  CB  SER    89      21.359  18.173 -23.569  1.00  0.00           C  
ATOM    716  OG  SER    89      22.113  17.865 -24.717  1.00  0.00           O  
ATOM    717  N   ALA    90      20.388  15.278 -22.817  1.00  0.00           N  
ATOM    718  CA  ALA    90      20.062  14.010 -23.475  1.00  0.00           C  
ATOM    719  C   ALA    90      20.354  14.061 -24.996  1.00  0.00           C  
ATOM    720  O   ALA    90      20.716  13.054 -25.603  1.00  0.00           O  
ATOM    721  CB  ALA    90      18.588  13.701 -23.190  1.00  0.00           C  
ATOM    722  N   ASP    91      20.336  15.261 -25.590  1.00  0.00           N  
ATOM    723  CA  ASP    91      20.701  15.500 -26.987  1.00  0.00           C  
ATOM    724  C   ASP    91      22.195  15.258 -27.245  1.00  0.00           C  
ATOM    725  O   ASP    91      22.532  14.556 -28.194  1.00  0.00           O  
ATOM    726  CB  ASP    91      20.314  16.920 -27.414  1.00  0.00           C  
ATOM    727  CG  ASP    91      18.877  17.321 -27.087  1.00  0.00           C  
ATOM    728  OD1 ASP    91      17.992  16.418 -27.093  1.00  0.00           O  
ATOM    729  OD2 ASP    91      18.619  18.519 -26.992  1.00  0.00           O1-
ATOM    730  N   ASP    92      23.071  15.657 -26.316  1.00  0.00           N  
ATOM    731  CA  ASP    92      24.509  15.357 -26.363  1.00  0.00           C  
ATOM    732  C   ASP    92      24.753  13.848 -26.275  1.00  0.00           C  
ATOM    733  O   ASP    92      25.600  13.322 -26.990  1.00  0.00           O  
ATOM    734  CB  ASP    92      25.271  16.010 -25.200  1.00  0.00           C  
ATOM    735  CG  ASP    92      25.185  17.531 -25.115  1.00  0.00           C  
ATOM    736  OD1 ASP    92      25.262  18.209 -26.152  1.00  0.00           O  
ATOM    737  OD2 ASP    92      25.277  18.010 -23.953  1.00  0.00           O1-
ATOM    738  N   LEU    93      23.961  13.130 -25.470  1.00  0.00           N  
ATOM    739  CA  LEU    93      24.063  11.674 -25.324  1.00  0.00           C  
ATOM    740  C   LEU    93      23.577  10.924 -26.580  1.00  0.00           C  
ATOM    741  O   LEU    93      24.283  10.036 -27.059  1.00  0.00           O  
ATOM    742  CB  LEU    93      23.343  11.226 -24.032  1.00  0.00           C  
ATOM    743  CG  LEU    93      24.288  10.493 -23.060  1.00  0.00           C  
ATOM    744  CD1 LEU    93      23.617  10.284 -21.704  1.00  0.00           C  
ATOM    745  CD2 LEU    93      24.725   9.120 -23.575  1.00  0.00           C  
ATOM    746  N   ARG    94      22.547  11.432 -27.276  1.00  0.00           N  
ATOM    747  CA  ARG    94      22.182  10.941 -28.622  1.00  0.00           C  
ATOM    748  C   ARG    94      23.257  11.251 -29.670  1.00  0.00           C  
ATOM    749  O   ARG    94      23.669  10.345 -30.382  1.00  0.00           O  
ATOM    750  CB  ARG    94      20.830  11.500 -29.091  1.00  0.00           C  
ATOM    751  CG  ARG    94      19.627  11.032 -28.253  1.00  0.00           C  
ATOM    752  CD  ARG    94      18.288  11.292 -28.965  1.00  0.00           C  
ATOM    753  NE  ARG    94      18.158  12.679 -29.457  1.00  0.00           N  
ATOM    754  CZ  ARG    94      17.814  13.751 -28.770  1.00  0.00           C  
ATOM    755  NH1 ARG    94      17.458  13.735 -27.521  1.00  0.00           N1+
ATOM    756  NH2 ARG    94      17.873  14.923 -29.323  1.00  0.00           N  
ATOM    757  N   GLN    95      23.878  12.427 -29.624  1.00  0.00           N  
ATOM    758  CA  GLN    95      24.982  12.757 -30.533  1.00  0.00           C  
ATOM    759  C   GLN    95      26.267  11.965 -30.221  1.00  0.00           C  
ATOM    760  O   GLN    95      27.015  11.611 -31.132  1.00  0.00           O  
ATOM    761  CB  GLN    95      25.259  14.259 -30.474  1.00  0.00           C  
ATOM    762  CG  GLN    95      24.135  15.135 -31.047  1.00  0.00           C  
ATOM    763  CD  GLN    95      24.463  16.614 -30.871  1.00  0.00           C  
ATOM    764  NE2 GLN    95      23.474  17.474 -30.778  1.00  0.00           N  
ATOM    765  OE1 GLN    95      25.618  17.021 -30.914  1.00  0.00           O  
ATOM    766  N   GLN    96      26.501  11.596 -28.958  1.00  0.00           N  
ATOM    767  CA  GLN    96      27.525  10.629 -28.563  1.00  0.00           C  
ATOM    768  C   GLN    96      27.208   9.219 -29.090  1.00  0.00           C  
ATOM    769  O   GLN    96      28.117   8.553 -29.585  1.00  0.00           O  
ATOM    770  CB  GLN    96      27.655  10.584 -27.033  1.00  0.00           C  
ATOM    771  CG  GLN    96      28.492  11.709 -26.401  1.00  0.00           C  
ATOM    772  CD  GLN    96      28.691  11.485 -24.901  1.00  0.00           C  
ATOM    773  NE2 GLN    96      29.634  12.145 -24.270  1.00  0.00           N  
ATOM    774  OE1 GLN    96      28.091  10.631 -24.271  1.00  0.00           O  
ATOM    775  N   ARG    97      25.936   8.795 -29.091  1.00  0.00           N  
ATOM    776  CA  ARG    97      25.472   7.534 -29.702  1.00  0.00           C  
ATOM    777  C   ARG    97      25.751   7.495 -31.203  1.00  0.00           C  
ATOM    778  O   ARG    97      26.383   6.543 -31.659  1.00  0.00           O  
ATOM    779  CB  ARG    97      23.978   7.348 -29.404  1.00  0.00           C  
ATOM    780  CG  ARG    97      23.437   5.943 -29.703  1.00  0.00           C  
ATOM    781  CD  ARG    97      21.899   5.930 -29.686  1.00  0.00           C  
ATOM    782  NE  ARG    97      21.344   6.790 -30.753  1.00  0.00           N  
ATOM    783  CZ  ARG    97      21.040   6.443 -31.988  1.00  0.00           C  
ATOM    784  NH1 ARG    97      21.142   5.212 -32.400  1.00  0.00           N1+
ATOM    785  NH2 ARG    97      20.723   7.350 -32.865  1.00  0.00           N  
ATOM    786  N   ASP    98      25.513   8.602 -31.903  1.00  0.00           N  
ATOM    787  CA  ASP    98      25.843   8.753 -33.326  1.00  0.00           C  
ATOM    788  C   ASP    98      27.365   8.743 -33.562  1.00  0.00           C  
ATOM    789  O   ASP    98      27.857   7.975 -34.392  1.00  0.00           O  
ATOM    790  CB  ASP    98      25.211  10.040 -33.880  1.00  0.00           C  
ATOM    791  CG  ASP    98      23.686  10.110 -33.693  1.00  0.00           C  
ATOM    792  OD1 ASP    98      23.016   9.049 -33.797  1.00  0.00           O  
ATOM    793  OD2 ASP    98      23.204  11.214 -33.365  1.00  0.00           O1-
ATOM    794  N   ALA    99      28.133   9.395 -32.679  1.00  0.00           N  
ATOM    795  CA  ALA    99      29.594   9.406 -32.726  1.00  0.00           C  
ATOM    796  C   ALA    99      30.229   8.022 -32.499  1.00  0.00           C  
ATOM    797  O   ALA    99      31.247   7.725 -33.127  1.00  0.00           O  
ATOM    798  CB  ALA    99      30.126  10.418 -31.705  1.00  0.00           C  
ATOM    799  N   ILE   100      29.648   7.177 -31.635  1.00  0.00           N  
ATOM    800  CA  ILE   100      30.039   5.765 -31.489  1.00  0.00           C  
ATOM    801  C   ILE   100      29.612   4.983 -32.737  1.00  0.00           C  
ATOM    802  O   ILE   100      30.398   4.184 -33.250  1.00  0.00           O  
ATOM    803  CB  ILE   100      29.416   5.111 -30.230  1.00  0.00           C  
ATOM    804  CG1 ILE   100      29.745   5.822 -28.900  1.00  0.00           C  
ATOM    805  CG2 ILE   100      29.870   3.640 -30.088  1.00  0.00           C  
ATOM    806  CD1 ILE   100      28.624   5.573 -27.878  1.00  0.00           C  
ATOM    807  N   ALA   101      28.377   5.169 -33.213  1.00  0.00           N  
ATOM    808  CA  ALA   101      27.774   4.365 -34.273  1.00  0.00           C  
ATOM    809  C   ALA   101      28.483   4.530 -35.629  1.00  0.00           C  
ATOM    810  O   ALA   101      28.875   3.526 -36.223  1.00  0.00           O  
ATOM    811  CB  ALA   101      26.282   4.709 -34.364  1.00  0.00           C  
ATOM    812  N   GLU   102      28.867   5.753 -35.994  1.00  0.00           N  
ATOM    813  CA  GLU   102      29.676   6.023 -37.192  1.00  0.00           C  
ATOM    814  C   GLU   102      31.108   5.472 -37.083  1.00  0.00           C  
ATOM    815  O   GLU   102      31.561   4.712 -37.943  1.00  0.00           O  
ATOM    816  CB  GLU   102      29.699   7.541 -37.455  1.00  0.00           C  
ATOM    817  CG  GLU   102      28.378   8.084 -38.026  1.00  0.00           C  
ATOM    818  CD  GLU   102      27.920   7.336 -39.291  1.00  0.00           C  
ATOM    819  OE1 GLU   102      28.814   6.877 -40.033  1.00  0.00           O  
ATOM    820  OE2 GLU   102      26.812   6.761 -39.199  1.00  0.00           O1-
ATOM    821  N   TRP   103      31.724   5.607 -35.904  1.00  0.00           N  
ATOM    822  CA  TRP   103      33.030   5.006 -35.597  1.00  0.00           C  
ATOM    823  C   TRP   103      33.011   3.474 -35.637  1.00  0.00           C  
ATOM    824  O   TRP   103      34.015   2.824 -35.926  1.00  0.00           O  
ATOM    825  CB  TRP   103      33.436   5.474 -34.203  1.00  0.00           C  
ATOM    826  CG  TRP   103      34.889   5.424 -33.884  1.00  0.00           C  
ATOM    827  CD1 TRP   103      35.586   4.402 -33.341  1.00  0.00           C  
ATOM    828  CD2 TRP   103      35.844   6.502 -34.071  1.00  0.00           C  
ATOM    829  CE2 TRP   103      37.079   6.128 -33.476  1.00  0.00           C  
ATOM    830  CE3 TRP   103      35.783   7.753 -34.711  1.00  0.00           C  
ATOM    831  NE1 TRP   103      36.873   4.827 -33.079  1.00  0.00           N  
ATOM    832  CZ2 TRP   103      38.188   6.986 -33.434  1.00  0.00           C  
ATOM    833  CZ3 TRP   103      36.906   8.593 -34.736  1.00  0.00           C  
ATOM    834  CH2 TRP   103      38.098   8.230 -34.081  1.00  0.00           C  
ATOM    835  N   SER   104      31.876   2.878 -35.279  1.00  0.00           N  
ATOM    836  CA  SER   104      31.634   1.438 -35.403  1.00  0.00           C  
ATOM    837  C   SER   104      31.450   1.026 -36.856  1.00  0.00           C  
ATOM    838  O   SER   104      31.991   0.000 -37.257  1.00  0.00           O  
ATOM    839  CB  SER   104      30.382   1.023 -34.639  1.00  0.00           C  
ATOM    840  OG  SER   104      30.480   1.500 -33.310  1.00  0.00           O  
ATOM    841  N   ARG   105      30.711   1.805 -37.660  1.00  0.00           N  
ATOM    842  CA  ARG   105      30.377   1.451 -39.048  1.00  0.00           C  
ATOM    843  C   ARG   105      31.599   1.378 -39.965  1.00  0.00           C  
ATOM    844  O   ARG   105      31.678   0.427 -40.738  1.00  0.00           O  
ATOM    845  CB  ARG   105      29.303   2.411 -39.595  1.00  0.00           C  
ATOM    846  CG  ARG   105      27.892   1.978 -39.160  1.00  0.00           C  
ATOM    847  CD  ARG   105      26.782   2.817 -39.812  1.00  0.00           C  
ATOM    848  NE  ARG   105      26.435   4.021 -39.035  1.00  0.00           N  
ATOM    849  CZ  ARG   105      25.525   4.135 -38.086  1.00  0.00           C  
ATOM    850  NH1 ARG   105      24.867   3.111 -37.612  1.00  0.00           N1+
ATOM    851  NH2 ARG   105      25.244   5.307 -37.608  1.00  0.00           N  
ATOM    852  N   LEU   106      32.651   2.154 -39.686  1.00  0.00           N  
ATOM    853  CA  LEU   106      33.950   2.048 -40.376  1.00  0.00           C  
ATOM    854  C   LEU   106      34.662   0.696 -40.156  1.00  0.00           C  
ATOM    855  O   LEU   106      35.301   0.189 -41.074  1.00  0.00           O  
ATOM    856  CB  LEU   106      34.861   3.202 -39.916  1.00  0.00           C  
ATOM    857  CG  LEU   106      34.394   4.612 -40.329  1.00  0.00           C  
ATOM    858  CD1 LEU   106      35.254   5.666 -39.631  1.00  0.00           C  
ATOM    859  CD2 LEU   106      34.506   4.841 -41.839  1.00  0.00           C  
ATOM    860  N   SER   107      34.482   0.062 -38.991  1.00  0.00           N  
ATOM    861  CA  SER   107      34.999  -1.285 -38.682  1.00  0.00           C  
ATOM    862  C   SER   107      33.920  -2.379 -38.723  1.00  0.00           C  
ATOM    863  O   SER   107      34.123  -3.478 -38.201  1.00  0.00           O  
ATOM    864  CB  SER   107      35.761  -1.271 -37.353  1.00  0.00           C  
ATOM    865  OG  SER   107      34.884  -1.076 -36.253  1.00  0.00           O  
ATOM    866  N   TYR   108      32.740  -2.061 -39.269  1.00  0.00           N  
ATOM    867  CA  TYR   108      31.538  -2.907 -39.293  1.00  0.00           C  
ATOM    868  C   TYR   108      31.107  -3.429 -37.906  1.00  0.00           C  
ATOM    869  O   TYR   108      30.448  -4.457 -37.795  1.00  0.00           O  
ATOM    870  CB  TYR   108      31.688  -3.982 -40.386  1.00  0.00           C  
ATOM    871  CG  TYR   108      32.084  -3.376 -41.721  1.00  0.00           C  
ATOM    872  CD1 TYR   108      31.137  -2.625 -42.442  1.00  0.00           C  
ATOM    873  CD2 TYR   108      33.429  -3.408 -42.141  1.00  0.00           C  
ATOM    874  CE1 TYR   108      31.534  -1.874 -43.562  1.00  0.00           C  
ATOM    875  CE2 TYR   108      33.832  -2.663 -43.264  1.00  0.00           C  
ATOM    876  CZ  TYR   108      32.888  -1.884 -43.965  1.00  0.00           C  
ATOM    877  OH  TYR   108      33.291  -1.136 -45.025  1.00  0.00           O  
ATOM    878  N   GLY   109      31.501  -2.731 -36.836  1.00  0.00           N  
ATOM    879  CA  GLY   109      31.272  -3.099 -35.438  1.00  0.00           C  
ATOM    880  C   GLY   109      32.303  -4.064 -34.828  1.00  0.00           C  
ATOM    881  O   GLY   109      32.224  -4.335 -33.631  1.00  0.00           O  
ATOM    882  N   TRP   110      33.297  -4.560 -35.580  1.00  0.00           N  
ATOM    883  CA  TRP   110      34.226  -5.587 -35.071  1.00  0.00           C  
ATOM    884  C   TRP   110      35.338  -5.070 -34.164  1.00  0.00           C  
ATOM    885  O   TRP   110      35.703  -5.781 -33.223  1.00  0.00           O  
ATOM    886  CB  TRP   110      34.828  -6.426 -36.203  1.00  0.00           C  
ATOM    887  CG  TRP   110      34.062  -7.685 -36.433  1.00  0.00           C  
ATOM    888  CD1 TRP   110      34.274  -8.875 -35.831  1.00  0.00           C  
ATOM    889  CD2 TRP   110      32.889  -7.870 -37.263  1.00  0.00           C  
ATOM    890  CE2 TRP   110      32.413  -9.202 -37.097  1.00  0.00           C  
ATOM    891  CE3 TRP   110      32.169  -7.024 -38.119  1.00  0.00           C  
ATOM    892  NE1 TRP   110      33.317  -9.786 -36.236  1.00  0.00           N  
ATOM    893  CZ2 TRP   110      31.268  -9.671 -37.750  1.00  0.00           C  
ATOM    894  CZ3 TRP   110      31.014  -7.478 -38.774  1.00  0.00           C  
ATOM    895  CH2 TRP   110      30.567  -8.800 -38.602  1.00  0.00           C  
ATOM    896  N   MET   111      35.901  -3.887 -34.435  1.00  0.00           N  
ATOM    897  CA  MET   111      36.783  -3.239 -33.460  1.00  0.00           C  
ATOM    898  C   MET   111      35.924  -2.666 -32.330  1.00  0.00           C  
ATOM    899  O   MET   111      35.170  -1.707 -32.527  1.00  0.00           O  
ATOM    900  CB  MET   111      37.655  -2.143 -34.083  1.00  0.00           C  
ATOM    901  CG  MET   111      38.741  -2.660 -35.029  1.00  0.00           C  
ATOM    902  SD  MET   111      39.820  -1.313 -35.592  1.00  0.00           S  
ATOM    903  CE  MET   111      41.207  -2.242 -36.297  1.00  0.00           C  
ATOM    904  N   GLY   112      36.018  -3.281 -31.153  1.00  0.00           N  
ATOM    905  CA  GLY   112      35.315  -2.846 -29.954  1.00  0.00           C  
ATOM    906  C   GLY   112      36.201  -2.065 -28.983  1.00  0.00           C  
ATOM    907  O   GLY   112      35.746  -1.078 -28.415  1.00  0.00           O  
ATOM    908  N   ARG   113      37.501  -2.379 -28.902  1.00  0.00           N  
ATOM    909  CA  ARG   113      38.505  -1.649 -28.102  1.00  0.00           C  
ATOM    910  C   ARG   113      39.173  -0.516 -28.889  1.00  0.00           C  
ATOM    911  O   ARG   113      40.335  -0.174 -28.635  1.00  0.00           O  
ATOM    912  CB  ARG   113      39.543  -2.628 -27.545  1.00  0.00           C  
ATOM    913  CG  ARG   113      39.002  -3.788 -26.718  1.00  0.00           C  
ATOM    914  CD  ARG   113      38.093  -3.399 -25.554  1.00  0.00           C  
ATOM    915  NE  ARG   113      37.810  -4.548 -24.649  1.00  0.00           N  
ATOM    916  CZ  ARG   113      36.611  -4.968 -24.268  1.00  0.00           C  
ATOM    917  NH1 ARG   113      35.544  -4.543 -24.849  1.00  0.00           N1+
ATOM    918  NH2 ARG   113      36.449  -5.813 -23.289  1.00  0.00           N  
ATOM    919  N   THR   114      38.377   0.200 -29.675  1.00  0.00           N  
ATOM    920  CA  THR   114      38.724   1.481 -30.307  1.00  0.00           C  
ATOM    921  C   THR   114      39.124   2.546 -29.270  1.00  0.00           C  
ATOM    922  O   THR   114      38.773   2.390 -28.098  1.00  0.00           O  
ATOM    923  CB  THR   114      37.521   1.982 -31.118  1.00  0.00           C  
ATOM    924  CG2 THR   114      37.222   1.072 -32.304  1.00  0.00           C  
ATOM    925  OG1 THR   114      36.358   2.017 -30.325  1.00  0.00           O  
ATOM    926  N   PRO   115      39.712   3.695 -29.661  1.00  0.00           N  
ATOM    927  CA  PRO   115      40.046   4.767 -28.712  1.00  0.00           C  
ATOM    928  C   PRO   115      38.823   5.317 -27.954  1.00  0.00           C  
ATOM    929  O   PRO   115      38.865   5.362 -26.725  1.00  0.00           O  
ATOM    930  CB  PRO   115      40.772   5.841 -29.532  1.00  0.00           C  
ATOM    931  CG  PRO   115      41.299   5.068 -30.743  1.00  0.00           C  
ATOM    932  CD  PRO   115      40.210   4.031 -30.985  1.00  0.00           C  
ATOM    933  N   ASP   116      37.658   5.334 -28.618  1.00  0.00           N  
ATOM    934  CA  ASP   116      36.335   5.630 -28.037  1.00  0.00           C  
ATOM    935  C   ASP   116      36.016   4.825 -26.787  1.00  0.00           C  
ATOM    936  O   ASP   116      35.504   5.375 -25.820  1.00  0.00           O  
ATOM    937  CB  ASP   116      35.226   5.256 -29.034  1.00  0.00           C  
ATOM    938  CG  ASP   116      35.217   6.088 -30.298  1.00  0.00           C  
ATOM    939  OD1 ASP   116      36.281   6.649 -30.631  1.00  0.00           O  
ATOM    940  OD2 ASP   116      34.122   6.261 -30.863  1.00  0.00           O1-
ATOM    941  N   TYR   117      36.360   3.536 -26.785  1.00  0.00           N  
ATOM    942  CA  TYR   117      36.051   2.630 -25.684  1.00  0.00           C  
ATOM    943  C   TYR   117      36.760   3.038 -24.388  1.00  0.00           C  
ATOM    944  O   TYR   117      36.287   2.769 -23.293  1.00  0.00           O  
ATOM    945  CB  TYR   117      36.437   1.222 -26.126  1.00  0.00           C  
ATOM    946  CG  TYR   117      36.052   0.147 -25.140  1.00  0.00           C  
ATOM    947  CD1 TYR   117      34.699  -0.197 -24.987  1.00  0.00           C  
ATOM    948  CD2 TYR   117      37.034  -0.459 -24.335  1.00  0.00           C  
ATOM    949  CE1 TYR   117      34.323  -1.169 -24.051  1.00  0.00           C  
ATOM    950  CE2 TYR   117      36.662  -1.442 -23.403  1.00  0.00           C  
ATOM    951  CZ  TYR   117      35.304  -1.816 -23.276  1.00  0.00           C  
ATOM    952  OH  TYR   117      34.924  -2.763 -22.375  1.00  0.00           O  
ATOM    953  N   LYS   118      37.885   3.751 -24.509  1.00  0.00           N  
ATOM    954  CA  LYS   118      38.632   4.321 -23.386  1.00  0.00           C  
ATOM    955  C   LYS   118      38.299   5.801 -23.148  1.00  0.00           C  
ATOM    956  O   LYS   118      38.438   6.257 -22.014  1.00  0.00           O  
ATOM    957  CB  LYS   118      40.135   4.072 -23.569  1.00  0.00           C  
ATOM    958  CG  LYS   118      40.525   2.584 -23.737  1.00  0.00           C  
ATOM    959  CD  LYS   118      40.549   2.109 -25.206  1.00  0.00           C  
ATOM    960  CE  LYS   118      40.976   0.635 -25.337  1.00  0.00           C  
ATOM    961  NZ  LYS   118      41.946   0.427 -26.451  1.00  0.00           N1+
ATOM    962  N   ALA   119      37.617   6.459 -24.091  1.00  0.00           N  
ATOM    963  CA  ALA   119      36.975   7.756 -23.867  1.00  0.00           C  
ATOM    964  C   ALA   119      35.870   7.701 -22.805  1.00  0.00           C  
ATOM    965  O   ALA   119      35.744   8.657 -22.055  1.00  0.00           O  
ATOM    966  CB  ALA   119      36.414   8.316 -25.178  1.00  0.00           C  
ATOM    967  N   ALA   120      35.275   6.532 -22.552  1.00  0.00           N  
ATOM    968  CA  ALA   120      34.386   6.340 -21.413  1.00  0.00           C  
ATOM    969  C   ALA   120      35.072   6.486 -20.030  1.00  0.00           C  
ATOM    970  O   ALA   120      34.412   6.929 -19.097  1.00  0.00           O  
ATOM    971  CB  ALA   120      33.669   5.006 -21.618  1.00  0.00           C  
ATOM    972  N   PHE   121      36.398   6.303 -19.900  1.00  0.00           N  
ATOM    973  CA  PHE   121      37.167   6.788 -18.727  1.00  0.00           C  
ATOM    974  C   PHE   121      37.511   8.270 -18.869  1.00  0.00           C  
ATOM    975  O   PHE   121      37.296   9.051 -17.945  1.00  0.00           O  
ATOM    976  CB  PHE   121      38.443   5.938 -18.520  1.00  0.00           C  
ATOM    977  CG  PHE   121      39.050   5.989 -17.120  1.00  0.00           C  
ATOM    978  CD1 PHE   121      39.702   7.153 -16.670  1.00  0.00           C  
ATOM    979  CD2 PHE   121      39.048   4.849 -16.286  1.00  0.00           C  
ATOM    980  CE1 PHE   121      40.316   7.177 -15.405  1.00  0.00           C  
ATOM    981  CE2 PHE   121      39.652   4.881 -15.016  1.00  0.00           C  
ATOM    982  CZ  PHE   121      40.281   6.051 -14.573  1.00  0.00           C  
ATOM    983  N   GLY   122      37.982   8.659 -20.057  1.00  0.00           N  
ATOM    984  CA  GLY   122      38.458  10.012 -20.332  1.00  0.00           C  
ATOM    985  C   GLY   122      37.415  11.109 -20.094  1.00  0.00           C  
ATOM    986  O   GLY   122      37.727  12.068 -19.402  1.00  0.00           O  
ATOM    987  N   CYS   123      36.150  10.911 -20.480  1.00  0.00           N  
ATOM    988  CA  CYS   123      35.092  11.909 -20.296  1.00  0.00           C  
ATOM    989  C   CYS   123      34.752  12.160 -18.821  1.00  0.00           C  
ATOM    990  O   CYS   123      34.595  13.307 -18.406  1.00  0.00           O  
ATOM    991  CB  CYS   123      33.860  11.528 -21.120  1.00  0.00           C  
ATOM    992  SG  CYS   123      33.178   9.927 -20.619  1.00  0.00           S  
ATOM    993  N   ALA   124      34.785  11.115 -17.991  1.00  0.00           N  
ATOM    994  CA  ALA   124      34.470  11.227 -16.574  1.00  0.00           C  
ATOM    995  C   ALA   124      35.536  11.992 -15.765  1.00  0.00           C  
ATOM    996  O   ALA   124      35.171  12.647 -14.791  1.00  0.00           O  
ATOM    997  CB  ALA   124      34.209   9.822 -16.028  1.00  0.00           C  
ATOM    998  N   LEU   125      36.789  12.078 -16.242  1.00  0.00           N  
ATOM    999  CA  LEU   125      37.841  12.889 -15.604  1.00  0.00           C  
ATOM   1000  C   LEU   125      37.450  14.370 -15.463  1.00  0.00           C  
ATOM   1001  O   LEU   125      37.812  14.998 -14.474  1.00  0.00           O  
ATOM   1002  CB  LEU   125      39.138  12.845 -16.430  1.00  0.00           C  
ATOM   1003  CG  LEU   125      39.865  11.502 -16.575  1.00  0.00           C  
ATOM   1004  CD1 LEU   125      41.045  11.698 -17.527  1.00  0.00           C  
ATOM   1005  CD2 LEU   125      40.417  11.005 -15.242  1.00  0.00           C  
ATOM   1006  N   GLY   126      36.759  14.937 -16.457  1.00  0.00           N  
ATOM   1007  CA  GLY   126      36.496  16.378 -16.528  1.00  0.00           C  
ATOM   1008  C   GLY   126      35.348  16.861 -15.646  1.00  0.00           C  
ATOM   1009  O   GLY   126      35.417  17.960 -15.101  1.00  0.00           O  
ATOM   1010  N   ALA   127      34.334  16.018 -15.437  1.00  0.00           N  
ATOM   1011  CA  ALA   127      33.249  16.296 -14.494  1.00  0.00           C  
ATOM   1012  C   ALA   127      33.587  15.876 -13.054  1.00  0.00           C  
ATOM   1013  O   ALA   127      33.080  16.469 -12.106  1.00  0.00           O  
ATOM   1014  CB  ALA   127      31.992  15.574 -14.975  1.00  0.00           C  
ATOM   1015  N   ASN   128      34.453  14.869 -12.897  1.00  0.00           N  
ATOM   1016  CA  ASN   128      34.720  14.200 -11.628  1.00  0.00           C  
ATOM   1017  C   ASN   128      36.220  14.144 -11.247  1.00  0.00           C  
ATOM   1018  O   ASN   128      36.692  13.088 -10.813  1.00  0.00           O  
ATOM   1019  CB  ASN   128      34.083  12.803 -11.718  1.00  0.00           C  
ATOM   1020  CG  ASN   128      34.032  12.103 -10.378  1.00  0.00           C  
ATOM   1021  ND2 ASN   128      33.904  10.798 -10.392  1.00  0.00           N  
ATOM   1022  OD1 ASN   128      33.946  12.717  -9.329  1.00  0.00           O  
ATOM   1023  N   PRO   129      37.018  15.222 -11.391  1.00  0.00           N  
ATOM   1024  CA  PRO   129      38.430  15.149 -11.027  1.00  0.00           C  
ATOM   1025  C   PRO   129      38.607  15.031  -9.500  1.00  0.00           C  
ATOM   1026  O   PRO   129      39.513  14.342  -9.040  1.00  0.00           O  
ATOM   1027  CB  PRO   129      39.049  16.409 -11.633  1.00  0.00           C  
ATOM   1028  CG  PRO   129      37.920  17.431 -11.520  1.00  0.00           C  
ATOM   1029  CD  PRO   129      36.681  16.580 -11.812  1.00  0.00           C  
ATOM   1030  N   GLY   130      37.650  15.540  -8.711  1.00  0.00           N  
ATOM   1031  CA  GLY   130      37.675  15.507  -7.244  1.00  0.00           C  
ATOM   1032  C   GLY   130      37.511  14.119  -6.612  1.00  0.00           C  
ATOM   1033  O   GLY   130      38.038  13.908  -5.523  1.00  0.00           O  
ATOM   1034  N   PHE   131      37.026  13.110  -7.352  1.00  0.00           N  
ATOM   1035  CA  PHE   131      37.095  11.706  -6.913  1.00  0.00           C  
ATOM   1036  C   PHE   131      38.541  11.236  -6.704  1.00  0.00           C  
ATOM   1037  O   PHE   131      38.840  10.531  -5.742  1.00  0.00           O  
ATOM   1038  CB  PHE   131      36.406  10.813  -7.950  1.00  0.00           C  
ATOM   1039  CG  PHE   131      36.285   9.356  -7.545  1.00  0.00           C  
ATOM   1040  CD1 PHE   131      35.219   8.955  -6.717  1.00  0.00           C  
ATOM   1041  CD2 PHE   131      37.236   8.408  -7.970  1.00  0.00           C  
ATOM   1042  CE1 PHE   131      35.106   7.616  -6.307  1.00  0.00           C  
ATOM   1043  CE2 PHE   131      37.119   7.067  -7.562  1.00  0.00           C  
ATOM   1044  CZ  PHE   131      36.055   6.672  -6.732  1.00  0.00           C  
ATOM   1045  N   TYR   132      39.469  11.752  -7.510  1.00  0.00           N  
ATOM   1046  CA  TYR   132      40.897  11.449  -7.428  1.00  0.00           C  
ATOM   1047  C   TYR   132      41.625  12.267  -6.339  1.00  0.00           C  
ATOM   1048  O   TYR   132      42.700  11.868  -5.895  1.00  0.00           O  
ATOM   1049  CB  TYR   132      41.493  11.598  -8.834  1.00  0.00           C  
ATOM   1050  CG  TYR   132      40.769  10.745  -9.882  1.00  0.00           C  
ATOM   1051  CD1 TYR   132      40.948   9.346  -9.902  1.00  0.00           C  
ATOM   1052  CD2 TYR   132      39.849  11.338 -10.772  1.00  0.00           C  
ATOM   1053  CE1 TYR   132      40.268   8.548 -10.828  1.00  0.00           C  
ATOM   1054  CE2 TYR   132      39.141  10.548 -11.692  1.00  0.00           C  
ATOM   1055  CZ  TYR   132      39.387   9.149 -11.750  1.00  0.00           C  
ATOM   1056  OH  TYR   132      38.799   8.354 -12.684  1.00  0.00           O  
ATOM   1057  N   GLY   133      40.950  13.243  -5.713  1.00  0.00           N  
ATOM   1058  CA  GLY   133      41.346  13.880  -4.447  1.00  0.00           C  
ATOM   1059  C   GLY   133      42.743  14.498  -4.479  1.00  0.00           C  
ATOM   1060  O   GLY   133      42.955  15.513  -5.134  1.00  0.00           O  
ATOM   1061  N   GLN   134      43.731  13.842  -3.863  1.00  0.00           N  
ATOM   1062  CA  GLN   134      45.123  14.303  -3.923  1.00  0.00           C  
ATOM   1063  C   GLN   134      45.731  14.253  -5.343  1.00  0.00           C  
ATOM   1064  O   GLN   134      46.667  14.993  -5.630  1.00  0.00           O  
ATOM   1065  CB  GLN   134      45.976  13.570  -2.872  1.00  0.00           C  
ATOM   1066  CG  GLN   134      46.338  12.105  -3.177  1.00  0.00           C  
ATOM   1067  CD  GLN   134      45.337  11.056  -2.678  1.00  0.00           C  
ATOM   1068  NE2 GLN   134      45.835   9.955  -2.152  1.00  0.00           N  
ATOM   1069  OE1 GLN   134      44.117  11.205  -2.708  1.00  0.00           O  
ATOM   1070  N   PHE   135      45.088  13.535  -6.270  1.00  0.00           N  
ATOM   1071  CA  PHE   135      45.418  13.499  -7.697  1.00  0.00           C  
ATOM   1072  C   PHE   135      44.379  14.232  -8.568  1.00  0.00           C  
ATOM   1073  O   PHE   135      44.310  14.021  -9.780  1.00  0.00           O  
ATOM   1074  CB  PHE   135      45.638  12.044  -8.124  1.00  0.00           C  
ATOM   1075  CG  PHE   135      46.591  11.274  -7.230  1.00  0.00           C  
ATOM   1076  CD1 PHE   135      47.955  11.617  -7.183  1.00  0.00           C  
ATOM   1077  CD2 PHE   135      46.096  10.273  -6.375  1.00  0.00           C  
ATOM   1078  CE1 PHE   135      48.819  10.957  -6.293  1.00  0.00           C  
ATOM   1079  CE2 PHE   135      46.962   9.602  -5.496  1.00  0.00           C  
ATOM   1080  CZ  PHE   135      48.324   9.946  -5.452  1.00  0.00           C  
ATOM   1081  N   GLU   136      43.585  15.141  -7.986  1.00  0.00           N  
ATOM   1082  CA  GLU   136      42.584  15.930  -8.718  1.00  0.00           C  
ATOM   1083  C   GLU   136      43.213  16.739  -9.869  1.00  0.00           C  
ATOM   1084  O   GLU   136      42.684  16.743 -10.983  1.00  0.00           O  
ATOM   1085  CB  GLU   136      41.824  16.849  -7.739  1.00  0.00           C  
ATOM   1086  CG  GLU   136      40.805  17.703  -8.502  1.00  0.00           C  
ATOM   1087  CD  GLU   136      39.875  18.589  -7.681  1.00  0.00           C  
ATOM   1088  OE1 GLU   136      40.194  18.875  -6.514  1.00  0.00           O  
ATOM   1089  OE2 GLU   136      39.163  19.339  -8.395  1.00  0.00           O1-
ATOM   1090  N   GLN   137      44.402  17.321  -9.661  1.00  0.00           N  
ATOM   1091  CA  GLN   137      45.127  18.010 -10.734  1.00  0.00           C  
ATOM   1092  C   GLN   137      45.541  17.060 -11.866  1.00  0.00           C  
ATOM   1093  O   GLN   137      45.314  17.394 -13.025  1.00  0.00           O  
ATOM   1094  CB  GLN   137      46.369  18.734 -10.200  1.00  0.00           C  
ATOM   1095  CG  GLN   137      46.062  19.867  -9.208  1.00  0.00           C  
ATOM   1096  CD  GLN   137      47.299  20.722  -8.927  1.00  0.00           C  
ATOM   1097  NE2 GLN   137      47.141  21.955  -8.500  1.00  0.00           N  
ATOM   1098  OE1 GLN   137      48.429  20.351  -9.173  1.00  0.00           O  
ATOM   1099  N   ASN   138      45.941  15.821 -11.560  1.00  0.00           N  
ATOM   1100  CA  ASN   138      46.284  14.825 -12.580  1.00  0.00           C  
ATOM   1101  C   ASN   138      45.067  14.480 -13.445  1.00  0.00           C  
ATOM   1102  O   ASN   138      45.152  14.557 -14.670  1.00  0.00           O  
ATOM   1103  CB  ASN   138      46.860  13.557 -11.927  1.00  0.00           C  
ATOM   1104  CG  ASN   138      48.172  13.776 -11.203  1.00  0.00           C  
ATOM   1105  ND2 ASN   138      48.587  12.798 -10.441  1.00  0.00           N  
ATOM   1106  OD1 ASN   138      48.823  14.800 -11.322  1.00  0.00           O  
ATOM   1107  N   ALA   139      43.893  14.307 -12.833  1.00  0.00           N  
ATOM   1108  CA  ALA   139      42.651  14.069 -13.564  1.00  0.00           C  
ATOM   1109  C   ALA   139      42.272  15.236 -14.504  1.00  0.00           C  
ATOM   1110  O   ALA   139      42.003  14.995 -15.682  1.00  0.00           O  
ATOM   1111  CB  ALA   139      41.553  13.754 -12.547  1.00  0.00           C  
ATOM   1112  N   ARG   140      42.455  16.495 -14.073  1.00  0.00           N  
ATOM   1113  CA  ARG   140      42.276  17.693 -14.927  1.00  0.00           C  
ATOM   1114  C   ARG   140      43.316  17.792 -16.058  1.00  0.00           C  
ATOM   1115  O   ARG   140      42.962  18.091 -17.201  1.00  0.00           O  
ATOM   1116  CB  ARG   140      42.352  18.971 -14.074  1.00  0.00           C  
ATOM   1117  CG  ARG   140      41.280  19.125 -12.979  1.00  0.00           C  
ATOM   1118  CD  ARG   140      41.564  20.432 -12.224  1.00  0.00           C  
ATOM   1119  NE  ARG   140      40.789  20.603 -10.974  1.00  0.00           N  
ATOM   1120  CZ  ARG   140      40.815  21.681 -10.209  1.00  0.00           C  
ATOM   1121  NH1 ARG   140      41.472  22.754 -10.561  1.00  0.00           N1+
ATOM   1122  NH2 ARG   140      40.195  21.722  -9.072  1.00  0.00           N  
ATOM   1123  N   ASN   141      44.585  17.512 -15.755  1.00  0.00           N  
ATOM   1124  CA  ASN   141      45.699  17.583 -16.705  1.00  0.00           C  
ATOM   1125  C   ASN   141      45.527  16.542 -17.819  1.00  0.00           C  
ATOM   1126  O   ASN   141      45.546  16.880 -19.004  1.00  0.00           O  
ATOM   1127  CB  ASN   141      47.033  17.358 -15.960  1.00  0.00           C  
ATOM   1128  CG  ASN   141      47.387  18.434 -14.944  1.00  0.00           C  
ATOM   1129  ND2 ASN   141      48.369  18.178 -14.110  1.00  0.00           N  
ATOM   1130  OD1 ASN   141      46.853  19.531 -14.944  1.00  0.00           O  
ATOM   1131  N   TRP   142      45.187  15.307 -17.442  1.00  0.00           N  
ATOM   1132  CA  TRP   142      44.871  14.244 -18.389  1.00  0.00           C  
ATOM   1133  C   TRP   142      43.560  14.492 -19.136  1.00  0.00           C  
ATOM   1134  O   TRP   142      43.563  14.316 -20.347  1.00  0.00           O  
ATOM   1135  CB  TRP   142      44.915  12.876 -17.698  1.00  0.00           C  
ATOM   1136  CG  TRP   142      46.314  12.413 -17.418  1.00  0.00           C  
ATOM   1137  CD1 TRP   142      46.933  12.413 -16.216  1.00  0.00           C  
ATOM   1138  CD2 TRP   142      47.314  11.936 -18.370  1.00  0.00           C  
ATOM   1139  CE2 TRP   142      48.537  11.712 -17.668  1.00  0.00           C  
ATOM   1140  CE3 TRP   142      47.313  11.687 -19.762  1.00  0.00           C  
ATOM   1141  NE1 TRP   142      48.249  12.030 -16.359  1.00  0.00           N  
ATOM   1142  CZ2 TRP   142      49.699  11.280 -18.318  1.00  0.00           C  
ATOM   1143  CZ3 TRP   142      48.472  11.226 -20.417  1.00  0.00           C  
ATOM   1144  CH2 TRP   142      49.664  11.027 -19.698  1.00  0.00           C  
ATOM   1145  N   TYR   143      42.542  15.119 -18.537  1.00  0.00           N  
ATOM   1146  CA  TYR   143      41.334  15.502 -19.283  1.00  0.00           C  
ATOM   1147  C   TYR   143      41.631  16.444 -20.460  1.00  0.00           C  
ATOM   1148  O   TYR   143      41.214  16.162 -21.585  1.00  0.00           O  
ATOM   1149  CB  TYR   143      40.302  16.141 -18.345  1.00  0.00           C  
ATOM   1150  CG  TYR   143      38.952  16.340 -19.005  1.00  0.00           C  
ATOM   1151  CD1 TYR   143      38.260  15.206 -19.451  1.00  0.00           C  
ATOM   1152  CD2 TYR   143      38.389  17.621 -19.187  1.00  0.00           C  
ATOM   1153  CE1 TYR   143      36.988  15.332 -20.018  1.00  0.00           C  
ATOM   1154  CE2 TYR   143      37.113  17.750 -19.781  1.00  0.00           C  
ATOM   1155  CZ  TYR   143      36.396  16.593 -20.168  1.00  0.00           C  
ATOM   1156  OH  TYR   143      35.143  16.654 -20.687  1.00  0.00           O  
ATOM   1157  N   THR   144      42.540  17.402 -20.252  1.00  0.00           N  
ATOM   1158  CA  THR   144      43.010  18.313 -21.309  1.00  0.00           C  
ATOM   1159  C   THR   144      43.806  17.571 -22.387  1.00  0.00           C  
ATOM   1160  O   THR   144      43.343  17.485 -23.525  1.00  0.00           O  
ATOM   1161  CB  THR   144      43.839  19.466 -20.721  1.00  0.00           C  
ATOM   1162  CG2 THR   144      44.147  20.527 -21.775  1.00  0.00           C  
ATOM   1163  OG1 THR   144      43.119  20.090 -19.676  1.00  0.00           O  
ATOM   1164  N   ARG   145      44.836  16.807 -21.983  1.00  0.00           N  
ATOM   1165  CA  ARG   145      45.692  16.016 -22.896  1.00  0.00           C  
ATOM   1166  C   ARG   145      44.888  15.039 -23.760  1.00  0.00           C  
ATOM   1167  O   ARG   145      45.190  14.837 -24.933  1.00  0.00           O  
ATOM   1168  CB  ARG   145      46.739  15.223 -22.085  1.00  0.00           C  
ATOM   1169  CG  ARG   145      47.818  16.083 -21.405  1.00  0.00           C  
ATOM   1170  CD  ARG   145      48.741  15.224 -20.512  1.00  0.00           C  
ATOM   1171  NE  ARG   145      49.843  16.020 -19.921  1.00  0.00           N  
ATOM   1172  CZ  ARG   145      50.795  15.605 -19.087  1.00  0.00           C  
ATOM   1173  NH1 ARG   145      50.884  14.378 -18.661  1.00  0.00           N1+
ATOM   1174  NH2 ARG   145      51.708  16.426 -18.647  1.00  0.00           N  
ATOM   1175  N   ILE   146      43.903  14.367 -23.165  1.00  0.00           N  
ATOM   1176  CA  ILE   146      43.082  13.364 -23.848  1.00  0.00           C  
ATOM   1177  C   ILE   146      42.144  14.033 -24.849  1.00  0.00           C  
ATOM   1178  O   ILE   146      42.061  13.561 -25.986  1.00  0.00           O  
ATOM   1179  CB  ILE   146      42.318  12.489 -22.830  1.00  0.00           C  
ATOM   1180  CG1 ILE   146      43.322  11.711 -21.953  1.00  0.00           C  
ATOM   1181  CG2 ILE   146      41.399  11.495 -23.568  1.00  0.00           C  
ATOM   1182  CD1 ILE   146      42.686  10.924 -20.801  1.00  0.00           C  
ATOM   1183  N   GLN   147      41.498  15.143 -24.471  1.00  0.00           N  
ATOM   1184  CA  GLN   147      40.618  15.865 -25.383  1.00  0.00           C  
ATOM   1185  C   GLN   147      41.365  16.479 -26.565  1.00  0.00           C  
ATOM   1186  O   GLN   147      40.905  16.302 -27.694  1.00  0.00           O  
ATOM   1187  CB  GLN   147      39.841  16.977 -24.673  1.00  0.00           C  
ATOM   1188  CG  GLN   147      38.625  16.460 -23.902  1.00  0.00           C  
ATOM   1189  CD  GLN   147      37.638  17.576 -23.586  1.00  0.00           C  
ATOM   1190  NE2 GLN   147      36.434  17.213 -23.234  1.00  0.00           N  
ATOM   1191  OE1 GLN   147      37.840  18.751 -23.859  1.00  0.00           O  
ATOM   1192  N   GLU   148      42.483  17.170 -26.318  1.00  0.00           N  
ATOM   1193  CA  GLU   148      43.212  17.939 -27.336  1.00  0.00           C  
ATOM   1194  C   GLU   148      43.646  17.078 -28.521  1.00  0.00           C  
ATOM   1195  O   GLU   148      43.347  17.421 -29.664  1.00  0.00           O  
ATOM   1196  CB  GLU   148      44.454  18.600 -26.715  1.00  0.00           C  
ATOM   1197  CG  GLU   148      44.082  19.838 -25.891  1.00  0.00           C  
ATOM   1198  CD  GLU   148      45.322  20.578 -25.365  1.00  0.00           C  
ATOM   1199  OE1 GLU   148      46.267  19.893 -24.915  1.00  0.00           O  
ATOM   1200  OE2 GLU   148      45.222  21.829 -25.288  1.00  0.00           O1-
ATOM   1201  N   THR   149      44.238  15.909 -28.250  1.00  0.00           N  
ATOM   1202  CA  THR   149      44.818  15.063 -29.302  1.00  0.00           C  
ATOM   1203  C   THR   149      44.019  13.788 -29.585  1.00  0.00           C  
ATOM   1204  O   THR   149      44.295  13.128 -30.587  1.00  0.00           O  
ATOM   1205  CB  THR   149      46.294  14.750 -29.021  1.00  0.00           C  
ATOM   1206  CG2 THR   149      47.153  16.012 -28.971  1.00  0.00           C  
ATOM   1207  OG1 THR   149      46.448  14.099 -27.786  1.00  0.00           O  
ATOM   1208  N   GLY   150      43.061  13.391 -28.738  1.00  0.00           N  
ATOM   1209  CA  GLY   150      42.322  12.126 -28.885  1.00  0.00           C  
ATOM   1210  C   GLY   150      43.125  10.879 -28.488  1.00  0.00           C  
ATOM   1211  O   GLY   150      43.182   9.917 -29.259  1.00  0.00           O  
ATOM   1212  N   LEU   151      43.879  10.966 -27.383  1.00  0.00           N  
ATOM   1213  CA  LEU   151      44.928  10.003 -27.006  1.00  0.00           C  
ATOM   1214  C   LEU   151      44.469   8.533 -27.013  1.00  0.00           C  
ATOM   1215  O   LEU   151      43.475   8.166 -26.385  1.00  0.00           O  
ATOM   1216  CB  LEU   151      45.512  10.364 -25.627  1.00  0.00           C  
ATOM   1217  CG  LEU   151      46.465  11.568 -25.568  1.00  0.00           C  
ATOM   1218  CD1 LEU   151      46.898  11.783 -24.116  1.00  0.00           C  
ATOM   1219  CD2 LEU   151      47.721  11.369 -26.421  1.00  0.00           C  
ATOM   1220  N   TYR   152      45.362   7.659 -27.489  1.00  0.00           N  
ATOM   1221  CA  TYR   152      45.269   6.215 -27.281  1.00  0.00           C  
ATOM   1222  C   TYR   152      45.442   5.836 -25.803  1.00  0.00           C  
ATOM   1223  O   TYR   152      46.567   5.910 -25.296  1.00  0.00           O  
ATOM   1224  CB  TYR   152      46.392   5.488 -28.026  1.00  0.00           C  
ATOM   1225  CG  TYR   152      46.341   5.400 -29.531  1.00  0.00           C  
ATOM   1226  CD1 TYR   152      45.281   4.712 -30.152  1.00  0.00           C  
ATOM   1227  CD2 TYR   152      47.430   5.869 -30.294  1.00  0.00           C  
ATOM   1228  CE1 TYR   152      45.287   4.537 -31.541  1.00  0.00           C  
ATOM   1229  CE2 TYR   152      47.444   5.682 -31.682  1.00  0.00           C  
ATOM   1230  CZ  TYR   152      46.372   5.022 -32.313  1.00  0.00           C  
ATOM   1231  OH  TYR   152      46.420   4.837 -33.658  1.00  0.00           O  
ATOM   1232  N   PHE   153      44.503   5.021 -25.313  1.00  0.00           N  
ATOM   1233  CA  PHE   153      44.678   4.194 -24.115  1.00  0.00           C  
ATOM   1234  C   PHE   153      44.400   2.714 -24.391  1.00  0.00           C  
ATOM   1235  O   PHE   153      43.648   2.345 -25.299  1.00  0.00           O  
ATOM   1236  CB  PHE   153      43.835   4.713 -22.941  1.00  0.00           C  
ATOM   1237  CG  PHE   153      44.236   6.101 -22.520  1.00  0.00           C  
ATOM   1238  CD1 PHE   153      43.702   7.188 -23.222  1.00  0.00           C  
ATOM   1239  CD2 PHE   153      45.200   6.312 -21.513  1.00  0.00           C  
ATOM   1240  CE1 PHE   153      44.173   8.475 -22.969  1.00  0.00           C  
ATOM   1241  CE2 PHE   153      45.654   7.616 -21.245  1.00  0.00           C  
ATOM   1242  CZ  PHE   153      45.158   8.697 -21.990  1.00  0.00           C  
ATOM   1243  N   ASN   154      44.823   1.885 -23.448  1.00  0.00           N  
ATOM   1244  CA  ASN   154      44.336   0.539 -23.196  1.00  0.00           C  
ATOM   1245  C   ASN   154      43.771   0.480 -21.755  1.00  0.00           C  
ATOM   1246  O   ASN   154      43.665   1.513 -21.093  1.00  0.00           O  
ATOM   1247  CB  ASN   154      45.475  -0.434 -23.556  1.00  0.00           C  
ATOM   1248  CG  ASN   154      45.029  -1.880 -23.631  1.00  0.00           C  
ATOM   1249  ND2 ASN   154      44.422  -2.220 -24.736  1.00  0.00           N  
ATOM   1250  OD1 ASN   154      44.785  -2.536 -22.635  1.00  0.00           O  
ATOM   1251  N   HIS   155      43.133  -0.640 -21.401  1.00  0.00           N  
ATOM   1252  CA  HIS   155      42.505  -0.853 -20.085  1.00  0.00           C  
ATOM   1253  C   HIS   155      42.909  -2.233 -19.543  1.00  0.00           C  
ATOM   1254  O   HIS   155      42.095  -3.158 -19.503  1.00  0.00           O  
ATOM   1255  CB  HIS   155      40.976  -0.609 -20.143  1.00  0.00           C  
ATOM   1256  CG  HIS   155      40.201  -1.590 -20.993  1.00  0.00           C  
ATOM   1257  CD2 HIS   155      39.331  -2.530 -20.508  1.00  0.00           C  
ATOM   1258  ND1 HIS   155      40.533  -1.949 -22.283  1.00  0.00           N  
ATOM   1259  CE1 HIS   155      39.934  -3.121 -22.558  1.00  0.00           C  
ATOM   1260  NE2 HIS   155      39.165  -3.478 -21.501  1.00  0.00           N  
ATOM   1261  N   ALA   156      44.211  -2.437 -19.365  1.00  0.00           N  
ATOM   1262  CA  ALA   156      44.762  -3.647 -18.764  1.00  0.00           C  
ATOM   1263  C   ALA   156      44.425  -3.681 -17.259  1.00  0.00           C  
ATOM   1264  O   ALA   156      45.182  -3.216 -16.412  1.00  0.00           O  
ATOM   1265  CB  ALA   156      46.256  -3.708 -19.084  1.00  0.00           C  
ATOM   1266  N   ILE   157      43.157  -3.987 -16.984  1.00  0.00           N  
ATOM   1267  CA  ILE   157      42.529  -3.930 -15.656  1.00  0.00           C  
ATOM   1268  C   ILE   157      42.275  -5.344 -15.112  1.00  0.00           C  
ATOM   1269  O   ILE   157      42.580  -5.589 -13.948  1.00  0.00           O  
ATOM   1270  CB  ILE   157      41.248  -3.062 -15.736  1.00  0.00           C  
ATOM   1271  CG1 ILE   157      41.637  -1.590 -16.028  1.00  0.00           C  
ATOM   1272  CG2 ILE   157      40.421  -3.160 -14.446  1.00  0.00           C  
ATOM   1273  CD1 ILE   157      40.458  -0.621 -16.179  1.00  0.00           C  
ATOM   1274  N   VAL   158      41.965  -6.286 -16.012  1.00  0.00           N  
ATOM   1275  CA  VAL   158      41.749  -7.721 -15.753  1.00  0.00           C  
ATOM   1276  C   VAL   158      43.035  -8.356 -15.225  1.00  0.00           C  
ATOM   1277  O   VAL   158      44.096  -8.277 -15.864  1.00  0.00           O  
ATOM   1278  CB  VAL   158      41.286  -8.412 -17.055  1.00  0.00           C  
ATOM   1279  CG1 VAL   158      41.066  -9.926 -16.981  1.00  0.00           C  
ATOM   1280  CG2 VAL   158      39.973  -7.799 -17.568  1.00  0.00           C  
ATOM   1281  N   ASN   159      42.977  -8.870 -14.000  1.00  0.00           N  
ATOM   1282  CA  ASN   159      44.121  -9.496 -13.349  1.00  0.00           C  
ATOM   1283  C   ASN   159      44.402 -10.897 -13.926  1.00  0.00           C  
ATOM   1284  O   ASN   159      43.494 -11.551 -14.438  1.00  0.00           O  
ATOM   1285  CB  ASN   159      43.860  -9.535 -11.843  1.00  0.00           C  
ATOM   1286  CG  ASN   159      44.070  -8.187 -11.190  1.00  0.00           C  
ATOM   1287  ND2 ASN   159      43.030  -7.464 -10.883  1.00  0.00           N  
ATOM   1288  OD1 ASN   159      45.163  -7.640 -11.163  1.00  0.00           O  
ATOM   1289  N   PRO   160      45.654 -11.389 -13.904  1.00  0.00           N  
ATOM   1290  CA  PRO   160      45.935 -12.755 -14.331  1.00  0.00           C  
ATOM   1291  C   PRO   160      45.243 -13.754 -13.390  1.00  0.00           C  
ATOM   1292  O   PRO   160      45.419 -13.628 -12.178  1.00  0.00           O  
ATOM   1293  CB  PRO   160      47.462 -12.906 -14.300  1.00  0.00           C  
ATOM   1294  CG  PRO   160      47.972 -11.462 -14.288  1.00  0.00           C  
ATOM   1295  CD  PRO   160      46.887 -10.738 -13.498  1.00  0.00           C  
ATOM   1296  N   PRO   161      44.623 -14.833 -13.902  1.00  0.00           N  
ATOM   1297  CA  PRO   161      44.236 -15.960 -13.065  1.00  0.00           C  
ATOM   1298  C   PRO   161      45.485 -16.608 -12.459  1.00  0.00           C  
ATOM   1299  O   PRO   161      46.478 -16.826 -13.160  1.00  0.00           O  
ATOM   1300  CB  PRO   161      43.469 -16.930 -13.972  1.00  0.00           C  
ATOM   1301  CG  PRO   161      43.058 -16.067 -15.165  1.00  0.00           C  
ATOM   1302  CD  PRO   161      44.200 -15.059 -15.271  1.00  0.00           C  
ATOM   1303  N   ILE   162      45.388 -17.021 -11.198  1.00  0.00           N  
ATOM   1304  CA  ILE   162      46.414 -17.829 -10.515  1.00  0.00           C  
ATOM   1305  C   ILE   162      45.743 -19.046  -9.876  1.00  0.00           C  
ATOM   1306  O   ILE   162      46.070 -20.176 -10.224  1.00  0.00           O  
ATOM   1307  CB  ILE   162      47.195 -17.013  -9.458  1.00  0.00           C  
ATOM   1308  CG1 ILE   162      47.619 -15.606  -9.937  1.00  0.00           C  
ATOM   1309  CG2 ILE   162      48.429 -17.844  -9.049  1.00  0.00           C  
ATOM   1310  CD1 ILE   162      48.246 -14.755  -8.827  1.00  0.00           C  
ATOM   1311  N   ASP   163      44.647 -18.768  -9.173  1.00  0.00           N  
ATOM   1312  CA  ASP   163      43.409 -19.549  -9.210  1.00  0.00           C  
ATOM   1313  C   ASP   163      42.284 -18.567  -9.650  1.00  0.00           C  
ATOM   1314  O   ASP   163      42.588 -17.461 -10.123  1.00  0.00           O  
ATOM   1315  CB  ASP   163      43.228 -20.212  -7.829  1.00  0.00           C  
ATOM   1316  CG  ASP   163      42.164 -21.316  -7.815  1.00  0.00           C  
ATOM   1317  OD1 ASP   163      40.980 -20.955  -7.611  1.00  0.00           O  
ATOM   1318  OD2 ASP   163      42.446 -22.375  -8.408  1.00  0.00           O1-
ATOM   1319  N   ARG   164      41.006 -18.972  -9.590  1.00  0.00           N  
ATOM   1320  CA  ARG   164      39.850 -18.038  -9.610  1.00  0.00           C  
ATOM   1321  C   ARG   164      38.903 -18.241  -8.418  1.00  0.00           C  
ATOM   1322  O   ARG   164      38.267 -17.292  -7.972  1.00  0.00           O  
ATOM   1323  CB  ARG   164      39.085 -18.138 -10.947  1.00  0.00           C  
ATOM   1324  CG  ARG   164      38.105 -16.958 -11.099  1.00  0.00           C  
ATOM   1325  CD  ARG   164      37.147 -17.091 -12.283  1.00  0.00           C  
ATOM   1326  NE  ARG   164      36.207 -15.955 -12.299  1.00  0.00           N  
ATOM   1327  CZ  ARG   164      35.031 -15.895 -12.887  1.00  0.00           C  
ATOM   1328  NH1 ARG   164      34.567 -16.866 -13.621  1.00  0.00           N1+
ATOM   1329  NH2 ARG   164      34.251 -14.880 -12.724  1.00  0.00           N  
ATOM   1330  N   HIS   165      38.683 -19.491  -7.993  1.00  0.00           N  
ATOM   1331  CA  HIS   165      37.838 -19.803  -6.831  1.00  0.00           C  
ATOM   1332  C   HIS   165      38.521 -19.407  -5.518  1.00  0.00           C  
ATOM   1333  O   HIS   165      37.849 -18.995  -4.574  1.00  0.00           O  
ATOM   1334  CB  HIS   165      37.515 -21.307  -6.817  1.00  0.00           C  
ATOM   1335  CG  HIS   165      36.651 -21.666  -5.634  1.00  0.00           C  
ATOM   1336  CD2 HIS   165      37.084 -22.258  -4.478  1.00  0.00           C  
ATOM   1337  ND1 HIS   165      35.359 -21.222  -5.424  1.00  0.00           N  
ATOM   1338  CE1 HIS   165      35.005 -21.548  -4.164  1.00  0.00           C  
ATOM   1339  NE2 HIS   165      36.037 -22.191  -3.575  1.00  0.00           N  
ATOM   1340  N   LEU   166      39.807 -19.723  -5.412  1.00  0.00           N  
ATOM   1341  CA  LEU   166      40.726 -19.200  -4.412  1.00  0.00           C  
ATOM   1342  C   LEU   166      41.302 -17.875  -4.959  1.00  0.00           C  
ATOM   1343  O   LEU   166      41.416 -17.742  -6.178  1.00  0.00           O  
ATOM   1344  CB  LEU   166      41.830 -20.249  -4.144  1.00  0.00           C  
ATOM   1345  CG  LEU   166      41.329 -21.679  -3.844  1.00  0.00           C  
ATOM   1346  CD1 LEU   166      42.494 -22.659  -3.782  1.00  0.00           C  
ATOM   1347  CD2 LEU   166      40.557 -21.750  -2.524  1.00  0.00           C  
ATOM   1348  N   PRO   167      41.753 -16.929  -4.114  1.00  0.00           N  
ATOM   1349  CA  PRO   167      42.413 -15.716  -4.604  1.00  0.00           C  
ATOM   1350  C   PRO   167      43.762 -16.029  -5.262  1.00  0.00           C  
ATOM   1351  O   PRO   167      44.144 -15.406  -6.251  1.00  0.00           O  
ATOM   1352  CB  PRO   167      42.591 -14.814  -3.376  1.00  0.00           C  
ATOM   1353  CG  PRO   167      41.546 -15.334  -2.390  1.00  0.00           C  
ATOM   1354  CD  PRO   167      41.510 -16.832  -2.686  1.00  0.00           C  
ATOM   1355  N   THR   168      44.540 -16.899  -4.610  1.00  0.00           N  
ATOM   1356  CA  THR   168      45.796 -17.497  -5.077  1.00  0.00           C  
ATOM   1357  C   THR   168      46.355 -18.410  -3.973  1.00  0.00           C  
ATOM   1358  O   THR   168      46.287 -18.045  -2.800  1.00  0.00           O  
ATOM   1359  CB  THR   168      46.839 -16.422  -5.448  1.00  0.00           C  
ATOM   1360  CG2 THR   168      47.203 -15.428  -4.344  1.00  0.00           C  
ATOM   1361  OG1 THR   168      48.006 -17.052  -5.920  1.00  0.00           O  
ATOM   1362  N   ASP   169      47.017 -19.508  -4.353  1.00  0.00           N  
ATOM   1363  CA  ASP   169      47.872 -20.324  -3.464  1.00  0.00           C  
ATOM   1364  C   ASP   169      49.361 -19.911  -3.528  1.00  0.00           C  
ATOM   1365  O   ASP   169      50.229 -20.532  -2.915  1.00  0.00           O  
ATOM   1366  CB  ASP   169      47.730 -21.808  -3.839  1.00  0.00           C  
ATOM   1367  CG  ASP   169      46.392 -22.442  -3.453  1.00  0.00           C  
ATOM   1368  OD1 ASP   169      45.719 -21.909  -2.536  1.00  0.00           O  
ATOM   1369  OD2 ASP   169      46.081 -23.486  -4.053  1.00  0.00           O1-
ATOM   1370  N   LYS   170      49.693 -18.951  -4.399  1.00  0.00           N  
ATOM   1371  CA  LYS   170      51.055 -18.473  -4.676  1.00  0.00           C  
ATOM   1372  C   LYS   170      51.209 -17.029  -4.182  1.00  0.00           C  
ATOM   1373  O   LYS   170      50.311 -16.453  -3.570  1.00  0.00           O  
ATOM   1374  CB  LYS   170      51.357 -18.629  -6.182  1.00  0.00           C  
ATOM   1375  CG  LYS   170      51.237 -20.079  -6.689  1.00  0.00           C  
ATOM   1376  CD  LYS   170      51.562 -20.164  -8.187  1.00  0.00           C  
ATOM   1377  CE  LYS   170      51.352 -21.594  -8.700  1.00  0.00           C  
ATOM   1378  NZ  LYS   170      51.561 -21.680 -10.167  1.00  0.00           N1+
ATOM   1379  N   VAL   171      52.358 -16.413  -4.455  1.00  0.00           N  
ATOM   1380  CA  VAL   171      52.544 -14.980  -4.198  1.00  0.00           C  
ATOM   1381  C   VAL   171      51.570 -14.117  -5.004  1.00  0.00           C  
ATOM   1382  O   VAL   171      51.266 -14.390  -6.165  1.00  0.00           O  
ATOM   1383  CB  VAL   171      53.986 -14.510  -4.434  1.00  0.00           C  
ATOM   1384  CG1 VAL   171      54.929 -15.142  -3.408  1.00  0.00           C  
ATOM   1385  CG2 VAL   171      54.492 -14.803  -5.854  1.00  0.00           C  
ATOM   1386  N   LYS   172      51.228 -12.964  -4.425  1.00  0.00           N  
ATOM   1387  CA  LYS   172      50.396 -11.921  -5.043  1.00  0.00           C  
ATOM   1388  C   LYS   172      51.157 -11.057  -6.062  1.00  0.00           C  
ATOM   1389  O   LYS   172      50.545 -10.197  -6.682  1.00  0.00           O  
ATOM   1390  CB  LYS   172      49.773 -11.052  -3.939  1.00  0.00           C  
ATOM   1391  CG  LYS   172      48.940 -11.857  -2.927  1.00  0.00           C  
ATOM   1392  CD  LYS   172      48.326 -10.924  -1.877  1.00  0.00           C  
ATOM   1393  CE  LYS   172      47.528 -11.742  -0.856  1.00  0.00           C  
ATOM   1394  NZ  LYS   172      46.738 -10.866   0.045  1.00  0.00           N1+
ATOM   1395  N   ASP   173      52.453 -11.303  -6.267  1.00  0.00           N  
ATOM   1396  CA  ASP   173      53.363 -10.496  -7.102  1.00  0.00           C  
ATOM   1397  C   ASP   173      52.995 -10.470  -8.590  1.00  0.00           C  
ATOM   1398  O   ASP   173      53.417  -9.592  -9.333  1.00  0.00           O  
ATOM   1399  CB  ASP   173      54.785 -11.051  -6.955  1.00  0.00           C  
ATOM   1400  CG  ASP   173      55.303 -10.974  -5.520  1.00  0.00           C  
ATOM   1401  OD1 ASP   173      54.842 -10.045  -4.805  1.00  0.00           O  
ATOM   1402  OD2 ASP   173      55.890 -11.965  -5.066  1.00  0.00           O1-
ATOM   1403  N   VAL   174      52.179 -11.430  -9.018  1.00  0.00           N  
ATOM   1404  CA  VAL   174      51.602 -11.513 -10.366  1.00  0.00           C  
ATOM   1405  C   VAL   174      50.563 -10.410 -10.612  1.00  0.00           C  
ATOM   1406  O   VAL   174      50.388  -9.986 -11.753  1.00  0.00           O  
ATOM   1407  CB  VAL   174      50.977 -12.908 -10.530  1.00  0.00           C  
ATOM   1408  CG1 VAL   174      50.203 -13.087 -11.836  1.00  0.00           C  
ATOM   1409  CG2 VAL   174      52.041 -14.012 -10.457  1.00  0.00           C  
ATOM   1410  N   TYR   175      49.912  -9.896  -9.568  1.00  0.00           N  
ATOM   1411  CA  TYR   175      49.058  -8.713  -9.657  1.00  0.00           C  
ATOM   1412  C   TYR   175      49.920  -7.453  -9.591  1.00  0.00           C  
ATOM   1413  O   TYR   175      50.806  -7.366  -8.743  1.00  0.00           O  
ATOM   1414  CB  TYR   175      48.029  -8.726  -8.518  1.00  0.00           C  
ATOM   1415  CG  TYR   175      47.254 -10.025  -8.382  1.00  0.00           C  
ATOM   1416  CD1 TYR   175      46.494 -10.484  -9.468  1.00  0.00           C  
ATOM   1417  CD2 TYR   175      47.306 -10.780  -7.193  1.00  0.00           C  
ATOM   1418  CE1 TYR   175      45.781 -11.691  -9.371  1.00  0.00           C  
ATOM   1419  CE2 TYR   175      46.574 -11.982  -7.081  1.00  0.00           C  
ATOM   1420  CZ  TYR   175      45.813 -12.440  -8.181  1.00  0.00           C  
ATOM   1421  OH  TYR   175      45.120 -13.606  -8.147  1.00  0.00           O  
ATOM   1422  N   ILE   176      49.599  -6.432 -10.394  1.00  0.00           N  
ATOM   1423  CA  ILE   176      50.348  -5.167 -10.350  1.00  0.00           C  
ATOM   1424  C   ILE   176      50.195  -4.516  -8.974  1.00  0.00           C  
ATOM   1425  O   ILE   176      49.101  -4.092  -8.597  1.00  0.00           O  
ATOM   1426  CB  ILE   176      49.996  -4.200 -11.498  1.00  0.00           C  
ATOM   1427  CG1 ILE   176      50.344  -4.861 -12.851  1.00  0.00           C  
ATOM   1428  CG2 ILE   176      50.782  -2.883 -11.329  1.00  0.00           C  
ATOM   1429  CD1 ILE   176      50.004  -4.011 -14.078  1.00  0.00           C  
ATOM   1430  N   LYS   177      51.331  -4.346  -8.304  1.00  0.00           N  
ATOM   1431  CA  LYS   177      51.479  -3.718  -6.991  1.00  0.00           C  
ATOM   1432  C   LYS   177      52.710  -2.810  -6.982  1.00  0.00           C  
ATOM   1433  O   LYS   177      53.499  -2.809  -7.928  1.00  0.00           O  
ATOM   1434  CB  LYS   177      51.536  -4.822  -5.918  1.00  0.00           C  
ATOM   1435  CG  LYS   177      52.800  -5.704  -5.989  1.00  0.00           C  
ATOM   1436  CD  LYS   177      52.850  -6.733  -4.847  1.00  0.00           C  
ATOM   1437  CE  LYS   177      54.266  -6.958  -4.286  1.00  0.00           C  
ATOM   1438  NZ  LYS   177      55.242  -7.440  -5.293  1.00  0.00           N1+
ATOM   1439  N   LEU   178      52.907  -2.080  -5.888  1.00  0.00           N  
ATOM   1440  CA  LEU   178      54.176  -1.408  -5.610  1.00  0.00           C  
ATOM   1441  C   LEU   178      55.300  -2.453  -5.538  1.00  0.00           C  
ATOM   1442  O   LEU   178      55.170  -3.438  -4.812  1.00  0.00           O  
ATOM   1443  CB  LEU   178      54.144  -0.667  -4.258  1.00  0.00           C  
ATOM   1444  CG  LEU   178      53.157   0.494  -4.054  1.00  0.00           C  
ATOM   1445  CD1 LEU   178      51.694   0.086  -4.219  1.00  0.00           C  
ATOM   1446  CD2 LEU   178      53.341   0.985  -2.620  1.00  0.00           C  
ATOM   1447  N   GLU   179      56.472  -2.074  -6.035  1.00  0.00           N  
ATOM   1448  CA  GLU   179      57.740  -2.537  -5.471  1.00  0.00           C  
ATOM   1449  C   GLU   179      58.204  -1.568  -4.374  1.00  0.00           C  
ATOM   1450  O   GLU   179      58.443  -1.966  -3.236  1.00  0.00           O  
ATOM   1451  CB  GLU   179      58.796  -2.656  -6.582  1.00  0.00           C  
ATOM   1452  CG  GLU   179      59.986  -3.502  -6.105  1.00  0.00           C  
ATOM   1453  CD  GLU   179      59.700  -5.017  -6.066  1.00  0.00           C  
ATOM   1454  OE1 GLU   179      58.556  -5.439  -6.384  1.00  0.00           O  
ATOM   1455  OE2 GLU   179      60.617  -5.742  -5.630  1.00  0.00           O1-
ATOM   1456  N   LYS   180      58.240  -0.264  -4.691  1.00  0.00           N  
ATOM   1457  CA  LYS   180      58.497   0.822  -3.734  1.00  0.00           C  
ATOM   1458  C   LYS   180      58.033   2.183  -4.258  1.00  0.00           C  
ATOM   1459  O   LYS   180      57.964   2.414  -5.463  1.00  0.00           O  
ATOM   1460  CB  LYS   180      59.984   0.857  -3.329  1.00  0.00           C  
ATOM   1461  CG  LYS   180      60.964   1.076  -4.493  1.00  0.00           C  
ATOM   1462  CD  LYS   180      62.404   1.037  -3.963  1.00  0.00           C  
ATOM   1463  CE  LYS   180      63.441   1.229  -5.075  1.00  0.00           C  
ATOM   1464  NZ  LYS   180      63.514   0.049  -5.979  1.00  0.00           N1+
ATOM   1465  N   GLU   181      57.829   3.111  -3.333  1.00  0.00           N  
ATOM   1466  CA  GLU   181      57.584   4.533  -3.597  1.00  0.00           C  
ATOM   1467  C   GLU   181      58.918   5.306  -3.717  1.00  0.00           C  
ATOM   1468  O   GLU   181      59.936   4.873  -3.166  1.00  0.00           O  
ATOM   1469  CB  GLU   181      56.681   5.040  -2.462  1.00  0.00           C  
ATOM   1470  CG  GLU   181      56.020   6.393  -2.720  1.00  0.00           C  
ATOM   1471  CD  GLU   181      55.166   6.817  -1.515  1.00  0.00           C  
ATOM   1472  OE1 GLU   181      54.324   5.986  -1.075  1.00  0.00           O  
ATOM   1473  OE2 GLU   181      55.263   7.980  -1.092  1.00  0.00           O1-
ATOM   1474  N   THR   182      58.953   6.386  -4.504  1.00  0.00           N  
ATOM   1475  CA  THR   182      60.113   7.283  -4.676  1.00  0.00           C  
ATOM   1476  C   THR   182      59.663   8.752  -4.753  1.00  0.00           C  
ATOM   1477  O   THR   182      58.498   9.043  -5.034  1.00  0.00           O  
ATOM   1478  CB  THR   182      60.957   6.936  -5.923  1.00  0.00           C  
ATOM   1479  CG2 THR   182      61.306   5.454  -6.079  1.00  0.00           C  
ATOM   1480  OG1 THR   182      60.340   7.337  -7.132  1.00  0.00           O  
ATOM   1481  N   ASP   183      60.611   9.695  -4.690  1.00  0.00           N  
ATOM   1482  CA  ASP   183      60.315  11.128  -4.877  1.00  0.00           C  
ATOM   1483  C   ASP   183      59.691  11.431  -6.253  1.00  0.00           C  
ATOM   1484  O   ASP   183      58.809  12.277  -6.381  1.00  0.00           O  
ATOM   1485  CB  ASP   183      61.611  11.947  -4.762  1.00  0.00           C  
ATOM   1486  CG  ASP   183      62.257  11.923  -3.376  1.00  0.00           C  
ATOM   1487  OD1 ASP   183      61.507  11.877  -2.377  1.00  0.00           O  
ATOM   1488  OD2 ASP   183      63.500  11.808  -3.348  1.00  0.00           O1-
ATOM   1489  N   ALA   184      60.135  10.724  -7.299  1.00  0.00           N  
ATOM   1490  CA  ALA   184      59.675  10.935  -8.671  1.00  0.00           C  
ATOM   1491  C   ALA   184      58.341  10.236  -8.992  1.00  0.00           C  
ATOM   1492  O   ALA   184      57.636  10.651  -9.918  1.00  0.00           O  
ATOM   1493  CB  ALA   184      60.787  10.471  -9.620  1.00  0.00           C  
ATOM   1494  N   GLY   185      58.013   9.141  -8.301  1.00  0.00           N  
ATOM   1495  CA  GLY   185      56.847   8.330  -8.633  1.00  0.00           C  
ATOM   1496  C   GLY   185      56.681   7.080  -7.776  1.00  0.00           C  
ATOM   1497  O   GLY   185      57.216   6.957  -6.679  1.00  0.00           O  
ATOM   1498  N   ILE   186      56.010   6.084  -8.342  1.00  0.00           N  
ATOM   1499  CA  ILE   186      55.857   4.758  -7.743  1.00  0.00           C  
ATOM   1500  C   ILE   186      56.466   3.745  -8.709  1.00  0.00           C  
ATOM   1501  O   ILE   186      56.111   3.720  -9.887  1.00  0.00           O  
ATOM   1502  CB  ILE   186      54.374   4.462  -7.434  1.00  0.00           C  
ATOM   1503  CG1 ILE   186      53.724   5.561  -6.553  1.00  0.00           C  
ATOM   1504  CG2 ILE   186      54.268   3.097  -6.729  1.00  0.00           C  
ATOM   1505  CD1 ILE   186      52.194   5.481  -6.528  1.00  0.00           C  
ATOM   1506  N   ILE   187      57.391   2.917  -8.226  1.00  0.00           N  
ATOM   1507  CA  ILE   187      57.909   1.780  -8.988  1.00  0.00           C  
ATOM   1508  C   ILE   187      56.951   0.610  -8.779  1.00  0.00           C  
ATOM   1509  O   ILE   187      56.696   0.226  -7.636  1.00  0.00           O  
ATOM   1510  CB  ILE   187      59.364   1.443  -8.596  1.00  0.00           C  
ATOM   1511  CG1 ILE   187      60.277   2.670  -8.831  1.00  0.00           C  
ATOM   1512  CG2 ILE   187      59.847   0.254  -9.442  1.00  0.00           C  
ATOM   1513  CD1 ILE   187      61.732   2.483  -8.386  1.00  0.00           C  
ATOM   1514  N   VAL   188      56.413   0.063  -9.870  1.00  0.00           N  
ATOM   1515  CA  VAL   188      55.432  -1.032  -9.847  1.00  0.00           C  
ATOM   1516  C   VAL   188      55.937  -2.263 -10.591  1.00  0.00           C  
ATOM   1517  O   VAL   188      56.546  -2.145 -11.657  1.00  0.00           O  
ATOM   1518  CB  VAL   188      54.049  -0.601 -10.380  1.00  0.00           C  
ATOM   1519  CG1 VAL   188      53.452   0.537  -9.545  1.00  0.00           C  
ATOM   1520  CG2 VAL   188      54.063  -0.167 -11.851  1.00  0.00           C  
ATOM   1521  N   SER   189      55.502  -3.432 -10.126  1.00  0.00           N  
ATOM   1522  CA  SER   189      55.745  -4.720 -10.782  1.00  0.00           C  
ATOM   1523  C   SER   189      54.493  -5.596 -10.749  1.00  0.00           C  
ATOM   1524  O   SER   189      53.684  -5.498  -9.823  1.00  0.00           O  
ATOM   1525  CB  SER   189      56.916  -5.465 -10.131  1.00  0.00           C  
ATOM   1526  OG  SER   189      58.100  -4.693 -10.198  1.00  0.00           O  
ATOM   1527  N   GLY   190      54.322  -6.431 -11.773  1.00  0.00           N  
ATOM   1528  CA  GLY   190      53.237  -7.407 -11.899  1.00  0.00           C  
ATOM   1529  C   GLY   190      52.780  -7.589 -13.347  1.00  0.00           C  
ATOM   1530  O   GLY   190      53.429  -7.140 -14.290  1.00  0.00           O  
ATOM   1531  N   ALA   191      51.616  -8.200 -13.545  1.00  0.00           N  
ATOM   1532  CA  ALA   191      51.038  -8.425 -14.863  1.00  0.00           C  
ATOM   1533  C   ALA   191      49.518  -8.191 -14.888  1.00  0.00           C  
ATOM   1534  O   ALA   191      48.840  -8.109 -13.862  1.00  0.00           O  
ATOM   1535  CB  ALA   191      51.428  -9.837 -15.327  1.00  0.00           C  
ATOM   1536  N   LYS   192      48.983  -8.082 -16.105  1.00  0.00           N  
ATOM   1537  CA  LYS   192      47.553  -8.026 -16.435  1.00  0.00           C  
ATOM   1538  C   LYS   192      47.313  -8.858 -17.687  1.00  0.00           C  
ATOM   1539  O   LYS   192      48.162  -8.912 -18.576  1.00  0.00           O  
ATOM   1540  CB  LYS   192      47.112  -6.575 -16.673  1.00  0.00           C  
ATOM   1541  CG  LYS   192      47.161  -5.677 -15.431  1.00  0.00           C  
ATOM   1542  CD  LYS   192      46.040  -5.979 -14.433  1.00  0.00           C  
ATOM   1543  CE  LYS   192      45.981  -4.888 -13.363  1.00  0.00           C  
ATOM   1544  NZ  LYS   192      44.890  -5.153 -12.399  1.00  0.00           N1+
ATOM   1545  N   VAL   193      46.123  -9.417 -17.834  1.00  0.00           N  
ATOM   1546  CA  VAL   193      45.755 -10.223 -19.010  1.00  0.00           C  
ATOM   1547  C   VAL   193      44.640  -9.551 -19.800  1.00  0.00           C  
ATOM   1548  O   VAL   193      44.040  -8.579 -19.350  1.00  0.00           O  
ATOM   1549  CB  VAL   193      45.399 -11.667 -18.616  1.00  0.00           C  
ATOM   1550  CG1 VAL   193      46.605 -12.394 -18.011  1.00  0.00           C  
ATOM   1551  CG2 VAL   193      44.243 -11.712 -17.625  1.00  0.00           C  
ATOM   1552  N   VAL   194      44.383 -10.042 -21.017  1.00  0.00           N  
ATOM   1553  CA  VAL   194      43.278  -9.561 -21.864  1.00  0.00           C  
ATOM   1554  C   VAL   194      43.353  -8.033 -22.047  1.00  0.00           C  
ATOM   1555  O   VAL   194      42.336  -7.335 -22.124  1.00  0.00           O  
ATOM   1556  CB  VAL   194      41.905 -10.074 -21.354  1.00  0.00           C  
ATOM   1557  CG1 VAL   194      40.811  -9.986 -22.425  1.00  0.00           C  
ATOM   1558  CG2 VAL   194      41.943 -11.556 -20.952  1.00  0.00           C  
ATOM   1559  N   ALA   195      44.574  -7.516 -22.249  1.00  0.00           N  
ATOM   1560  CA  ALA   195      44.887  -6.127 -22.597  1.00  0.00           C  
ATOM   1561  C   ALA   195      44.484  -5.820 -24.055  1.00  0.00           C  
ATOM   1562  O   ALA   195      45.280  -5.367 -24.875  1.00  0.00           O  
ATOM   1563  CB  ALA   195      46.370  -5.858 -22.300  1.00  0.00           C  
ATOM   1564  N   THR   196      43.246  -6.171 -24.398  1.00  0.00           N  
ATOM   1565  CA  THR   196      42.706  -6.284 -25.750  1.00  0.00           C  
ATOM   1566  C   THR   196      42.945  -4.989 -26.528  1.00  0.00           C  
ATOM   1567  O   THR   196      42.511  -3.919 -26.079  1.00  0.00           O  
ATOM   1568  CB  THR   196      41.196  -6.536 -25.698  1.00  0.00           C  
ATOM   1569  CG2 THR   196      40.654  -6.905 -27.072  1.00  0.00           C  
ATOM   1570  OG1 THR   196      40.740  -7.498 -24.767  1.00  0.00           O  
ATOM   1571  N   ASN   197      43.588  -5.089 -27.695  1.00  0.00           N  
ATOM   1572  CA  ASN   197      44.027  -3.957 -28.525  1.00  0.00           C  
ATOM   1573  C   ASN   197      44.985  -2.973 -27.813  1.00  0.00           C  
ATOM   1574  O   ASN   197      44.612  -1.839 -27.490  1.00  0.00           O  
ATOM   1575  CB  ASN   197      42.809  -3.252 -29.151  1.00  0.00           C  
ATOM   1576  CG  ASN   197      43.209  -2.353 -30.307  1.00  0.00           C  
ATOM   1577  ND2 ASN   197      42.490  -1.282 -30.535  1.00  0.00           N  
ATOM   1578  OD1 ASN   197      44.213  -2.564 -30.965  1.00  0.00           O  
ATOM   1579  N   SER   198      46.166  -3.465 -27.426  1.00  0.00           N  
ATOM   1580  CA  SER   198      47.230  -2.722 -26.711  1.00  0.00           C  
ATOM   1581  C   SER   198      48.491  -2.453 -27.539  1.00  0.00           C  
ATOM   1582  O   SER   198      49.178  -1.470 -27.279  1.00  0.00           O  
ATOM   1583  CB  SER   198      47.650  -3.491 -25.459  1.00  0.00           C  
ATOM   1584  OG  SER   198      47.765  -4.862 -25.784  1.00  0.00           O  
ATOM   1585  N   ALA   199      48.762  -3.237 -28.589  1.00  0.00           N  
ATOM   1586  CA  ALA   199      49.951  -3.033 -29.424  1.00  0.00           C  
ATOM   1587  C   ALA   199      49.928  -1.671 -30.151  1.00  0.00           C  
ATOM   1588  O   ALA   199      50.927  -0.961 -30.185  1.00  0.00           O  
ATOM   1589  CB  ALA   199      50.053  -4.206 -30.408  1.00  0.00           C  
ATOM   1590  N   LEU   200      48.731  -1.221 -30.543  1.00  0.00           N  
ATOM   1591  CA  LEU   200      48.476   0.058 -31.209  1.00  0.00           C  
ATOM   1592  C   LEU   200      48.088   1.187 -30.226  1.00  0.00           C  
ATOM   1593  O   LEU   200      47.194   1.975 -30.531  1.00  0.00           O  
ATOM   1594  CB  LEU   200      47.410  -0.150 -32.309  1.00  0.00           C  
ATOM   1595  CG  LEU   200      47.740  -1.192 -33.395  1.00  0.00           C  
ATOM   1596  CD1 LEU   200      46.510  -1.398 -34.277  1.00  0.00           C  
ATOM   1597  CD2 LEU   200      48.900  -0.752 -34.288  1.00  0.00           C  
ATOM   1598  N   THR   201      48.623   1.212 -28.995  1.00  0.00           N  
ATOM   1599  CA  THR   201      48.285   2.264 -28.007  1.00  0.00           C  
ATOM   1600  C   THR   201      49.506   3.008 -27.449  1.00  0.00           C  
ATOM   1601  O   THR   201      50.587   2.443 -27.313  1.00  0.00           O  
ATOM   1602  CB  THR   201      47.329   1.771 -26.896  1.00  0.00           C  
ATOM   1603  CG2 THR   201      46.035   1.185 -27.465  1.00  0.00           C  
ATOM   1604  OG1 THR   201      47.848   0.768 -26.060  1.00  0.00           O  
ATOM   1605  N   HIS   202      49.358   4.302 -27.120  1.00  0.00           N  
ATOM   1606  CA  HIS   202      50.409   5.108 -26.459  1.00  0.00           C  
ATOM   1607  C   HIS   202      50.424   4.897 -24.950  1.00  0.00           C  
ATOM   1608  O   HIS   202      51.487   4.886 -24.343  1.00  0.00           O  
ATOM   1609  CB  HIS   202      50.263   6.609 -26.789  1.00  0.00           C  
ATOM   1610  CG  HIS   202      51.499   7.431 -26.448  1.00  0.00           C  
ATOM   1611  CD2 HIS   202      52.248   8.149 -27.344  1.00  0.00           C  
ATOM   1612  ND1 HIS   202      52.186   7.452 -25.238  1.00  0.00           N  
ATOM   1613  CE1 HIS   202      53.334   8.137 -25.410  1.00  0.00           C  
ATOM   1614  NE2 HIS   202      53.385   8.587 -26.682  1.00  0.00           N  
ATOM   1615  N   TYR   203      49.251   4.792 -24.342  1.00  0.00           N  
ATOM   1616  CA  TYR   203      49.111   4.611 -22.907  1.00  0.00           C  
ATOM   1617  C   TYR   203      48.258   3.380 -22.610  1.00  0.00           C  
ATOM   1618  O   TYR   203      47.514   2.881 -23.455  1.00  0.00           O  
ATOM   1619  CB  TYR   203      48.522   5.889 -22.298  1.00  0.00           C  
ATOM   1620  CG  TYR   203      49.361   7.142 -22.498  1.00  0.00           C  
ATOM   1621  CD1 TYR   203      50.512   7.344 -21.712  1.00  0.00           C  
ATOM   1622  CD2 TYR   203      48.971   8.115 -23.440  1.00  0.00           C  
ATOM   1623  CE1 TYR   203      51.279   8.509 -21.869  1.00  0.00           C  
ATOM   1624  CE2 TYR   203      49.728   9.292 -23.588  1.00  0.00           C  
ATOM   1625  CZ  TYR   203      50.885   9.489 -22.800  1.00  0.00           C  
ATOM   1626  OH  TYR   203      51.624  10.621 -22.916  1.00  0.00           O  
ATOM   1627  N   ASN   204      48.271   2.985 -21.353  1.00  0.00           N  
ATOM   1628  CA  ASN   204      47.385   2.048 -20.701  1.00  0.00           C  
ATOM   1629  C   ASN   204      46.808   2.751 -19.464  1.00  0.00           C  
ATOM   1630  O   ASN   204      47.432   3.665 -18.924  1.00  0.00           O  
ATOM   1631  CB  ASN   204      48.196   0.783 -20.365  1.00  0.00           C  
ATOM   1632  CG  ASN   204      47.378  -0.487 -20.458  1.00  0.00           C  
ATOM   1633  ND2 ASN   204      47.918  -1.490 -21.110  1.00  0.00           N  
ATOM   1634  OD1 ASN   204      46.176  -0.498 -20.235  1.00  0.00           O  
ATOM   1635  N   MET   205      45.627   2.345 -19.014  1.00  0.00           N  
ATOM   1636  CA  MET   205      45.145   2.694 -17.679  1.00  0.00           C  
ATOM   1637  C   MET   205      45.078   1.415 -16.860  1.00  0.00           C  
ATOM   1638  O   MET   205      44.422   0.448 -17.263  1.00  0.00           O  
ATOM   1639  CB  MET   205      43.791   3.406 -17.717  1.00  0.00           C  
ATOM   1640  CG  MET   205      43.837   4.738 -18.471  1.00  0.00           C  
ATOM   1641  SD  MET   205      42.259   5.621 -18.367  1.00  0.00           S  
ATOM   1642  CE  MET   205      42.598   7.103 -19.350  1.00  0.00           C  
ATOM   1643  N   ILE   206      45.844   1.401 -15.775  1.00  0.00           N  
ATOM   1644  CA  ILE   206      45.947   0.285 -14.847  1.00  0.00           C  
ATOM   1645  C   ILE   206      45.060   0.597 -13.647  1.00  0.00           C  
ATOM   1646  O   ILE   206      45.101   1.697 -13.100  1.00  0.00           O  
ATOM   1647  CB  ILE   206      47.415   0.046 -14.436  1.00  0.00           C  
ATOM   1648  CG1 ILE   206      48.384  -0.045 -15.641  1.00  0.00           C  
ATOM   1649  CG2 ILE   206      47.518  -1.218 -13.566  1.00  0.00           C  
ATOM   1650  CD1 ILE   206      48.047  -1.112 -16.691  1.00  0.00           C  
ATOM   1651  N   GLY   207      44.228  -0.368 -13.281  1.00  0.00           N  
ATOM   1652  CA  GLY   207      43.359  -0.359 -12.109  1.00  0.00           C  
ATOM   1653  C   GLY   207      42.970  -1.797 -11.767  1.00  0.00           C  
ATOM   1654  O   GLY   207      43.533  -2.739 -12.331  1.00  0.00           O  
ATOM   1655  N   PHE   208      41.973  -1.976 -10.906  1.00  0.00           N  
ATOM   1656  CA  PHE   208      41.429  -3.290 -10.542  1.00  0.00           C  
ATOM   1657  C   PHE   208      39.958  -3.444 -10.963  1.00  0.00           C  
ATOM   1658  O   PHE   208      39.380  -2.506 -11.519  1.00  0.00           O  
ATOM   1659  CB  PHE   208      41.682  -3.526  -9.050  1.00  0.00           C  
ATOM   1660  CG  PHE   208      43.125  -3.899  -8.749  1.00  0.00           C  
ATOM   1661  CD1 PHE   208      44.126  -2.911  -8.655  1.00  0.00           C  
ATOM   1662  CD2 PHE   208      43.472  -5.255  -8.607  1.00  0.00           C  
ATOM   1663  CE1 PHE   208      45.465  -3.282  -8.433  1.00  0.00           C  
ATOM   1664  CE2 PHE   208      44.811  -5.627  -8.394  1.00  0.00           C  
ATOM   1665  CZ  PHE   208      45.805  -4.639  -8.301  1.00  0.00           C  
ATOM   1666  N   GLY   209      39.466  -4.685 -10.940  1.00  0.00           N  
ATOM   1667  CA  GLY   209      38.229  -5.105 -11.587  1.00  0.00           C  
ATOM   1668  C   GLY   209      36.964  -4.352 -11.155  1.00  0.00           C  
ATOM   1669  O   GLY   209      36.872  -3.727 -10.100  1.00  0.00           O  
ATOM   1670  N   THR   210      35.968  -4.374 -12.047  1.00  0.00           N  
ATOM   1671  CA  THR   210      34.639  -3.779 -11.809  1.00  0.00           C  
ATOM   1672  C   THR   210      33.760  -4.643 -10.901  1.00  0.00           C  
ATOM   1673  O   THR   210      32.718  -4.202 -10.425  1.00  0.00           O  
ATOM   1674  CB  THR   210      33.937  -3.531 -13.154  1.00 20.00           C  
ATOM   1675  CG2 THR   210      33.474  -4.819 -13.844  1.00 20.00           C  
ATOM   1676  OG1 THR   210      32.812  -2.692 -12.997  1.00 20.00           O  
ATOM   1677  N   LEU   211      34.054  -5.934 -10.843  1.00  0.00           N  
ATOM   1678  CA  LEU   211      33.397  -6.884  -9.968  1.00  0.00           C  
ATOM   1679  C   LEU   211      33.884  -6.674  -8.528  1.00  0.00           C  
ATOM   1680  O   LEU   211      33.127  -6.140  -7.716  1.00  0.00           O  
ATOM   1681  CB  LEU   211      33.509  -8.307 -10.571  1.00 20.00           C  
ATOM   1682  CG  LEU   211      34.875  -8.987 -10.858  1.00 20.00           C  
ATOM   1683  CD1 LEU   211      35.877  -8.091 -11.586  1.00 20.00           C  
ATOM   1684  CD2 LEU   211      35.514  -9.624  -9.627  1.00 20.00           C  
ATOM   1685  N   GLU   212      35.184  -6.845  -8.287  1.00  0.00           N  
ATOM   1686  CA  GLU   212      35.835  -6.762  -6.977  1.00  0.00           C  
ATOM   1687  C   GLU   212      37.307  -6.297  -7.163  1.00  0.00           C  
ATOM   1688  O   GLU   212      37.879  -6.409  -8.247  1.00  0.00           O  
ATOM   1689  CB  GLU   212      35.693  -8.125  -6.226  1.00 20.00           C  
ATOM   1690  CG  GLU   212      34.191  -8.507  -6.045  1.00 20.00           C  
ATOM   1691  CD  GLU   212      33.793  -9.726  -5.193  1.00 20.00           C  
ATOM   1692  OE1 GLU   212      34.511 -10.746  -5.239  1.00 20.00           O  
ATOM   1693  OE2 GLU   212      32.597  -9.713  -4.763  1.00 20.00           O1-
ATOM   1694  N   VAL   213      37.887  -5.612  -6.168  1.00  0.00           N  
ATOM   1695  CA  VAL   213      39.338  -5.309  -6.135  1.00  0.00           C  
ATOM   1696  C   VAL   213      40.058  -6.493  -5.474  1.00  0.00           C  
ATOM   1697  O   VAL   213      39.622  -6.927  -4.412  1.00  0.00           O  
ATOM   1698  CB  VAL   213      39.615  -3.988  -5.388  1.00  0.00           C  
ATOM   1699  CG1 VAL   213      41.106  -3.618  -5.328  1.00  0.00           C  
ATOM   1700  CG2 VAL   213      38.897  -2.796  -6.037  1.00  0.00           C  
ATOM   1701  N   MET   214      41.213  -6.919  -6.014  1.00  0.00           N  
ATOM   1702  CA  MET   214      41.804  -8.262  -5.793  1.00  0.00           C  
ATOM   1703  C   MET   214      41.887  -8.726  -4.326  1.00  0.00           C  
ATOM   1704  O   MET   214      41.619  -9.887  -4.030  1.00  0.00           O  
ATOM   1705  CB  MET   214      43.196  -8.288  -6.468  1.00  0.00           C  
ATOM   1706  CG  MET   214      44.017  -9.594  -6.415  1.00  0.00           C  
ATOM   1707  SD  MET   214      44.685 -10.160  -4.816  1.00  0.00           S  
ATOM   1708  CE  MET   214      45.834  -8.817  -4.465  1.00  0.00           C  
ATOM   1709  N   GLY   215      42.262  -7.845  -3.396  1.00  0.00           N  
ATOM   1710  CA  GLY   215      42.274  -8.169  -1.970  1.00  0.00           C  
ATOM   1711  C   GLY   215      42.577  -6.956  -1.097  1.00  0.00           C  
ATOM   1712  O   GLY   215      43.252  -6.035  -1.551  1.00  0.00           O  
ATOM   1713  N   GLU   216      42.131  -6.987   0.163  1.00  0.00           N  
ATOM   1714  CA  GLU   216      42.124  -5.845   1.101  1.00  0.00           C  
ATOM   1715  C   GLU   216      43.528  -5.463   1.619  1.00  0.00           C  
ATOM   1716  O   GLU   216      43.883  -5.675   2.776  1.00  0.00           O  
ATOM   1717  CB  GLU   216      41.117  -6.098   2.248  1.00  0.00           C  
ATOM   1718  CG  GLU   216      39.686  -6.309   1.722  1.00  0.00           C  
ATOM   1719  CD  GLU   216      38.589  -6.038   2.765  1.00  0.00           C  
ATOM   1720  OE1 GLU   216      38.570  -6.768   3.776  1.00  0.00           O  
ATOM   1721  OE2 GLU   216      37.672  -5.231   2.437  1.00  0.00           O1-
ATOM   1722  N   ASN   217      44.377  -4.962   0.722  1.00  0.00           N  
ATOM   1723  CA  ASN   217      45.706  -4.439   1.012  1.00  0.00           C  
ATOM   1724  C   ASN   217      45.936  -3.180   0.139  1.00  0.00           C  
ATOM   1725  O   ASN   217      45.735  -3.246  -1.078  1.00  0.00           O  
ATOM   1726  CB  ASN   217      46.723  -5.582   0.796  1.00  0.00           C  
ATOM   1727  CG  ASN   217      48.181  -5.161   0.907  1.00  0.00           C  
ATOM   1728  ND2 ASN   217      49.074  -6.058   1.248  1.00  0.00           N  
ATOM   1729  OD1 ASN   217      48.559  -4.054   0.589  1.00  0.00           O  
ATOM   1730  N   PRO   218      46.364  -2.038   0.720  1.00  0.00           N  
ATOM   1731  CA  PRO   218      46.498  -0.769   0.002  1.00  0.00           C  
ATOM   1732  C   PRO   218      47.566  -0.775  -1.109  1.00  0.00           C  
ATOM   1733  O   PRO   218      47.501   0.071  -2.000  1.00  0.00           O  
ATOM   1734  CB  PRO   218      46.825   0.268   1.080  1.00  0.00           C  
ATOM   1735  CG  PRO   218      47.538  -0.551   2.151  1.00  0.00           C  
ATOM   1736  CD  PRO   218      46.759  -1.862   2.112  1.00  0.00           C  
ATOM   1737  N   ASP   219      48.473  -1.755  -1.146  1.00  0.00           N  
ATOM   1738  CA  ASP   219      49.442  -1.915  -2.237  1.00  0.00           C  
ATOM   1739  C   ASP   219      48.788  -2.373  -3.555  1.00  0.00           C  
ATOM   1740  O   ASP   219      49.310  -2.127  -4.639  1.00  0.00           O  
ATOM   1741  CB  ASP   219      50.541  -2.895  -1.831  1.00  0.00           C  
ATOM   1742  CG  ASP   219      51.386  -2.436  -0.636  1.00  0.00           C  
ATOM   1743  OD1 ASP   219      51.483  -1.202  -0.386  1.00  0.00           O  
ATOM   1744  OD2 ASP   219      51.931  -3.301   0.061  1.00  0.00           O1-
ATOM   1745  N   PHE   220      47.564  -2.903  -3.471  1.00  0.00           N  
ATOM   1746  CA  PHE   220      46.693  -3.286  -4.596  1.00  0.00           C  
ATOM   1747  C   PHE   220      45.530  -2.283  -4.768  1.00  0.00           C  
ATOM   1748  O   PHE   220      44.554  -2.550  -5.465  1.00  0.00           O  
ATOM   1749  CB  PHE   220      46.237  -4.746  -4.412  1.00  0.00           C  
ATOM   1750  CG  PHE   220      47.371  -5.730  -4.148  1.00  0.00           C  
ATOM   1751  CD1 PHE   220      47.854  -5.897  -2.836  1.00  0.00           C  
ATOM   1752  CD2 PHE   220      47.977  -6.445  -5.200  1.00  0.00           C  
ATOM   1753  CE1 PHE   220      48.921  -6.771  -2.568  1.00  0.00           C  
ATOM   1754  CE2 PHE   220      49.038  -7.332  -4.931  1.00  0.00           C  
ATOM   1755  CZ  PHE   220      49.509  -7.494  -3.618  1.00  0.00           C  
ATOM   1756  N   ALA   221      45.646  -1.096  -4.159  1.00  0.00           N  
ATOM   1757  CA  ALA   221      44.701   0.020  -4.253  1.00  0.00           C  
ATOM   1758  C   ALA   221      45.301   1.211  -5.028  1.00  0.00           C  
ATOM   1759  O   ALA   221      45.244   2.366  -4.600  1.00  0.00           O  
ATOM   1760  CB  ALA   221      44.214   0.383  -2.852  1.00  0.00           C  
ATOM   1761  N   LEU   222      45.995   0.901  -6.122  1.00  0.00           N  
ATOM   1762  CA  LEU   222      46.722   1.847  -6.964  1.00  0.00           C  
ATOM   1763  C   LEU   222      46.145   1.815  -8.390  1.00  0.00           C  
ATOM   1764  O   LEU   222      45.992   0.753  -8.993  1.00  0.00           O  
ATOM   1765  CB  LEU   222      48.225   1.521  -6.834  1.00  0.00           C  
ATOM   1766  CG  LEU   222      49.187   2.198  -7.826  1.00  0.00           C  
ATOM   1767  CD1 LEU   222      49.112   3.726  -7.881  1.00  0.00           C  
ATOM   1768  CD2 LEU   222      50.626   1.824  -7.481  1.00  0.00           C  
ATOM   1769  N   MET   223      45.763   2.988  -8.898  1.00  0.00           N  
ATOM   1770  CA  MET   223      45.238   3.214 -10.247  1.00  0.00           C  
ATOM   1771  C   MET   223      46.010   4.357 -10.907  1.00  0.00           C  
ATOM   1772  O   MET   223      46.210   5.404 -10.289  1.00  0.00           O  
ATOM   1773  CB  MET   223      43.737   3.535 -10.181  1.00  0.00           C  
ATOM   1774  CG  MET   223      43.094   3.727 -11.560  1.00  0.00           C  
ATOM   1775  SD  MET   223      41.373   4.285 -11.507  1.00  0.00           S  
ATOM   1776  CE  MET   223      40.561   2.761 -10.964  1.00  0.00           C  
ATOM   1777  N   PHE   224      46.443   4.172 -12.154  1.00  0.00           N  
ATOM   1778  CA  PHE   224      47.364   5.095 -12.823  1.00  0.00           C  
ATOM   1779  C   PHE   224      47.362   4.960 -14.353  1.00  0.00           C  
ATOM   1780  O   PHE   224      46.950   3.945 -14.922  1.00  0.00           O  
ATOM   1781  CB  PHE   224      48.785   4.872 -12.276  1.00  0.00           C  
ATOM   1782  CG  PHE   224      49.321   3.463 -12.448  1.00  0.00           C  
ATOM   1783  CD1 PHE   224      49.030   2.482 -11.483  1.00  0.00           C  
ATOM   1784  CD2 PHE   224      50.133   3.135 -13.547  1.00  0.00           C  
ATOM   1785  CE1 PHE   224      49.570   1.189 -11.590  1.00  0.00           C  
ATOM   1786  CE2 PHE   224      50.671   1.843 -13.654  1.00  0.00           C  
ATOM   1787  CZ  PHE   224      50.400   0.874 -12.677  1.00  0.00           C  
ATOM   1788  N   VAL   225      47.938   5.963 -15.016  1.00  0.00           N  
ATOM   1789  CA  VAL   225      48.270   5.953 -16.445  1.00  0.00           C  
ATOM   1790  C   VAL   225      49.673   5.364 -16.646  1.00  0.00           C  
ATOM   1791  O   VAL   225      50.671   5.964 -16.256  1.00  0.00           O  
ATOM   1792  CB  VAL   225      48.167   7.374 -17.037  1.00  0.00           C  
ATOM   1793  CG1 VAL   225      48.455   7.350 -18.542  1.00  0.00           C  
ATOM   1794  CG2 VAL   225      46.770   7.980 -16.834  1.00  0.00           C  
ATOM   1795  N   ALA   226      49.784   4.258 -17.374  1.00  0.00           N  
ATOM   1796  CA  ALA   226      51.071   3.674 -17.756  1.00  0.00           C  
ATOM   1797  C   ALA   226      51.384   3.995 -19.228  1.00  0.00           C  
ATOM   1798  O   ALA   226      50.568   3.662 -20.088  1.00  0.00           O  
ATOM   1799  CB  ALA   226      51.006   2.165 -17.499  1.00  0.00           C  
ATOM   1800  N   PRO   227      52.515   4.625 -19.584  1.00  0.00           N  
ATOM   1801  CA  PRO   227      52.953   4.680 -20.979  1.00  0.00           C  
ATOM   1802  C   PRO   227      53.303   3.272 -21.481  1.00  0.00           C  
ATOM   1803  O   PRO   227      53.822   2.459 -20.724  1.00  0.00           O  
ATOM   1804  CB  PRO   227      54.135   5.657 -21.014  1.00  0.00           C  
ATOM   1805  CG  PRO   227      54.026   6.415 -19.686  1.00  0.00           C  
ATOM   1806  CD  PRO   227      53.423   5.378 -18.741  1.00  0.00           C  
ATOM   1807  N   MET   228      52.948   2.942 -22.725  1.00  0.00           N  
ATOM   1808  CA  MET   228      53.280   1.629 -23.314  1.00  0.00           C  
ATOM   1809  C   MET   228      54.762   1.518 -23.701  1.00  0.00           C  
ATOM   1810  O   MET   228      55.247   0.425 -23.975  1.00  0.00           O  
ATOM   1811  CB  MET   228      52.406   1.371 -24.550  1.00  0.00           C  
ATOM   1812  CG  MET   228      50.930   1.108 -24.224  1.00  0.00           C  
ATOM   1813  SD  MET   228      50.546  -0.352 -23.208  1.00  0.00           S  
ATOM   1814  CE  MET   228      51.225  -1.682 -24.237  1.00  0.00           C  
ATOM   1815  N   ASP   229      55.410   2.669 -23.868  1.00  0.00           N  
ATOM   1816  CA  ASP   229      56.824   2.879 -24.181  1.00  0.00           C  
ATOM   1817  C   ASP   229      57.713   2.983 -22.924  1.00  0.00           C  
ATOM   1818  O   ASP   229      58.927   3.122 -23.035  1.00  0.00           O  
ATOM   1819  CB  ASP   229      56.912   4.153 -25.043  1.00  0.00           C  
ATOM   1820  CG  ASP   229      56.282   5.384 -24.358  1.00  0.00           C  
ATOM   1821  OD1 ASP   229      55.024   5.403 -24.228  1.00  0.00           O  
ATOM   1822  OD2 ASP   229      56.990   6.384 -24.138  1.00  0.00           O1-
ATOM   1823  N   ALA   230      57.121   2.942 -21.723  1.00  0.00           N  
ATOM   1824  CA  ALA   230      57.874   2.995 -20.473  1.00  0.00           C  
ATOM   1825  C   ALA   230      58.756   1.746 -20.317  1.00  0.00           C  
ATOM   1826  O   ALA   230      58.263   0.621 -20.428  1.00  0.00           O  
ATOM   1827  CB  ALA   230      56.896   3.153 -19.303  1.00  0.00           C  
ATOM   1828  N   ASP   231      60.037   1.930 -19.984  1.00  0.00           N  
ATOM   1829  CA  ASP   231      60.938   0.787 -19.832  1.00  0.00           C  
ATOM   1830  C   ASP   231      60.514  -0.105 -18.651  1.00  0.00           C  
ATOM   1831  O   ASP   231      59.956   0.360 -17.653  1.00  0.00           O  
ATOM   1832  CB  ASP   231      62.412   1.208 -19.748  1.00  0.00           C  
ATOM   1833  CG  ASP   231      63.376   0.037 -20.041  1.00  0.00           C  
ATOM   1834  OD1 ASP   231      62.897  -1.071 -20.421  1.00  0.00           O  
ATOM   1835  OD2 ASP   231      64.595   0.288 -20.004  1.00  0.00           O1-
ATOM   1836  N   GLY   232      60.598  -1.413 -18.882  1.00  0.00           N  
ATOM   1837  CA  GLY   232      60.026  -2.452 -18.025  1.00  0.00           C  
ATOM   1838  C   GLY   232      58.573  -2.820 -18.353  1.00  0.00           C  
ATOM   1839  O   GLY   232      58.163  -3.939 -18.041  1.00  0.00           O  
ATOM   1840  N   VAL   233      57.851  -2.029 -19.162  1.00  0.00           N  
ATOM   1841  CA  VAL   233      56.609  -2.491 -19.805  1.00  0.00           C  
ATOM   1842  C   VAL   233      56.968  -3.437 -20.946  1.00  0.00           C  
ATOM   1843  O   VAL   233      57.594  -3.050 -21.932  1.00  0.00           O  
ATOM   1844  CB  VAL   233      55.705  -1.347 -20.307  1.00  0.00           C  
ATOM   1845  CG1 VAL   233      54.393  -1.897 -20.889  1.00  0.00           C  
ATOM   1846  CG2 VAL   233      55.311  -0.425 -19.150  1.00  0.00           C  
ATOM   1847  N   LYS   234      56.485  -4.674 -20.846  1.00  0.00           N  
ATOM   1848  CA  LYS   234      56.532  -5.688 -21.901  1.00  0.00           C  
ATOM   1849  C   LYS   234      55.099  -6.070 -22.264  1.00  0.00           C  
ATOM   1850  O   LYS   234      54.241  -6.219 -21.394  1.00  0.00           O  
ATOM   1851  CB  LYS   234      57.356  -6.918 -21.461  1.00  0.00           C  
ATOM   1852  CG  LYS   234      58.656  -6.647 -20.673  1.00  0.00           C  
ATOM   1853  CD  LYS   234      59.718  -5.862 -21.456  1.00  0.00           C  
ATOM   1854  CE  LYS   234      60.903  -5.486 -20.553  1.00  0.00           C  
ATOM   1855  NZ  LYS   234      61.864  -4.610 -21.276  1.00  0.00           N1+
ATOM   1856  N   LEU   235      54.842  -6.352 -23.534  1.00  0.00           N  
ATOM   1857  CA  LEU   235      53.541  -6.833 -23.997  1.00  0.00           C  
ATOM   1858  C   LEU   235      53.721  -8.146 -24.752  1.00  0.00           C  
ATOM   1859  O   LEU   235      54.377  -8.167 -25.786  1.00  0.00           O  
ATOM   1860  CB  LEU   235      52.910  -5.734 -24.863  1.00  0.00           C  
ATOM   1861  CG  LEU   235      51.451  -6.017 -25.244  1.00  0.00           C  
ATOM   1862  CD1 LEU   235      50.523  -5.794 -24.048  1.00  0.00           C  
ATOM   1863  CD2 LEU   235      51.023  -5.099 -26.388  1.00  0.00           C  
ATOM   1864  N   ILE   236      53.087  -9.225 -24.304  1.00  0.00           N  
ATOM   1865  CA  ILE   236      53.221 -10.557 -24.905  1.00  0.00           C  
ATOM   1866  C   ILE   236      51.886 -10.927 -25.547  1.00  0.00           C  
ATOM   1867  O   ILE   236      50.871 -11.104 -24.867  1.00  0.00           O  
ATOM   1868  CB  ILE   236      53.723 -11.587 -23.868  1.00  0.00           C  
ATOM   1869  CG1 ILE   236      55.062 -11.126 -23.236  1.00  0.00           C  
ATOM   1870  CG2 ILE   236      53.896 -12.957 -24.554  1.00  0.00           C  
ATOM   1871  CD1 ILE   236      55.547 -11.994 -22.068  1.00  0.00           C  
ATOM   1872  N   SER   237      51.838 -10.862 -26.875  1.00  0.00           N  
ATOM   1873  CA  SER   237      50.597 -11.086 -27.630  1.00  0.00           C  
ATOM   1874  C   SER   237      50.248 -12.574 -27.766  1.00  0.00           C  
ATOM   1875  O   SER   237      51.119 -13.446 -27.737  1.00  0.00           O  
ATOM   1876  CB  SER   237      50.630 -10.358 -28.980  1.00  0.00           C  
ATOM   1877  OG  SER   237      51.720 -10.815 -29.776  1.00  0.00           O  
ATOM   1878  N   ARG   238      48.945 -12.870 -27.872  1.00  0.00           N  
ATOM   1879  CA  ARG   238      48.442 -14.201 -28.263  1.00  0.00           C  
ATOM   1880  C   ARG   238      48.616 -14.396 -29.777  1.00  0.00           C  
ATOM   1881  O   ARG   238      49.098 -13.493 -30.462  1.00  0.00           O  
ATOM   1882  CB  ARG   238      46.975 -14.360 -27.818  1.00  0.00           C  
ATOM   1883  CG  ARG   238      46.780 -14.230 -26.300  1.00  0.00           C  
ATOM   1884  CD  ARG   238      45.344 -14.623 -25.926  1.00  0.00           C  
ATOM   1885  NE  ARG   238      45.052 -14.331 -24.511  1.00  0.00           N  
ATOM   1886  CZ  ARG   238      43.934 -14.617 -23.867  1.00  0.00           C  
ATOM   1887  NH1 ARG   238      42.921 -15.189 -24.455  1.00  0.00           N1+
ATOM   1888  NH2 ARG   238      43.815 -14.346 -22.598  1.00  0.00           N  
ATOM   1889  N   ALA   239      48.087 -15.490 -30.326  1.00  0.00           N  
ATOM   1890  CA  ALA   239      47.972 -15.664 -31.769  1.00  0.00           C  
ATOM   1891  C   ALA   239      47.291 -14.451 -32.418  1.00  0.00           C  
ATOM   1892  O   ALA   239      46.254 -13.974 -31.954  1.00  0.00           O  
ATOM   1893  CB  ALA   239      47.209 -16.953 -32.081  1.00  0.00           C  
ATOM   1894  N   SER   240      47.941 -13.886 -33.446  1.00  0.00           N  
ATOM   1895  CA  SER   240      47.377 -12.787 -34.273  1.00  0.00           C  
ATOM   1896  C   SER   240      46.676 -13.405 -35.473  1.00  0.00           C  
ATOM   1897  O   SER   240      47.321 -13.963 -36.362  1.00  0.00           O  
ATOM   1898  CB  SER   240      48.453 -11.743 -34.678  1.00  0.00           C  
ATOM   1899  OG  SER   240      48.080 -10.709 -35.571  1.00  0.00           O  
ATOM   1900  N   TYR   241      45.423 -13.019 -35.652  1.00  0.00           N  
ATOM   1901  CA  TYR   241      44.599 -13.462 -36.767  1.00  0.00           C  
ATOM   1902  C   TYR   241      44.838 -12.664 -38.058  1.00  0.00           C  
ATOM   1903  O   TYR   241      44.846 -13.291 -39.115  1.00  0.00           O  
ATOM   1904  CB  TYR   241      43.137 -13.493 -36.315  1.00  0.00           C  
ATOM   1905  CG  TYR   241      42.897 -14.316 -35.054  1.00  0.00           C  
ATOM   1906  CD1 TYR   241      43.458 -15.605 -34.926  1.00  0.00           C  
ATOM   1907  CD2 TYR   241      42.111 -13.795 -34.008  1.00  0.00           C  
ATOM   1908  CE1 TYR   241      43.252 -16.359 -33.760  1.00  0.00           C  
ATOM   1909  CE2 TYR   241      41.847 -14.578 -32.869  1.00  0.00           C  
ATOM   1910  CZ  TYR   241      42.424 -15.859 -32.738  1.00  0.00           C  
ATOM   1911  OH  TYR   241      42.149 -16.623 -31.648  1.00  0.00           O  
ATOM   1912  N   GLU   242      45.299 -11.401 -38.010  1.00  0.00           N  
ATOM   1913  CA  GLU   242      45.768 -10.724 -39.243  1.00  0.00           C  
ATOM   1914  C   GLU   242      47.184 -11.120 -39.678  1.00  0.00           C  
ATOM   1915  O   GLU   242      47.436 -11.187 -40.882  1.00  0.00           O  
ATOM   1916  CB  GLU   242      45.567  -9.198 -39.261  1.00  0.00           C  
ATOM   1917  CG  GLU   242      46.390  -8.343 -38.308  1.00  0.00           C  
ATOM   1918  CD  GLU   242      45.977  -6.866 -38.455  1.00  0.00           C  
ATOM   1919  OE1 GLU   242      44.757  -6.576 -38.389  1.00  0.00           O  
ATOM   1920  OE2 GLU   242      46.812  -6.069 -38.947  1.00  0.00           O1-
ATOM   1921  N   MET   243      48.014 -11.644 -38.765  1.00  0.00           N  
ATOM   1922  CA  MET   243      49.295 -12.251 -39.145  1.00  0.00           C  
ATOM   1923  C   MET   243      49.090 -13.545 -39.942  1.00  0.00           C  
ATOM   1924  O   MET   243      49.660 -13.706 -41.021  1.00  0.00           O  
ATOM   1925  CB  MET   243      50.162 -12.528 -37.906  1.00  0.00           C  
ATOM   1926  CG  MET   243      51.645 -12.494 -38.287  1.00  0.00           C  
ATOM   1927  SD  MET   243      52.794 -13.021 -36.990  1.00  0.00           S  
ATOM   1928  CE  MET   243      52.724 -14.817 -37.263  1.00  0.00           C  
ATOM   1929  N   VAL   244      48.184 -14.408 -39.474  1.00  0.00           N  
ATOM   1930  CA  VAL   244      47.830 -15.677 -40.133  1.00  0.00           C  
ATOM   1931  C   VAL   244      47.016 -15.437 -41.414  1.00  0.00           C  
ATOM   1932  O   VAL   244      47.364 -15.968 -42.468  1.00  0.00           O  
ATOM   1933  CB  VAL   244      47.091 -16.597 -39.136  1.00  0.00           C  
ATOM   1934  CG1 VAL   244      46.697 -17.935 -39.765  1.00  0.00           C  
ATOM   1935  CG2 VAL   244      47.973 -16.923 -37.919  1.00  0.00           C  
ATOM   1936  N   ALA   245      46.128 -14.439 -41.423  1.00  0.00           N  
ATOM   1937  CA  ALA   245      45.393 -14.026 -42.623  1.00  0.00           C  
ATOM   1938  C   ALA   245      46.248 -13.286 -43.675  1.00  0.00           C  
ATOM   1939  O   ALA   245      45.784 -13.089 -44.799  1.00  0.00           O  
ATOM   1940  CB  ALA   245      44.186 -13.190 -42.197  1.00  0.00           C  
ATOM   1941  N   GLY   246      47.470 -12.867 -43.327  1.00  0.00           N  
ATOM   1942  CA  GLY   246      48.491 -12.406 -44.272  1.00  0.00           C  
ATOM   1943  C   GLY   246      49.443 -13.508 -44.754  1.00  0.00           C  
ATOM   1944  O   GLY   246      49.907 -13.437 -45.889  1.00  0.00           O  
ATOM   1945  N   ALA   247      49.771 -14.484 -43.899  1.00  0.00           N  
ATOM   1946  CA  ALA   247      50.739 -15.547 -44.195  1.00  0.00           C  
ATOM   1947  C   ALA   247      50.137 -16.760 -44.930  1.00  0.00           C  
ATOM   1948  O   ALA   247      50.771 -17.308 -45.829  1.00  0.00           O  
ATOM   1949  CB  ALA   247      51.381 -15.984 -42.872  1.00  0.00           C  
ATOM   1950  N   THR   248      48.963 -17.228 -44.498  1.00  0.00           N  
ATOM   1951  CA  THR   248      48.308 -18.451 -45.008  1.00  0.00           C  
ATOM   1952  C   THR   248      46.918 -18.178 -45.572  1.00  0.00           C  
ATOM   1953  O   THR   248      46.472 -18.875 -46.481  1.00  0.00           O  
ATOM   1954  CB  THR   248      48.187 -19.520 -43.909  1.00  0.00           C  
ATOM   1955  CG2 THR   248      49.537 -19.942 -43.336  1.00  0.00           C  
ATOM   1956  OG1 THR   248      47.431 -19.040 -42.820  1.00  0.00           O  
ATOM   1957  N   GLY   249      46.207 -17.203 -44.999  1.00  0.00           N  
ATOM   1958  CA  GLY   249      44.975 -16.668 -45.567  1.00  0.00           C  
ATOM   1959  C   GLY   249      45.233 -15.622 -46.652  1.00  0.00           C  
ATOM   1960  O   GLY   249      46.349 -15.414 -47.124  1.00  0.00           O  
ATOM   1961  N   SER   250      44.184 -14.876 -46.977  1.00  0.00           N  
ATOM   1962  CA  SER   250      44.278 -13.624 -47.727  1.00  0.00           C  
ATOM   1963  C   SER   250      43.126 -12.693 -47.297  1.00  0.00           C  
ATOM   1964  O   SER   250      42.147 -13.178 -46.721  1.00  0.00           O  
ATOM   1965  CB  SER   250      44.248 -13.925 -49.228  1.00  0.00           C  
ATOM   1966  OG  SER   250      42.898 -14.256 -49.586  1.00  0.00           O  
ATOM   1967  N   PRO   251      43.104 -11.405 -47.696  1.00  0.00           N  
ATOM   1968  CA  PRO   251      41.943 -10.532 -47.476  1.00  0.00           C  
ATOM   1969  C   PRO   251      40.663 -10.965 -48.214  1.00  0.00           C  
ATOM   1970  O   PRO   251      39.601 -10.385 -47.984  1.00  0.00           O  
ATOM   1971  CB  PRO   251      42.384  -9.139 -47.937  1.00  0.00           C  
ATOM   1972  CG  PRO   251      43.907  -9.185 -47.831  1.00  0.00           C  
ATOM   1973  CD  PRO   251      44.226 -10.633 -48.201  1.00  0.00           C  
ATOM   1974  N   TYR   252      40.766 -11.888 -49.181  1.00  0.00           N  
ATOM   1975  CA  TYR   252      39.595 -12.560 -49.756  1.00  0.00           C  
ATOM   1976  C   TYR   252      39.113 -13.713 -48.872  1.00  0.00           C  
ATOM   1977  O   TYR   252      37.910 -13.896 -48.692  1.00  0.00           O  
ATOM   1978  CB  TYR   252      39.931 -13.089 -51.155  1.00  0.00           C  
ATOM   1979  CG  TYR   252      38.738 -13.728 -51.840  1.00  0.00           C  
ATOM   1980  CD1 TYR   252      37.837 -12.926 -52.567  1.00  0.00           C  
ATOM   1981  CD2 TYR   252      38.507 -15.113 -51.711  1.00  0.00           C  
ATOM   1982  CE1 TYR   252      36.712 -13.510 -53.178  1.00  0.00           C  
ATOM   1983  CE2 TYR   252      37.385 -15.700 -52.320  1.00  0.00           C  
ATOM   1984  CZ  TYR   252      36.489 -14.896 -53.054  1.00  0.00           C  
ATOM   1985  OH  TYR   252      35.411 -15.455 -53.652  1.00  0.00           O  
ATOM   1986  N   ASP   253      40.056 -14.499 -48.350  1.00  0.00           N  
ATOM   1987  CA  ASP   253      39.758 -15.707 -47.589  1.00  0.00           C  
ATOM   1988  C   ASP   253      39.304 -15.412 -46.150  1.00  0.00           C  
ATOM   1989  O   ASP   253      38.394 -16.078 -45.662  1.00  0.00           O  
ATOM   1990  CB  ASP   253      40.968 -16.644 -47.637  1.00  0.00           C  
ATOM   1991  CG  ASP   253      41.243 -17.092 -49.082  1.00  0.00           C  
ATOM   1992  OD1 ASP   253      40.310 -17.614 -49.739  1.00  0.00           O  
ATOM   1993  OD2 ASP   253      42.348 -16.775 -49.588  1.00  0.00           O1-
ATOM   1994  N   TYR   254      39.820 -14.329 -45.558  1.00  0.00           N  
ATOM   1995  CA  TYR   254      39.594 -13.907 -44.172  1.00  0.00           C  
ATOM   1996  C   TYR   254      39.399 -12.376 -44.065  1.00  0.00           C  
ATOM   1997  O   TYR   254      40.274 -11.666 -43.558  1.00  0.00           O  
ATOM   1998  CB  TYR   254      40.791 -14.362 -43.335  1.00  0.00           C  
ATOM   1999  CG  TYR   254      40.866 -15.841 -43.028  1.00  0.00           C  
ATOM   2000  CD1 TYR   254      41.502 -16.720 -43.924  1.00  0.00           C  
ATOM   2001  CD2 TYR   254      40.327 -16.321 -41.819  1.00  0.00           C  
ATOM   2002  CE1 TYR   254      41.556 -18.094 -43.640  1.00  0.00           C  
ATOM   2003  CE2 TYR   254      40.423 -17.687 -41.507  1.00  0.00           C  
ATOM   2004  CZ  TYR   254      41.015 -18.580 -42.433  1.00  0.00           C  
ATOM   2005  OH  TYR   254      41.066 -19.915 -42.189  1.00  0.00           O  
ATOM   2006  N   PRO   255      38.327 -11.809 -44.651  1.00  0.00           N  
ATOM   2007  CA  PRO   255      38.145 -10.360 -44.801  1.00  0.00           C  
ATOM   2008  C   PRO   255      38.004  -9.559 -43.491  1.00  0.00           C  
ATOM   2009  O   PRO   255      38.064  -8.324 -43.545  1.00  0.00           O  
ATOM   2010  CB  PRO   255      36.881 -10.218 -45.658  1.00  0.00           C  
ATOM   2011  CG  PRO   255      36.099 -11.489 -45.332  1.00  0.00           C  
ATOM   2012  CD  PRO   255      37.196 -12.531 -45.210  1.00  0.00           C  
ATOM   2013  N   LEU   256      37.693 -10.197 -42.361  1.00  0.00           N  
ATOM   2014  CA  LEU   256      37.624  -9.587 -41.033  1.00  0.00           C  
ATOM   2015  C   LEU   256      38.894  -9.861 -40.221  1.00  0.00           C  
ATOM   2016  O   LEU   256      39.519  -8.886 -39.785  1.00  0.00           O  
ATOM   2017  CB  LEU   256      36.394 -10.079 -40.255  1.00  0.00           C  
ATOM   2018  CG  LEU   256      35.024  -9.796 -40.887  1.00  0.00           C  
ATOM   2019  CD1 LEU   256      33.953 -10.547 -40.101  1.00  0.00           C  
ATOM   2020  CD2 LEU   256      34.680  -8.304 -40.863  1.00  0.00           C  
ATOM   2021  N   SER   257      39.374 -11.119 -40.164  1.00  0.00           N  
ATOM   2022  CA  SER   257      40.639 -11.427 -39.474  1.00  0.00           C  
ATOM   2023  C   SER   257      41.783 -10.618 -40.038  1.00  0.00           C  
ATOM   2024  O   SER   257      42.579 -10.137 -39.252  1.00  0.00           O  
ATOM   2025  CB  SER   257      41.119 -12.873 -39.581  1.00  0.00           C  
ATOM   2026  OG  SER   257      40.262 -13.755 -38.911  1.00  0.00           O  
ATOM   2027  N   SER   258      41.822 -10.359 -41.352  1.00  0.00           N  
ATOM   2028  CA  SER   258      42.946  -9.669 -41.991  1.00  0.00           C  
ATOM   2029  C   SER   258      43.050  -8.164 -41.701  1.00  0.00           C  
ATOM   2030  O   SER   258      43.899  -7.535 -42.331  1.00  0.00           O  
ATOM   2031  CB  SER   258      42.936  -9.921 -43.509  1.00  0.00           C  
ATOM   2032  OG  SER   258      41.917  -9.179 -44.159  1.00  0.00           O  
ATOM   2033  N   ARG   259      42.065  -7.531 -41.038  1.00  0.00           N  
ATOM   2034  CA  ARG   259      41.973  -6.050 -40.939  1.00  0.00           C  
ATOM   2035  C   ARG   259      41.603  -5.479 -39.566  1.00  0.00           C  
ATOM   2036  O   ARG   259      41.613  -4.253 -39.420  1.00  0.00           O  
ATOM   2037  CB  ARG   259      40.984  -5.517 -41.995  1.00  0.00           C  
ATOM   2038  CG  ARG   259      41.485  -5.696 -43.434  1.00  0.00           C  
ATOM   2039  CD  ARG   259      40.517  -5.092 -44.453  1.00  0.00           C  
ATOM   2040  NE  ARG   259      39.244  -5.836 -44.504  1.00  0.00           N  
ATOM   2041  CZ  ARG   259      38.149  -5.481 -45.143  1.00  0.00           C  
ATOM   2042  NH1 ARG   259      38.086  -4.400 -45.869  1.00  0.00           N1+
ATOM   2043  NH2 ARG   259      37.089  -6.227 -45.060  1.00  0.00           N  
ATOM   2044  N   PHE   260      41.107  -6.306 -38.645  1.00  0.00           N  
ATOM   2045  CA  PHE   260      40.476  -5.846 -37.400  1.00  0.00           C  
ATOM   2046  C   PHE   260      40.956  -6.617 -36.152  1.00  0.00           C  
ATOM   2047  O   PHE   260      40.175  -6.833 -35.215  1.00  0.00           O  
ATOM   2048  CB  PHE   260      38.939  -5.840 -37.556  1.00  0.00           C  
ATOM   2049  CG  PHE   260      38.387  -5.121 -38.782  1.00  0.00           C  
ATOM   2050  CD1 PHE   260      38.496  -3.722 -38.915  1.00  0.00           C  
ATOM   2051  CD2 PHE   260      37.756  -5.859 -39.799  1.00  0.00           C  
ATOM   2052  CE1 PHE   260      38.002  -3.076 -40.063  1.00  0.00           C  
ATOM   2053  CE2 PHE   260      37.254  -5.216 -40.946  1.00  0.00           C  
ATOM   2054  CZ  PHE   260      37.378  -3.822 -41.078  1.00  0.00           C  
ATOM   2055  N   ASP   261      42.195  -7.127 -36.148  1.00  0.00           N  
ATOM   2056  CA  ASP   261      42.666  -8.034 -35.091  1.00  0.00           C  
ATOM   2057  C   ASP   261      43.049  -7.325 -33.777  1.00  0.00           C  
ATOM   2058  O   ASP   261      44.211  -7.119 -33.430  1.00  0.00           O  
ATOM   2059  CB  ASP   261      43.765  -8.971 -35.591  1.00  0.00           C  
ATOM   2060  CG  ASP   261      44.051 -10.062 -34.550  1.00  0.00           C  
ATOM   2061  OD1 ASP   261      43.056 -10.572 -33.956  1.00  0.00           O  
ATOM   2062  OD2 ASP   261      45.221 -10.483 -34.440  1.00  0.00           O1-
ATOM   2063  N   GLU   262      42.039  -7.101 -32.939  1.00  0.00           N  
ATOM   2064  CA  GLU   262      42.225  -6.672 -31.550  1.00  0.00           C  
ATOM   2065  C   GLU   262      42.740  -7.822 -30.657  1.00  0.00           C  
ATOM   2066  O   GLU   262      41.948  -8.492 -30.001  1.00  0.00           O  
ATOM   2067  CB  GLU   262      40.904  -6.085 -31.024  1.00  0.00           C  
ATOM   2068  CG  GLU   262      40.485  -4.824 -31.794  1.00  0.00           C  
ATOM   2069  CD  GLU   262      39.436  -4.008 -31.030  1.00  0.00           C  
ATOM   2070  OE1 GLU   262      38.415  -4.582 -30.582  1.00  0.00           O  
ATOM   2071  OE2 GLU   262      39.628  -2.782 -30.874  1.00  0.00           O1-
ATOM   2072  N   ASN   263      44.056  -8.060 -30.636  1.00  0.00           N  
ATOM   2073  CA  ASN   263      44.698  -9.153 -29.885  1.00  0.00           C  
ATOM   2074  C   ASN   263      44.548  -9.003 -28.348  1.00  0.00           C  
ATOM   2075  O   ASN   263      44.799  -7.922 -27.801  1.00  0.00           O  
ATOM   2076  CB  ASN   263      46.173  -9.209 -30.329  1.00  0.00           C  
ATOM   2077  CG  ASN   263      46.909 -10.475 -29.921  1.00  0.00           C  
ATOM   2078  ND2 ASN   263      47.396 -11.214 -30.886  1.00  0.00           N  
ATOM   2079  OD1 ASN   263      47.192 -10.715 -28.755  1.00  0.00           O  
ATOM   2080  N   ASP   264      44.273 -10.110 -27.643  1.00  0.00           N  
ATOM   2081  CA  ASP   264      44.073 -10.192 -26.179  1.00  0.00           C  
ATOM   2082  C   ASP   264      45.396 -10.352 -25.398  1.00  0.00           C  
ATOM   2083  O   ASP   264      45.581 -11.308 -24.634  1.00  0.00           O  
ATOM   2084  CB  ASP   264      43.115 -11.339 -25.810  1.00  0.00           C  
ATOM   2085  CG  ASP   264      41.729 -11.289 -26.438  1.00  0.00           C  
ATOM   2086  OD1 ASP   264      41.252 -10.176 -26.753  1.00  0.00           O  
ATOM   2087  OD2 ASP   264      41.245 -12.395 -26.750  1.00  0.00           O1-
ATOM   2088  N   ALA   265      46.360  -9.470 -25.661  1.00  0.00           N  
ATOM   2089  CA  ALA   265      47.718  -9.588 -25.133  1.00  0.00           C  
ATOM   2090  C   ALA   265      47.782  -9.616 -23.590  1.00  0.00           C  
ATOM   2091  O   ALA   265      46.915  -9.083 -22.890  1.00  0.00           O  
ATOM   2092  CB  ALA   265      48.565  -8.457 -25.721  1.00  0.00           C  
ATOM   2093  N   ILE   266      48.863 -10.195 -23.068  1.00  0.00           N  
ATOM   2094  CA  ILE   266      49.274 -10.096 -21.665  1.00  0.00           C  
ATOM   2095  C   ILE   266      50.192  -8.879 -21.537  1.00  0.00           C  
ATOM   2096  O   ILE   266      51.176  -8.769 -22.266  1.00  0.00           O  
ATOM   2097  CB  ILE   266      49.964 -11.402 -21.201  1.00  0.00           C  
ATOM   2098  CG1 ILE   266      49.022 -12.613 -21.416  1.00  0.00           C  
ATOM   2099  CG2 ILE   266      50.397 -11.287 -19.726  1.00  0.00           C  
ATOM   2100  CD1 ILE   266      49.619 -13.973 -21.034  1.00  0.00           C  
ATOM   2101  N   LEU   267      49.862  -7.961 -20.632  1.00  0.00           N  
ATOM   2102  CA  LEU   267      50.759  -6.891 -20.207  1.00  0.00           C  
ATOM   2103  C   LEU   267      51.599  -7.406 -19.035  1.00  0.00           C  
ATOM   2104  O   LEU   267      51.048  -7.922 -18.065  1.00  0.00           O  
ATOM   2105  CB  LEU   267      49.922  -5.663 -19.809  1.00  0.00           C  
ATOM   2106  CG  LEU   267      50.767  -4.400 -19.556  1.00  0.00           C  
ATOM   2107  CD1 LEU   267      51.138  -3.726 -20.878  1.00  0.00           C  
ATOM   2108  CD2 LEU   267      49.975  -3.399 -18.719  1.00  0.00           C  
ATOM   2109  N   VAL   268      52.905  -7.185 -19.087  1.00  0.00           N  
ATOM   2110  CA  VAL   268      53.850  -7.459 -18.002  1.00  0.00           C  
ATOM   2111  C   VAL   268      54.583  -6.154 -17.695  1.00  0.00           C  
ATOM   2112  O   VAL   268      54.899  -5.389 -18.605  1.00  0.00           O  
ATOM   2113  CB  VAL   268      54.820  -8.592 -18.394  1.00  0.00           C  
ATOM   2114  CG1 VAL   268      55.762  -8.961 -17.244  1.00  0.00           C  
ATOM   2115  CG2 VAL   268      54.079  -9.872 -18.816  1.00  0.00           C  
ATOM   2116  N   MET   269      54.719  -5.823 -16.418  1.00  0.00           N  
ATOM   2117  CA  MET   269      55.394  -4.619 -15.945  1.00  0.00           C  
ATOM   2118  C   MET   269      56.446  -5.036 -14.919  1.00  0.00           C  
ATOM   2119  O   MET   269      56.116  -5.659 -13.912  1.00  0.00           O  
ATOM   2120  CB  MET   269      54.369  -3.628 -15.368  1.00  0.00           C  
ATOM   2121  CG  MET   269      53.411  -3.129 -16.463  1.00  0.00           C  
ATOM   2122  SD  MET   269      52.238  -1.825 -15.989  1.00  0.00           S  
ATOM   2123  CE  MET   269      53.372  -0.455 -15.656  1.00  0.00           C  
ATOM   2124  N   ASP   270      57.709  -4.782 -15.237  1.00  0.00           N  
ATOM   2125  CA  ASP   270      58.869  -5.138 -14.420  1.00  0.00           C  
ATOM   2126  C   ASP   270      59.547  -3.859 -13.925  1.00  0.00           C  
ATOM   2127  O   ASP   270      60.111  -3.113 -14.726  1.00  0.00           O  
ATOM   2128  CB  ASP   270      59.817  -6.003 -15.265  1.00  0.00           C  
ATOM   2129  CG  ASP   270      61.033  -6.540 -14.493  1.00  0.00           C  
ATOM   2130  OD1 ASP   270      61.226  -6.161 -13.308  1.00  0.00           O  
ATOM   2131  OD2 ASP   270      61.707  -7.413 -15.081  1.00  0.00           O1-
ATOM   2132  N   ASN   271      59.337  -3.527 -12.647  1.00  0.00           N  
ATOM   2133  CA  ASN   271      59.923  -2.366 -11.973  1.00  0.00           C  
ATOM   2134  C   ASN   271      59.770  -1.039 -12.743  1.00  0.00           C  
ATOM   2135  O   ASN   271      60.663  -0.187 -12.750  1.00  0.00           O  
ATOM   2136  CB  ASN   271      61.363  -2.706 -11.561  1.00  0.00           C  
ATOM   2137  CG  ASN   271      61.392  -3.705 -10.426  1.00  0.00           C  
ATOM   2138  ND2 ASN   271      61.796  -4.930 -10.666  1.00  0.00           N  
ATOM   2139  OD1 ASN   271      61.133  -3.351  -9.286  1.00  0.00           O  
ATOM   2140  N   VAL   272      58.583  -0.811 -13.309  1.00  0.00           N  
ATOM   2141  CA  VAL   272      58.277   0.391 -14.090  1.00  0.00           C  
ATOM   2142  C   VAL   272      58.089   1.564 -13.135  1.00  0.00           C  
ATOM   2143  O   VAL   272      57.160   1.557 -12.326  1.00  0.00           O  
ATOM   2144  CB  VAL   272      57.026   0.194 -14.966  1.00  0.00           C  
ATOM   2145  CG1 VAL   272      56.789   1.402 -15.884  1.00  0.00           C  
ATOM   2146  CG2 VAL   272      57.157  -1.042 -15.862  1.00  0.00           C  
ATOM   2147  N   LEU   273      58.891   2.623 -13.282  1.00  0.00           N  
ATOM   2148  CA  LEU   273      58.628   3.892 -12.603  1.00  0.00           C  
ATOM   2149  C   LEU   273      57.448   4.600 -13.281  1.00  0.00           C  
ATOM   2150  O   LEU   273      57.566   5.109 -14.395  1.00  0.00           O  
ATOM   2151  CB  LEU   273      59.895   4.766 -12.567  1.00  0.00           C  
ATOM   2152  CG  LEU   273      59.685   6.116 -11.844  1.00  0.00           C  
ATOM   2153  CD1 LEU   273      59.440   5.953 -10.342  1.00  0.00           C  
ATOM   2154  CD2 LEU   273      60.917   7.002 -12.019  1.00  0.00           C  
ATOM   2155  N   ILE   274      56.353   4.746 -12.543  1.00  0.00           N  
ATOM   2156  CA  ILE   274      55.194   5.555 -12.915  1.00  0.00           C  
ATOM   2157  C   ILE   274      55.321   6.914 -12.216  1.00  0.00           C  
ATOM   2158  O   ILE   274      55.223   6.953 -10.988  1.00  0.00           O  
ATOM   2159  CB  ILE   274      53.900   4.817 -12.521  1.00  0.00           C  
ATOM   2160  CG1 ILE   274      53.805   3.422 -13.180  1.00  0.00           C  
ATOM   2161  CG2 ILE   274      52.662   5.670 -12.847  1.00  0.00           C  
ATOM   2162  CD1 ILE   274      53.756   3.411 -14.716  1.00  0.00           C  
ATOM   2163  N   PRO   275      55.521   8.031 -12.944  1.00  0.00           N  
ATOM   2164  CA  PRO   275      55.675   9.342 -12.321  1.00  0.00           C  
ATOM   2165  C   PRO   275      54.403   9.779 -11.587  1.00  0.00           C  
ATOM   2166  O   PRO   275      53.295   9.477 -12.036  1.00  0.00           O  
ATOM   2167  CB  PRO   275      56.046  10.314 -13.448  1.00  0.00           C  
ATOM   2168  CG  PRO   275      56.611   9.400 -14.535  1.00  0.00           C  
ATOM   2169  CD  PRO   275      55.772   8.136 -14.373  1.00  0.00           C  
ATOM   2170  N   TRP   276      54.539  10.629 -10.568  1.00  0.00           N  
ATOM   2171  CA  TRP   276      53.398  11.082  -9.757  1.00  0.00           C  
ATOM   2172  C   TRP   276      52.289  11.809 -10.542  1.00  0.00           C  
ATOM   2173  O   TRP   276      51.117  11.611 -10.231  1.00  0.00           O  
ATOM   2174  CB  TRP   276      53.907  11.953  -8.605  1.00  0.00           C  
ATOM   2175  CG  TRP   276      54.505  11.187  -7.468  1.00  0.00           C  
ATOM   2176  CD1 TRP   276      55.792  11.233  -7.055  1.00  0.00           C  
ATOM   2177  CD2 TRP   276      53.823  10.294  -6.534  1.00  0.00           C  
ATOM   2178  CE2 TRP   276      54.768   9.855  -5.561  1.00  0.00           C  
ATOM   2179  CE3 TRP   276      52.491   9.840  -6.394  1.00  0.00           C  
ATOM   2180  NE1 TRP   276      55.963  10.403  -5.964  1.00  0.00           N  
ATOM   2181  CZ2 TRP   276      54.404   9.057  -4.475  1.00  0.00           C  
ATOM   2182  CZ3 TRP   276      52.119   9.020  -5.312  1.00  0.00           C  
ATOM   2183  CH2 TRP   276      53.070   8.645  -4.346  1.00  0.00           C  
ATOM   2184  N   GLU   277      52.608  12.460 -11.668  1.00  0.00           N  
ATOM   2185  CA  GLU   277      51.640  13.067 -12.612  1.00  0.00           C  
ATOM   2186  C   GLU   277      50.658  12.066 -13.258  1.00  0.00           C  
ATOM   2187  O   GLU   277      49.622  12.450 -13.812  1.00  0.00           O  
ATOM   2188  CB  GLU   277      52.400  13.745 -13.765  1.00  0.00           C  
ATOM   2189  CG  GLU   277      53.012  15.108 -13.419  1.00  0.00           C  
ATOM   2190  CD  GLU   277      53.622  15.802 -14.665  1.00  0.00           C  
ATOM   2191  OE1 GLU   277      53.220  15.458 -15.817  1.00  0.00           O  
ATOM   2192  OE2 GLU   277      54.257  16.858 -14.455  1.00  0.00           O1-
ATOM   2193  N   ASN   278      51.009  10.780 -13.274  1.00  0.00           N  
ATOM   2194  CA  ASN   278      50.227   9.721 -13.903  1.00  0.00           C  
ATOM   2195  C   ASN   278      49.313   8.988 -12.911  1.00  0.00           C  
ATOM   2196  O   ASN   278      48.472   8.189 -13.329  1.00  0.00           O  
ATOM   2197  CB  ASN   278      51.191   8.734 -14.569  1.00  0.00           C  
ATOM   2198  CG  ASN   278      51.869   9.246 -15.827  1.00  0.00           C  
ATOM   2199  ND2 ASN   278      52.114   8.372 -16.771  1.00  0.00           N  
ATOM   2200  OD1 ASN   278      52.145  10.415 -16.020  1.00  0.00           O  
ATOM   2201  N   VAL   279      49.537   9.165 -11.608  1.00  0.00           N  
ATOM   2202  CA  VAL   279      48.804   8.468 -10.546  1.00  0.00           C  
ATOM   2203  C   VAL   279      47.410   9.086 -10.394  1.00  0.00           C  
ATOM   2204  O   VAL   279      47.245  10.298 -10.526  1.00  0.00           O  
ATOM   2205  CB  VAL   279      49.618   8.476  -9.236  1.00  0.00           C  
ATOM   2206  CG1 VAL   279      48.930   7.667  -8.132  1.00  0.00           C  
ATOM   2207  CG2 VAL   279      51.009   7.852  -9.446  1.00  0.00           C  
ATOM   2208  N   LEU   280      46.388   8.241 -10.240  1.00  0.00           N  
ATOM   2209  CA  LEU   280      44.976   8.640 -10.153  1.00  0.00           C  
ATOM   2210  C   LEU   280      44.367   8.267  -8.796  1.00  0.00           C  
ATOM   2211  O   LEU   280      43.700   9.082  -8.171  1.00  0.00           O  
ATOM   2212  CB  LEU   280      44.180   7.979 -11.297  1.00  0.00           C  
ATOM   2213  CG  LEU   280      44.604   8.361 -12.727  1.00  0.00           C  
ATOM   2214  CD1 LEU   280      43.766   7.549 -13.717  1.00  0.00           C  
ATOM   2215  CD2 LEU   280      44.386   9.846 -13.024  1.00  0.00           C  
ATOM   2216  N   ILE   281      44.612   7.047  -8.318  1.00  0.00           N  
ATOM   2217  CA  ILE   281      44.254   6.598  -6.966  1.00  0.00           C  
ATOM   2218  C   ILE   281      45.494   5.929  -6.389  1.00  0.00           C  
ATOM   2219  O   ILE   281      46.147   5.160  -7.090  1.00  0.00           O  
ATOM   2220  CB  ILE   281      43.039   5.631  -6.958  1.00  0.00           C  
ATOM   2221  CG1 ILE   281      41.825   6.214  -7.723  1.00  0.00           C  
ATOM   2222  CG2 ILE   281      42.647   5.286  -5.508  1.00  0.00           C  
ATOM   2223  CD1 ILE   281      40.664   5.229  -7.913  1.00  0.00           C  
ATOM   2224  N   TYR   282      45.805   6.182  -5.122  1.00  0.00           N  
ATOM   2225  CA  TYR   282      46.892   5.506  -4.422  1.00  0.00           C  
ATOM   2226  C   TYR   282      46.476   5.184  -2.989  1.00  0.00           C  
ATOM   2227  O   TYR   282      45.944   6.049  -2.290  1.00  0.00           O  
ATOM   2228  CB  TYR   282      48.149   6.384  -4.467  1.00  0.00           C  
ATOM   2229  CG  TYR   282      49.393   5.797  -3.832  1.00  0.00           C  
ATOM   2230  CD1 TYR   282      49.777   4.470  -4.109  1.00  0.00           C  
ATOM   2231  CD2 TYR   282      50.202   6.603  -3.005  1.00  0.00           C  
ATOM   2232  CE1 TYR   282      50.972   3.963  -3.575  1.00  0.00           C  
ATOM   2233  CE2 TYR   282      51.388   6.084  -2.451  1.00  0.00           C  
ATOM   2234  CZ  TYR   282      51.780   4.763  -2.749  1.00  0.00           C  
ATOM   2235  OH  TYR   282      52.926   4.240  -2.253  1.00  0.00           O  
ATOM   2236  N   ARG   283      46.668   3.920  -2.598  1.00  0.00           N  
ATOM   2237  CA  ARG   283      46.344   3.308  -1.296  1.00  0.00           C  
ATOM   2238  C   ARG   283      44.870   3.299  -0.869  1.00  0.00           C  
ATOM   2239  O   ARG   283      44.524   2.560   0.049  1.00  0.00           O  
ATOM   2240  CB  ARG   283      47.261   3.874  -0.198  1.00  0.00           C  
ATOM   2241  CG  ARG   283      48.749   3.636  -0.504  1.00  0.00           C  
ATOM   2242  CD  ARG   283      49.603   3.854   0.752  1.00  0.00           C  
ATOM   2243  NE  ARG   283      51.012   3.470   0.541  1.00  0.00           N  
ATOM   2244  CZ  ARG   283      51.494   2.240   0.523  1.00  0.00           C  
ATOM   2245  NH1 ARG   283      50.722   1.198   0.624  1.00  0.00           N1+
ATOM   2246  NH2 ARG   283      52.767   2.020   0.406  1.00  0.00           N  
ATOM   2247  N   ASP   284      43.981   3.999  -1.568  1.00  0.00           N  
ATOM   2248  CA  ASP   284      42.576   4.134  -1.177  1.00  0.00           C  
ATOM   2249  C   ASP   284      41.712   2.979  -1.712  1.00  0.00           C  
ATOM   2250  O   ASP   284      41.153   3.020  -2.813  1.00  0.00           O  
ATOM   2251  CB  ASP   284      42.065   5.521  -1.568  1.00  0.00           C  
ATOM   2252  CG  ASP   284      40.801   5.889  -0.790  1.00  0.00           C  
ATOM   2253  OD1 ASP   284      39.868   5.058  -0.769  1.00  0.00           O  
ATOM   2254  OD2 ASP   284      40.646   7.113  -0.579  1.00  0.00           O1-
ATOM   2255  N   PHE   285      41.678   1.891  -0.939  1.00  0.00           N  
ATOM   2256  CA  PHE   285      40.976   0.659  -1.306  1.00  0.00           C  
ATOM   2257  C   PHE   285      39.457   0.858  -1.446  1.00  0.00           C  
ATOM   2258  O   PHE   285      38.842   0.311  -2.367  1.00  0.00           O  
ATOM   2259  CB  PHE   285      41.312  -0.417  -0.264  1.00  0.00           C  
ATOM   2260  CG  PHE   285      40.823  -1.793  -0.661  1.00  0.00           C  
ATOM   2261  CD1 PHE   285      41.574  -2.575  -1.558  1.00  0.00           C  
ATOM   2262  CD2 PHE   285      39.607  -2.288  -0.157  1.00  0.00           C  
ATOM   2263  CE1 PHE   285      41.098  -3.828  -1.972  1.00  0.00           C  
ATOM   2264  CE2 PHE   285      39.145  -3.549  -0.567  1.00  0.00           C  
ATOM   2265  CZ  PHE   285      39.876  -4.315  -1.488  1.00  0.00           C  
ATOM   2266  N   ASP   286      38.875   1.767  -0.658  1.00  0.00           N  
ATOM   2267  CA  ASP   286      37.458   2.117  -0.759  1.00  0.00           C  
ATOM   2268  C   ASP   286      37.138   2.871  -2.045  1.00  0.00           C  
ATOM   2269  O   ASP   286      36.223   2.455  -2.758  1.00  0.00           O  
ATOM   2270  CB  ASP   286      36.997   2.921   0.465  1.00  0.00           C  
ATOM   2271  CG  ASP   286      36.707   2.051   1.689  1.00  0.00           C  
ATOM   2272  OD1 ASP   286      36.579   0.816   1.482  1.00  0.00           O  
ATOM   2273  OD2 ASP   286      36.187   2.639   2.654  1.00  0.00           O1-
ATOM   2274  N   ARG   287      37.963   3.841  -2.461  1.00  0.00           N  
ATOM   2275  CA  ARG   287      37.808   4.479  -3.777  1.00  0.00           C  
ATOM   2276  C   ARG   287      38.068   3.523  -4.935  1.00  0.00           C  
ATOM   2277  O   ARG   287      37.282   3.558  -5.881  1.00  0.00           O  
ATOM   2278  CB  ARG   287      38.660   5.751  -3.895  1.00  0.00           C  
ATOM   2279  CG  ARG   287      37.870   6.977  -3.410  1.00  0.00           C  
ATOM   2280  CD  ARG   287      38.618   8.282  -3.700  1.00  0.00           C  
ATOM   2281  NE  ARG   287      39.722   8.480  -2.753  1.00  0.00           N  
ATOM   2282  CZ  ARG   287      40.622   9.440  -2.724  1.00  0.00           C  
ATOM   2283  NH1 ARG   287      40.645  10.420  -3.578  1.00  0.00           N1+
ATOM   2284  NH2 ARG   287      41.536   9.409  -1.804  1.00  0.00           N  
ATOM   2285  N   CYS   288      38.973   2.549  -4.813  1.00  0.00           N  
ATOM   2286  CA  CYS   288      39.126   1.522  -5.853  1.00  0.00           C  
ATOM   2287  C   CYS   288      37.878   0.632  -6.007  1.00  0.00           C  
ATOM   2288  O   CYS   288      37.420   0.447  -7.134  1.00  0.00           O  
ATOM   2289  CB  CYS   288      40.388   0.683  -5.614  1.00  0.00           C  
ATOM   2290  SG  CYS   288      41.846   1.667  -6.060  1.00  0.00           S  
ATOM   2291  N   ARG   289      37.213   0.230  -4.910  1.00  0.00           N  
ATOM   2292  CA  ARG   289      35.921  -0.489  -4.983  1.00  0.00           C  
ATOM   2293  C   ARG   289      34.795   0.413  -5.515  1.00  0.00           C  
ATOM   2294  O   ARG   289      34.088   0.064  -6.465  1.00  0.00           O  
ATOM   2295  CB  ARG   289      35.549  -1.080  -3.605  1.00  0.00           C  
ATOM   2296  CG  ARG   289      36.487  -2.206  -3.130  1.00  0.00           C  
ATOM   2297  CD  ARG   289      35.963  -2.948  -1.883  1.00  0.00           C  
ATOM   2298  NE  ARG   289      36.007  -2.148  -0.634  1.00  0.00           N  
ATOM   2299  CZ  ARG   289      35.993  -2.629   0.606  1.00  0.00           C  
ATOM   2300  NH1 ARG   289      35.853  -3.899   0.873  1.00  0.00           N1+
ATOM   2301  NH2 ARG   289      36.151  -1.845   1.627  1.00  0.00           N  
ATOM   2302  N   ARG   290      34.665   1.615  -4.947  1.00  0.00           N  
ATOM   2303  CA  ARG   290      33.583   2.584  -5.215  1.00  0.00           C  
ATOM   2304  C   ARG   290      33.650   3.223  -6.600  1.00  0.00           C  
ATOM   2305  O   ARG   290      32.598   3.533  -7.161  1.00  0.00           O  
ATOM   2306  CB  ARG   290      33.594   3.665  -4.126  1.00  0.00           C  
ATOM   2307  CG  ARG   290      33.150   3.111  -2.758  1.00  0.00           C  
ATOM   2308  CD  ARG   290      33.395   4.120  -1.632  1.00  0.00           C  
ATOM   2309  NE  ARG   290      32.536   5.300  -1.800  1.00  0.00           N  
ATOM   2310  CZ  ARG   290      32.334   6.291  -0.965  1.00  0.00           C  
ATOM   2311  NH1 ARG   290      32.887   6.333   0.218  1.00  0.00           N1+
ATOM   2312  NH2 ARG   290      31.551   7.255  -1.344  1.00  0.00           N  
ATOM   2313  N   TRP   291      34.814   3.207  -7.250  1.00  0.00           N  
ATOM   2314  CA  TRP   291      35.006   3.607  -8.648  1.00  0.00           C  
ATOM   2315  C   TRP   291      34.096   2.849  -9.637  1.00  0.00           C  
ATOM   2316  O   TRP   291      33.582   3.465 -10.574  1.00  0.00           O  
ATOM   2317  CB  TRP   291      36.485   3.423  -9.005  1.00  0.00           C  
ATOM   2318  CG  TRP   291      36.807   3.521 -10.459  1.00  0.00           C  
ATOM   2319  CD1 TRP   291      36.954   4.660 -11.173  1.00  0.00           C  
ATOM   2320  CD2 TRP   291      37.058   2.424 -11.385  1.00  0.00           C  
ATOM   2321  CE2 TRP   291      37.371   2.979 -12.660  1.00  0.00           C  
ATOM   2322  CE3 TRP   291      37.104   1.017 -11.261  1.00  0.00           C  
ATOM   2323  NE1 TRP   291      37.264   4.345 -12.484  1.00  0.00           N  
ATOM   2324  CZ2 TRP   291      37.716   2.175 -13.753  1.00  0.00           C  
ATOM   2325  CZ3 TRP   291      37.438   0.203 -12.358  1.00  0.00           C  
ATOM   2326  CH2 TRP   291      37.741   0.779 -13.601  1.00  0.00           C  
ATOM   2327  N   THR   292      33.629   1.644  -9.291  1.00  0.00           N  
ATOM   2328  CA  THR   292      32.605   0.942 -10.089  1.00  0.00           C  
ATOM   2329  C   THR   292      31.239   1.651 -10.140  1.00  0.00           C  
ATOM   2330  O   THR   292      30.512   1.519 -11.123  1.00  0.00           O  
ATOM   2331  CB  THR   292      32.416  -0.494  -9.598  1.00  0.00           C  
ATOM   2332  CG2 THR   292      31.350  -1.215 -10.423  1.00  0.00           C  
ATOM   2333  OG1 THR   292      33.626  -1.190  -9.778  1.00  0.00           O  
ATOM   2334  N   MET   293      30.855   2.439  -9.135  1.00  0.00           N  
ATOM   2335  CA  MET   293      29.597   3.217  -9.165  1.00  0.00           C  
ATOM   2336  C   MET   293      29.826   4.722  -9.348  1.00  0.00           C  
ATOM   2337  O   MET   293      28.996   5.416  -9.955  1.00  0.00           O  
ATOM   2338  CB  MET   293      28.800   2.972  -7.881  1.00  0.00           C  
ATOM   2339  CG  MET   293      28.466   1.493  -7.665  1.00  0.00           C  
ATOM   2340  SD  MET   293      27.193   1.229  -6.404  1.00  0.00           S  
ATOM   2341  CE  MET   293      27.623  -0.456  -5.896  1.00  0.00           C  
ATOM   2342  N   GLU   294      30.941   5.208  -8.800  1.00  0.00           N  
ATOM   2343  CA  GLU   294      31.295   6.621  -8.625  1.00  0.00           C  
ATOM   2344  C   GLU   294      32.399   7.096  -9.581  1.00  0.00           C  
ATOM   2345  O   GLU   294      32.589   8.299  -9.732  1.00  0.00           O  
ATOM   2346  CB  GLU   294      31.730   6.863  -7.171  1.00  0.00           C  
ATOM   2347  CG  GLU   294      30.610   6.588  -6.156  1.00  0.00           C  
ATOM   2348  CD  GLU   294      31.070   6.810  -4.708  1.00  0.00           C  
ATOM   2349  OE1 GLU   294      31.672   7.855  -4.395  1.00  0.00           O  
ATOM   2350  OE2 GLU   294      30.824   5.927  -3.859  1.00  0.00           O1-
ATOM   2351  N   GLY   295      32.987   6.198 -10.376  1.00  0.00           N  
ATOM   2352  CA  GLY   295      33.918   6.548 -11.449  1.00  0.00           C  
ATOM   2353  C   GLY   295      33.238   7.160 -12.676  1.00  0.00           C  
ATOM   2354  O   GLY   295      33.869   7.927 -13.392  1.00  0.00           O  
ATOM   2355  N   GLY   296      31.971   6.813 -12.954  1.00  0.00           N  
ATOM   2356  CA  GLY   296      31.159   7.315 -14.091  1.00  0.00           C  
ATOM   2357  C   GLY   296      31.557   6.795 -15.467  1.00  0.00           C  
ATOM   2358  O   GLY   296      30.686   6.311 -16.187  1.00  0.00           O  
ATOM   2359  N   PHE   297      32.850   6.508 -15.597  1.00  0.00           N  
ATOM   2360  CA  PHE   297      33.434   5.399 -16.337  1.00  0.00           C  
ATOM   2361  C   PHE   297      32.512   4.184 -16.475  1.00  0.00           C  
ATOM   2362  O   PHE   297      32.023   3.892 -17.563  1.00  0.00           O  
ATOM   2363  CB  PHE   297      34.724   5.003 -15.606  1.00  0.00           C  
ATOM   2364  CG  PHE   297      35.332   3.721 -16.128  1.00  0.00           C  
ATOM   2365  CD1 PHE   297      36.063   3.768 -17.313  1.00  0.00           C  
ATOM   2366  CD2 PHE   297      35.166   2.489 -15.471  1.00  0.00           C  
ATOM   2367  CE1 PHE   297      36.764   2.641 -17.761  1.00  0.00           C  
ATOM   2368  CE2 PHE   297      35.732   1.321 -16.015  1.00  0.00           C  
ATOM   2369  CZ  PHE   297      36.555   1.401 -17.150  1.00  0.00           C  
ATOM   2370  N   ALA   298      32.100   3.596 -15.349  1.00  0.00           N  
ATOM   2371  CA  ALA   298      31.332   2.352 -15.371  1.00  0.00           C  
ATOM   2372  C   ALA   298      29.866   2.516 -15.835  1.00  0.00           C  
ATOM   2373  O   ALA   298      29.181   1.513 -16.058  1.00  0.00           O  
ATOM   2374  CB  ALA   298      31.417   1.697 -13.992  1.00  0.00           C  
ATOM   2375  N   ARG   299      29.388   3.764 -15.968  1.00  0.00           N  
ATOM   2376  CA  ARG   299      28.090   4.112 -16.570  1.00  0.00           C  
ATOM   2377  C   ARG   299      28.237   4.411 -18.069  1.00  0.00           C  
ATOM   2378  O   ARG   299      27.575   3.756 -18.864  1.00  0.00           O  
ATOM   2379  CB  ARG   299      27.431   5.289 -15.828  1.00  0.00           C  
ATOM   2380  CG  ARG   299      27.430   5.154 -14.291  1.00  0.00           C  
ATOM   2381  CD  ARG   299      26.366   6.019 -13.587  1.00  0.00           C  
ATOM   2382  NE  ARG   299      26.672   6.183 -12.151  1.00  0.00           N  
ATOM   2383  CZ  ARG   299      25.935   6.811 -11.255  1.00  0.00           C  
ATOM   2384  NH1 ARG   299      24.859   7.484 -11.571  1.00  0.00           N1+
ATOM   2385  NH2 ARG   299      26.292   6.748 -10.002  1.00  0.00           N  
ATOM   2386  N   MET   300      29.295   5.126 -18.464  1.00  0.00           N  
ATOM   2387  CA  MET   300      29.653   5.340 -19.875  1.00  0.00           C  
ATOM   2388  C   MET   300      30.052   4.047 -20.619  1.00  0.00           C  
ATOM   2389  O   MET   300      30.026   4.029 -21.849  1.00  0.00           O  
ATOM   2390  CB  MET   300      30.785   6.383 -19.978  1.00  0.00           C  
ATOM   2391  CG  MET   300      30.371   7.798 -19.576  1.00  0.00           C  
ATOM   2392  SD  MET   300      28.958   8.461 -20.511  1.00  0.00           S  
ATOM   2393  CE  MET   300      29.370  10.228 -20.649  1.00  0.00           C  
ATOM   2394  N   TYR   301      30.394   2.967 -19.904  1.00  0.00           N  
ATOM   2395  CA  TYR   301      31.005   1.783 -20.508  1.00  0.00           C  
ATOM   2396  C   TYR   301      30.050   0.838 -21.260  1.00  0.00           C  
ATOM   2397  O   TYR   301      30.282   0.634 -22.454  1.00  0.00           O  
ATOM   2398  CB  TYR   301      31.882   1.052 -19.499  1.00  0.00           C  
ATOM   2399  CG  TYR   301      33.319   1.097 -19.906  1.00  0.00           C  
ATOM   2400  CD1 TYR   301      34.042   2.320 -19.788  1.00  0.00           C  
ATOM   2401  CD2 TYR   301      33.986  -0.044 -20.396  1.00  0.00           C  
ATOM   2402  CE1 TYR   301      35.385   2.382 -20.200  1.00  0.00           C  
ATOM   2403  CE2 TYR   301      35.374  -0.002 -20.620  1.00  0.00           C  
ATOM   2404  CZ  TYR   301      36.064   1.227 -20.629  1.00  0.00           C  
ATOM   2405  OH  TYR   301      37.351   1.300 -21.076  1.00  0.00           O  
ATOM   2406  N   PRO   302      28.998   0.231 -20.665  1.00  0.00           N  
ATOM   2407  CA  PRO   302      28.161  -0.726 -21.402  1.00  0.00           C  
ATOM   2408  C   PRO   302      27.341  -0.092 -22.536  1.00  0.00           C  
ATOM   2409  O   PRO   302      27.121  -0.754 -23.547  1.00  0.00           O  
ATOM   2410  CB  PRO   302      27.266  -1.402 -20.363  1.00  0.00           C  
ATOM   2411  CG  PRO   302      28.046  -1.221 -19.067  1.00  0.00           C  
ATOM   2412  CD  PRO   302      28.694   0.150 -19.248  1.00  0.00           C  
ATOM   2413  N   LEU   303      27.090   1.223 -22.472  1.00  0.00           N  
ATOM   2414  CA  LEU   303      26.517   2.022 -23.564  1.00  0.00           C  
ATOM   2415  C   LEU   303      27.289   1.847 -24.877  1.00  0.00           C  
ATOM   2416  O   LEU   303      26.710   1.492 -25.901  1.00  0.00           O  
ATOM   2417  CB  LEU   303      26.508   3.502 -23.123  1.00  0.00           C  
ATOM   2418  CG  LEU   303      26.237   4.531 -24.243  1.00  0.00           C  
ATOM   2419  CD1 LEU   303      24.818   4.425 -24.794  1.00  0.00           C  
ATOM   2420  CD2 LEU   303      26.466   5.943 -23.713  1.00  0.00           C  
ATOM   2421  N   GLN   304      28.611   2.023 -24.839  1.00  0.00           N  
ATOM   2422  CA  GLN   304      29.435   1.933 -26.043  1.00  0.00           C  
ATOM   2423  C   GLN   304      29.490   0.514 -26.603  1.00  0.00           C  
ATOM   2424  O   GLN   304      29.480   0.342 -27.820  1.00  0.00           O  
ATOM   2425  CB  GLN   304      30.850   2.426 -25.743  1.00  0.00           C  
ATOM   2426  CG  GLN   304      30.874   3.903 -25.337  1.00  0.00           C  
ATOM   2427  CD  GLN   304      32.303   4.398 -25.254  1.00  0.00           C  
ATOM   2428  NE2 GLN   304      32.695   5.303 -26.119  1.00  0.00           N  
ATOM   2429  OE1 GLN   304      33.153   3.778 -24.645  1.00  0.00           O  
ATOM   2430  N   ALA   305      29.469  -0.500 -25.737  1.00  0.00           N  
ATOM   2431  CA  ALA   305      29.338  -1.885 -26.164  1.00  0.00           C  
ATOM   2432  C   ALA   305      27.959  -2.178 -26.788  1.00  0.00           C  
ATOM   2433  O   ALA   305      27.930  -2.782 -27.854  1.00  0.00           O  
ATOM   2434  CB  ALA   305      29.665  -2.784 -24.971  1.00  0.00           C  
ATOM   2435  N   CYS   306      26.874  -1.578 -26.285  1.00  0.00           N  
ATOM   2436  CA  CYS   306      25.517  -1.745 -26.822  1.00  0.00           C  
ATOM   2437  C   CYS   306      25.353  -1.168 -28.234  1.00  0.00           C  
ATOM   2438  O   CYS   306      25.016  -1.911 -29.157  1.00  0.00           O  
ATOM   2439  CB  CYS   306      24.522  -1.135 -25.824  1.00  0.00           C  
ATOM   2440  SG  CYS   306      22.840  -1.692 -26.215  1.00  0.00           S  
ATOM   2441  N   VAL   307      25.889   0.035 -28.467  1.00  0.00           N  
ATOM   2442  CA  VAL   307      25.932   0.640 -29.809  1.00  0.00           C  
ATOM   2443  C   VAL   307      26.838  -0.161 -30.753  1.00  0.00           C  
ATOM   2444  O   VAL   307      26.456  -0.433 -31.892  1.00  0.00           O  
ATOM   2445  CB  VAL   307      26.401   2.106 -29.744  1.00  0.00           C  
ATOM   2446  CG1 VAL   307      26.399   2.753 -31.135  1.00  0.00           C  
ATOM   2447  CG2 VAL   307      25.507   2.971 -28.851  1.00  0.00           C  
ATOM   2448  N   ARG   308      28.014  -0.605 -30.284  1.00  0.00           N  
ATOM   2449  CA  ARG   308      28.951  -1.398 -31.103  1.00  0.00           C  
ATOM   2450  C   ARG   308      28.382  -2.765 -31.476  1.00  0.00           C  
ATOM   2451  O   ARG   308      28.451  -3.122 -32.652  1.00  0.00           O  
ATOM   2452  CB  ARG   308      30.327  -1.510 -30.417  1.00  0.00           C  
ATOM   2453  CG  ARG   308      31.050  -0.164 -30.532  1.00  0.00           C  
ATOM   2454  CD  ARG   308      32.473  -0.104 -29.969  1.00  0.00           C  
ATOM   2455  NE  ARG   308      32.994   1.278 -30.042  1.00  0.00           N  
ATOM   2456  CZ  ARG   308      33.285   1.947 -31.149  1.00  0.00           C  
ATOM   2457  NH1 ARG   308      33.455   1.349 -32.296  1.00  0.00           N1+
ATOM   2458  NH2 ARG   308      33.380   3.249 -31.118  1.00  0.00           N  
ATOM   2459  N   LEU   309      27.658  -3.420 -30.567  1.00  0.00           N  
ATOM   2460  CA  LEU   309      26.953  -4.667 -30.849  1.00  0.00           C  
ATOM   2461  C   LEU   309      25.766  -4.447 -31.794  1.00  0.00           C  
ATOM   2462  O   LEU   309      25.658  -5.174 -32.773  1.00  0.00           O  
ATOM   2463  CB  LEU   309      26.529  -5.360 -29.538  1.00  0.00           C  
ATOM   2464  CG  LEU   309      25.864  -6.736 -29.766  1.00  0.00           C  
ATOM   2465  CD1 LEU   309      26.785  -7.729 -30.480  1.00  0.00           C  
ATOM   2466  CD2 LEU   309      25.444  -7.375 -28.445  1.00  0.00           C  
ATOM   2467  N   ALA   310      24.999  -3.366 -31.647  1.00  0.00           N  
ATOM   2468  CA  ALA   310      23.884  -3.054 -32.544  1.00  0.00           C  
ATOM   2469  C   ALA   310      24.334  -2.774 -33.995  1.00  0.00           C  
ATOM   2470  O   ALA   310      23.741  -3.309 -34.933  1.00  0.00           O  
ATOM   2471  CB  ALA   310      23.106  -1.878 -31.948  1.00  0.00           C  
ATOM   2472  N   VAL   311      25.487  -2.118 -34.188  1.00  0.00           N  
ATOM   2473  CA  VAL   311      26.122  -1.951 -35.514  1.00  0.00           C  
ATOM   2474  C   VAL   311      26.675  -3.272 -36.057  1.00  0.00           C  
ATOM   2475  O   VAL   311      26.448  -3.603 -37.221  1.00  0.00           O  
ATOM   2476  CB  VAL   311      27.235  -0.885 -35.464  1.00  0.00           C  
ATOM   2477  CG1 VAL   311      27.991  -0.771 -36.796  1.00  0.00           C  
ATOM   2478  CG2 VAL   311      26.638   0.495 -35.163  1.00  0.00           C  
ATOM   2479  N   LYS   312      27.340  -4.063 -35.210  1.00  0.00           N  
ATOM   2480  CA  LYS   312      27.913  -5.364 -35.581  1.00  0.00           C  
ATOM   2481  C   LYS   312      26.833  -6.366 -35.994  1.00  0.00           C  
ATOM   2482  O   LYS   312      26.946  -6.998 -37.043  1.00  0.00           O  
ATOM   2483  CB  LYS   312      28.722  -5.863 -34.381  1.00  0.00           C  
ATOM   2484  CG  LYS   312      29.586  -7.087 -34.683  1.00  0.00           C  
ATOM   2485  CD  LYS   312      30.296  -7.461 -33.384  1.00  0.00           C  
ATOM   2486  CE  LYS   312      31.092  -8.749 -33.534  1.00  0.00           C  
ATOM   2487  NZ  LYS   312      31.662  -9.102 -32.223  1.00  0.00           N1+
ATOM   2488  N   LEU   313      25.725  -6.402 -35.253  1.00  0.00           N  
ATOM   2489  CA  LEU   313      24.549  -7.198 -35.583  1.00  0.00           C  
ATOM   2490  C   LEU   313      23.813  -6.689 -36.819  1.00  0.00           C  
ATOM   2491  O   LEU   313      23.276  -7.525 -37.539  1.00  0.00           O  
ATOM   2492  CB  LEU   313      23.568  -7.281 -34.408  1.00  0.00           C  
ATOM   2493  CG  LEU   313      24.046  -8.062 -33.174  1.00  0.00           C  
ATOM   2494  CD1 LEU   313      22.841  -8.225 -32.254  1.00  0.00           C  
ATOM   2495  CD2 LEU   313      24.621  -9.441 -33.493  1.00  0.00           C  
ATOM   2496  N   ASP   314      23.865  -5.395 -37.154  1.00  0.00           N  
ATOM   2497  CA  ASP   314      23.300  -4.933 -38.429  1.00  0.00           C  
ATOM   2498  C   ASP   314      24.078  -5.470 -39.638  1.00  0.00           C  
ATOM   2499  O   ASP   314      23.494  -6.126 -40.506  1.00  0.00           O  
ATOM   2500  CB  ASP   314      23.198  -3.403 -38.480  1.00  0.00           C  
ATOM   2501  CG  ASP   314      22.306  -2.988 -39.654  1.00  0.00           C  
ATOM   2502  OD1 ASP   314      21.137  -3.462 -39.668  1.00  0.00           O  
ATOM   2503  OD2 ASP   314      22.834  -2.348 -40.583  1.00  0.00           O1-
ATOM   2504  N   PHE   315      25.413  -5.467 -39.549  1.00  0.00           N  
ATOM   2505  CA  PHE   315      26.248  -6.079 -40.581  1.00  0.00           C  
ATOM   2506  C   PHE   315      26.084  -7.605 -40.635  1.00  0.00           C  
ATOM   2507  O   PHE   315      25.868  -8.143 -41.719  1.00  0.00           O  
ATOM   2508  CB  PHE   315      27.713  -5.672 -40.403  1.00  0.00           C  
ATOM   2509  CG  PHE   315      28.511  -5.798 -41.689  1.00  0.00           C  
ATOM   2510  CD1 PHE   315      28.372  -4.815 -42.687  1.00  0.00           C  
ATOM   2511  CD2 PHE   315      29.391  -6.876 -41.899  1.00  0.00           C  
ATOM   2512  CE1 PHE   315      29.126  -4.893 -43.872  1.00  0.00           C  
ATOM   2513  CE2 PHE   315      30.170  -6.936 -43.068  1.00  0.00           C  
ATOM   2514  CZ  PHE   315      30.037  -5.947 -44.057  1.00  0.00           C  
ATOM   2515  N   ILE   316      25.999  -8.287 -39.487  1.00  0.00           N  
ATOM   2516  CA  ILE   316      25.712  -9.733 -39.420  1.00  0.00           C  
ATOM   2517  C   ILE   316      24.315 -10.059 -39.969  1.00  0.00           C  
ATOM   2518  O   ILE   316      24.205 -10.966 -40.788  1.00  0.00           O  
ATOM   2519  CB  ILE   316      25.908 -10.270 -37.983  1.00  0.00           C  
ATOM   2520  CG1 ILE   316      27.399 -10.201 -37.579  1.00  0.00           C  
ATOM   2521  CG2 ILE   316      25.410 -11.721 -37.840  1.00  0.00           C  
ATOM   2522  CD1 ILE   316      27.656 -10.342 -36.074  1.00  0.00           C  
ATOM   2523  N   THR   317      23.291  -9.246 -39.694  1.00  0.00           N  
ATOM   2524  CA  THR   317      21.941  -9.422 -40.270  1.00  0.00           C  
ATOM   2525  C   THR   317      21.973  -9.310 -41.789  1.00  0.00           C  
ATOM   2526  O   THR   317      21.409 -10.157 -42.487  1.00  0.00           O  
ATOM   2527  CB  THR   317      20.943  -8.386 -39.750  1.00  0.00           C  
ATOM   2528  CG2 THR   317      19.519  -8.636 -40.199  1.00  0.00           C  
ATOM   2529  OG1 THR   317      20.854  -8.510 -38.345  1.00  0.00           O  
ATOM   2530  N   ALA   318      22.693  -8.314 -42.317  1.00  0.00           N  
ATOM   2531  CA  ALA   318      22.838  -8.119 -43.752  1.00  0.00           C  
ATOM   2532  C   ALA   318      23.634  -9.253 -44.421  1.00  0.00           C  
ATOM   2533  O   ALA   318      23.228  -9.741 -45.475  1.00  0.00           O  
ATOM   2534  CB  ALA   318      23.484  -6.751 -43.993  1.00  0.00           C  
ATOM   2535  N   LEU   319      24.745  -9.699 -43.825  1.00  0.00           N  
ATOM   2536  CA  LEU   319      25.541 -10.821 -44.333  1.00  0.00           C  
ATOM   2537  C   LEU   319      24.786 -12.152 -44.285  1.00  0.00           C  
ATOM   2538  O   LEU   319      24.849 -12.907 -45.253  1.00  0.00           O  
ATOM   2539  CB  LEU   319      26.814 -10.992 -43.501  1.00  0.00           C  
ATOM   2540  CG  LEU   319      27.898  -9.917 -43.581  1.00  0.00           C  
ATOM   2541  CD1 LEU   319      28.999 -10.343 -42.606  1.00  0.00           C  
ATOM   2542  CD2 LEU   319      28.448  -9.784 -45.000  1.00  0.00           C  
ATOM   2543  N   LEU   320      24.038 -12.396 -43.207  1.00  0.00           N  
ATOM   2544  CA  LEU   320      23.208 -13.582 -43.047  1.00  0.00           C  
ATOM   2545  C   LEU   320      22.111 -13.591 -44.110  1.00  0.00           C  
ATOM   2546  O   LEU   320      22.112 -14.490 -44.939  1.00  0.00           O  
ATOM   2547  CB  LEU   320      22.668 -13.639 -41.603  1.00  0.00           C  
ATOM   2548  CG  LEU   320      21.786 -14.860 -41.277  1.00  0.00           C  
ATOM   2549  CD1 LEU   320      22.495 -16.197 -41.500  1.00  0.00           C  
ATOM   2550  CD2 LEU   320      21.347 -14.799 -39.813  1.00  0.00           C  
ATOM   2551  N   LYS   321      21.403 -12.474 -44.322  1.00  0.00           N  
ATOM   2552  CA  LYS   321      20.440 -12.371 -45.431  1.00  0.00           C  
ATOM   2553  C   LYS   321      21.076 -12.665 -46.800  1.00  0.00           C  
ATOM   2554  O   LYS   321      20.590 -13.561 -47.482  1.00  0.00           O  
ATOM   2555  CB  LYS   321      19.750 -11.004 -45.407  1.00  0.00           C  
ATOM   2556  CG  LYS   321      18.566 -11.006 -46.383  1.00  0.00           C  
ATOM   2557  CD  LYS   321      17.947  -9.616 -46.506  1.00  0.00           C  
ATOM   2558  CE  LYS   321      16.756  -9.709 -47.462  1.00  0.00           C  
ATOM   2559  NZ  LYS   321      16.133  -8.384 -47.672  1.00  0.00           N1+
ATOM   2560  N   LYS   322      22.264 -12.115 -47.092  1.00  0.00           N  
ATOM   2561  CA  LYS   322      23.008 -12.412 -48.334  1.00  0.00           C  
ATOM   2562  C   LYS   322      23.373 -13.894 -48.489  1.00  0.00           C  
ATOM   2563  O   LYS   322      23.420 -14.386 -49.617  1.00  0.00           O  
ATOM   2564  CB  LYS   322      24.304 -11.598 -48.405  1.00  0.00           C  
ATOM   2565  CG  LYS   322      24.131 -10.097 -48.641  1.00  0.00           C  
ATOM   2566  CD  LYS   322      25.520  -9.446 -48.620  1.00  0.00           C  
ATOM   2567  CE  LYS   322      25.388  -7.928 -48.738  1.00  0.00           C  
ATOM   2568  NZ  LYS   322      26.719  -7.280 -48.820  1.00  0.00           N1+
ATOM   2569  N   SER   323      23.790 -14.577 -47.419  1.00  0.00           N  
ATOM   2570  CA  SER   323      24.120 -16.006 -47.503  1.00  0.00           C  
ATOM   2571  C   SER   323      22.868 -16.874 -47.669  1.00  0.00           C  
ATOM   2572  O   SER   323      22.880 -17.734 -48.548  1.00  0.00           O  
ATOM   2573  CB  SER   323      24.987 -16.477 -46.328  1.00  0.00           C  
ATOM   2574  OG  SER   323      24.299 -16.442 -45.098  1.00  0.00           O  
ATOM   2575  N   LEU   324      21.748 -16.490 -47.041  1.00  0.00           N  
ATOM   2576  CA  LEU   324      20.451 -17.170 -47.156  1.00  0.00           C  
ATOM   2577  C   LEU   324      19.768 -16.960 -48.522  1.00  0.00           C  
ATOM   2578  O   LEU   324      19.081 -17.859 -49.004  1.00  0.00           O  
ATOM   2579  CB  LEU   324      19.510 -16.718 -46.022  1.00  0.00           C  
ATOM   2580  CG  LEU   324      19.992 -16.893 -44.572  1.00  0.00           C  
ATOM   2581  CD1 LEU   324      18.939 -16.305 -43.633  1.00  0.00           C  
ATOM   2582  CD2 LEU   324      20.299 -18.326 -44.172  1.00  0.00           C  
ATOM   2583  N   GLU   325      19.968 -15.803 -49.167  1.00  0.00           N  
ATOM   2584  CA  GLU   325      19.567 -15.557 -50.563  1.00  0.00           C  
ATOM   2585  C   GLU   325      20.347 -16.471 -51.526  1.00  0.00           C  
ATOM   2586  O   GLU   325      19.758 -17.077 -52.419  1.00  0.00           O  
ATOM   2587  CB  GLU   325      19.819 -14.080 -50.953  1.00  0.00           C  
ATOM   2588  CG  GLU   325      18.869 -13.071 -50.280  1.00  0.00           C  
ATOM   2589  CD  GLU   325      19.256 -11.585 -50.447  1.00  0.00           C  
ATOM   2590  OE1 GLU   325      20.465 -11.292 -50.617  1.00  0.00           O  
ATOM   2591  OE2 GLU   325      18.393 -10.743 -50.087  1.00  0.00           O1-
ATOM   2592  N   CYS   326      21.658 -16.642 -51.309  1.00  0.00           N  
ATOM   2593  CA  CYS   326      22.519 -17.469 -52.161  1.00  0.00           C  
ATOM   2594  C   CYS   326      22.286 -18.984 -52.026  1.00  0.00           C  
ATOM   2595  O   CYS   326      22.720 -19.736 -52.903  1.00  0.00           O  
ATOM   2596  CB  CYS   326      23.989 -17.197 -51.829  1.00  0.00           C  
ATOM   2597  SG  CYS   326      24.568 -15.554 -52.331  1.00  0.00           S  
ATOM   2598  N   THR   327      21.839 -19.454 -50.859  1.00  0.00           N  
ATOM   2599  CA  THR   327      21.512 -20.872 -50.603  1.00  0.00           C  
ATOM   2600  C   THR   327      20.049 -21.206 -50.900  1.00  0.00           C  
ATOM   2601  O   THR   327      19.696 -22.382 -50.878  1.00  0.00           O  
ATOM   2602  CB  THR   327      21.811 -21.257 -49.146  1.00  0.00           C  
ATOM   2603  CG2 THR   327      23.306 -21.273 -48.828  1.00  0.00           C  
ATOM   2604  OG1 THR   327      21.222 -20.297 -48.306  1.00  0.00           O  
ATOM   2605  N   GLY   328      19.182 -20.200 -51.075  1.00  0.00           N  
ATOM   2606  CA  GLY   328      17.728 -20.369 -51.180  1.00  0.00           C  
ATOM   2607  C   GLY   328      17.036 -20.642 -49.841  1.00  0.00           C  
ATOM   2608  O   GLY   328      15.814 -20.632 -49.760  1.00  0.00           O  
ATOM   2609  N   THR   329      17.775 -20.711 -48.731  1.00  0.00           N  
ATOM   2610  CA  THR   329      17.181 -20.982 -47.413  1.00  0.00           C  
ATOM   2611  C   THR   329      16.329 -19.827 -46.886  1.00  0.00           C  
ATOM   2612  O   THR   329      15.486 -20.055 -46.024  1.00  0.00           O  
ATOM   2613  CB  THR   329      18.245 -21.346 -46.373  1.00  0.00           C  
ATOM   2614  CG2 THR   329      18.953 -22.662 -46.679  1.00  0.00           C  
ATOM   2615  OG1 THR   329      19.240 -20.354 -46.354  1.00  0.00           O  
ATOM   2616  N   LEU   330      16.478 -18.607 -47.424  1.00  0.00           N  
ATOM   2617  CA  LEU   330      15.621 -17.462 -47.078  1.00  0.00           C  
ATOM   2618  C   LEU   330      14.144 -17.665 -47.474  1.00  0.00           C  
ATOM   2619  O   LEU   330      13.272 -16.979 -46.944  1.00  0.00           O  
ATOM   2620  CB  LEU   330      16.196 -16.187 -47.730  1.00  0.00           C  
ATOM   2621  CG  LEU   330      15.594 -14.863 -47.215  1.00  0.00           C  
ATOM   2622  CD1 LEU   330      15.828 -14.645 -45.717  1.00  0.00           C  
ATOM   2623  CD2 LEU   330      16.244 -13.688 -47.939  1.00  0.00           C  
ATOM   2624  N   GLU   331      13.859 -18.620 -48.360  1.00  0.00           N  
ATOM   2625  CA  GLU   331      12.504 -19.010 -48.763  1.00  0.00           C  
ATOM   2626  C   GLU   331      11.771 -19.814 -47.668  1.00  0.00           C  
ATOM   2627  O   GLU   331      10.540 -19.794 -47.594  1.00  0.00           O  
ATOM   2628  CB  GLU   331      12.588 -19.823 -50.070  1.00  0.00           C  
ATOM   2629  CG  GLU   331      13.303 -19.055 -51.202  1.00  0.00           C  
ATOM   2630  CD  GLU   331      13.354 -19.812 -52.539  1.00  0.00           C  
ATOM   2631  OE1 GLU   331      13.246 -21.059 -52.535  1.00  0.00           O  
ATOM   2632  OE2 GLU   331      13.601 -19.124 -53.556  1.00  0.00           O1-
ATOM   2633  N   PHE   332      12.502 -20.440 -46.734  1.00  0.00           N  
ATOM   2634  CA  PHE   332      11.905 -21.201 -45.637  1.00  0.00           C  
ATOM   2635  C   PHE   332      11.434 -20.288 -44.501  1.00  0.00           C  
ATOM   2636  O   PHE   332      12.238 -19.660 -43.812  1.00  0.00           O  
ATOM   2637  CB  PHE   332      12.874 -22.265 -45.105  1.00  0.00           C  
ATOM   2638  CG  PHE   332      13.344 -23.285 -46.123  1.00  0.00           C  
ATOM   2639  CD1 PHE   332      12.414 -24.073 -46.828  1.00  0.00           C  
ATOM   2640  CD2 PHE   332      14.720 -23.455 -46.356  1.00  0.00           C  
ATOM   2641  CE1 PHE   332      12.860 -25.003 -47.784  1.00  0.00           C  
ATOM   2642  CE2 PHE   332      15.166 -24.380 -47.316  1.00  0.00           C  
ATOM   2643  CZ  PHE   332      14.235 -25.149 -48.034  1.00  0.00           C  
ATOM   2644  N   ARG   333      10.177 -20.477 -44.083  1.00  0.00           N  
ATOM   2645  CA  ARG   333       9.560 -19.702 -42.989  1.00  0.00           C  
ATOM   2646  C   ARG   333      10.251 -19.868 -41.630  1.00  0.00           C  
ATOM   2647  O   ARG   333      10.374 -18.888 -40.906  1.00  0.00           O  
ATOM   2648  CB  ARG   333       8.070 -20.051 -42.873  1.00  0.00           C  
ATOM   2649  CG  ARG   333       7.291 -19.638 -44.128  1.00  0.00           C  
ATOM   2650  CD  ARG   333       5.787 -19.841 -43.911  1.00  0.00           C  
ATOM   2651  NE  ARG   333       5.009 -19.395 -45.083  1.00  0.00           N  
ATOM   2652  CZ  ARG   333       4.685 -18.150 -45.386  1.00  0.00           C  
ATOM   2653  NH1 ARG   333       5.020 -17.140 -44.632  1.00  0.00           N1+
ATOM   2654  NH2 ARG   333       4.012 -17.894 -46.471  1.00  0.00           N  
ATOM   2655  N   GLY   334      10.777 -21.057 -41.322  1.00  0.00           N  
ATOM   2656  CA  GLY   334      11.543 -21.294 -40.088  1.00  0.00           C  
ATOM   2657  C   GLY   334      12.891 -20.560 -40.056  1.00  0.00           C  
ATOM   2658  O   GLY   334      13.170 -19.829 -39.112  1.00  0.00           O  
ATOM   2659  N   VAL   335      13.575 -20.506 -41.203  1.00  0.00           N  
ATOM   2660  CA  VAL   335      14.824 -19.746 -41.382  1.00  0.00           C  
ATOM   2661  C   VAL   335      14.567 -18.233 -41.351  1.00  0.00           C  
ATOM   2662  O   VAL   335      15.339 -17.488 -40.750  1.00  0.00           O  
ATOM   2663  CB  VAL   335      15.498 -20.160 -42.703  1.00  0.00           C  
ATOM   2664  CG1 VAL   335      16.770 -19.361 -42.991  1.00  0.00           C  
ATOM   2665  CG2 VAL   335      15.876 -21.648 -42.706  1.00  0.00           C  
ATOM   2666  N   GLN   336      13.436 -17.774 -41.903  1.00  0.00           N  
ATOM   2667  CA  GLN   336      12.995 -16.379 -41.784  1.00  0.00           C  
ATOM   2668  C   GLN   336      12.658 -15.985 -40.339  1.00  0.00           C  
ATOM   2669  O   GLN   336      12.963 -14.861 -39.947  1.00  0.00           O  
ATOM   2670  CB  GLN   336      11.762 -16.121 -42.658  1.00  0.00           C  
ATOM   2671  CG  GLN   336      12.037 -16.189 -44.163  1.00  0.00           C  
ATOM   2672  CD  GLN   336      10.768 -15.889 -44.959  1.00  0.00           C  
ATOM   2673  NE2 GLN   336      10.736 -14.777 -45.660  1.00  0.00           N  
ATOM   2674  OE1 GLN   336       9.712 -16.473 -44.758  1.00  0.00           O  
ATOM   2675  N   ALA   337      12.065 -16.886 -39.550  1.00  0.00           N  
ATOM   2676  CA  ALA   337      11.771 -16.648 -38.138  1.00  0.00           C  
ATOM   2677  C   ALA   337      13.053 -16.524 -37.294  1.00  0.00           C  
ATOM   2678  O   ALA   337      13.226 -15.516 -36.611  1.00  0.00           O  
ATOM   2679  CB  ALA   337      10.846 -17.763 -37.631  1.00  0.00           C  
ATOM   2680  N   ASP   338      14.051 -17.375 -37.554  1.00  0.00           N  
ATOM   2681  CA  ASP   338      15.361 -17.299 -36.892  1.00  0.00           C  
ATOM   2682  C   ASP   338      16.201 -16.085 -37.342  1.00  0.00           C  
ATOM   2683  O   ASP   338      16.772 -15.385 -36.505  1.00  0.00           O  
ATOM   2684  CB  ASP   338      16.122 -18.613 -37.127  1.00  0.00           C  
ATOM   2685  CG  ASP   338      15.688 -19.738 -36.182  1.00  0.00           C  
ATOM   2686  OD1 ASP   338      15.635 -19.432 -34.972  1.00  0.00           O  
ATOM   2687  OD2 ASP   338      16.010 -20.901 -36.514  1.00  0.00           O1-
ATOM   2688  N   LEU   339      16.132 -15.684 -38.622  1.00  0.00           N  
ATOM   2689  CA  LEU   339      16.658 -14.383 -39.072  1.00  0.00           C  
ATOM   2690  C   LEU   339      15.935 -13.217 -38.372  1.00  0.00           C  
ATOM   2691  O   LEU   339      16.573 -12.235 -37.989  1.00  0.00           O  
ATOM   2692  CB  LEU   339      16.535 -14.274 -40.607  1.00  0.00           C  
ATOM   2693  CG  LEU   339      16.982 -12.915 -41.190  1.00  0.00           C  
ATOM   2694  CD1 LEU   339      18.477 -12.652 -41.005  1.00  0.00           C  
ATOM   2695  CD2 LEU   339      16.683 -12.851 -42.689  1.00  0.00           C  
ATOM   2696  N   GLY   340      14.621 -13.337 -38.179  1.00  0.00           N  
ATOM   2697  CA  GLY   340      13.793 -12.388 -37.441  1.00  0.00           C  
ATOM   2698  C   GLY   340      14.171 -12.251 -35.962  1.00  0.00           C  
ATOM   2699  O   GLY   340      14.164 -11.127 -35.464  1.00  0.00           O  
ATOM   2700  N   GLU   341      14.737 -13.289 -35.335  1.00  0.00           N  
ATOM   2701  CA  GLU   341      15.329 -13.179 -33.991  1.00  0.00           C  
ATOM   2702  C   GLU   341      16.624 -12.342 -34.005  1.00  0.00           C  
ATOM   2703  O   GLU   341      16.778 -11.447 -33.176  1.00  0.00           O  
ATOM   2704  CB  GLU   341      15.564 -14.566 -33.349  1.00  0.00           C  
ATOM   2705  CG  GLU   341      15.774 -14.413 -31.827  1.00  0.00           C  
ATOM   2706  CD  GLU   341      16.333 -15.651 -31.095  1.00  0.00           C  
ATOM   2707  OE1 GLU   341      15.604 -16.661 -30.990  1.00  0.00           O  
ATOM   2708  OE2 GLU   341      17.283 -15.449 -30.300  1.00  0.00           O1-
ATOM   2709  N   VAL   342      17.469 -12.462 -35.038  1.00  0.00           N  
ATOM   2710  CA  VAL   342      18.675 -11.612 -35.186  1.00  0.00           C  
ATOM   2711  C   VAL   342      18.301 -10.141 -35.421  1.00  0.00           C  
ATOM   2712  O   VAL   342      18.856  -9.249 -34.772  1.00  0.00           O  
ATOM   2713  CB  VAL   342      19.600 -12.098 -36.323  1.00  0.00           C  
ATOM   2714  CG1 VAL   342      20.949 -11.364 -36.296  1.00  0.00           C  
ATOM   2715  CG2 VAL   342      19.903 -13.597 -36.235  1.00  0.00           C  
ATOM   2716  N   VAL   343      17.257  -9.894 -36.222  1.00  0.00           N  
ATOM   2717  CA  VAL   343      16.656  -8.560 -36.407  1.00  0.00           C  
ATOM   2718  C   VAL   343      16.102  -8.020 -35.082  1.00  0.00           C  
ATOM   2719  O   VAL   343      16.357  -6.862 -34.747  1.00  0.00           O  
ATOM   2720  CB  VAL   343      15.546  -8.602 -37.482  1.00  0.00           C  
ATOM   2721  CG1 VAL   343      14.831  -7.254 -37.650  1.00  0.00           C  
ATOM   2722  CG2 VAL   343      16.092  -8.963 -38.869  1.00  0.00           C  
ATOM   2723  N   ALA   344      15.427  -8.854 -34.287  1.00  0.00           N  
ATOM   2724  CA  ALA   344      14.876  -8.476 -32.988  1.00  0.00           C  
ATOM   2725  C   ALA   344      15.961  -8.169 -31.943  1.00  0.00           C  
ATOM   2726  O   ALA   344      15.883  -7.126 -31.296  1.00  0.00           O  
ATOM   2727  CB  ALA   344      13.925  -9.576 -32.506  1.00  0.00           C  
ATOM   2728  N   TRP   345      17.068  -8.916 -31.906  1.00  0.00           N  
ATOM   2729  CA  TRP   345      18.217  -8.601 -31.046  1.00  0.00           C  
ATOM   2730  C   TRP   345      18.921  -7.308 -31.449  1.00  0.00           C  
ATOM   2731  O   TRP   345      19.111  -6.431 -30.608  1.00  0.00           O  
ATOM   2732  CB  TRP   345      19.224  -9.749 -31.063  1.00  0.00           C  
ATOM   2733  CG  TRP   345      18.849 -10.924 -30.226  1.00  0.00           C  
ATOM   2734  CD1 TRP   345      18.661 -12.180 -30.680  1.00  0.00           C  
ATOM   2735  CD2 TRP   345      18.601 -10.978 -28.787  1.00  0.00           C  
ATOM   2736  CE2 TRP   345      18.292 -12.326 -28.436  1.00  0.00           C  
ATOM   2737  CE3 TRP   345      18.600 -10.027 -27.742  1.00  0.00           C  
ATOM   2738  NE1 TRP   345      18.335 -13.009 -29.629  1.00  0.00           N  
ATOM   2739  CZ2 TRP   345      18.015 -12.716 -27.118  1.00  0.00           C  
ATOM   2740  CZ3 TRP   345      18.315 -10.410 -26.417  1.00  0.00           C  
ATOM   2741  CH2 TRP   345      18.037 -11.751 -26.099  1.00  0.00           C  
ATOM   2742  N   ARG   346      19.164  -7.104 -32.749  1.00  0.00           N  
ATOM   2743  CA  ARG   346      19.713  -5.847 -33.277  1.00  0.00           C  
ATOM   2744  C   ARG   346      18.834  -4.654 -32.894  1.00  0.00           C  
ATOM   2745  O   ARG   346      19.344  -3.644 -32.416  1.00  0.00           O  
ATOM   2746  CB  ARG   346      19.836  -5.978 -34.799  1.00  0.00           C  
ATOM   2747  CG  ARG   346      20.485  -4.740 -35.437  1.00  0.00           C  
ATOM   2748  CD  ARG   346      20.121  -4.638 -36.914  1.00  0.00           C  
ATOM   2749  NE  ARG   346      18.698  -4.311 -37.112  1.00  0.00           N  
ATOM   2750  CZ  ARG   346      18.060  -4.352 -38.263  1.00  0.00           C  
ATOM   2751  NH1 ARG   346      18.655  -4.603 -39.395  1.00  0.00           N1+
ATOM   2752  NH2 ARG   346      16.780  -4.134 -38.266  1.00  0.00           N  
ATOM   2753  N   ASN   347      17.518  -4.789 -33.052  1.00  0.00           N  
ATOM   2754  CA  ASN   347      16.559  -3.746 -32.696  1.00  0.00           C  
ATOM   2755  C   ASN   347      16.449  -3.551 -31.171  1.00  0.00           C  
ATOM   2756  O   ASN   347      16.391  -2.407 -30.738  1.00  0.00           O  
ATOM   2757  CB  ASN   347      15.195  -4.071 -33.326  1.00  0.00           C  
ATOM   2758  CG  ASN   347      15.166  -4.074 -34.850  1.00  0.00           C  
ATOM   2759  ND2 ASN   347      14.055  -4.494 -35.409  1.00  0.00           N  
ATOM   2760  OD1 ASN   347      16.088  -3.687 -35.563  1.00  0.00           O  
ATOM   2761  N   THR   348      16.623  -4.602 -30.360  1.00  0.00           N  
ATOM   2762  CA  THR   348      16.712  -4.509 -28.888  1.00  0.00           C  
ATOM   2763  C   THR   348      17.935  -3.705 -28.453  1.00  0.00           C  
ATOM   2764  O   THR   348      17.816  -2.841 -27.590  1.00  0.00           O  
ATOM   2765  CB  THR   348      16.781  -5.889 -28.209  1.00  0.00           C  
ATOM   2766  CG2 THR   348      16.698  -5.804 -26.686  1.00  0.00           C  
ATOM   2767  OG1 THR   348      15.684  -6.689 -28.596  1.00  0.00           O  
ATOM   2768  N   PHE   349      19.092  -3.897 -29.093  1.00  0.00           N  
ATOM   2769  CA  PHE   349      20.307  -3.151 -28.751  1.00  0.00           C  
ATOM   2770  C   PHE   349      20.333  -1.719 -29.305  1.00  0.00           C  
ATOM   2771  O   PHE   349      20.825  -0.830 -28.607  1.00  0.00           O  
ATOM   2772  CB  PHE   349      21.546  -3.971 -29.128  1.00  0.00           C  
ATOM   2773  CG  PHE   349      21.627  -5.309 -28.411  1.00  0.00           C  
ATOM   2774  CD1 PHE   349      21.506  -5.369 -27.012  1.00  0.00           C  
ATOM   2775  CD2 PHE   349      21.784  -6.499 -29.137  1.00  0.00           C  
ATOM   2776  CE1 PHE   349      21.535  -6.605 -26.343  1.00  0.00           C  
ATOM   2777  CE2 PHE   349      21.808  -7.740 -28.477  1.00  0.00           C  
ATOM   2778  CZ  PHE   349      21.679  -7.792 -27.078  1.00  0.00           C  
ATOM   2779  N   TRP   350      19.586  -1.431 -30.379  1.00  0.00           N  
ATOM   2780  CA  TRP   350      19.257  -0.043 -30.732  1.00  0.00           C  
ATOM   2781  C   TRP   350      18.279   0.607 -29.746  1.00  0.00           C  
ATOM   2782  O   TRP   350      18.645   1.618 -29.159  1.00  0.00           O  
ATOM   2783  CB  TRP   350      18.757   0.058 -32.177  1.00  0.00           C  
ATOM   2784  CG  TRP   350      19.835  -0.058 -33.212  1.00  0.00           C  
ATOM   2785  CD1 TRP   350      19.880  -0.960 -34.218  1.00  0.00           C  
ATOM   2786  CD2 TRP   350      21.053   0.740 -33.338  1.00  0.00           C  
ATOM   2787  CE2 TRP   350      21.805   0.245 -34.446  1.00  0.00           C  
ATOM   2788  CE3 TRP   350      21.614   1.813 -32.609  1.00  0.00           C  
ATOM   2789  NE1 TRP   350      21.041  -0.787 -34.949  1.00  0.00           N  
ATOM   2790  CZ2 TRP   350      23.052   0.775 -34.804  1.00  0.00           C  
ATOM   2791  CZ3 TRP   350      22.866   2.353 -32.958  1.00  0.00           C  
ATOM   2792  CH2 TRP   350      23.586   1.835 -34.049  1.00  0.00           C  
ATOM   2793  N   ALA   351      17.210  -0.091 -29.354  1.00  0.00           N  
ATOM   2794  CA  ALA   351      16.228   0.408 -28.391  1.00  0.00           C  
ATOM   2795  C   ALA   351      16.845   0.679 -27.008  1.00  0.00           C  
ATOM   2796  O   ALA   351      16.747   1.797 -26.521  1.00  0.00           O  
ATOM   2797  CB  ALA   351      15.063  -0.588 -28.314  1.00  0.00           C  
ATOM   2798  N   LEU   352      17.697  -0.222 -26.503  1.00  0.00           N  
ATOM   2799  CA  LEU   352      18.474   0.001 -25.277  1.00  0.00           C  
ATOM   2800  C   LEU   352      19.464   1.165 -25.407  1.00  0.00           C  
ATOM   2801  O   LEU   352      19.638   1.909 -24.445  1.00  0.00           O  
ATOM   2802  CB  LEU   352      19.235  -1.284 -24.902  1.00  0.00           C  
ATOM   2803  CG  LEU   352      18.366  -2.426 -24.351  1.00  0.00           C  
ATOM   2804  CD1 LEU   352      19.221  -3.691 -24.258  1.00  0.00           C  
ATOM   2805  CD2 LEU   352      17.830  -2.131 -22.949  1.00  0.00           C  
ATOM   2806  N   SER   353      20.135   1.322 -26.553  1.00  0.00           N  
ATOM   2807  CA  SER   353      21.026   2.474 -26.789  1.00  0.00           C  
ATOM   2808  C   SER   353      20.265   3.795 -26.825  1.00  0.00           C  
ATOM   2809  O   SER   353      20.771   4.800 -26.325  1.00  0.00           O  
ATOM   2810  CB  SER   353      21.773   2.355 -28.114  1.00  0.00           C  
ATOM   2811  OG  SER   353      22.604   1.203 -28.087  1.00  0.00           O  
ATOM   2812  N   ASP   354      19.061   3.794 -27.395  1.00  0.00           N  
ATOM   2813  CA  ASP   354      18.193   4.963 -27.476  1.00  0.00           C  
ATOM   2814  C   ASP   354      17.605   5.314 -26.098  1.00  0.00           C  
ATOM   2815  O   ASP   354      17.878   6.421 -25.636  1.00  0.00           O  
ATOM   2816  CB  ASP   354      17.128   4.742 -28.563  1.00  0.00           C  
ATOM   2817  CG  ASP   354      17.704   4.680 -29.993  1.00  0.00           C  
ATOM   2818  OD1 ASP   354      18.831   5.196 -30.225  1.00  0.00           O  
ATOM   2819  OD2 ASP   354      16.993   4.186 -30.891  1.00  0.00           O1-
ATOM   2820  N   SER   355      17.134   4.323 -25.322  1.00  0.00           N  
ATOM   2821  CA  SER   355      16.702   4.478 -23.916  1.00  0.00           C  
ATOM   2822  C   SER   355      17.820   4.995 -23.015  1.00  0.00           C  
ATOM   2823  O   SER   355      17.644   6.002 -22.336  1.00  0.00           O  
ATOM   2824  CB  SER   355      16.226   3.148 -23.316  1.00  0.00           C  
ATOM   2825  OG  SER   355      15.111   2.625 -24.007  1.00  0.00           O  
ATOM   2826  N   MET   356      19.038   4.455 -23.159  1.00  0.00           N  
ATOM   2827  CA  MET   356      20.218   4.953 -22.446  1.00  0.00           C  
ATOM   2828  C   MET   356      20.479   6.443 -22.697  1.00  0.00           C  
ATOM   2829  O   MET   356      20.914   7.135 -21.780  1.00  0.00           O  
ATOM   2830  CB  MET   356      21.459   4.142 -22.840  1.00  0.00           C  
ATOM   2831  CG  MET   356      21.581   2.834 -22.057  1.00  0.00           C  
ATOM   2832  SD  MET   356      23.102   1.908 -22.412  1.00  0.00           S  
ATOM   2833  CE  MET   356      22.399   0.402 -23.127  1.00  0.00           C  
ATOM   2834  N   CYS   357      20.219   6.943 -23.906  1.00  0.00           N  
ATOM   2835  CA  CYS   357      20.435   8.346 -24.253  1.00  0.00           C  
ATOM   2836  C   CYS   357      19.237   9.252 -23.931  1.00  0.00           C  
ATOM   2837  O   CYS   357      19.446  10.410 -23.576  1.00  0.00           O  
ATOM   2838  CB  CYS   357      20.795   8.439 -25.738  1.00  0.00           C  
ATOM   2839  SG  CYS   357      22.307   7.494 -26.065  1.00  0.00           S  
ATOM   2840  N   SER   358      17.999   8.784 -24.121  1.00  0.00           N  
ATOM   2841  CA  SER   358      16.785   9.578 -23.884  1.00  0.00           C  
ATOM   2842  C   SER   358      16.403   9.650 -22.407  1.00  0.00           C  
ATOM   2843  O   SER   358      16.076  10.728 -21.919  1.00  0.00           O  
ATOM   2844  CB  SER   358      15.615   9.046 -24.720  1.00  0.00           C  
ATOM   2845  OG  SER   358      15.286   7.705 -24.409  1.00  0.00           O  
ATOM   2846  N   GLU   359      16.611   8.566 -21.661  1.00  0.00           N  
ATOM   2847  CA  GLU   359      16.355   8.456 -20.218  1.00  0.00           C  
ATOM   2848  C   GLU   359      17.631   8.762 -19.398  1.00  0.00           C  
ATOM   2849  O   GLU   359      17.884   8.182 -18.340  1.00  0.00           O  
ATOM   2850  CB  GLU   359      15.683   7.102 -19.892  1.00  0.00           C  
ATOM   2851  CG  GLU   359      14.483   6.807 -20.811  1.00  0.00           C  
ATOM   2852  CD  GLU   359      13.688   5.572 -20.362  1.00  0.00           C  
ATOM   2853  OE1 GLU   359      14.078   4.468 -20.812  1.00  0.00           O  
ATOM   2854  OE2 GLU   359      12.554   5.783 -19.873  1.00  0.00           O1-
ATOM   2855  N   ALA   360      18.496   9.639 -19.930  1.00  0.00           N  
ATOM   2856  CA  ALA   360      19.796   9.968 -19.351  1.00  0.00           C  
ATOM   2857  C   ALA   360      19.682  10.373 -17.871  1.00  0.00           C  
ATOM   2858  O   ALA   360      18.938  11.282 -17.494  1.00  0.00           O  
ATOM   2859  CB  ALA   360      20.465  11.076 -20.170  1.00  0.00           C  
ATOM   2860  N   THR   361      20.519   9.764 -17.035  1.00  0.00           N  
ATOM   2861  CA  THR   361      20.484   9.931 -15.583  1.00  0.00           C  
ATOM   2862  C   THR   361      21.438  11.055 -15.160  1.00  0.00           C  
ATOM   2863  O   THR   361      22.651  10.935 -15.382  1.00  0.00           O  
ATOM   2864  CB  THR   361      20.853   8.615 -14.880  1.00  0.00           C  
ATOM   2865  CG2 THR   361      20.434   8.593 -13.414  1.00  0.00           C  
ATOM   2866  OG1 THR   361      20.188   7.508 -15.445  1.00  0.00           O  
ATOM   2867  N   PRO   362      20.963  12.091 -14.437  1.00  0.00           N  
ATOM   2868  CA  PRO   362      21.842  13.049 -13.775  1.00  0.00           C  
ATOM   2869  C   PRO   362      22.708  12.366 -12.714  1.00  0.00           C  
ATOM   2870  O   PRO   362      22.352  11.317 -12.169  1.00  0.00           O  
ATOM   2871  CB  PRO   362      20.934  14.113 -13.151  1.00  0.00           C  
ATOM   2872  CG  PRO   362      19.621  13.966 -13.918  1.00  0.00           C  
ATOM   2873  CD  PRO   362      19.575  12.473 -14.230  1.00  0.00           C  
ATOM   2874  N   TRP   363      23.826  12.989 -12.351  1.00  0.00           N  
ATOM   2875  CA  TRP   363      24.815  12.341 -11.499  1.00  0.00           C  
ATOM   2876  C   TRP   363      25.327  13.242 -10.380  1.00  0.00           C  
ATOM   2877  O   TRP   363      25.633  14.409 -10.600  1.00  0.00           O  
ATOM   2878  CB  TRP   363      25.952  11.844 -12.387  1.00  0.00           C  
ATOM   2879  CG  TRP   363      26.951  10.932 -11.759  1.00  0.00           C  
ATOM   2880  CD1 TRP   363      26.732  10.048 -10.761  1.00  0.00           C  
ATOM   2881  CD2 TRP   363      28.352  10.790 -12.120  1.00  0.00           C  
ATOM   2882  CE2 TRP   363      28.902   9.731 -11.350  1.00  0.00           C  
ATOM   2883  CE3 TRP   363      29.207  11.426 -13.041  1.00  0.00           C  
ATOM   2884  NE1 TRP   363      27.897   9.364 -10.490  1.00  0.00           N  
ATOM   2885  CZ2 TRP   363      30.216   9.297 -11.508  1.00  0.00           C  
ATOM   2886  CZ3 TRP   363      30.558  11.045 -13.164  1.00  0.00           C  
ATOM   2887  CH2 TRP   363      31.067   9.996 -12.379  1.00  0.00           C  
ATOM   2888  N   VAL   364      25.646  12.598  -9.254  1.00  0.00           N  
ATOM   2889  CA  VAL   364      26.350  13.174  -8.098  1.00  0.00           C  
ATOM   2890  C   VAL   364      27.681  13.821  -8.504  1.00  0.00           C  
ATOM   2891  O   VAL   364      27.965  14.934  -8.078  1.00  0.00           O  
ATOM   2892  CB  VAL   364      26.607  12.080  -7.035  1.00  0.00           C  
ATOM   2893  CG1 VAL   364      27.083  12.685  -5.712  1.00  0.00           C  
ATOM   2894  CG2 VAL   364      25.354  11.239  -6.726  1.00  0.00           C  
ATOM   2895  N   ASN   365      28.357  13.246  -9.507  1.00  0.00           N  
ATOM   2896  CA  ASN   365      29.631  13.742 -10.031  1.00  0.00           C  
ATOM   2897  C   ASN   365      29.492  14.420 -11.418  1.00  0.00           C  
ATOM   2898  O   ASN   365      30.369  14.316 -12.277  1.00  0.00           O  
ATOM   2899  CB  ASN   365      30.666  12.612  -9.970  1.00  0.00           C  
ATOM   2900  CG  ASN   365      30.907  12.022  -8.585  1.00  0.00           C  
ATOM   2901  ND2 ASN   365      31.241  10.752  -8.505  1.00  0.00           N  
ATOM   2902  OD1 ASN   365      30.582  12.595  -7.562  1.00  0.00           O  
ATOM   2903  N   GLY   366      28.338  15.039 -11.683  1.00  0.00           N  
ATOM   2904  CA  GLY   366      28.176  16.131 -12.653  1.00  0.00           C  
ATOM   2905  C   GLY   366      28.040  15.771 -14.137  1.00  0.00           C  
ATOM   2906  O   GLY   366      27.254  16.416 -14.828  1.00  0.00           O  
ATOM   2907  N   ALA   367      28.722  14.738 -14.639  1.00  0.00           N  
ATOM   2908  CA  ALA   367      28.463  14.242 -15.994  1.00  0.00           C  
ATOM   2909  C   ALA   367      27.043  13.665 -16.073  1.00  0.00           C  
ATOM   2910  O   ALA   367      26.669  12.861 -15.220  1.00  0.00           O  
ATOM   2911  CB  ALA   367      29.520  13.210 -16.423  1.00  0.00           C  
ATOM   2912  N   TYR   368      26.297  13.968 -17.135  1.00  0.00           N  
ATOM   2913  CA  TYR   368      25.075  13.224 -17.432  1.00  0.00           C  
ATOM   2914  C   TYR   368      25.466  11.908 -18.103  1.00  0.00           C  
ATOM   2915  O   TYR   368      26.367  11.862 -18.945  1.00  0.00           O  
ATOM   2916  CB  TYR   368      24.079  14.063 -18.238  1.00  0.00           C  
ATOM   2917  CG  TYR   368      23.558  15.262 -17.457  1.00  0.00           C  
ATOM   2918  CD1 TYR   368      24.379  16.394 -17.287  1.00  0.00           C  
ATOM   2919  CD2 TYR   368      22.285  15.223 -16.853  1.00  0.00           C  
ATOM   2920  CE1 TYR   368      23.934  17.491 -16.535  1.00  0.00           C  
ATOM   2921  CE2 TYR   368      21.832  16.321 -16.096  1.00  0.00           C  
ATOM   2922  CZ  TYR   368      22.655  17.461 -15.947  1.00  0.00           C  
ATOM   2923  OH  TYR   368      22.233  18.535 -15.230  1.00  0.00           O  
ATOM   2924  N   LEU   369      24.956  10.818 -17.539  1.00  0.00           N  
ATOM   2925  CA  LEU   369      25.370   9.451 -17.837  1.00  0.00           C  
ATOM   2926  C   LEU   369      24.157   8.663 -18.345  1.00  0.00           C  
ATOM   2927  O   LEU   369      23.027   9.038 -18.030  1.00  0.00           O  
ATOM   2928  CB  LEU   369      26.012   8.847 -16.568  1.00  0.00           C  
ATOM   2929  CG  LEU   369      27.313   9.557 -16.138  1.00  0.00           C  
ATOM   2930  CD1 LEU   369      27.861   8.987 -14.836  1.00  0.00           C  
ATOM   2931  CD2 LEU   369      28.409   9.401 -17.182  1.00  0.00           C  
ATOM   2932  N   PRO   370      24.350   7.612 -19.157  1.00  0.00           N  
ATOM   2933  CA  PRO   370      23.227   6.861 -19.704  1.00  0.00           C  
ATOM   2934  C   PRO   370      22.342   6.248 -18.617  1.00  0.00           C  
ATOM   2935  O   PRO   370      22.842   5.940 -17.528  1.00  0.00           O  
ATOM   2936  CB  PRO   370      23.844   5.771 -20.581  1.00  0.00           C  
ATOM   2937  CG  PRO   370      25.237   5.599 -19.982  1.00  0.00           C  
ATOM   2938  CD  PRO   370      25.605   7.026 -19.597  1.00  0.00           C  
ATOM   2939  N   ASP   371      21.093   5.924 -18.974  1.00  0.00           N  
ATOM   2940  CA  ASP   371      20.182   5.212 -18.071  1.00  0.00           C  
ATOM   2941  C   ASP   371      20.825   3.947 -17.492  1.00  0.00           C  
ATOM   2942  O   ASP   371      21.286   3.035 -18.194  1.00  0.00           O  
ATOM   2943  CB  ASP   371      18.828   4.872 -18.701  1.00  0.00           C  
ATOM   2944  CG  ASP   371      17.924   4.100 -17.716  1.00  0.00           C  
ATOM   2945  OD1 ASP   371      18.134   4.281 -16.489  1.00  0.00           O  
ATOM   2946  OD2 ASP   371      17.620   2.959 -18.105  1.00  0.00           O1-
ATOM   2947  N   HIS   372      20.842   3.907 -16.160  1.00  0.00           N  
ATOM   2948  CA  HIS   372      21.384   2.785 -15.418  1.00  0.00           C  
ATOM   2949  C   HIS   372      20.567   1.505 -15.605  1.00  0.00           C  
ATOM   2950  O   HIS   372      21.179   0.438 -15.566  1.00  0.00           O  
ATOM   2951  CB  HIS   372      21.539   3.164 -13.941  1.00  0.00           C  
ATOM   2952  CG  HIS   372      22.355   2.165 -13.149  1.00  0.00           C  
ATOM   2953  CD2 HIS   372      23.460   1.487 -13.589  1.00  0.00           C  
ATOM   2954  ND1 HIS   372      22.056   1.697 -11.884  1.00  0.00           N  
ATOM   2955  CE1 HIS   372      22.964   0.754 -11.562  1.00  0.00           C  
ATOM   2956  NE2 HIS   372      23.835   0.613 -12.582  1.00  0.00           N  
ATOM   2957  N   ALA   373      19.246   1.578 -15.786  1.00  0.00           N  
ATOM   2958  CA  ALA   373      18.427   0.378 -15.943  1.00  0.00           C  
ATOM   2959  C   ALA   373      18.670  -0.297 -17.309  1.00  0.00           C  
ATOM   2960  O   ALA   373      19.167  -1.423 -17.345  1.00  0.00           O  
ATOM   2961  CB  ALA   373      16.957   0.735 -15.680  1.00  0.00           C  
ATOM   2962  N   ALA   374      18.657   0.470 -18.398  1.00  0.00           N  
ATOM   2963  CA  ALA   374      18.953   0.016 -19.752  1.00  0.00           C  
ATOM   2964  C   ALA   374      20.402  -0.474 -19.923  1.00  0.00           C  
ATOM   2965  O   ALA   374      20.615  -1.535 -20.518  1.00  0.00           O  
ATOM   2966  CB  ALA   374      18.623   1.160 -20.718  1.00  0.00           C  
ATOM   2967  N   LEU   375      21.394   0.167 -19.285  1.00  0.00           N  
ATOM   2968  CA  LEU   375      22.781  -0.319 -19.350  1.00  0.00           C  
ATOM   2969  C   LEU   375      23.012  -1.588 -18.508  1.00  0.00           C  
ATOM   2970  O   LEU   375      23.841  -2.412 -18.895  1.00  0.00           O  
ATOM   2971  CB  LEU   375      23.779   0.829 -19.089  1.00  0.00           C  
ATOM   2972  CG  LEU   375      24.100   1.156 -17.620  1.00  0.00           C  
ATOM   2973  CD1 LEU   375      25.247   0.313 -17.046  1.00  0.00           C  
ATOM   2974  CD2 LEU   375      24.565   2.606 -17.493  1.00  0.00           C  
ATOM   2975  N   GLN   376      22.256  -1.806 -17.422  1.00  0.00           N  
ATOM   2976  CA  GLN   376      22.223  -3.098 -16.717  1.00  0.00           C  
ATOM   2977  C   GLN   376      21.545  -4.185 -17.565  1.00  0.00           C  
ATOM   2978  O   GLN   376      22.153  -5.231 -17.793  1.00  0.00           O  
ATOM   2979  CB  GLN   376      21.519  -2.969 -15.351  1.00  0.00           C  
ATOM   2980  CG  GLN   376      22.379  -2.261 -14.292  1.00  0.00           C  
ATOM   2981  CD  GLN   376      21.651  -2.109 -12.954  1.00  0.00           C  
ATOM   2982  NE2 GLN   376      22.289  -2.439 -11.851  1.00  0.00           N  
ATOM   2983  OE1 GLN   376      20.608  -1.497 -12.823  1.00  0.00           O  
ATOM   2984  N   THR   377      20.405  -3.878 -18.192  1.00  0.00           N  
ATOM   2985  CA  THR   377      19.682  -4.797 -19.088  1.00  0.00           C  
ATOM   2986  C   THR   377      20.532  -5.212 -20.289  1.00  0.00           C  
ATOM   2987  O   THR   377      20.619  -6.403 -20.582  1.00  0.00           O  
ATOM   2988  CB  THR   377      18.367  -4.163 -19.566  1.00  0.00           C  
ATOM   2989  CG2 THR   377      17.497  -5.126 -20.369  1.00  0.00           C  
ATOM   2990  OG1 THR   377      17.604  -3.798 -18.443  1.00  0.00           O  
ATOM   2991  N   TYR   378      21.347  -4.299 -20.832  1.00  0.00           N  
ATOM   2992  CA  TYR   378      22.325  -4.636 -21.864  1.00  0.00           C  
ATOM   2993  C   TYR   378      23.372  -5.657 -21.395  1.00  0.00           C  
ATOM   2994  O   TYR   378      23.551  -6.676 -22.066  1.00  0.00           O  
ATOM   2995  CB  TYR   378      23.023  -3.378 -22.387  1.00  0.00           C  
ATOM   2996  CG  TYR   378      24.116  -3.751 -23.373  1.00  0.00           C  
ATOM   2997  CD1 TYR   378      23.747  -4.338 -24.590  1.00  0.00           C  
ATOM   2998  CD2 TYR   378      25.476  -3.666 -23.021  1.00  0.00           C  
ATOM   2999  CE1 TYR   378      24.719  -4.794 -25.485  1.00  0.00           C  
ATOM   3000  CE2 TYR   378      26.462  -4.155 -23.895  1.00  0.00           C  
ATOM   3001  CZ  TYR   378      26.079  -4.726 -25.134  1.00  0.00           C  
ATOM   3002  OH  TYR   378      26.989  -5.230 -26.005  1.00  0.00           O  
ATOM   3003  N   ARG   379      23.996  -5.448 -20.221  1.00  0.00           N  
ATOM   3004  CA  ARG   379      24.977  -6.405 -19.667  1.00  0.00           C  
ATOM   3005  C   ARG   379      24.377  -7.808 -19.522  1.00  0.00           C  
ATOM   3006  O   ARG   379      25.080  -8.788 -19.736  1.00  0.00           O  
ATOM   3007  CB  ARG   379      25.501  -5.980 -18.284  1.00  0.00           C  
ATOM   3008  CG  ARG   379      26.337  -4.699 -18.173  1.00  0.00           C  
ATOM   3009  CD  ARG   379      26.823  -4.588 -16.716  1.00  0.00           C  
ATOM   3010  NE  ARG   379      27.563  -3.340 -16.443  1.00  0.00           N  
ATOM   3011  CZ  ARG   379      28.031  -2.955 -15.266  1.00  0.00           C  
ATOM   3012  NH1 ARG   379      27.901  -3.680 -14.196  1.00  0.00           N1+
ATOM   3013  NH2 ARG   379      28.640  -1.811 -15.116  1.00  0.00           N  
ATOM   3014  N   VAL   380      23.111  -7.904 -19.106  1.00  0.00           N  
ATOM   3015  CA  VAL   380      22.428  -9.188 -18.877  1.00  0.00           C  
ATOM   3016  C   VAL   380      22.043  -9.874 -20.194  1.00  0.00           C  
ATOM   3017  O   VAL   380      22.245 -11.078 -20.327  1.00  0.00           O  
ATOM   3018  CB  VAL   380      21.200  -8.997 -17.960  1.00  0.00           C  
ATOM   3019  CG1 VAL   380      20.435 -10.306 -17.724  1.00  0.00           C  
ATOM   3020  CG2 VAL   380      21.612  -8.474 -16.574  1.00  0.00           C  
ATOM   3021  N   LEU   381      21.533  -9.131 -21.184  1.00  0.00           N  
ATOM   3022  CA  LEU   381      21.031  -9.711 -22.436  1.00  0.00           C  
ATOM   3023  C   LEU   381      22.129 -10.054 -23.454  1.00  0.00           C  
ATOM   3024  O   LEU   381      21.997 -11.049 -24.165  1.00  0.00           O  
ATOM   3025  CB  LEU   381      20.009  -8.757 -23.080  1.00  0.00           C  
ATOM   3026  CG  LEU   381      18.663  -8.603 -22.346  1.00  0.00           C  
ATOM   3027  CD1 LEU   381      17.782  -7.641 -23.145  1.00  0.00           C  
ATOM   3028  CD2 LEU   381      17.894  -9.918 -22.199  1.00  0.00           C  
ATOM   3029  N   ALA   382      23.187  -9.246 -23.571  1.00  0.00           N  
ATOM   3030  CA  ALA   382      24.181  -9.397 -24.641  1.00  0.00           C  
ATOM   3031  C   ALA   382      24.898 -10.769 -24.691  1.00  0.00           C  
ATOM   3032  O   ALA   382      24.954 -11.345 -25.784  1.00  0.00           O  
ATOM   3033  CB  ALA   382      25.166  -8.226 -24.575  1.00  0.00           C  
ATOM   3034  N   PRO   383      25.247 -11.409 -23.551  1.00  0.00           N  
ATOM   3035  CA  PRO   383      25.848 -12.745 -23.557  1.00  0.00           C  
ATOM   3036  C   PRO   383      24.882 -13.838 -24.031  1.00  0.00           C  
ATOM   3037  O   PRO   383      25.269 -14.721 -24.796  1.00  0.00           O  
ATOM   3038  CB  PRO   383      26.305 -12.995 -22.113  1.00  0.00           C  
ATOM   3039  CG  PRO   383      26.448 -11.595 -21.520  1.00  0.00           C  
ATOM   3040  CD  PRO   383      25.311 -10.856 -22.205  1.00  0.00           C  
ATOM   3041  N   MET   384      23.597 -13.706 -23.681  1.00  0.00           N  
ATOM   3042  CA  MET   384      22.531 -14.601 -24.142  1.00  0.00           C  
ATOM   3043  C   MET   384      22.300 -14.447 -25.650  1.00  0.00           C  
ATOM   3044  O   MET   384      22.216 -15.436 -26.378  1.00  0.00           O  
ATOM   3045  CB  MET   384      21.216 -14.301 -23.399  1.00  0.00           C  
ATOM   3046  CG  MET   384      21.313 -14.287 -21.870  1.00  0.00           C  
ATOM   3047  SD  MET   384      19.726 -13.879 -21.092  1.00  0.00           S  
ATOM   3048  CE  MET   384      20.244 -13.778 -19.359  1.00  0.00           C  
ATOM   3049  N   ALA   385      22.245 -13.200 -26.125  1.00  0.00           N  
ATOM   3050  CA  ALA   385      21.964 -12.869 -27.514  1.00  0.00           C  
ATOM   3051  C   ALA   385      23.068 -13.354 -28.462  1.00  0.00           C  
ATOM   3052  O   ALA   385      22.770 -14.002 -29.463  1.00  0.00           O  
ATOM   3053  CB  ALA   385      21.783 -11.354 -27.616  1.00  0.00           C  
ATOM   3054  N   TYR   386      24.345 -13.136 -28.126  1.00  0.00           N  
ATOM   3055  CA  TYR   386      25.437 -13.467 -29.046  1.00  0.00           C  
ATOM   3056  C   TYR   386      25.589 -14.981 -29.264  1.00  0.00           C  
ATOM   3057  O   TYR   386      25.685 -15.426 -30.409  1.00  0.00           O  
ATOM   3058  CB  TYR   386      26.747 -12.832 -28.570  1.00  0.00           C  
ATOM   3059  CG  TYR   386      27.735 -12.634 -29.707  1.00  0.00           C  
ATOM   3060  CD1 TYR   386      27.670 -11.458 -30.478  1.00  0.00           C  
ATOM   3061  CD2 TYR   386      28.676 -13.630 -30.028  1.00  0.00           C  
ATOM   3062  CE1 TYR   386      28.575 -11.243 -31.532  1.00  0.00           C  
ATOM   3063  CE2 TYR   386      29.578 -13.430 -31.092  1.00  0.00           C  
ATOM   3064  CZ  TYR   386      29.549 -12.219 -31.821  1.00  0.00           C  
ATOM   3065  OH  TYR   386      30.482 -11.977 -32.782  1.00  0.00           O  
ATOM   3066  N   ALA   387      25.389 -15.779 -28.208  1.00  0.00           N  
ATOM   3067  CA  ALA   387      25.363 -17.239 -28.300  1.00  0.00           C  
ATOM   3068  C   ALA   387      24.152 -17.765 -29.099  1.00  0.00           C  
ATOM   3069  O   ALA   387      24.318 -18.603 -29.989  1.00  0.00           O  
ATOM   3070  CB  ALA   387      25.389 -17.802 -26.875  1.00  0.00           C  
ATOM   3071  N   LYS   388      22.959 -17.173 -28.919  1.00  0.00           N  
ATOM   3072  CA  LYS   388      21.785 -17.497 -29.751  1.00  0.00           C  
ATOM   3073  C   LYS   388      22.006 -17.166 -31.226  1.00  0.00           C  
ATOM   3074  O   LYS   388      21.749 -18.015 -32.073  1.00  0.00           O  
ATOM   3075  CB  LYS   388      20.531 -16.774 -29.247  1.00  0.00           C  
ATOM   3076  CG  LYS   388      19.960 -17.407 -27.971  1.00  0.00           C  
ATOM   3077  CD  LYS   388      18.616 -16.742 -27.672  1.00  0.00           C  
ATOM   3078  CE  LYS   388      17.936 -17.302 -26.426  1.00  0.00           C  
ATOM   3079  NZ  LYS   388      16.557 -16.763 -26.332  1.00  0.00           N1+
ATOM   3080  N   ILE   389      22.621 -16.023 -31.527  1.00  0.00           N  
ATOM   3081  CA  ILE   389      22.875 -15.580 -32.905  1.00  0.00           C  
ATOM   3082  C   ILE   389      23.955 -16.431 -33.587  1.00  0.00           C  
ATOM   3083  O   ILE   389      23.769 -16.794 -34.748  1.00  0.00           O  
ATOM   3084  CB  ILE   389      23.181 -14.067 -32.927  1.00  0.00           C  
ATOM   3085  CG1 ILE   389      21.924 -13.282 -32.474  1.00  0.00           C  
ATOM   3086  CG2 ILE   389      23.613 -13.597 -34.331  1.00  0.00           C  
ATOM   3087  CD1 ILE   389      22.225 -11.833 -32.091  1.00  0.00           C  
ATOM   3088  N   LYS   390      24.959 -16.931 -32.850  1.00  0.00           N  
ATOM   3089  CA  LYS   390      25.881 -17.953 -33.373  1.00  0.00           C  
ATOM   3090  C   LYS   390      25.157 -19.249 -33.742  1.00  0.00           C  
ATOM   3091  O   LYS   390      25.221 -19.656 -34.902  1.00  0.00           O  
ATOM   3092  CB  LYS   390      27.033 -18.206 -32.388  1.00  0.00           C  
ATOM   3093  CG  LYS   390      27.948 -19.312 -32.942  1.00  0.00           C  
ATOM   3094  CD  LYS   390      29.350 -19.260 -32.345  1.00  0.00           C  
ATOM   3095  CE  LYS   390      30.243 -20.299 -33.029  1.00  0.00           C  
ATOM   3096  NZ  LYS   390      31.625 -20.197 -32.517  1.00  0.00           N1+
ATOM   3097  N   ASN   391      24.304 -19.748 -32.847  1.00  0.00           N  
ATOM   3098  CA  ASN   391      23.515 -20.956 -33.096  1.00  0.00           C  
ATOM   3099  C   ASN   391      22.519 -20.784 -34.257  1.00  0.00           C  
ATOM   3100  O   ASN   391      22.331 -21.716 -35.030  1.00  0.00           O  
ATOM   3101  CB  ASN   391      22.788 -21.358 -31.802  1.00  0.00           C  
ATOM   3102  CG  ASN   391      23.729 -21.788 -30.691  1.00  0.00           C  
ATOM   3103  ND2 ASN   391      23.303 -21.702 -29.454  1.00  0.00           N  
ATOM   3104  OD1 ASN   391      24.789 -22.335 -30.910  1.00  0.00           O  
ATOM   3105  N   ILE   392      21.943 -19.591 -34.443  1.00  0.00           N  
ATOM   3106  CA  ILE   392      21.079 -19.254 -35.587  1.00  0.00           C  
ATOM   3107  C   ILE   392      21.858 -19.291 -36.908  1.00  0.00           C  
ATOM   3108  O   ILE   392      21.383 -19.867 -37.885  1.00  0.00           O  
ATOM   3109  CB  ILE   392      20.417 -17.873 -35.359  1.00  0.00           C  
ATOM   3110  CG1 ILE   392      19.300 -17.985 -34.297  1.00  0.00           C  
ATOM   3111  CG2 ILE   392      19.862 -17.292 -36.673  1.00  0.00           C  
ATOM   3112  CD1 ILE   392      18.890 -16.636 -33.691  1.00  0.00           C  
ATOM   3113  N   ILE   393      23.059 -18.707 -36.961  1.00  0.00           N  
ATOM   3114  CA  ILE   393      23.891 -18.724 -38.175  1.00  0.00           C  
ATOM   3115  C   ILE   393      24.298 -20.158 -38.529  1.00  0.00           C  
ATOM   3116  O   ILE   393      24.192 -20.559 -39.691  1.00  0.00           O  
ATOM   3117  CB  ILE   393      25.131 -17.821 -37.999  1.00  0.00           C  
ATOM   3118  CG1 ILE   393      24.722 -16.336 -37.871  1.00  0.00           C  
ATOM   3119  CG2 ILE   393      26.091 -17.997 -39.191  1.00  0.00           C  
ATOM   3120  CD1 ILE   393      25.825 -15.468 -37.257  1.00  0.00           C  
ATOM   3121  N   GLU   394      24.690 -20.942 -37.524  1.00  0.00           N  
ATOM   3122  CA  GLU   394      25.077 -22.340 -37.699  1.00  0.00           C  
ATOM   3123  C   GLU   394      23.898 -23.210 -38.157  1.00  0.00           C  
ATOM   3124  O   GLU   394      24.010 -23.837 -39.205  1.00  0.00           O  
ATOM   3125  CB  GLU   394      25.723 -22.847 -36.403  1.00  0.00           C  
ATOM   3126  CG  GLU   394      26.389 -24.216 -36.614  1.00  0.00           C  
ATOM   3127  CD  GLU   394      27.259 -24.667 -35.429  1.00  0.00           C  
ATOM   3128  OE1 GLU   394      27.720 -23.782 -34.669  1.00  0.00           O  
ATOM   3129  OE2 GLU   394      27.675 -25.846 -35.474  1.00  0.00           O1-
ATOM   3130  N   ARG   395      22.702 -23.008 -37.587  1.00  0.00           N  
ATOM   3131  CA  ARG   395      21.449 -23.681 -37.979  1.00  0.00           C  
ATOM   3132  C   ARG   395      20.968 -23.314 -39.385  1.00  0.00           C  
ATOM   3133  O   ARG   395      20.413 -24.157 -40.083  1.00  0.00           O  
ATOM   3134  CB  ARG   395      20.386 -23.307 -36.937  1.00  0.00           C  
ATOM   3135  CG  ARG   395      19.086 -24.123 -37.010  1.00  0.00           C  
ATOM   3136  CD  ARG   395      18.022 -23.505 -36.093  1.00  0.00           C  
ATOM   3137  NE  ARG   395      18.502 -23.356 -34.701  1.00  0.00           N  
ATOM   3138  CZ  ARG   395      18.304 -22.307 -33.921  1.00  0.00           C  
ATOM   3139  NH1 ARG   395      17.543 -21.314 -34.255  1.00  0.00           N1+
ATOM   3140  NH2 ARG   395      18.899 -22.232 -32.764  1.00  0.00           N  
ATOM   3141  N   ASN   396      21.122 -22.051 -39.783  1.00  0.00           N  
ATOM   3142  CA  ASN   396      20.546 -21.535 -41.026  1.00  0.00           C  
ATOM   3143  C   ASN   396      21.460 -21.728 -42.245  1.00  0.00           C  
ATOM   3144  O   ASN   396      20.965 -21.822 -43.367  1.00  0.00           O  
ATOM   3145  CB  ASN   396      20.203 -20.049 -40.847  1.00  0.00           C  
ATOM   3146  CG  ASN   396      19.027 -19.775 -39.927  1.00  0.00           C  
ATOM   3147  ND2 ASN   396      18.669 -18.517 -39.804  1.00  0.00           N  
ATOM   3148  OD1 ASN   396      18.239 -20.642 -39.608  1.00  0.00           O  
ATOM   3149  N   VAL   397      22.787 -21.684 -42.060  1.00  0.00           N  
ATOM   3150  CA  VAL   397      23.770 -21.733 -43.166  1.00  0.00           C  
ATOM   3151  C   VAL   397      24.587 -23.028 -43.150  1.00  0.00           C  
ATOM   3152  O   VAL   397      24.876 -23.581 -44.213  1.00  0.00           O  
ATOM   3153  CB  VAL   397      24.706 -20.506 -43.160  1.00  0.00           C  
ATOM   3154  CG1 VAL   397      25.433 -20.379 -44.510  1.00  0.00           C  
ATOM   3155  CG2 VAL   397      23.973 -19.175 -42.937  1.00  0.00           C  
ATOM   3156  N   THR   398      24.817 -23.593 -41.963  1.00  0.00           N  
ATOM   3157  CA  THR   398      25.357 -24.940 -41.726  1.00  0.00           C  
ATOM   3158  C   THR   398      26.571 -25.278 -42.616  1.00  0.00           C  
ATOM   3159  O   THR   398      27.525 -24.500 -42.709  1.00  0.00           O  
ATOM   3160  CB  THR   398      24.232 -26.012 -41.735  1.00  0.00           C  
ATOM   3161  CG2 THR   398      24.489 -27.085 -40.680  1.00  0.00           C  
ATOM   3162  OG1 THR   398      22.946 -25.519 -41.462  1.00  0.00           O  
ATOM   3163  N   SER   399      26.502 -26.364 -43.393  1.00  0.00           N  
ATOM   3164  CA  SER   399      27.558 -26.821 -44.302  1.00  0.00           C  
ATOM   3165  C   SER   399      27.825 -25.895 -45.492  1.00  0.00           C  
ATOM   3166  O   SER   399      28.894 -25.985 -46.094  1.00  0.00           O  
ATOM   3167  CB  SER   399      27.214 -28.225 -44.802  1.00  0.00           C  
ATOM   3168  OG  SER   399      26.008 -28.187 -45.545  1.00  0.00           O  
ATOM   3169  N   GLY   400      26.974 -24.896 -45.753  1.00  0.00           N  
ATOM   3170  CA  GLY   400      27.256 -23.845 -46.730  1.00  0.00           C  
ATOM   3171  C   GLY   400      28.504 -23.023 -46.391  1.00  0.00           C  
ATOM   3172  O   GLY   400      29.231 -22.648 -47.304  1.00  0.00           O  
ATOM   3173  N   LEU   401      28.867 -22.911 -45.108  1.00  0.00           N  
ATOM   3174  CA  LEU   401      30.127 -22.294 -44.670  1.00  0.00           C  
ATOM   3175  C   LEU   401      31.351 -23.229 -44.773  1.00  0.00           C  
ATOM   3176  O   LEU   401      32.454 -22.822 -44.425  1.00  0.00           O  
ATOM   3177  CB  LEU   401      29.971 -21.772 -43.231  1.00  0.00           C  
ATOM   3178  CG  LEU   401      28.827 -20.783 -42.963  1.00  0.00           C  
ATOM   3179  CD1 LEU   401      28.784 -20.435 -41.476  1.00  0.00           C  
ATOM   3180  CD2 LEU   401      29.005 -19.479 -43.744  1.00  0.00           C  
ATOM   3181  N   ILE   402      31.155 -24.482 -45.195  1.00  0.00           N  
ATOM   3182  CA  ILE   402      32.179 -25.538 -45.281  1.00  0.00           C  
ATOM   3183  C   ILE   402      32.450 -25.916 -46.752  1.00  0.00           C  
ATOM   3184  O   ILE   402      33.600 -26.138 -47.124  1.00  0.00           O  
ATOM   3185  CB  ILE   402      31.756 -26.761 -44.420  1.00  0.00           C  
ATOM   3186  CG1 ILE   402      31.393 -26.346 -42.968  1.00  0.00           C  
ATOM   3187  CG2 ILE   402      32.871 -27.823 -44.405  1.00  0.00           C  
ATOM   3188  CD1 ILE   402      30.868 -27.481 -42.076  1.00  0.00           C  
ATOM   3189  N   TYR   403      31.449 -25.793 -47.635  1.00  0.00           N  
ATOM   3190  CA  TYR   403      31.594 -25.918 -49.095  1.00  0.00           C  
ATOM   3191  C   TYR   403      32.292 -24.698 -49.725  1.00  0.00           C  
ATOM   3192  O   TYR   403      31.679 -23.871 -50.405  1.00  0.00           O  
ATOM   3193  CB  TYR   403      30.231 -26.213 -49.743  1.00  0.00           C  
ATOM   3194  CG  TYR   403      29.724 -27.619 -49.470  1.00  0.00           C  
ATOM   3195  CD1 TYR   403      30.393 -28.716 -50.046  1.00  0.00           C  
ATOM   3196  CD2 TYR   403      28.614 -27.836 -48.631  1.00  0.00           C  
ATOM   3197  CE1 TYR   403      29.980 -30.026 -49.760  1.00  0.00           C  
ATOM   3198  CE2 TYR   403      28.203 -29.147 -48.330  1.00  0.00           C  
ATOM   3199  CZ  TYR   403      28.892 -30.245 -48.894  1.00  0.00           C  
ATOM   3200  OH  TYR   403      28.517 -31.521 -48.621  1.00  0.00           O  
ATOM   3201  N   LEU   404      33.608 -24.608 -49.521  1.00  0.00           N  
ATOM   3202  CA  LEU   404      34.468 -23.507 -49.956  1.00  0.00           C  
ATOM   3203  C   LEU   404      35.734 -24.032 -50.662  1.00  0.00           C  
ATOM   3204  O   LEU   404      36.269 -25.060 -50.253  1.00  0.00           O  
ATOM   3205  CB  LEU   404      34.859 -22.673 -48.720  1.00  0.00           C  
ATOM   3206  CG  LEU   404      33.686 -21.992 -47.993  1.00  0.00           C  
ATOM   3207  CD1 LEU   404      34.188 -21.370 -46.692  1.00  0.00           C  
ATOM   3208  CD2 LEU   404      33.072 -20.889 -48.854  1.00  0.00           C  
ATOM   3209  N   PRO   405      36.331 -23.263 -51.595  1.00  0.00           N  
ATOM   3210  CA  PRO   405      37.724 -23.474 -51.990  1.00  0.00           C  
ATOM   3211  C   PRO   405      38.674 -23.204 -50.818  1.00  0.00           C  
ATOM   3212  O   PRO   405      38.426 -22.284 -50.027  1.00  0.00           O  
ATOM   3213  CB  PRO   405      37.974 -22.491 -53.126  1.00  0.00           C  
ATOM   3214  CG  PRO   405      37.020 -21.342 -52.821  1.00  0.00           C  
ATOM   3215  CD  PRO   405      35.808 -22.052 -52.217  1.00  0.00           C  
ATOM   3216  N   SER   406      39.852 -23.837 -50.826  1.00  0.00           N  
ATOM   3217  CA  SER   406      40.838 -23.682 -49.742  1.00  0.00           C  
ATOM   3218  C   SER   406      41.387 -22.251 -49.665  1.00  0.00           C  
ATOM   3219  O   SER   406      41.358 -21.636 -48.598  1.00  0.00           O  
ATOM   3220  CB  SER   406      41.970 -24.715 -49.851  1.00  0.00           C  
ATOM   3221  OG  SER   406      42.862 -24.414 -50.933  1.00  0.00           O  
ATOM   3222  N   SER   407      41.575 -21.610 -50.820  1.00  0.00           N  
ATOM   3223  CA  SER   407      42.011 -20.215 -50.914  1.00  0.00           C  
ATOM   3224  C   SER   407      41.553 -19.557 -52.218  1.00  0.00           C  
ATOM   3225  O   SER   407      41.091 -20.230 -53.144  1.00  0.00           O  
ATOM   3226  CB  SER   407      43.533 -20.155 -50.768  1.00  0.00           C  
ATOM   3227  OG  SER   407      44.173 -20.646 -51.937  1.00  0.00           O  
ATOM   3228  N   ALA   408      41.838 -18.263 -52.384  1.00  0.00           N  
ATOM   3229  CA  ALA   408      41.689 -17.600 -53.679  1.00  0.00           C  
ATOM   3230  C   ALA   408      42.657 -18.125 -54.768  1.00  0.00           C  
ATOM   3231  O   ALA   408      42.380 -17.935 -55.950  1.00  0.00           O  
ATOM   3232  CB  ALA   408      41.810 -16.087 -53.477  1.00  0.00           C  
ATOM   3233  N   ARG   409      43.680 -18.935 -54.430  1.00  0.00           N  
ATOM   3234  CA  ARG   409      44.514 -19.631 -55.434  1.00  0.00           C  
ATOM   3235  C   ARG   409      43.699 -20.613 -56.281  1.00  0.00           C  
ATOM   3236  O   ARG   409      43.995 -20.773 -57.462  1.00  0.00           O  
ATOM   3237  CB  ARG   409      45.671 -20.373 -54.747  1.00  0.00           C  
ATOM   3238  CG  ARG   409      46.732 -20.898 -55.737  1.00  0.00           C  
ATOM   3239  CD  ARG   409      47.670 -21.924 -55.085  1.00  0.00           C  
ATOM   3240  NE  ARG   409      46.944 -23.144 -54.667  1.00  0.00           N  
ATOM   3241  CZ  ARG   409      46.631 -24.198 -55.400  1.00  0.00           C  
ATOM   3242  NH1 ARG   409      47.012 -24.322 -56.642  1.00  0.00           N1+
ATOM   3243  NH2 ARG   409      45.947 -25.175 -54.884  1.00  0.00           N  
ATOM   3244  N   ASP   410      42.640 -21.190 -55.722  1.00  0.00           N  
ATOM   3245  CA  ASP   410      41.752 -22.103 -56.443  1.00  0.00           C  
ATOM   3246  C   ASP   410      40.887 -21.360 -57.484  1.00  0.00           C  
ATOM   3247  O   ASP   410      40.706 -21.859 -58.587  1.00  0.00           O  
ATOM   3248  CB  ASP   410      40.878 -22.849 -55.430  1.00  0.00           C  
ATOM   3249  CG  ASP   410      41.629 -23.771 -54.449  1.00  0.00           C  
ATOM   3250  OD1 ASP   410      42.827 -24.083 -54.684  1.00  0.00           O  
ATOM   3251  OD2 ASP   410      41.018 -24.146 -53.427  1.00  0.00           O1-
ATOM   3252  N   LEU   411      40.531 -20.093 -57.229  1.00  0.00           N  
ATOM   3253  CA  LEU   411      39.903 -19.198 -58.221  1.00  0.00           C  
ATOM   3254  C   LEU   411      40.906 -18.655 -59.256  1.00  0.00           C  
ATOM   3255  O   LEU   411      40.523 -18.325 -60.373  1.00  0.00           O  
ATOM   3256  CB  LEU   411      39.226 -18.019 -57.499  1.00  0.00           C  
ATOM   3257  CG  LEU   411      38.062 -18.395 -56.568  1.00  0.00           C  
ATOM   3258  CD1 LEU   411      37.636 -17.165 -55.765  1.00  0.00           C  
ATOM   3259  CD2 LEU   411      36.840 -18.893 -57.341  1.00  0.00           C  
ATOM   3260  N   ASN   412      42.190 -18.565 -58.898  1.00  0.00           N  
ATOM   3261  CA  ASN   412      43.247 -18.138 -59.819  1.00  0.00           C  
ATOM   3262  C   ASN   412      43.678 -19.268 -60.770  1.00  0.00           C  
ATOM   3263  O   ASN   412      44.170 -18.995 -61.861  1.00  0.00           O  
ATOM   3264  CB  ASN   412      44.457 -17.632 -59.017  1.00  0.00           C  
ATOM   3265  CG  ASN   412      44.186 -16.411 -58.157  1.00  0.00           C  
ATOM   3266  ND2 ASN   412      45.071 -16.129 -57.229  1.00  0.00           N  
ATOM   3267  OD1 ASN   412      43.298 -15.611 -58.385  1.00  0.00           O  
ATOM   3268  N   ASN   413      43.606 -20.531 -60.331  1.00  0.00           N  
ATOM   3269  CA  ASN   413      43.940 -21.688 -61.157  1.00  0.00           C  
ATOM   3270  C   ASN   413      42.800 -21.956 -62.167  1.00  0.00           C  
ATOM   3271  O   ASN   413      41.746 -22.442 -61.747  1.00  0.00           O  
ATOM   3272  CB  ASN   413      44.230 -22.900 -60.253  1.00  0.00           C  
ATOM   3273  CG  ASN   413      44.724 -24.110 -61.037  1.00  0.00           C  
ATOM   3274  ND2 ASN   413      45.431 -25.010 -60.397  1.00  0.00           N  
ATOM   3275  OD1 ASN   413      44.493 -24.275 -62.222  1.00  0.00           O  
ATOM   3276  N   PRO   414      43.048 -21.888 -63.493  1.00  0.00           N  
ATOM   3277  CA  PRO   414      42.001 -22.090 -64.498  1.00  0.00           C  
ATOM   3278  C   PRO   414      41.394 -23.500 -64.521  1.00  0.00           C  
ATOM   3279  O   PRO   414      40.309 -23.688 -65.068  1.00  0.00           O  
ATOM   3280  CB  PRO   414      42.650 -21.761 -65.847  1.00  0.00           C  
ATOM   3281  CG  PRO   414      43.823 -20.856 -65.482  1.00  0.00           C  
ATOM   3282  CD  PRO   414      44.268 -21.428 -64.142  1.00  0.00           C  
ATOM   3283  N   GLN   415      42.066 -24.508 -63.951  1.00  0.00           N  
ATOM   3284  CA  GLN   415      41.474 -25.838 -63.759  1.00  0.00           C  
ATOM   3285  C   GLN   415      40.364 -25.821 -62.700  1.00  0.00           C  
ATOM   3286  O   GLN   415      39.314 -26.436 -62.878  1.00  0.00           O  
ATOM   3287  CB  GLN   415      42.547 -26.835 -63.293  1.00  0.00           C  
ATOM   3288  CG  GLN   415      43.718 -27.044 -64.262  1.00  0.00           C  
ATOM   3289  CD  GLN   415      44.688 -28.102 -63.738  1.00  0.00           C  
ATOM   3290  NE2 GLN   415      45.477 -28.715 -64.592  1.00  0.00           N  
ATOM   3291  OE1 GLN   415      44.792 -28.373 -62.553  1.00  0.00           O  
ATOM   3292  N   ILE   416      40.636 -25.169 -61.566  1.00  0.00           N  
ATOM   3293  CA  ILE   416      39.819 -25.263 -60.354  1.00  0.00           C  
ATOM   3294  C   ILE   416      38.702 -24.205 -60.377  1.00  0.00           C  
ATOM   3295  O   ILE   416      37.557 -24.551 -60.093  1.00  0.00           O  
ATOM   3296  CB  ILE   416      40.704 -25.207 -59.080  1.00  0.00           C  
ATOM   3297  CG1 ILE   416      41.927 -26.159 -59.131  1.00  0.00           C  
ATOM   3298  CG2 ILE   416      39.835 -25.547 -57.855  1.00  0.00           C  
ATOM   3299  CD1 ILE   416      42.927 -25.971 -57.978  1.00  0.00           C  
ATOM   3300  N   ASP   417      38.931 -23.051 -61.015  1.00  0.00           N  
ATOM   3301  CA  ASP   417      37.889 -22.041 -61.244  1.00  0.00           C  
ATOM   3302  C   ASP   417      36.748 -22.530 -62.160  1.00  0.00           C  
ATOM   3303  O   ASP   417      35.579 -22.408 -61.791  1.00  0.00           O  
ATOM   3304  CB  ASP   417      38.515 -20.759 -61.803  1.00  0.00           C  
ATOM   3305  CG  ASP   417      37.477 -19.627 -61.829  1.00  0.00           C  
ATOM   3306  OD1 ASP   417      36.964 -19.321 -60.725  1.00  0.00           O  
ATOM   3307  OD2 ASP   417      36.854 -19.441 -62.898  1.00  0.00           O1-
ATOM   3308  N   GLN   418      37.064 -23.333 -63.189  1.00  0.00           N  
ATOM   3309  CA  GLN   418      36.050 -23.987 -64.032  1.00  0.00           C  
ATOM   3310  C   GLN   418      35.139 -24.943 -63.253  1.00  0.00           C  
ATOM   3311  O   GLN   418      33.970 -25.109 -63.615  1.00  0.00           O  
ATOM   3312  CB  GLN   418      36.717 -24.816 -65.135  1.00  0.00           C  
ATOM   3313  CG  GLN   418      37.239 -23.984 -66.305  1.00  0.00           C  
ATOM   3314  CD  GLN   418      37.862 -24.913 -67.337  1.00  0.00           C  
ATOM   3315  NE2 GLN   418      39.137 -25.200 -67.211  1.00  0.00           N  
ATOM   3316  OE1 GLN   418      37.168 -25.581 -68.088  1.00  0.00           O  
ATOM   3317  N   TYR   419      35.684 -25.649 -62.260  1.00  0.00           N  
ATOM   3318  CA  TYR   419      34.887 -26.480 -61.366  1.00  0.00           C  
ATOM   3319  C   TYR   419      34.063 -25.624 -60.395  1.00  0.00           C  
ATOM   3320  O   TYR   419      32.838 -25.737 -60.375  1.00  0.00           O  
ATOM   3321  CB  TYR   419      35.797 -27.462 -60.626  1.00  0.00           C  
ATOM   3322  CG  TYR   419      35.039 -28.335 -59.643  1.00  0.00           C  
ATOM   3323  CD1 TYR   419      34.336 -29.463 -60.110  1.00  0.00           C  
ATOM   3324  CD2 TYR   419      35.021 -28.000 -58.273  1.00  0.00           C  
ATOM   3325  CE1 TYR   419      33.636 -30.277 -59.205  1.00  0.00           C  
ATOM   3326  CE2 TYR   419      34.325 -28.811 -57.365  1.00  0.00           C  
ATOM   3327  CZ  TYR   419      33.625 -29.944 -57.828  1.00  0.00           C  
ATOM   3328  OH  TYR   419      32.939 -30.700 -56.933  1.00  0.00           O  
ATOM   3329  N   LEU   420      34.687 -24.638 -59.741  1.00  0.00           N  
ATOM   3330  CA  LEU   420      34.045 -23.772 -58.744  1.00  0.00           C  
ATOM   3331  C   LEU   420      32.915 -22.908 -59.321  1.00  0.00           C  
ATOM   3332  O   LEU   420      31.896 -22.718 -58.655  1.00  0.00           O  
ATOM   3333  CB  LEU   420      35.109 -22.869 -58.101  1.00  0.00           C  
ATOM   3334  CG  LEU   420      36.132 -23.602 -57.218  1.00  0.00           C  
ATOM   3335  CD1 LEU   420      37.239 -22.620 -56.847  1.00  0.00           C  
ATOM   3336  CD2 LEU   420      35.507 -24.147 -55.931  1.00  0.00           C  
ATOM   3337  N   ALA   421      33.032 -22.464 -60.575  1.00  0.00           N  
ATOM   3338  CA  ALA   421      31.982 -21.732 -61.279  1.00  0.00           C  
ATOM   3339  C   ALA   421      30.704 -22.559 -61.466  1.00  0.00           C  
ATOM   3340  O   ALA   421      29.607 -22.020 -61.347  1.00  0.00           O  
ATOM   3341  CB  ALA   421      32.532 -21.258 -62.628  1.00  0.00           C  
ATOM   3342  N   LYS   422      30.836 -23.873 -61.672  1.00  0.00           N  
ATOM   3343  CA  LYS   422      29.704 -24.808 -61.758  1.00  0.00           C  
ATOM   3344  C   LYS   422      29.218 -25.232 -60.368  1.00  0.00           C  
ATOM   3345  O   LYS   422      28.019 -25.301 -60.135  1.00  0.00           O  
ATOM   3346  CB  LYS   422      30.118 -26.042 -62.579  1.00  0.00           C  
ATOM   3347  CG  LYS   422      30.647 -25.714 -63.987  1.00  0.00           C  
ATOM   3348  CD  LYS   422      31.277 -26.962 -64.618  1.00  0.00           C  
ATOM   3349  CE  LYS   422      32.040 -26.592 -65.895  1.00  0.00           C  
ATOM   3350  NZ  LYS   422      32.714 -27.776 -66.487  1.00  0.00           N1+
ATOM   3351  N   TYR   423      30.154 -25.503 -59.458  1.00  0.00           N  
ATOM   3352  CA  TYR   423      29.907 -26.162 -58.175  1.00  0.00           C  
ATOM   3353  C   TYR   423      29.290 -25.243 -57.111  1.00  0.00           C  
ATOM   3354  O   TYR   423      28.399 -25.654 -56.372  1.00  0.00           O  
ATOM   3355  CB  TYR   423      31.248 -26.740 -57.691  1.00  0.00           C  
ATOM   3356  CG  TYR   423      31.156 -27.572 -56.425  1.00  0.00           C  
ATOM   3357  CD1 TYR   423      30.271 -28.667 -56.380  1.00  0.00           C  
ATOM   3358  CD2 TYR   423      31.947 -27.252 -55.302  1.00  0.00           C  
ATOM   3359  CE1 TYR   423      30.149 -29.426 -55.206  1.00  0.00           C  
ATOM   3360  CE2 TYR   423      31.835 -28.012 -54.126  1.00  0.00           C  
ATOM   3361  CZ  TYR   423      30.946 -29.106 -54.082  1.00  0.00           C  
ATOM   3362  OH  TYR   423      30.873 -29.853 -52.954  1.00  0.00           O  
ATOM   3363  N   VAL   424      29.742 -23.986 -57.039  1.00  0.00           N  
ATOM   3364  CA  VAL   424      29.372 -23.035 -55.973  1.00  0.00           C  
ATOM   3365  C   VAL   424      28.998 -21.657 -56.522  1.00  0.00           C  
ATOM   3366  O   VAL   424      29.200 -20.639 -55.862  1.00  0.00           O  
ATOM   3367  CB  VAL   424      30.419 -22.975 -54.836  1.00  0.00           C  
ATOM   3368  CG1 VAL   424      30.340 -24.218 -53.947  1.00  0.00           C  
ATOM   3369  CG2 VAL   424      31.850 -22.818 -55.360  1.00  0.00           C  
ATOM   3370  N   ARG   425      28.246 -21.639 -57.628  1.00  0.00           N  
ATOM   3371  CA  ARG   425      27.240 -20.585 -57.868  1.00  0.00           C  
ATOM   3372  C   ARG   425      26.145 -20.607 -56.792  1.00  0.00           C  
ATOM   3373  O   ARG   425      26.056 -21.560 -56.008  1.00  0.00           O  
ATOM   3374  CB  ARG   425      26.646 -20.745 -59.282  1.00  0.00           C  
ATOM   3375  CG  ARG   425      27.450 -19.901 -60.274  1.00  0.00           C  
ATOM   3376  CD  ARG   425      27.080 -20.171 -61.733  1.00  0.00           C  
ATOM   3377  NE  ARG   425      27.871 -19.311 -62.634  1.00  0.00           N  
ATOM   3378  CZ  ARG   425      27.884 -19.331 -63.950  1.00  0.00           C  
ATOM   3379  NH1 ARG   425      27.183 -20.187 -64.640  1.00  0.00           N1+
ATOM   3380  NH2 ARG   425      28.583 -18.447 -64.594  1.00  0.00           N  
ATOM   3381  N   GLY   426      25.460 -19.476 -56.623  1.00  0.00           N  
ATOM   3382  CA  GLY   426      24.235 -19.418 -55.823  1.00  0.00           C  
ATOM   3383  C   GLY   426      23.102 -20.225 -56.465  1.00  0.00           C  
ATOM   3384  O   GLY   426      23.184 -20.598 -57.635  1.00  0.00           O  
ATOM   3385  N   SER   427      22.064 -20.525 -55.686  1.00  0.00           N  
ATOM   3386  CA  SER   427      20.776 -20.997 -56.220  1.00  0.00           C  
ATOM   3387  C   SER   427      19.966 -19.858 -56.857  1.00  0.00           C  
ATOM   3388  O   SER   427      19.203 -20.079 -57.794  1.00  0.00           O  
ATOM   3389  CB  SER   427      19.969 -21.631 -55.087  1.00  0.00           C  
ATOM   3390  OG  SER   427      19.760 -20.673 -54.067  1.00  0.00           O  
ATOM   3391  N   ASN   428      20.206 -18.627 -56.398  1.00  0.00           N  
ATOM   3392  CA  ASN   428      19.799 -17.385 -57.041  1.00  0.00           C  
ATOM   3393  C   ASN   428      20.844 -16.927 -58.088  1.00  0.00           C  
ATOM   3394  O   ASN   428      21.831 -17.609 -58.356  1.00  0.00           O  
ATOM   3395  CB  ASN   428      19.534 -16.349 -55.926  1.00  0.00           C  
ATOM   3396  CG  ASN   428      20.785 -15.839 -55.222  1.00  0.00           C  
ATOM   3397  ND2 ASN   428      20.653 -14.784 -54.458  1.00  0.00           N  
ATOM   3398  OD1 ASN   428      21.907 -16.255 -55.466  1.00  0.00           O  
ATOM   3399  N   GLY   429      20.704 -15.702 -58.605  1.00  0.00           N  
ATOM   3400  CA  GLY   429      21.590 -15.154 -59.642  1.00  0.00           C  
ATOM   3401  C   GLY   429      23.024 -14.780 -59.221  1.00  0.00           C  
ATOM   3402  O   GLY   429      23.730 -14.183 -60.032  1.00  0.00           O  
ATOM   3403  N   MET   430      23.457 -15.030 -57.979  1.00  0.00           N  
ATOM   3404  CA  MET   430      24.806 -14.656 -57.523  1.00  0.00           C  
ATOM   3405  C   MET   430      25.868 -15.629 -58.067  1.00  0.00           C  
ATOM   3406  O   MET   430      25.846 -16.828 -57.768  1.00  0.00           O  
ATOM   3407  CB  MET   430      24.866 -14.576 -55.988  1.00  0.00           C  
ATOM   3408  CG  MET   430      23.854 -13.587 -55.387  1.00  0.00           C  
ATOM   3409  SD  MET   430      23.976 -11.852 -55.908  1.00  0.00           S  
ATOM   3410  CE  MET   430      25.405 -11.333 -54.937  1.00  0.00           C  
ATOM   3411  N   ASP   431      26.891 -15.118 -58.762  1.00  0.00           N  
ATOM   3412  CA  ASP   431      27.949 -15.976 -59.316  1.00  0.00           C  
ATOM   3413  C   ASP   431      28.966 -16.406 -58.233  1.00  0.00           C  
ATOM   3414  O   ASP   431      29.106 -15.785 -57.177  1.00  0.00           O  
ATOM   3415  CB  ASP   431      28.588 -15.367 -60.583  1.00  0.00           C  
ATOM   3416  CG  ASP   431      29.115 -16.427 -61.575  1.00  0.00           C  
ATOM   3417  OD1 ASP   431      29.781 -17.403 -61.154  1.00  0.00           O  
ATOM   3418  OD2 ASP   431      28.708 -16.435 -62.751  1.00  0.00           O1-
ATOM   3419  N   HIS   432      29.726 -17.469 -58.504  1.00  0.00           N  
ATOM   3420  CA  HIS   432      30.555 -18.200 -57.544  1.00  0.00           C  
ATOM   3421  C   HIS   432      31.513 -17.343 -56.716  1.00  0.00           C  
ATOM   3422  O   HIS   432      31.557 -17.508 -55.502  1.00  0.00           O  
ATOM   3423  CB  HIS   432      31.300 -19.338 -58.264  1.00  0.00           C  
ATOM   3424  CG  HIS   432      32.415 -18.904 -59.197  1.00  0.00           C  
ATOM   3425  CD2 HIS   432      33.736 -19.242 -59.071  1.00  0.00           C  
ATOM   3426  ND1 HIS   432      32.273 -18.240 -60.408  1.00  0.00           N  
ATOM   3427  CE1 HIS   432      33.486 -18.182 -61.000  1.00  0.00           C  
ATOM   3428  NE2 HIS   432      34.387 -18.778 -60.198  1.00  0.00           N  
ATOM   3429  N   VAL   433      32.170 -16.338 -57.304  1.00  0.00           N  
ATOM   3430  CA  VAL   433      33.065 -15.443 -56.543  1.00  0.00           C  
ATOM   3431  C   VAL   433      32.277 -14.597 -55.535  1.00  0.00           C  
ATOM   3432  O   VAL   433      32.688 -14.475 -54.387  1.00  0.00           O  
ATOM   3433  CB  VAL   433      33.905 -14.535 -57.465  1.00  0.00           C  
ATOM   3434  CG1 VAL   433      34.954 -13.749 -56.667  1.00  0.00           C  
ATOM   3435  CG2 VAL   433      34.659 -15.336 -58.534  1.00  0.00           C  
ATOM   3436  N   GLN   434      31.069 -14.144 -55.882  1.00  0.00           N  
ATOM   3437  CA  GLN   434      30.190 -13.454 -54.935  1.00  0.00           C  
ATOM   3438  C   GLN   434      29.707 -14.391 -53.822  1.00  0.00           C  
ATOM   3439  O   GLN   434      29.892 -14.059 -52.650  1.00  0.00           O  
ATOM   3440  CB  GLN   434      28.983 -12.840 -55.653  1.00  0.00           C  
ATOM   3441  CG  GLN   434      29.349 -11.825 -56.746  1.00  0.00           C  
ATOM   3442  CD  GLN   434      28.098 -11.342 -57.471  1.00  0.00           C  
ATOM   3443  NE2 GLN   434      27.841 -10.053 -57.518  1.00  0.00           N  
ATOM   3444  OE1 GLN   434      27.298 -12.125 -57.947  1.00  0.00           O  
ATOM   3445  N   ARG   435      29.240 -15.603 -54.168  1.00  0.00           N  
ATOM   3446  CA  ARG   435      28.781 -16.593 -53.178  1.00  0.00           C  
ATOM   3447  C   ARG   435      29.891 -16.968 -52.195  1.00  0.00           C  
ATOM   3448  O   ARG   435      29.709 -16.813 -50.991  1.00  0.00           O  
ATOM   3449  CB  ARG   435      28.225 -17.851 -53.871  1.00  0.00           C  
ATOM   3450  CG  ARG   435      27.528 -18.740 -52.825  1.00  0.00           C  
ATOM   3451  CD  ARG   435      27.188 -20.129 -53.355  1.00  0.00           C  
ATOM   3452  NE  ARG   435      26.498 -20.946 -52.339  1.00  0.00           N  
ATOM   3453  CZ  ARG   435      26.296 -22.250 -52.407  1.00  0.00           C  
ATOM   3454  NH1 ARG   435      26.503 -22.932 -53.498  1.00  0.00           N1+
ATOM   3455  NH2 ARG   435      25.892 -22.897 -51.351  1.00  0.00           N  
ATOM   3456  N   ILE   436      31.067 -17.339 -52.706  1.00  0.00           N  
ATOM   3457  CA  ILE   436      32.232 -17.718 -51.897  1.00  0.00           C  
ATOM   3458  C   ILE   436      32.663 -16.549 -51.006  1.00  0.00           C  
ATOM   3459  O   ILE   436      32.845 -16.751 -49.813  1.00  0.00           O  
ATOM   3460  CB  ILE   436      33.393 -18.196 -52.800  1.00  0.00           C  
ATOM   3461  CG1 ILE   436      33.041 -19.501 -53.555  1.00  0.00           C  
ATOM   3462  CG2 ILE   436      34.681 -18.422 -51.977  1.00  0.00           C  
ATOM   3463  CD1 ILE   436      33.935 -19.719 -54.785  1.00  0.00           C  
ATOM   3464  N   LYS   437      32.711 -15.313 -51.519  1.00  0.00           N  
ATOM   3465  CA  LYS   437      33.106 -14.135 -50.729  1.00  0.00           C  
ATOM   3466  C   LYS   437      32.135 -13.833 -49.584  1.00  0.00           C  
ATOM   3467  O   LYS   437      32.577 -13.474 -48.496  1.00  0.00           O  
ATOM   3468  CB  LYS   437      33.239 -12.940 -51.679  1.00  0.00           C  
ATOM   3469  CG  LYS   437      33.959 -11.745 -51.047  1.00  0.00           C  
ATOM   3470  CD  LYS   437      34.007 -10.601 -52.067  1.00  0.00           C  
ATOM   3471  CE  LYS   437      34.876  -9.453 -51.546  1.00  0.00           C  
ATOM   3472  NZ  LYS   437      34.939  -8.344 -52.531  1.00  0.00           N1+
ATOM   3473  N   ILE   438      30.827 -13.987 -49.811  1.00  0.00           N  
ATOM   3474  CA  ILE   438      29.794 -13.824 -48.773  1.00  0.00           C  
ATOM   3475  C   ILE   438      29.901 -14.941 -47.724  1.00  0.00           C  
ATOM   3476  O   ILE   438      29.929 -14.647 -46.532  1.00  0.00           O  
ATOM   3477  CB  ILE   438      28.387 -13.774 -49.418  1.00  0.00           C  
ATOM   3478  CG1 ILE   438      28.220 -12.519 -50.311  1.00  0.00           C  
ATOM   3479  CG2 ILE   438      27.280 -13.776 -48.345  1.00  0.00           C  
ATOM   3480  CD1 ILE   438      27.093 -12.656 -51.345  1.00  0.00           C  
ATOM   3481  N   LEU   439      30.087 -16.194 -48.155  1.00  0.00           N  
ATOM   3482  CA  LEU   439      30.249 -17.339 -47.255  1.00  0.00           C  
ATOM   3483  C   LEU   439      31.546 -17.273 -46.434  1.00  0.00           C  
ATOM   3484  O   LEU   439      31.489 -17.476 -45.227  1.00  0.00           O  
ATOM   3485  CB  LEU   439      30.217 -18.643 -48.063  1.00  0.00           C  
ATOM   3486  CG  LEU   439      28.861 -19.045 -48.664  1.00  0.00           C  
ATOM   3487  CD1 LEU   439      29.093 -20.206 -49.634  1.00  0.00           C  
ATOM   3488  CD2 LEU   439      27.863 -19.475 -47.587  1.00  0.00           C  
ATOM   3489  N   LYS   440      32.671 -16.852 -47.027  1.00  0.00           N  
ATOM   3490  CA  LYS   440      33.946 -16.667 -46.312  1.00  0.00           C  
ATOM   3491  C   LYS   440      33.894 -15.511 -45.319  1.00  0.00           C  
ATOM   3492  O   LYS   440      34.260 -15.710 -44.172  1.00  0.00           O  
ATOM   3493  CB  LYS   440      35.130 -16.512 -47.287  1.00  0.00           C  
ATOM   3494  CG  LYS   440      35.469 -17.851 -47.964  1.00  0.00           C  
ATOM   3495  CD  LYS   440      36.912 -17.936 -48.478  1.00  0.00           C  
ATOM   3496  CE  LYS   440      37.189 -19.339 -49.041  1.00  0.00           C  
ATOM   3497  NZ  LYS   440      38.639 -19.599 -49.217  1.00  0.00           N1+
ATOM   3498  N   LEU   441      33.204 -14.418 -45.651  1.00  0.00           N  
ATOM   3499  CA  LEU   441      32.924 -13.319 -44.718  1.00  0.00           C  
ATOM   3500  C   LEU   441      31.999 -13.736 -43.554  1.00  0.00           C  
ATOM   3501  O   LEU   441      32.256 -13.360 -42.413  1.00  0.00           O  
ATOM   3502  CB  LEU   441      32.376 -12.157 -45.566  1.00  0.00           C  
ATOM   3503  CG  LEU   441      31.969 -10.861 -44.846  1.00  0.00           C  
ATOM   3504  CD1 LEU   441      32.960 -10.318 -43.821  1.00  0.00           C  
ATOM   3505  CD2 LEU   441      31.787  -9.766 -45.904  1.00  0.00           C  
ATOM   3506  N   MET   442      31.030 -14.622 -43.798  1.00  0.00           N  
ATOM   3507  CA  MET   442      30.200 -15.226 -42.745  1.00  0.00           C  
ATOM   3508  C   MET   442      30.948 -16.252 -41.881  1.00  0.00           C  
ATOM   3509  O   MET   442      30.776 -16.257 -40.664  1.00  0.00           O  
ATOM   3510  CB  MET   442      28.959 -15.878 -43.374  1.00  0.00           C  
ATOM   3511  CG  MET   442      27.865 -14.853 -43.679  1.00  0.00           C  
ATOM   3512  SD  MET   442      27.154 -14.063 -42.206  1.00  0.00           S  
ATOM   3513  CE  MET   442      26.201 -15.428 -41.508  1.00  0.00           C  
ATOM   3514  N   TRP   443      31.816 -17.079 -42.467  1.00  0.00           N  
ATOM   3515  CA  TRP   443      32.626 -18.034 -41.705  1.00  0.00           C  
ATOM   3516  C   TRP   443      33.727 -17.326 -40.897  1.00  0.00           C  
ATOM   3517  O   TRP   443      33.900 -17.634 -39.720  1.00  0.00           O  
ATOM   3518  CB  TRP   443      33.228 -19.094 -42.627  1.00  0.00           C  
ATOM   3519  CG  TRP   443      33.877 -20.216 -41.873  1.00  0.00           C  
ATOM   3520  CD1 TRP   443      33.245 -21.289 -41.345  1.00  0.00           C  
ATOM   3521  CD2 TRP   443      35.275 -20.360 -41.478  1.00  0.00           C  
ATOM   3522  CE2 TRP   443      35.418 -21.573 -40.740  1.00  0.00           C  
ATOM   3523  CE3 TRP   443      36.435 -19.578 -41.652  1.00  0.00           C  
ATOM   3524  NE1 TRP   443      34.152 -22.105 -40.704  1.00  0.00           N  
ATOM   3525  CZ2 TRP   443      36.643 -22.002 -40.214  1.00  0.00           C  
ATOM   3526  CZ3 TRP   443      37.670 -20.005 -41.132  1.00  0.00           C  
ATOM   3527  CH2 TRP   443      37.782 -21.209 -40.415  1.00  0.00           C  
ATOM   3528  N   ASP   444      34.278 -16.232 -41.421  1.00  0.00           N  
ATOM   3529  CA  ASP   444      35.214 -15.383 -40.693  1.00  0.00           C  
ATOM   3530  C   ASP   444      34.545 -14.647 -39.511  1.00  0.00           C  
ATOM   3531  O   ASP   444      35.091 -14.578 -38.409  1.00  0.00           O  
ATOM   3532  CB  ASP   444      35.847 -14.411 -41.684  1.00  0.00           C  
ATOM   3533  CG  ASP   444      37.111 -13.775 -41.125  1.00  0.00           C  
ATOM   3534  OD1 ASP   444      37.592 -14.194 -40.065  1.00  0.00           O  
ATOM   3535  OD2 ASP   444      37.642 -12.859 -41.788  1.00  0.00           O1-
ATOM   3536  N   ALA   445      33.267 -14.282 -39.659  1.00  0.00           N  
ATOM   3537  CA  ALA   445      32.475 -13.729 -38.562  1.00  0.00           C  
ATOM   3538  C   ALA   445      32.192 -14.723 -37.412  1.00  0.00           C  
ATOM   3539  O   ALA   445      31.981 -14.255 -36.289  1.00  0.00           O  
ATOM   3540  CB  ALA   445      31.175 -13.170 -39.149  1.00  0.00           C  
ATOM   3541  N   ILE   446      32.128 -16.044 -37.671  1.00  0.00           N  
ATOM   3542  CA  ILE   446      31.511 -17.003 -36.726  1.00  0.00           C  
ATOM   3543  C   ILE   446      32.260 -18.327 -36.467  1.00  0.00           C  
ATOM   3544  O   ILE   446      32.195 -18.842 -35.349  1.00  0.00           O  
ATOM   3545  CB  ILE   446      30.036 -17.239 -37.157  1.00  0.00           C  
ATOM   3546  CG1 ILE   446      29.120 -17.424 -35.934  1.00  0.00           C  
ATOM   3547  CG2 ILE   446      29.860 -18.424 -38.126  1.00  0.00           C  
ATOM   3548  CD1 ILE   446      28.905 -16.120 -35.150  1.00  0.00           C  
ATOM   3549  N   GLY   447      32.927 -18.896 -37.475  1.00  0.00           N  
ATOM   3550  CA  GLY   447      33.579 -20.214 -37.436  1.00  0.00           C  
ATOM   3551  C   GLY   447      35.111 -20.169 -37.408  1.00  0.00           C  
ATOM   3552  O   GLY   447      35.739 -21.120 -36.948  1.00  0.00           O  
ATOM   3553  N   SER   448      35.712 -19.044 -37.804  1.00  0.00           N  
ATOM   3554  CA  SER   448      37.155 -18.795 -37.672  1.00  0.00           C  
ATOM   3555  C   SER   448      37.599 -18.656 -36.203  1.00  0.00           C  
ATOM   3556  O   SER   448      36.809 -18.310 -35.320  1.00  0.00           O  
ATOM   3557  CB  SER   448      37.541 -17.546 -38.464  1.00  0.00           C  
ATOM   3558  OG  SER   448      37.127 -16.399 -37.741  1.00  0.00           O  
ATOM   3559  N   GLU   449      38.915 -18.674 -35.976  1.00  0.00           N  
ATOM   3560  CA  GLU   449      39.529 -18.360 -34.675  1.00  0.00           C  
ATOM   3561  C   GLU   449      39.279 -16.903 -34.224  1.00  0.00           C  
ATOM   3562  O   GLU   449      39.080 -16.626 -33.038  1.00  0.00           O  
ATOM   3563  CB  GLU   449      41.041 -18.581 -34.777  1.00  0.00           C  
ATOM   3564  CG  GLU   449      41.475 -19.993 -35.195  1.00  0.00           C  
ATOM   3565  CD  GLU   449      43.003 -20.063 -35.350  1.00  0.00           C  
ATOM   3566  OE1 GLU   449      43.552 -19.179 -36.049  1.00  0.00           O  
ATOM   3567  OE2 GLU   449      43.612 -20.946 -34.709  1.00  0.00           O1-
ATOM   3568  N   PHE   450      39.141 -15.981 -35.182  1.00  0.00           N  
ATOM   3569  CA  PHE   450      38.752 -14.589 -34.946  1.00  0.00           C  
ATOM   3570  C   PHE   450      37.281 -14.462 -34.541  1.00  0.00           C  
ATOM   3571  O   PHE   450      36.971 -13.752 -33.579  1.00  0.00           O  
ATOM   3572  CB  PHE   450      39.043 -13.807 -36.225  1.00  0.00           C  
ATOM   3573  CG  PHE   450      38.599 -12.359 -36.258  1.00  0.00           C  
ATOM   3574  CD1 PHE   450      39.491 -11.334 -35.896  1.00  0.00           C  
ATOM   3575  CD2 PHE   450      37.323 -12.030 -36.753  1.00  0.00           C  
ATOM   3576  CE1 PHE   450      39.109  -9.988 -36.027  1.00  0.00           C  
ATOM   3577  CE2 PHE   450      36.931 -10.685 -36.853  1.00  0.00           C  
ATOM   3578  CZ  PHE   450      37.827  -9.661 -36.502  1.00  0.00           C  
ATOM   3579  N   GLY   451      36.392 -15.211 -35.196  1.00  0.00           N  
ATOM   3580  CA  GLY   451      34.986 -15.348 -34.822  1.00  0.00           C  
ATOM   3581  C   GLY   451      34.815 -15.961 -33.429  1.00  0.00           C  
ATOM   3582  O   GLY   451      34.193 -15.330 -32.574  1.00  0.00           O  
ATOM   3583  N   GLY   452      35.629 -16.974 -33.112  1.00  0.00           N  
ATOM   3584  CA  GLY   452      35.718 -17.609 -31.793  1.00  0.00           C  
ATOM   3585  C   GLY   452      36.232 -16.684 -30.682  1.00  0.00           C  
ATOM   3586  O   GLY   452      35.547 -16.504 -29.676  1.00  0.00           O  
ATOM   3587  N   ARG   453      37.279 -15.882 -30.939  1.00  0.00           N  
ATOM   3588  CA  ARG   453      37.686 -14.809 -30.006  1.00  0.00           C  
ATOM   3589  C   ARG   453      36.575 -13.778 -29.827  1.00  0.00           C  
ATOM   3590  O   ARG   453      36.312 -13.349 -28.706  1.00  0.00           O  
ATOM   3591  CB  ARG   453      38.999 -14.145 -30.458  1.00  0.00           C  
ATOM   3592  CG  ARG   453      39.426 -13.022 -29.489  1.00  0.00           C  
ATOM   3593  CD  ARG   453      40.803 -12.399 -29.778  1.00  0.00           C  
ATOM   3594  NE  ARG   453      40.928 -11.790 -31.120  1.00  0.00           N  
ATOM   3595  CZ  ARG   453      40.391 -10.653 -31.509  1.00  0.00           C  
ATOM   3596  NH1 ARG   453      39.574  -9.975 -30.751  1.00  0.00           N1+
ATOM   3597  NH2 ARG   453      40.691 -10.152 -32.670  1.00  0.00           N  
ATOM   3598  N   HIS   454      35.903 -13.380 -30.908  1.00  0.00           N  
ATOM   3599  CA  HIS   454      34.808 -12.411 -30.827  1.00  0.00           C  
ATOM   3600  C   HIS   454      33.562 -12.943 -30.120  1.00  0.00           C  
ATOM   3601  O   HIS   454      32.861 -12.130 -29.540  1.00  0.00           O  
ATOM   3602  CB  HIS   454      34.487 -11.829 -32.206  1.00  0.00           C  
ATOM   3603  CG  HIS   454      35.389 -10.666 -32.538  1.00  0.00           C  
ATOM   3604  CD2 HIS   454      36.360 -10.657 -33.498  1.00  0.00           C  
ATOM   3605  ND1 HIS   454      35.426  -9.440 -31.890  1.00  0.00           N  
ATOM   3606  CE1 HIS   454      36.389  -8.692 -32.471  1.00  0.00           C  
ATOM   3607  NE2 HIS   454      36.972  -9.419 -33.449  1.00  0.00           N  
ATOM   3608  N   GLU   455      33.330 -14.247 -30.073  1.00  0.00           N  
ATOM   3609  CA  GLU   455      32.281 -14.852 -29.251  1.00  0.00           C  
ATOM   3610  C   GLU   455      32.575 -14.727 -27.751  1.00  0.00           C  
ATOM   3611  O   GLU   455      31.816 -14.076 -27.035  1.00  0.00           O  
ATOM   3612  CB  GLU   455      32.148 -16.309 -29.695  1.00  0.00           C  
ATOM   3613  CG  GLU   455      30.994 -17.056 -29.028  1.00  0.00           C  
ATOM   3614  CD  GLU   455      31.045 -18.556 -29.346  1.00  0.00           C  
ATOM   3615  OE1 GLU   455      31.848 -18.950 -30.230  1.00  0.00           O  
ATOM   3616  OE2 GLU   455      30.092 -19.246 -28.943  1.00  0.00           O1-
ATOM   3617  N   LEU   456      33.789 -15.097 -27.332  1.00  0.00           N  
ATOM   3618  CA  LEU   456      34.239 -14.977 -25.937  1.00  0.00           C  
ATOM   3619  C   LEU   456      34.279 -13.516 -25.457  1.00  0.00           C  
ATOM   3620  O   LEU   456      33.901 -13.214 -24.324  1.00  0.00           O  
ATOM   3621  CB  LEU   456      35.638 -15.605 -25.816  1.00  0.00           C  
ATOM   3622  CG  LEU   456      35.715 -17.095 -26.198  1.00  0.00           C  
ATOM   3623  CD1 LEU   456      37.182 -17.519 -26.253  1.00  0.00           C  
ATOM   3624  CD2 LEU   456      34.977 -17.984 -25.197  1.00  0.00           C  
ATOM   3625  N   TYR   457      34.663 -12.612 -26.360  1.00  0.00           N  
ATOM   3626  CA  TYR   457      34.710 -11.168 -26.151  1.00  0.00           C  
ATOM   3627  C   TYR   457      33.336 -10.530 -25.926  1.00  0.00           C  
ATOM   3628  O   TYR   457      33.223  -9.611 -25.118  1.00  0.00           O  
ATOM   3629  CB  TYR   457      35.395 -10.566 -27.378  1.00  0.00           C  
ATOM   3630  CG  TYR   457      35.530  -9.062 -27.392  1.00  0.00           C  
ATOM   3631  CD1 TYR   457      36.661  -8.456 -26.815  1.00  0.00           C  
ATOM   3632  CD2 TYR   457      34.543  -8.280 -28.023  1.00  0.00           C  
ATOM   3633  CE1 TYR   457      36.804  -7.060 -26.878  1.00  0.00           C  
ATOM   3634  CE2 TYR   457      34.699  -6.889 -28.115  1.00  0.00           C  
ATOM   3635  CZ  TYR   457      35.833  -6.283 -27.539  1.00  0.00           C  
ATOM   3636  OH  TYR   457      35.973  -4.938 -27.603  1.00  0.00           O  
ATOM   3637  N   GLU   458      32.308 -10.989 -26.646  1.00  0.00           N  
ATOM   3638  CA  GLU   458      30.939 -10.480 -26.510  1.00  0.00           C  
ATOM   3639  C   GLU   458      30.202 -11.132 -25.322  1.00  0.00           C  
ATOM   3640  O   GLU   458      29.507 -10.440 -24.574  1.00  0.00           O  
ATOM   3641  CB  GLU   458      30.160 -10.662 -27.817  1.00  0.00           C  
ATOM   3642  CG  GLU   458      30.768  -9.903 -28.999  1.00  0.00           C  
ATOM   3643  CD  GLU   458      30.561  -8.392 -29.052  1.00  0.00           C  
ATOM   3644  OE1 GLU   458      29.880  -7.805 -28.210  1.00  0.00           O  
ATOM   3645  OE2 GLU   458      31.189  -7.787 -29.958  1.00  0.00           O1-
ATOM   3646  N   ILE   459      30.477 -12.413 -25.029  1.00  0.00           N  
ATOM   3647  CA  ILE   459      29.859 -13.133 -23.903  1.00  0.00           C  
ATOM   3648  C   ILE   459      30.376 -12.641 -22.544  1.00  0.00           C  
ATOM   3649  O   ILE   459      29.581 -12.498 -21.618  1.00  0.00           O  
ATOM   3650  CB  ILE   459      30.010 -14.663 -24.090  1.00  0.00           C  
ATOM   3651  CG1 ILE   459      29.123 -15.124 -25.275  1.00  0.00           C  
ATOM   3652  CG2 ILE   459      29.622 -15.450 -22.821  1.00  0.00           C  
ATOM   3653  CD1 ILE   459      29.267 -16.609 -25.632  1.00  0.00           C  
ATOM   3654  N   ASN   460      31.666 -12.313 -22.417  1.00  0.00           N  
ATOM   3655  CA  ASN   460      32.265 -11.866 -21.150  1.00  0.00           C  
ATOM   3656  C   ASN   460      32.651 -10.368 -21.167  1.00  0.00           C  
ATOM   3657  O   ASN   460      33.704  -9.978 -20.661  1.00  0.00           O  
ATOM   3658  CB  ASN   460      33.409 -12.817 -20.759  1.00  0.00           C  
ATOM   3659  CG  ASN   460      32.946 -14.251 -20.553  1.00  0.00           C  
ATOM   3660  ND2 ASN   460      33.543 -15.195 -21.243  1.00  0.00           N  
ATOM   3661  OD1 ASN   460      32.059 -14.554 -19.772  1.00  0.00           O  
ATOM   3662  N   TYR   461      31.869  -9.527 -21.861  1.00  0.00           N  
ATOM   3663  CA  TYR   461      32.277  -8.165 -22.254  1.00  0.00           C  
ATOM   3664  C   TYR   461      32.570  -7.241 -21.057  1.00  0.00           C  
ATOM   3665  O   TYR   461      33.564  -6.507 -21.071  1.00  0.00           O  
ATOM   3666  CB  TYR   461      31.183  -7.551 -23.151  1.00  0.00           C  
ATOM   3667  CG  TYR   461      31.618  -6.504 -24.174  1.00  0.00           C  
ATOM   3668  CD1 TYR   461      32.312  -5.331 -23.808  1.00  0.00           C  
ATOM   3669  CD2 TYR   461      31.232  -6.674 -25.516  1.00  0.00           C  
ATOM   3670  CE1 TYR   461      32.660  -4.390 -24.791  1.00  0.00           C  
ATOM   3671  CE2 TYR   461      31.602  -5.753 -26.506  1.00  0.00           C  
ATOM   3672  CZ  TYR   461      32.355  -4.623 -26.148  1.00  0.00           C  
ATOM   3673  OH  TYR   461      32.770  -3.752 -27.103  1.00  0.00           O  
ATOM   3674  N   SER   462      31.661  -7.208 -20.072  1.00  0.00           N  
ATOM   3675  CA  SER   462      31.739  -6.361 -18.864  1.00  0.00           C  
ATOM   3676  C   SER   462      32.087  -7.125 -17.576  1.00  0.00           C  
ATOM   3677  O   SER   462      32.003  -6.543 -16.498  1.00  0.00           O  
ATOM   3678  CB  SER   462      30.439  -5.559 -18.688  1.00  0.00           C  
ATOM   3679  OG  SER   462      29.311  -6.398 -18.537  1.00  0.00           O  
ATOM   3680  N   GLY   463      32.307  -8.435 -17.685  1.00  0.00           N  
ATOM   3681  CA  GLY   463      32.441  -9.414 -16.601  1.00  0.00           C  
ATOM   3682  C   GLY   463      31.844 -10.757 -17.045  1.00  0.00           C  
ATOM   3683  O   GLY   463      31.282 -10.840 -18.141  1.00  0.00           O  
ATOM   3684  N   SER   464      31.895 -11.784 -16.198  1.00  0.00           N  
ATOM   3685  CA  SER   464      31.121 -13.017 -16.388  1.00  0.00           C  
ATOM   3686  C   SER   464      29.618 -12.784 -16.159  1.00  0.00           C  
ATOM   3687  O   SER   464      29.196 -11.822 -15.512  1.00  0.00           O  
ATOM   3688  CB  SER   464      31.653 -14.153 -15.498  1.00  0.00           C  
ATOM   3689  OG  SER   464      30.936 -14.250 -14.271  1.00  0.00           O  
ATOM   3690  N   GLN   465      28.790 -13.742 -16.583  1.00  0.00           N  
ATOM   3691  CA  GLN   465      27.337 -13.681 -16.402  1.00  0.00           C  
ATOM   3692  C   GLN   465      26.907 -13.748 -14.909  1.00  0.00           C  
ATOM   3693  O   GLN   465      25.886 -13.159 -14.545  1.00  0.00           O  
ATOM   3694  CB  GLN   465      26.677 -14.820 -17.186  1.00  0.00           C  
ATOM   3695  CG  GLN   465      26.906 -14.683 -18.699  1.00  0.00           C  
ATOM   3696  CD  GLN   465      26.298 -15.841 -19.484  1.00  0.00           C  
ATOM   3697  NE2 GLN   465      26.934 -16.279 -20.547  1.00  0.00           N  
ATOM   3698  OE1 GLN   465      25.237 -16.355 -19.178  1.00  0.00           O  
ATOM   3699  N   ASP   466      27.688 -14.401 -14.037  1.00  0.00           N  
ATOM   3700  CA  ASP   466      27.436 -14.446 -12.596  1.00  0.00           C  
ATOM   3701  C   ASP   466      27.792 -13.115 -11.937  1.00  0.00           C  
ATOM   3702  O   ASP   466      26.971 -12.506 -11.265  1.00  0.00           O  
ATOM   3703  CB  ASP   466      28.221 -15.560 -11.954  1.00  0.00           C  
ATOM   3704  CG  ASP   466      27.720 -16.948 -12.390  1.00  0.00           C  
ATOM   3705  OD1 ASP   466      26.654 -17.043 -13.017  1.00  0.00           O  
ATOM   3706  OD2 ASP   466      28.435 -17.946 -12.237  1.00  0.00           O1-
ATOM   3707  N   GLU   467      28.936 -12.537 -12.301  1.00  0.00           N  
ATOM   3708  CA  GLU   467      29.418 -11.224 -11.800  1.00  0.00           C  
ATOM   3709  C   GLU   467      28.483 -10.087 -12.213  1.00  0.00           C  
ATOM   3710  O   GLU   467      28.058  -9.304 -11.368  1.00  0.00           O  
ATOM   3711  CB  GLU   467      30.818 -10.932 -12.349  1.00  0.00           C  
ATOM   3712  CG  GLU   467      31.869 -11.894 -11.786  1.00  0.00           C  
ATOM   3713  CD  GLU   467      33.216 -11.763 -12.500  1.00  0.00           C  
ATOM   3714  OE1 GLU   467      33.134 -11.644 -13.743  1.00  0.00           O  
ATOM   3715  OE2 GLU   467      34.146 -12.394 -11.959  1.00  0.00           O1-
ATOM   3716  N   ILE   468      28.026 -10.092 -13.469  1.00  0.00           N  
ATOM   3717  CA  ILE   468      27.048  -9.124 -13.979  1.00  0.00           C  
ATOM   3718  C   ILE   468      25.745  -9.200 -13.176  1.00  0.00           C  
ATOM   3719  O   ILE   468      25.210  -8.165 -12.774  1.00  0.00           O  
ATOM   3720  CB  ILE   468      26.810  -9.366 -15.487  1.00  0.00           C  
ATOM   3721  CG1 ILE   468      28.048  -8.906 -16.295  1.00  0.00           C  
ATOM   3722  CG2 ILE   468      25.543  -8.637 -15.977  1.00  0.00           C  
ATOM   3723  CD1 ILE   468      28.060  -9.411 -17.744  1.00  0.00           C  
ATOM   3724  N   ARG   469      25.227 -10.407 -12.914  1.00  0.00           N  
ATOM   3725  CA  ARG   469      23.984 -10.582 -12.149  1.00  0.00           C  
ATOM   3726  C   ARG   469      24.153 -10.211 -10.673  1.00  0.00           C  
ATOM   3727  O   ARG   469      23.311  -9.474 -10.166  1.00  0.00           O  
ATOM   3728  CB  ARG   469      23.444 -12.007 -12.329  1.00  0.00           C  
ATOM   3729  CG  ARG   469      22.901 -12.237 -13.752  1.00  0.00           C  
ATOM   3730  CD  ARG   469      22.323 -13.643 -13.927  1.00  0.00           C  
ATOM   3731  NE  ARG   469      23.338 -14.713 -13.778  1.00  0.00           N  
ATOM   3732  CZ  ARG   469      23.068 -15.999 -13.594  1.00  0.00           C  
ATOM   3733  NH1 ARG   469      21.852 -16.449 -13.523  1.00  0.00           N1+
ATOM   3734  NH2 ARG   469      23.992 -16.895 -13.473  1.00  0.00           N  
ATOM   3735  N   LEU   470      25.309 -10.493 -10.064  1.00  0.00           N  
ATOM   3736  CA  LEU   470      25.650 -10.029  -8.712  1.00  0.00           C  
ATOM   3737  C   LEU   470      25.738  -8.499  -8.625  1.00  0.00           C  
ATOM   3738  O   LEU   470      25.125  -7.915  -7.733  1.00  0.00           O  
ATOM   3739  CB  LEU   470      26.981 -10.651  -8.247  1.00  0.00           C  
ATOM   3740  CG  LEU   470      26.946 -12.149  -7.895  1.00  0.00           C  
ATOM   3741  CD1 LEU   470      28.364 -12.599  -7.539  1.00  0.00           C  
ATOM   3742  CD2 LEU   470      26.043 -12.449  -6.696  1.00  0.00           C  
ATOM   3743  N   GLN   471      26.381  -7.831  -9.590  1.00  0.00           N  
ATOM   3744  CA  GLN   471      26.416  -6.365  -9.659  1.00  0.00           C  
ATOM   3745  C   GLN   471      25.003  -5.784  -9.797  1.00  0.00           C  
ATOM   3746  O   GLN   471      24.634  -4.883  -9.043  1.00  0.00           O  
ATOM   3747  CB  GLN   471      27.257  -5.892 -10.854  1.00  0.00           C  
ATOM   3748  CG  GLN   471      28.773  -6.125 -10.733  1.00  0.00           C  
ATOM   3749  CD  GLN   471      29.487  -5.745 -12.031  1.00  0.00           C  
ATOM   3750  NE2 GLN   471      30.422  -4.822 -11.975  1.00  0.00           N  
ATOM   3751  OE1 GLN   471      28.985  -5.955 -13.127  1.00  0.00           O  
ATOM   3752  N   CYS   472      24.187  -6.329 -10.704  1.00  0.00           N  
ATOM   3753  CA  CYS   472      22.827  -5.848 -10.937  1.00  0.00           C  
ATOM   3754  C   CYS   472      21.928  -6.009  -9.704  1.00  0.00           C  
ATOM   3755  O   CYS   472      21.341  -5.016  -9.274  1.00  0.00           O  
ATOM   3756  CB  CYS   472      22.242  -6.535 -12.176  1.00  0.00           C  
ATOM   3757  SG  CYS   472      23.123  -5.963 -13.661  1.00  0.00           S  
ATOM   3758  N   LEU   473      21.979  -7.167  -9.035  1.00  0.00           N  
ATOM   3759  CA  LEU   473      21.233  -7.436  -7.802  1.00  0.00           C  
ATOM   3760  C   LEU   473      21.694  -6.556  -6.635  1.00  0.00           C  
ATOM   3761  O   LEU   473      20.875  -5.820  -6.094  1.00  0.00           O  
ATOM   3762  CB  LEU   473      21.362  -8.922  -7.423  1.00  0.00           C  
ATOM   3763  CG  LEU   473      20.584  -9.899  -8.324  1.00  0.00           C  
ATOM   3764  CD1 LEU   473      20.978 -11.329  -7.955  1.00  0.00           C  
ATOM   3765  CD2 LEU   473      19.069  -9.763  -8.158  1.00  0.00           C  
ATOM   3766  N   ARG   474      23.005  -6.477  -6.358  1.00  0.00           N  
ATOM   3767  CA  ARG   474      23.547  -5.647  -5.262  1.00  0.00           C  
ATOM   3768  C   ARG   474      23.234  -4.163  -5.469  1.00  0.00           C  
ATOM   3769  O   ARG   474      22.796  -3.487  -4.545  1.00  0.00           O  
ATOM   3770  CB  ARG   474      25.068  -5.857  -5.119  1.00  0.00           C  
ATOM   3771  CG  ARG   474      25.478  -7.243  -4.580  1.00  0.00           C  
ATOM   3772  CD  ARG   474      27.016  -7.392  -4.573  1.00  0.00           C  
ATOM   3773  NE  ARG   474      27.467  -8.745  -4.169  1.00  0.00           N  
ATOM   3774  CZ  ARG   474      28.714  -9.220  -4.148  1.00  0.00           C  
ATOM   3775  NH1 ARG   474      29.775  -8.516  -4.436  1.00  0.00           N1+
ATOM   3776  NH2 ARG   474      28.938 -10.461  -3.830  1.00  0.00           N  
ATOM   3777  N   GLN   475      23.316  -3.667  -6.705  1.00  0.00           N  
ATOM   3778  CA  GLN   475      22.950  -2.282  -7.017  1.00  0.00           C  
ATOM   3779  C   GLN   475      21.437  -2.023  -6.955  1.00  0.00           C  
ATOM   3780  O   GLN   475      21.050  -0.912  -6.604  1.00  0.00           O  
ATOM   3781  CB  GLN   475      23.515  -1.878  -8.385  1.00  0.00           C  
ATOM   3782  CG  GLN   475      25.046  -1.769  -8.359  1.00  0.00           C  
ATOM   3783  CD  GLN   475      25.605  -1.257  -9.685  1.00  0.00           C  
ATOM   3784  NE2 GLN   475      25.835   0.032  -9.795  1.00  0.00           N  
ATOM   3785  OE1 GLN   475      25.642  -1.918 -10.711  1.00  0.00           O  
ATOM   3786  N   ALA   476      20.601  -3.022  -7.249  1.00  0.00           N  
ATOM   3787  CA  ALA   476      19.148  -2.942  -7.107  1.00  0.00           C  
ATOM   3788  C   ALA   476      18.667  -3.101  -5.646  1.00  0.00           C  
ATOM   3789  O   ALA   476      17.638  -2.529  -5.289  1.00  0.00           O  
ATOM   3790  CB  ALA   476      18.524  -3.971  -8.057  1.00  0.00           C  
ATOM   3791  N   GLN   477      19.443  -3.773  -4.786  1.00  0.00           N  
ATOM   3792  CA  GLN   477      19.283  -3.768  -3.324  1.00  0.00           C  
ATOM   3793  C   GLN   477      19.671  -2.404  -2.732  1.00  0.00           C  
ATOM   3794  O   GLN   477      18.815  -1.732  -2.171  1.00  0.00           O  
ATOM   3795  CB  GLN   477      20.109  -4.908  -2.694  1.00  0.00           C  
ATOM   3796  CG  GLN   477      19.558  -6.308  -3.024  1.00  0.00           C  
ATOM   3797  CD  GLN   477      20.483  -7.455  -2.615  1.00  0.00           C  
ATOM   3798  NE2 GLN   477      19.980  -8.671  -2.588  1.00  0.00           N  
ATOM   3799  OE1 GLN   477      21.695  -7.329  -2.520  1.00  0.00           O  
ATOM   3800  N   ASN   478      20.828  -1.854  -3.124  1.00  0.00           N  
ATOM   3801  CA  ASN   478      21.285  -0.533  -2.663  1.00  0.00           C  
ATOM   3802  C   ASN   478      20.339   0.622  -3.044  1.00  0.00           C  
ATOM   3803  O   ASN   478      20.288   1.629  -2.344  1.00  0.00           O  
ATOM   3804  CB  ASN   478      22.669  -0.238  -3.260  1.00  0.00           C  
ATOM   3805  CG  ASN   478      23.774  -1.151  -2.773  1.00  0.00           C  
ATOM   3806  ND2 ASN   478      24.861  -1.211  -3.505  1.00  0.00           N  
ATOM   3807  OD1 ASN   478      23.767  -1.689  -1.685  1.00  0.00           O  
ATOM   3808  N   SER   479      19.674   0.542  -4.204  1.00  0.00           N  
ATOM   3809  CA  SER   479      18.692   1.548  -4.639  1.00  0.00           C  
ATOM   3810  C   SER   479      17.299   1.381  -4.012  1.00  0.00           C  
ATOM   3811  O   SER   479      16.403   2.176  -4.300  1.00  0.00           O  
ATOM   3812  CB  SER   479      18.591   1.560  -6.165  1.00  0.00           C  
ATOM   3813  OG  SER   479      18.115   0.325  -6.665  1.00  0.00           O  
ATOM   3814  N   GLY   480      17.064   0.303  -3.259  1.00  0.00           N  
ATOM   3815  CA  GLY   480      15.745  -0.061  -2.739  1.00  0.00           C  
ATOM   3816  C   GLY   480      14.732  -0.453  -3.823  1.00  0.00           C  
ATOM   3817  O   GLY   480      13.518  -0.343  -3.609  1.00  0.00           O  
ATOM   3818  N   ASN   481      15.207  -0.768  -5.035  1.00  0.00           N  
ATOM   3819  CA  ASN   481      14.369  -1.299  -6.113  1.00  0.00           C  
ATOM   3820  C   ASN   481      14.021  -2.773  -5.855  1.00  0.00           C  
ATOM   3821  O   ASN   481      12.868  -3.159  -6.032  1.00  0.00           O  
ATOM   3822  CB  ASN   481      15.074  -1.134  -7.472  1.00  0.00           C  
ATOM   3823  CG  ASN   481      15.261   0.306  -7.910  1.00  0.00           C  
ATOM   3824  ND2 ASN   481      16.086   0.533  -8.910  1.00  0.00           N  
ATOM   3825  OD1 ASN   481      14.651   1.238  -7.424  1.00  0.00           O  
ATOM   3826  N   MET   482      14.973  -3.563  -5.339  1.00  0.00           N  
ATOM   3827  CA  MET   482      14.725  -4.952  -4.932  1.00  0.00           C  
ATOM   3828  C   MET   482      13.709  -5.057  -3.800  1.00  0.00           C  
ATOM   3829  O   MET   482      12.820  -5.880  -3.928  1.00  0.00           O  
ATOM   3830  CB  MET   482      16.017  -5.675  -4.527  1.00  0.00           C  
ATOM   3831  CG  MET   482      16.808  -6.181  -5.738  1.00  0.00           C  
ATOM   3832  SD  MET   482      16.017  -7.462  -6.751  1.00  0.00           S  
ATOM   3833  CE  MET   482      16.015  -8.869  -5.603  1.00  0.00           C  
ATOM   3834  N   ASP   483      13.664  -4.122  -2.849  1.00  0.00           N  
ATOM   3835  CA  ASP   483      12.702  -4.211  -1.735  1.00  0.00           C  
ATOM   3836  C   ASP   483      11.253  -4.098  -2.224  1.00  0.00           C  
ATOM   3837  O   ASP   483      10.393  -4.899  -1.862  1.00  0.00           O  
ATOM   3838  CB  ASP   483      12.990  -3.103  -0.712  1.00  0.00           C  
ATOM   3839  CG  ASP   483      14.426  -3.120  -0.182  1.00  0.00           C  
ATOM   3840  OD1 ASP   483      15.044  -4.207  -0.240  1.00  0.00           O  
ATOM   3841  OD2 ASP   483      14.976  -1.999  -0.161  1.00  0.00           O1-
ATOM   3842  N   LYS   484      11.032  -3.223  -3.214  1.00  0.00           N  
ATOM   3843  CA  LYS   484       9.749  -3.074  -3.912  1.00  0.00           C  
ATOM   3844  C   LYS   484       9.440  -4.285  -4.790  1.00  0.00           C  
ATOM   3845  O   LYS   484       8.298  -4.732  -4.819  1.00  0.00           O  
ATOM   3846  CB  LYS   484       9.752  -1.790  -4.755  1.00  0.00           C  
ATOM   3847  CG  LYS   484       9.976  -0.531  -3.906  1.00  0.00           C  
ATOM   3848  CD  LYS   484      10.115   0.707  -4.801  1.00  0.00           C  
ATOM   3849  CE  LYS   484      10.419   1.960  -3.972  1.00  0.00           C  
ATOM   3850  NZ  LYS   484      11.748   1.871  -3.309  1.00  0.00           N1+
ATOM   3851  N   MET   485      10.421  -4.773  -5.552  1.00  0.00           N  
ATOM   3852  CA  MET   485      10.224  -5.913  -6.453  1.00  0.00           C  
ATOM   3853  C   MET   485       9.976  -7.222  -5.695  1.00  0.00           C  
ATOM   3854  O   MET   485       8.983  -7.870  -5.996  1.00  0.00           O  
ATOM   3855  CB  MET   485      11.389  -6.047  -7.443  1.00  0.00           C  
ATOM   3856  CG  MET   485      11.389  -4.916  -8.482  1.00  0.00           C  
ATOM   3857  SD  MET   485      12.604  -5.092  -9.821  1.00  0.00           S  
ATOM   3858  CE  MET   485      14.160  -4.931  -8.910  1.00  0.00           C  
ATOM   3859  N   MET   486      10.701  -7.491  -4.605  1.00  0.00           N  
ATOM   3860  CA  MET   486      10.452  -8.618  -3.694  1.00  0.00           C  
ATOM   3861  C   MET   486       9.066  -8.511  -3.045  1.00  0.00           C  
ATOM   3862  O   MET   486       8.235  -9.370  -3.299  1.00  0.00           O  
ATOM   3863  CB  MET   486      11.550  -8.702  -2.616  1.00  0.00           C  
ATOM   3864  CG  MET   486      12.931  -9.069  -3.183  1.00  0.00           C  
ATOM   3865  SD  MET   486      14.284  -9.267  -1.976  1.00  0.00           S  
ATOM   3866  CE  MET   486      14.326  -7.651  -1.148  1.00  0.00           C  
ATOM   3867  N   ALA   487       8.675  -7.330  -2.543  1.00  0.00           N  
ATOM   3868  CA  ALA   487       7.336  -7.138  -1.967  1.00  0.00           C  
ATOM   3869  C   ALA   487       6.176  -7.379  -2.960  1.00  0.00           C  
ATOM   3870  O   ALA   487       5.115  -7.867  -2.565  1.00  0.00           O  
ATOM   3871  CB  ALA   487       7.253  -5.722  -1.388  1.00  0.00           C  
ATOM   3872  N   MET   488       6.351  -7.026  -4.239  1.00  0.00           N  
ATOM   3873  CA  MET   488       5.371  -7.333  -5.289  1.00  0.00           C  
ATOM   3874  C   MET   488       5.386  -8.813  -5.696  1.00  0.00           C  
ATOM   3875  O   MET   488       4.320  -9.412  -5.825  1.00  0.00           O  
ATOM   3876  CB  MET   488       5.616  -6.450  -6.522  1.00  0.00           C  
ATOM   3877  CG  MET   488       5.297  -4.973  -6.262  1.00  0.00           C  
ATOM   3878  SD  MET   488       5.439  -3.890  -7.714  1.00  0.00           S  
ATOM   3879  CE  MET   488       7.229  -3.931  -8.004  1.00  0.00           C  
ATOM   3880  N   VAL   489       6.571  -9.376  -5.948  1.00  0.00           N  
ATOM   3881  CA  VAL   489       6.761 -10.734  -6.481  1.00  0.00           C  
ATOM   3882  C   VAL   489       6.446 -11.792  -5.426  1.00  0.00           C  
ATOM   3883  O   VAL   489       5.578 -12.625  -5.666  1.00  0.00           O  
ATOM   3884  CB  VAL   489       8.190 -10.900  -7.045  1.00  0.00           C  
ATOM   3885  CG1 VAL   489       8.516 -12.340  -7.459  1.00  0.00           C  
ATOM   3886  CG2 VAL   489       8.385 -10.034  -8.301  1.00  0.00           C  
ATOM   3887  N   ASP   490       6.959 -11.635  -4.208  1.00  0.00           N  
ATOM   3888  CA  ASP   490       6.797 -12.592  -3.111  1.00  0.00           C  
ATOM   3889  C   ASP   490       5.347 -12.665  -2.625  1.00  0.00           C  
ATOM   3890  O   ASP   490       4.864 -13.762  -2.371  1.00  0.00           O  
ATOM   3891  CB  ASP   490       7.713 -12.230  -1.929  1.00  0.00           C  
ATOM   3892  CG  ASP   490       9.217 -12.256  -2.242  1.00  0.00           C  
ATOM   3893  OD1 ASP   490       9.605 -12.780  -3.313  1.00  0.00           O  
ATOM   3894  OD2 ASP   490       9.965 -11.651  -1.444  1.00  0.00           O1-
ATOM   3895  N   ARG   491       4.583 -11.560  -2.681  1.00  0.00           N  
ATOM   3896  CA  ARG   491       3.133 -11.595  -2.409  1.00  0.00           C  
ATOM   3897  C   ARG   491       2.381 -12.432  -3.442  1.00  0.00           C  
ATOM   3898  O   ARG   491       1.432 -13.115  -3.085  1.00  0.00           O  
ATOM   3899  CB  ARG   491       2.547 -10.176  -2.341  1.00  0.00           C  
ATOM   3900  CG  ARG   491       1.081 -10.217  -1.859  1.00  0.00           C  
ATOM   3901  CD  ARG   491       0.370  -8.866  -1.963  1.00  0.00           C  
ATOM   3902  NE  ARG   491       0.209  -8.445  -3.369  1.00  0.00           N  
ATOM   3903  CZ  ARG   491      -0.701  -8.871  -4.231  1.00  0.00           C  
ATOM   3904  NH1 ARG   491      -1.613  -9.758  -3.936  1.00  0.00           N1+
ATOM   3905  NH2 ARG   491      -0.717  -8.369  -5.434  1.00  0.00           N  
ATOM   3906  N   CYS   492       2.697 -12.278  -4.727  1.00  0.00           N  
ATOM   3907  CA  CYS   492       2.038 -13.060  -5.773  1.00  0.00           C  
ATOM   3908  C   CYS   492       2.490 -14.529  -5.736  1.00  0.00           C  
ATOM   3909  O   CYS   492       1.657 -15.415  -5.878  1.00  0.00           O  
ATOM   3910  CB  CYS   492       2.314 -12.417  -7.139  1.00  0.00           C  
ATOM   3911  SG  CYS   492       1.542 -10.770  -7.259  1.00  0.00           S  
ATOM   3912  N   LEU   493       3.771 -14.798  -5.455  1.00  0.00           N  
ATOM   3913  CA  LEU   493       4.289 -16.158  -5.297  1.00  0.00           C  
ATOM   3914  C   LEU   493       3.787 -16.846  -4.020  1.00  0.00           C  
ATOM   3915  O   LEU   493       3.526 -18.037  -4.077  1.00  0.00           O  
ATOM   3916  CB  LEU   493       5.827 -16.166  -5.320  1.00  0.00           C  
ATOM   3917  CG  LEU   493       6.506 -15.798  -6.651  1.00  0.00           C  
ATOM   3918  CD1 LEU   493       8.022 -15.885  -6.461  1.00  0.00           C  
ATOM   3919  CD2 LEU   493       6.130 -16.730  -7.808  1.00  0.00           C  
ATOM   3920  N   SER   494       3.502 -16.129  -2.926  1.00  0.00           N  
ATOM   3921  CA  SER   494       2.998 -16.761  -1.690  1.00  0.00           C  
ATOM   3922  C   SER   494       1.569 -17.311  -1.819  1.00  0.00           C  
ATOM   3923  O   SER   494       1.054 -17.886  -0.862  1.00  0.00           O  
ATOM   3924  CB  SER   494       3.099 -15.818  -0.480  1.00  0.00           C  
ATOM   3925  OG  SER   494       2.082 -14.813  -0.511  1.00  0.00           O  
ATOM   3926  N   GLU   495       0.874 -16.969  -2.907  1.00  0.00           N  
ATOM   3927  CA  GLU   495      -0.431 -17.527  -3.273  1.00  0.00           C  
ATOM   3928  C   GLU   495      -0.314 -18.797  -4.147  1.00  0.00           C  
ATOM   3929  O   GLU   495      -1.321 -19.486  -4.331  1.00  0.00           O  
ATOM   3930  CB  GLU   495      -1.298 -16.442  -3.960  1.00  0.00           C  
ATOM   3931  CG  GLU   495      -1.499 -15.182  -3.090  1.00  0.00           C  
ATOM   3932  CD  GLU   495      -2.407 -14.088  -3.702  1.00  0.00           C  
ATOM   3933  OE1 GLU   495      -2.392 -13.884  -4.939  1.00  0.00           O  
ATOM   3934  OE2 GLU   495      -2.978 -13.297  -2.910  1.00  0.00           O1-
ATOM   3935  N   TYR   496       0.886 -19.150  -4.631  1.00  0.00           N  
ATOM   3936  CA  TYR   496       1.155 -20.273  -5.540  1.00  0.00           C  
ATOM   3937  C   TYR   496       2.152 -21.296  -4.969  1.00  0.00           C  
ATOM   3938  O   TYR   496       3.143 -20.951  -4.332  1.00  0.00           O  
ATOM   3939  CB  TYR   496       1.708 -19.760  -6.875  1.00  0.00           C  
ATOM   3940  CG  TYR   496       0.741 -19.021  -7.787  1.00  0.00           C  
ATOM   3941  CD1 TYR   496      -0.297 -19.725  -8.430  1.00  0.00           C  
ATOM   3942  CD2 TYR   496       0.979 -17.670  -8.102  1.00  0.00           C  
ATOM   3943  CE1 TYR   496      -1.074 -19.091  -9.413  1.00  0.00           C  
ATOM   3944  CE2 TYR   496       0.209 -17.027  -9.081  1.00  0.00           C  
ATOM   3945  CZ  TYR   496      -0.823 -17.741  -9.739  1.00  0.00           C  
ATOM   3946  OH  TYR   496      -1.565 -17.137 -10.706  1.00  0.00           O  
ATOM   3947  N   ASP   497       1.987 -22.541  -5.404  1.00  0.00           N  
ATOM   3948  CA  ASP   497       2.956 -23.634  -5.323  1.00  0.00           C  
ATOM   3949  C   ASP   497       3.032 -24.332  -6.701  1.00  0.00           C  
ATOM   3950  O   ASP   497       2.307 -23.970  -7.633  1.00  0.00           O  
ATOM   3951  CB  ASP   497       2.529 -24.588  -4.192  1.00  0.00           C  
ATOM   3952  CG  ASP   497       3.665 -25.459  -3.633  1.00  0.00           C  
ATOM   3953  OD1 ASP   497       4.749 -25.507  -4.276  1.00  0.00           O  
ATOM   3954  OD2 ASP   497       3.485 -25.983  -2.521  1.00  0.00           O1-
ATOM   3955  N   GLN   498       3.876 -25.352  -6.851  1.00  0.00           N  
ATOM   3956  CA  GLN   498       3.971 -26.159  -8.075  1.00  0.00           C  
ATOM   3957  C   GLN   498       2.658 -26.889  -8.411  1.00  0.00           C  
ATOM   3958  O   GLN   498       2.309 -26.995  -9.586  1.00  0.00           O  
ATOM   3959  CB  GLN   498       5.111 -27.180  -7.936  1.00  0.00           C  
ATOM   3960  CG  GLN   498       6.478 -26.531  -7.670  1.00  0.00           C  
ATOM   3961  CD  GLN   498       7.620 -27.543  -7.734  1.00  0.00           C  
ATOM   3962  NE2 GLN   498       8.657 -27.280  -8.499  1.00  0.00           N  
ATOM   3963  OE1 GLN   498       7.613 -28.616  -7.163  1.00  0.00           O  
ATOM   3964  N   ASP   499       1.901 -27.297  -7.386  1.00  0.00           N  
ATOM   3965  CA  ASP   499       0.617 -27.999  -7.519  1.00  0.00           C  
ATOM   3966  C   ASP   499      -0.565 -27.072  -7.880  1.00  0.00           C  
ATOM   3967  O   ASP   499      -1.593 -27.538  -8.369  1.00  0.00           O  
ATOM   3968  CB  ASP   499       0.321 -28.741  -6.200  1.00  0.00           C  
ATOM   3969  CG  ASP   499       1.179 -29.996  -5.991  1.00  0.00           C  
ATOM   3970  OD1 ASP   499       1.283 -30.798  -6.948  1.00  0.00           O  
ATOM   3971  OD2 ASP   499       1.543 -30.248  -4.821  1.00  0.00           O1-
ATOM   3972  N   GLY   500      -0.471 -25.758  -7.631  1.00  0.00           N  
ATOM   3973  CA  GLY   500      -1.575 -24.818  -7.863  1.00  0.00           C  
ATOM   3974  C   GLY   500      -1.578 -23.632  -6.897  1.00  0.00           C  
ATOM   3975  O   GLY   500      -0.531 -23.168  -6.461  1.00  0.00           O  
ATOM   3976  N   TRP   501      -2.759 -23.110  -6.548  1.00  0.00           N  
ATOM   3977  CA  TRP   501      -2.870 -22.126  -5.462  1.00  0.00           C  
ATOM   3978  C   TRP   501      -2.587 -22.784  -4.102  1.00  0.00           C  
ATOM   3979  O   TRP   501      -3.309 -23.701  -3.709  1.00  0.00           O  
ATOM   3980  CB  TRP   501      -4.262 -21.477  -5.423  1.00  0.00           C  
ATOM   3981  CG  TRP   501      -4.717 -20.769  -6.661  1.00  0.00           C  
ATOM   3982  CD1 TRP   501      -5.608 -21.256  -7.548  1.00  0.00           C  
ATOM   3983  CD2 TRP   501      -4.357 -19.442  -7.152  1.00  0.00           C  
ATOM   3984  CE2 TRP   501      -5.038 -19.218  -8.387  1.00  0.00           C  
ATOM   3985  CE3 TRP   501      -3.536 -18.399  -6.680  1.00  0.00           C  
ATOM   3986  NE1 TRP   501      -5.778 -20.364  -8.587  1.00  0.00           N  
ATOM   3987  CZ2 TRP   501      -4.890 -18.036  -9.125  1.00  0.00           C  
ATOM   3988  CZ3 TRP   501      -3.390 -17.199  -7.400  1.00  0.00           C  
ATOM   3989  CH2 TRP   501      -4.059 -17.019  -8.623  1.00  0.00           C  
ATOM   3990  N   THR   502      -1.814 -22.104  -3.254  1.00  0.00           N  
ATOM   3991  CA  THR   502      -1.745 -22.391  -1.807  1.00  0.00           C  
ATOM   3992  C   THR   502      -3.035 -21.989  -1.085  1.00  0.00           C  
ATOM   3993  O   THR   502      -3.311 -22.438   0.027  1.00  0.00           O  
ATOM   3994  CB  THR   502      -0.603 -21.606  -1.149  1.00  0.00           C  
ATOM   3995  CG2 THR   502       0.764 -21.899  -1.744  1.00  0.00           C  
ATOM   3996  OG1 THR   502      -0.857 -20.228  -1.317  1.00  0.00           O  
ATOM   3997  N   VAL   503      -3.742 -20.986  -1.623  1.00  0.00           N  
ATOM   3998  CA  VAL   503      -4.853 -20.299  -0.958  1.00  0.00           C  
ATOM   3999  C   VAL   503      -6.086 -21.217  -0.979  1.00  0.00           C  
ATOM   4000  O   VAL   503      -6.742 -21.283  -2.018  1.00  0.00           O  
ATOM   4001  CB  VAL   503      -5.150 -18.947  -1.645  1.00  0.00           C  
ATOM   4002  CG1 VAL   503      -6.277 -18.197  -0.916  1.00  0.00           C  
ATOM   4003  CG2 VAL   503      -3.929 -18.023  -1.682  1.00  0.00           C  
ATOM   4004  N   PRO   504      -6.637 -21.668   0.170  1.00  0.00           N  
ATOM   4005  CA  PRO   504      -7.746 -22.639   0.169  1.00  0.00           C  
ATOM   4006  C   PRO   504      -9.053 -22.125  -0.462  1.00  0.00           C  
ATOM   4007  O   PRO   504      -9.929 -22.898  -0.858  1.00  0.00           O  
ATOM   4008  CB  PRO   504      -7.961 -23.013   1.640  1.00  0.00           C  
ATOM   4009  CG  PRO   504      -6.605 -22.740   2.288  1.00  0.00           C  
ATOM   4010  CD  PRO   504      -6.102 -21.524   1.517  1.00  0.00           C  
ATOM   4011  N   HIS   505      -9.216 -20.797  -0.533  1.00  0.00           N  
ATOM   4012  CA  HIS   505     -10.335 -20.155  -1.231  1.00  0.00           C  
ATOM   4013  C   HIS   505     -10.216 -20.199  -2.765  1.00  0.00           C  
ATOM   4014  O   HIS   505     -11.252 -20.208  -3.433  1.00  0.00           O  
ATOM   4015  CB  HIS   505     -10.479 -18.705  -0.739  1.00  0.00           C  
ATOM   4016  CG  HIS   505     -11.735 -18.047  -1.255  1.00  0.00           C  
ATOM   4017  CD2 HIS   505     -11.801 -16.999  -2.133  1.00  0.00           C  
ATOM   4018  ND1 HIS   505     -13.028 -18.471  -1.006  1.00  0.00           N  
ATOM   4019  CE1 HIS   505     -13.869 -17.696  -1.721  1.00  0.00           C  
ATOM   4020  NE2 HIS   505     -13.142 -16.788  -2.408  1.00  0.00           N  
ATOM   4021  N   LEU   506      -9.002 -20.098  -3.311  1.00  0.00           N  
ATOM   4022  CA  LEU   506      -8.744 -20.065  -4.751  1.00  0.00           C  
ATOM   4023  C   LEU   506      -8.566 -21.501  -5.253  1.00  0.00           C  
ATOM   4024  O   LEU   506      -7.572 -22.157  -4.975  1.00  0.00           O  
ATOM   4025  CB  LEU   506      -7.507 -19.192  -5.057  1.00  0.00           C  
ATOM   4026  CG  LEU   506      -7.567 -17.735  -4.561  1.00  0.00           C  
ATOM   4027  CD1 LEU   506      -6.287 -16.995  -4.940  1.00  0.00           C  
ATOM   4028  CD2 LEU   506      -8.755 -16.959  -5.138  1.00  0.00           C  
ATOM   4029  N   HIS   507      -9.603 -22.059  -5.878  1.00  0.00           N  
ATOM   4030  CA  HIS   507      -9.512 -23.409  -6.443  1.00  0.00           C  
ATOM   4031  C   HIS   507      -8.763 -23.367  -7.773  1.00  0.00           C  
ATOM   4032  O   HIS   507      -9.205 -22.681  -8.692  1.00  0.00           O  
ATOM   4033  CB  HIS   507     -10.905 -24.035  -6.574  1.00  0.00           C  
ATOM   4034  CG  HIS   507     -11.519 -24.327  -5.228  1.00  0.00           C  
ATOM   4035  CD2 HIS   507     -12.521 -23.621  -4.622  1.00  0.00           C  
ATOM   4036  ND1 HIS   507     -11.096 -25.307  -4.348  1.00  0.00           N  
ATOM   4037  CE1 HIS   507     -11.830 -25.200  -3.222  1.00  0.00           C  
ATOM   4038  NE2 HIS   507     -12.711 -24.187  -3.373  1.00  0.00           N  
ATOM   4039  N   ASN   508      -7.719 -24.181  -7.894  1.00  0.00           N  
ATOM   4040  CA  ASN   508      -7.120 -24.528  -9.176  1.00  0.00           C  
ATOM   4041  C   ASN   508      -7.877 -25.748  -9.729  1.00  0.00           C  
ATOM   4042  O   ASN   508      -8.192 -26.648  -8.950  1.00  0.00           O  
ATOM   4043  CB  ASN   508      -5.622 -24.800  -8.945  1.00  0.00           C  
ATOM   4044  CG  ASN   508      -4.829 -24.723 -10.230  1.00  0.00           C  
ATOM   4045  ND2 ASN   508      -3.972 -25.670 -10.498  1.00  0.00           N  
ATOM   4046  OD1 ASN   508      -4.942 -23.753 -10.967  1.00  0.00           O  
ATOM   4047  N   ASN   509      -8.450 -25.637 -10.932  1.00  0.00           N  
ATOM   4048  CA  ASN   509      -9.097 -26.783 -11.580  1.00  0.00           C  
ATOM   4049  C   ASN   509      -8.122 -27.426 -12.573  1.00  0.00           C  
ATOM   4050  O   ASN   509      -7.980 -26.950 -13.702  1.00  0.00           O  
ATOM   4051  CB  ASN   509     -10.425 -26.352 -12.226  1.00  0.00           C  
ATOM   4052  CG  ASN   509     -11.201 -27.564 -12.716  1.00  0.00           C  
ATOM   4053  ND2 ASN   509     -12.430 -27.739 -12.291  1.00  0.00           N  
ATOM   4054  OD1 ASN   509     -10.726 -28.376 -13.484  1.00  0.00           O  
ATOM   4055  N   ASP   510      -7.393 -28.440 -12.116  1.00  0.00           N  
ATOM   4056  CA  ASP   510      -6.302 -29.055 -12.876  1.00  0.00           C  
ATOM   4057  C   ASP   510      -6.759 -29.721 -14.176  1.00  0.00           C  
ATOM   4058  O   ASP   510      -6.125 -29.512 -15.210  1.00  0.00           O  
ATOM   4059  CB  ASP   510      -5.577 -30.055 -11.967  1.00  0.00           C  
ATOM   4060  CG  ASP   510      -4.969 -29.319 -10.772  1.00  0.00           C  
ATOM   4061  OD1 ASP   510      -4.274 -28.327 -11.080  1.00  0.00           O  
ATOM   4062  OD2 ASP   510      -5.684 -29.346  -9.741  1.00  0.00           O1-
ATOM   4063  N   ASP   511      -7.961 -30.305 -14.191  1.00  0.00           N  
ATOM   4064  CA  ASP   511      -8.519 -30.969 -15.373  1.00  0.00           C  
ATOM   4065  C   ASP   511      -8.829 -29.975 -16.503  1.00  0.00           C  
ATOM   4066  O   ASP   511      -8.340 -30.128 -17.625  1.00  0.00           O  
ATOM   4067  CB  ASP   511      -9.793 -31.732 -14.987  1.00  0.00           C  
ATOM   4068  CG  ASP   511      -9.532 -32.876 -14.007  1.00  0.00           C  
ATOM   4069  OD1 ASP   511      -8.776 -33.792 -14.393  1.00  0.00           O  
ATOM   4070  OD2 ASP   511     -10.254 -32.912 -12.983  1.00  0.00           O1-
ATOM   4071  N   ILE   512      -9.507 -28.863 -16.186  1.00  0.00           N  
ATOM   4072  CA  ILE   512      -9.774 -27.789 -17.159  1.00  0.00           C  
ATOM   4073  C   ILE   512      -8.463 -27.111 -17.575  1.00  0.00           C  
ATOM   4074  O   ILE   512      -8.245 -26.875 -18.764  1.00  0.00           O  
ATOM   4075  CB  ILE   512     -10.787 -26.756 -16.610  1.00  0.00           C  
ATOM   4076  CG1 ILE   512     -12.152 -27.415 -16.295  1.00  0.00           C  
ATOM   4077  CG2 ILE   512     -11.000 -25.614 -17.628  1.00  0.00           C  
ATOM   4078  CD1 ILE   512     -13.126 -26.497 -15.542  1.00  0.00           C  
ATOM   4079  N   ASN   513      -7.546 -26.881 -16.629  1.00  0.00           N  
ATOM   4080  CA  ASN   513      -6.251 -26.270 -16.918  1.00  0.00           C  
ATOM   4081  C   ASN   513      -5.378 -27.138 -17.840  1.00  0.00           C  
ATOM   4082  O   ASN   513      -4.526 -26.587 -18.538  1.00  0.00           O  
ATOM   4083  CB  ASN   513      -5.494 -26.023 -15.606  1.00  0.00           C  
ATOM   4084  CG  ASN   513      -6.031 -24.906 -14.734  1.00  0.00           C  
ATOM   4085  ND2 ASN   513      -5.385 -24.762 -13.601  1.00  0.00           N  
ATOM   4086  OD1 ASN   513      -6.688 -23.981 -15.181  1.00  0.00           O  
ATOM   4087  N   MET   514      -5.451 -28.468 -17.735  1.00  0.00           N  
ATOM   4088  CA  MET   514      -4.733 -29.396 -18.614  1.00  0.00           C  
ATOM   4089  C   MET   514      -5.406 -29.531 -19.982  1.00  0.00           C  
ATOM   4090  O   MET   514      -4.708 -29.433 -20.988  1.00  0.00           O  
ATOM   4091  CB  MET   514      -4.580 -30.769 -17.940  1.00  0.00           C  
ATOM   4092  CG  MET   514      -3.477 -30.777 -16.871  1.00  0.00           C  
ATOM   4093  SD  MET   514      -1.806 -30.326 -17.444  1.00  0.00           S  
ATOM   4094  CE  MET   514      -1.450 -31.704 -18.572  1.00  0.00           C  
ATOM   4095  N   LEU   515      -6.743 -29.546 -20.047  1.00  0.00           N  
ATOM   4096  CA  LEU   515      -7.474 -29.495 -21.320  1.00  0.00           C  
ATOM   4097  C   LEU   515      -7.171 -28.206 -22.107  1.00  0.00           C  
ATOM   4098  O   LEU   515      -6.784 -28.290 -23.269  1.00  0.00           O  
ATOM   4099  CB  LEU   515      -8.986 -29.645 -21.063  1.00  0.00           C  
ATOM   4100  CG  LEU   515      -9.452 -31.046 -20.615  1.00  0.00           C  
ATOM   4101  CD1 LEU   515     -10.912 -30.965 -20.163  1.00  0.00           C  
ATOM   4102  CD2 LEU   515      -9.374 -32.084 -21.739  1.00  0.00           C  
ATOM   4103  N   ASP   516      -7.149 -27.039 -21.455  1.00  0.00           N  
ATOM   4104  CA  ASP   516      -6.798 -25.763 -22.101  1.00  0.00           C  
ATOM   4105  C   ASP   516      -5.325 -25.700 -22.558  1.00  0.00           C  
ATOM   4106  O   ASP   516      -5.052 -25.247 -23.668  1.00  0.00           O  
ATOM   4107  CB  ASP   516      -7.126 -24.615 -21.136  1.00  0.00           C  
ATOM   4108  CG  ASP   516      -6.752 -23.244 -21.707  1.00  0.00           C  
ATOM   4109  OD1 ASP   516      -7.466 -22.734 -22.595  1.00  0.00           O  
ATOM   4110  OD2 ASP   516      -5.823 -22.610 -21.148  1.00  0.00           O1-
ATOM   4111  N   LYS   517      -4.389 -26.298 -21.801  1.00  0.00           N  
ATOM   4112  CA  LYS   517      -2.981 -26.436 -22.228  1.00  0.00           C  
ATOM   4113  C   LYS   517      -2.802 -27.333 -23.456  1.00  0.00           C  
ATOM   4114  O   LYS   517      -1.821 -27.154 -24.164  1.00  0.00           O  
ATOM   4115  CB  LYS   517      -2.114 -27.009 -21.101  1.00  0.00           C  
ATOM   4116  CG  LYS   517      -1.756 -25.996 -20.013  1.00  0.00           C  
ATOM   4117  CD  LYS   517      -0.978 -26.731 -18.911  1.00  0.00           C  
ATOM   4118  CE  LYS   517      -0.749 -25.851 -17.683  1.00  0.00           C  
ATOM   4119  NZ  LYS   517      -2.014 -25.664 -16.935  1.00  0.00           N1+
ATOM   4120  N   LEU   518      -3.622 -28.375 -23.605  1.00  0.00           N  
ATOM   4121  CA  LEU   518      -3.584 -29.275 -24.766  1.00  0.00           C  
ATOM   4122  C   LEU   518      -4.280 -28.679 -26.002  1.00  0.00           C  
ATOM   4123  O   LEU   518      -3.993 -29.102 -27.120  1.00  0.00           O  
ATOM   4124  CB  LEU   518      -4.265 -30.606 -24.405  1.00  0.00           C  
ATOM   4125  CG  LEU   518      -3.556 -31.473 -23.352  1.00  0.00           C  
ATOM   4126  CD1 LEU   518      -4.506 -32.600 -22.941  1.00  0.00           C  
ATOM   4127  CD2 LEU   518      -2.264 -32.101 -23.878  1.00  0.00           C  
ATOM   4128  N   LEU   519      -5.287 -27.818 -25.800  1.00  0.00           N  
ATOM   4129  CA  LEU   519      -6.010 -27.141 -26.885  1.00  0.00           C  
ATOM   4130  C   LEU   519      -5.185 -26.031 -27.564  1.00  0.00           C  
ATOM   4131  O   LEU   519      -5.462 -25.711 -28.721  1.00  0.00           O  
ATOM   4132  CB  LEU   519      -7.315 -26.532 -26.333  1.00  0.00           C  
ATOM   4133  CG  LEU   519      -8.483 -27.499 -26.068  1.00  0.00           C  
ATOM   4134  CD1 LEU   519      -9.661 -26.694 -25.511  1.00  0.00           C  
ATOM   4135  CD2 LEU   519      -8.966 -28.212 -27.335  1.00  0.00           C  
ATOM   4136  N   LYS   520      -4.328 -25.345 -26.796  1.00  0.00           N  
ATOM   4137  CA  LYS   520      -3.506 -24.200 -27.230  1.00  0.00           C  
ATOM   4138  C   LYS   520      -2.262 -24.597 -28.032  1.00  0.00           C  
ATOM   4139  O   LYS   520      -1.442 -25.332 -27.442  1.00  0.00           O  
ATOM   4140  CB  LYS   520      -3.116 -23.365 -26.002  1.00  0.00           C  
ATOM   4141  CG  LYS   520      -4.297 -22.537 -25.486  1.00  0.00           C  
ATOM   4142  CD  LYS   520      -3.913 -21.806 -24.199  1.00  0.00           C  
ATOM   4143  CE  LYS   520      -5.096 -20.936 -23.770  1.00  0.00           C  
ATOM   4144  NZ  LYS   520      -4.912 -20.425 -22.394  1.00  0.00           N1+
ATOM   4145  OXT LYS   520      -1.957 -23.787 -28.935  1.00  0.00           O1-
HETATM 4146  P   FAD A 500      38.766 -10.167 -13.741  1.00 11.21           P  
HETATM 4147  PA  FAD A 500      39.604  -9.475 -11.046  1.00  9.91           P  
HETATM 4148  O1P FAD A 500      39.939 -10.906 -14.295  1.00 11.26           O1-
HETATM 4149  O2P FAD A 500      38.675  -8.773 -14.292  1.00 11.44           O  
HETATM 4150  O3P FAD A 500      38.720 -10.282 -12.125  1.00 12.82           O  
HETATM 4151  C5' FAD A 500      37.286 -12.384 -13.909  1.00 11.71           C  
HETATM 4152  O5' FAD A 500      37.366 -10.946 -14.029  1.00 10.76           O  
HETATM 4153  C4' FAD A 500      36.865 -13.005 -15.269  1.00 10.50           C  
HETATM 4154  O4' FAD A 500      35.449 -12.876 -15.432  1.00 11.93           O  
HETATM 4155  C3' FAD A 500      37.689 -12.417 -16.459  1.00  9.13           C  
HETATM 4156  O3' FAD A 500      39.027 -12.913 -16.335  1.00 10.61           O  
HETATM 4157  C2' FAD A 500      37.244 -12.769 -17.914  1.00  9.93           C  
HETATM 4158  O2' FAD A 500      35.851 -12.590 -18.171  1.00 10.44           O  
HETATM 4159  C1' FAD A 500      38.070 -11.916 -18.922  1.00 13.25           C  
HETATM 4160  C1B FAD A 500      39.582 -13.144  -7.731  1.00 12.91           C  
HETATM 4161  N1  FAD A 500      37.101 -10.499 -21.280  1.00 10.26           N  
HETATM 4162  N1A FAD A 500      35.117 -15.724  -7.196  1.00 12.03           N  
HETATM 4163  O1A FAD A 500      38.741  -8.670 -10.170  1.00 11.48           O1-
HETATM 4164  C2  FAD A 500      36.783  -9.661 -22.330  1.00 10.56           C  
HETATM 4165  C2A FAD A 500      36.014 -15.306  -6.270  1.00 13.55           C  
HETATM 4166  C2B FAD A 500      40.835 -13.740  -8.391  1.00  7.36           C  
HETATM 4167  O2  FAD A 500      36.380  -8.521 -22.172  1.00 13.36           O  
HETATM 4168  O2A FAD A 500      40.688  -8.599 -11.587  1.00  9.93           O  
HETATM 4169  O2B FAD A 500      41.138 -15.061  -7.934  1.00  8.26           O  
HETATM 4170  C3B FAD A 500      41.917 -12.733  -8.008  1.00 12.24           C  
HETATM 4171  N3  FAD A 500      37.039 -10.173 -23.583  1.00 11.01           N  
HETATM 4172  N3A FAD A 500      37.126 -14.575  -6.493  1.00  9.84           N  
HETATM 4173  O3B FAD A 500      42.409 -12.963  -6.682  1.00 16.26           O  
HETATM 4174  C4  FAD A 500      37.573 -11.411 -23.898  1.00 13.02           C  
HETATM 4175  C4A FAD A 500      37.320 -14.201  -7.772  1.00  9.08           C  
HETATM 4176  C4B FAD A 500      41.154 -11.393  -8.047  1.00 11.86           C  
HETATM 4177  C4X FAD A 500      37.974 -12.254 -22.719  1.00 10.35           C  
HETATM 4178  O4  FAD A 500      37.756 -11.738 -25.056  1.00 12.16           O  
HETATM 4179  O4B FAD A 500      39.773 -11.725  -7.769  1.00 15.06           O  
HETATM 4180  C5A FAD A 500      36.447 -14.530  -8.785  1.00 10.47           C  
HETATM 4181  C5B FAD A 500      41.308 -10.635  -9.390  1.00 11.58           C  
HETATM 4182  C5X FAD A 500      39.167 -14.059 -21.901  1.00 11.98           C  
HETATM 4183  N5  FAD A 500      38.672 -13.382 -22.951  1.00 11.70           N  
HETATM 4184  O5B FAD A 500      40.106 -10.733 -10.153  1.00  9.96           O  
HETATM 4185  C6  FAD A 500      39.933 -15.213 -22.143  1.00 11.27           C  
HETATM 4186  C6A FAD A 500      35.335 -15.333  -8.471  1.00 11.18           C  
HETATM 4187  N6A FAD A 500      34.424 -15.773  -9.418  1.00 12.75           N  
HETATM 4188  C7  FAD A 500      40.517 -15.957 -21.101  1.00 11.11           C  
HETATM 4189  C7M FAD A 500      41.322 -17.194 -21.494  1.00 11.75           C  
HETATM 4190  N7A FAD A 500      36.812 -14.027  -9.992  1.00  9.18           N  
HETATM 4191  C8  FAD A 500      40.331 -15.520 -19.767  1.00 10.46           C  
HETATM 4192  C8A FAD A 500      37.936 -13.355  -9.709  1.00  8.52           C  
HETATM 4193  C8M FAD A 500      40.808 -16.263 -18.519  1.00  9.97           C  
HETATM 4194  C9  FAD A 500      39.608 -14.341 -19.531  1.00 10.76           C  
HETATM 4195  C9A FAD A 500      38.983 -13.621 -20.568  1.00 11.74           C  
HETATM 4196  N9A FAD A 500      38.323 -13.504  -8.376  1.00  8.92           N  
HETATM 4197  C10 FAD A 500      37.709 -11.778 -21.420  1.00 10.44           C  
HETATM 4198  N10 FAD A 500      38.209 -12.466 -20.300  1.00 12.76           N  
HETATM 4199  C   UNK     0      35.730  -6.151 -17.210  0.00  0.00           C  
HETATM 4200  C   UNK     0      35.093  -4.955 -17.542  0.00  0.00           C  
HETATM 4201  C   UNK     0      36.630  -6.733 -18.104  0.00  0.00           C  
HETATM 4202  C   UNK     0      35.355  -4.342 -18.768  0.00  0.00           C  
HETATM 4203  C   UNK     0      36.891  -6.120 -19.329  0.00  0.00           C  
HETATM 4204  C   UNK     0      36.254  -4.924 -19.661  0.00  0.00           C  
HETATM 4205  O   UNK     0      36.510  -4.326 -20.856  0.00  0.00           O  
HETATM 4206  C   UNK     0      35.450  -6.806 -15.901  0.00  0.00           C  
HETATM 4207  C   UNK     0      36.536  -6.539 -14.854  0.00  0.00           C  
HETATM 4208  O   UNK     0      36.834  -5.149 -14.822  0.00  0.00           O  
CONECT 4146 4148 4149 4149 4150
CONECT 4146 4152
CONECT 4147 4150 4163 4168 4168
CONECT 4147 4184
CONECT 4148 4146
CONECT 4149 4146 4146
CONECT 4150 4146 4147
CONECT 4151 4152 4153
CONECT 4152 4146 4151
CONECT 4153 4151 4154 4155
CONECT 4154 4153
CONECT 4155 4153 4156 4157
CONECT 4156 4155
CONECT 4157 4155 4158 4159
CONECT 4158 4157
CONECT 4159 4157 4198
CONECT 4160 4166 4179 4196
CONECT 4161 4164 4164 4164 4164
CONECT 4161 4197 4197 4197 4197
CONECT 4162 4165 4165 4165 4165
CONECT 4162 4186 4186 4186 4186
CONECT 4163 4147
CONECT 4164 4161 4161 4161 4161
CONECT 4164 4167 4167 4171 4171
CONECT 4164 4171 4171
CONECT 4165 4162 4162 4162 4162
CONECT 4165 4172 4172 4172 4172
CONECT 4166 4160 4169 4170
CONECT 4167 4164 4164
CONECT 4168 4147 4147
CONECT 4169 4166
CONECT 4170 4166 4173 4176
CONECT 4171 4164 4164 4164 4164
CONECT 4171 4174 4174 4174 4174
CONECT 4172 4165 4165 4165 4165
CONECT 4172 4175 4175 4175 4175
CONECT 4173 4170
CONECT 4174 4171 4171 4171 4171
CONECT 4174 4177 4177 4177 4177
CONECT 4174 4178 4178
CONECT 4175 4172 4172 4172 4172
CONECT 4175 4180 4180 4180 4180
CONECT 4175 4196 4196 4196 4196
CONECT 4176 4170 4179 4181
CONECT 4177 4174 4174 4174 4174
CONECT 4177 4183 4183 4183 4183
CONECT 4177 4197 4197 4197 4197
CONECT 4178 4174 4174
CONECT 4179 4160 4176
CONECT 4180 4175 4175 4175 4175
CONECT 4180 4186 4186 4186 4186
CONECT 4180 4190 4190 4190 4190
CONECT 4181 4176 4184
CONECT 4182 4183 4183 4183 4183
CONECT 4182 4185 4185 4185 4185
CONECT 4182 4195 4195 4195 4195
CONECT 4183 4177 4177 4177 4177
CONECT 4183 4182 4182 4182 4182
CONECT 4184 4147 4181
CONECT 4185 4182 4182 4182 4182
CONECT 4185 4188 4188 4188 4188
CONECT 4186 4162 4162 4162 4162
CONECT 4186 4180 4180 4180 4180
CONECT 4186 4187
CONECT 4187 4186
CONECT 4188 4185 4185 4185 4185
CONECT 4188 4189 4191 4191 4191
CONECT 4188 4191
CONECT 4189 4188
CONECT 4190 4180 4180 4180 4180
CONECT 4190 4192 4192 4192 4192
CONECT 4191 4188 4188 4188 4188
CONECT 4191 4193 4194 4194 4194
CONECT 4191 4194
CONECT 4192 4190 4190 4190 4190
CONECT 4192 4196 4196 4196 4196
CONECT 4193 4191
CONECT 4194 4191 4191 4191 4191
CONECT 4194 4195 4195 4195 4195
CONECT 4195 4182 4182 4182 4182
CONECT 4195 4194 4194 4194 4194
CONECT 4195 4198 4198 4198 4198
CONECT 4196 4160 4175 4175 4175
CONECT 4196 4175 4192 4192 4192
CONECT 4196 4192
CONECT 4197 4161 4161 4161 4161
CONECT 4197 4177 4177 4177 4177
CONECT 4197 4198 4198 4198 4198
CONECT 4198 4159 4195 4195 4195
CONECT 4198 4195 4197 4197 4197
CONECT 4198 4197
CONECT 4199 4200 4200 4200 4200
CONECT 4199 4201 4201 4201 4201
CONECT 4199 4206
CONECT 4200 4199 4199 4199 4199
CONECT 4200 4202 4202 4202 4202
CONECT 4201 4199 4199 4199 4199
CONECT 4201 4203 4203 4203 4203
CONECT 4202 4200 4200 4200 4200
CONECT 4202 4204 4204 4204 4204
CONECT 4203 4201 4201 4201 4201
CONECT 4203 4204 4204 4204 4204
CONECT 4204 4202 4202 4202 4202
CONECT 4204 4203 4203 4203 4203
CONECT 4204 4205
CONECT 4205 4204
CONECT 4206 4199 4207
CONECT 4207 4206 4208
CONECT 4208 4207
END
