# Supplementary material for: Promiscuous enzymatic activity-aided multiple-pathway network design for metabolic flux rearrangement in hydroxytyrosol biosynthesis
Source: Nat Commun. 2019 Feb 27;10:960. doi: 10.1038/s41467-019-08781-2 (PMC6393456; doi:10.1038/s41467-019-08781-2)
Supplement: Supplementary file 4 — Source Data [file 41467_2019_8781_MOESM4_ESM.zip › Source Data_Figure 4C PDB file.pdb]

ATOM      1  N   MET A   1      34.410  28.166 -18.193  1.00  0.00           N  
ATOM      2  CA  MET A   1      34.985  27.423 -17.052  1.00  0.00           C  
ATOM      3  C   MET A   1      35.679  28.434 -16.154  1.00  0.00           C  
ATOM      4  O   MET A   1      34.970  29.301 -15.659  1.00  0.00           O  
ATOM      5  CB  MET A   1      35.851  26.231 -17.508  1.00  0.00           C  
ATOM      6  CG  MET A   1      36.399  25.419 -16.326  1.00  0.00           C  
ATOM      7  SD  MET A   1      35.120  24.766 -15.223  1.00  0.00           S  
ATOM      8  CE  MET A   1      34.917  23.108 -15.931  1.00  0.00           C  
ATOM      9  N   LYS A   2      37.007  28.557 -16.229  1.00  0.00           N  
ATOM     10  CA  LYS A   2      37.758  29.706 -15.720  1.00  0.00           C  
ATOM     11  C   LYS A   2      37.593  30.900 -16.688  1.00  0.00           C  
ATOM     12  O   LYS A   2      37.465  30.651 -17.889  1.00  0.00           O  
ATOM     13  CB  LYS A   2      39.215  29.237 -15.556  1.00  0.00           C  
ATOM     14  CG  LYS A   2      40.143  30.257 -14.890  1.00  0.00           C  
ATOM     15  CD  LYS A   2      41.534  29.648 -14.657  1.00  0.00           C  
ATOM     16  CE  LYS A   2      42.540  30.700 -14.172  1.00  0.00           C  
ATOM     17  NZ  LYS A   2      42.876  31.683 -15.242  1.00  0.00           N1+
ATOM     18  N   PRO A   3      37.409  32.143 -16.207  1.00  0.00           N  
ATOM     19  CA  PRO A   3      37.452  33.328 -17.061  1.00  0.00           C  
ATOM     20  C   PRO A   3      38.897  33.661 -17.461  1.00  0.00           C  
ATOM     21  O   PRO A   3      39.847  33.202 -16.821  1.00  0.00           O  
ATOM     22  CB  PRO A   3      36.809  34.444 -16.234  1.00  0.00           C  
ATOM     23  CG  PRO A   3      37.206  34.069 -14.808  1.00  0.00           C  
ATOM     24  CD  PRO A   3      37.171  32.538 -14.824  1.00  0.00           C  
ATOM     25  N   GLU A   4      39.039  34.502 -18.489  1.00  0.00           N  
ATOM     26  CA  GLU A   4      40.329  35.030 -18.968  1.00  0.00           C  
ATOM     27  C   GLU A   4      41.383  33.941 -19.220  1.00  0.00           C  
ATOM     28  O   GLU A   4      42.528  34.041 -18.778  1.00  0.00           O  
ATOM     29  CB  GLU A   4      40.845  36.155 -18.058  1.00  0.00           C  
ATOM     30  CG  GLU A   4      39.819  37.284 -17.900  1.00  0.00           C  
ATOM     31  CD  GLU A   4      40.403  38.503 -17.178  1.00  0.00           C  
ATOM     32  OE1 GLU A   4      41.330  38.314 -16.360  1.00  0.00           O  
ATOM     33  OE2 GLU A   4      39.971  39.617 -17.541  1.00  0.00           O1-
ATOM     34  N   ASP A   5      40.960  32.837 -19.840  1.00  0.00           N  
ATOM     35  CA  ASP A   5      41.845  31.695 -20.041  1.00  0.00           C  
ATOM     36  C   ASP A   5      43.022  32.029 -20.980  1.00  0.00           C  
ATOM     37  O   ASP A   5      43.013  33.014 -21.739  1.00  0.00           O  
ATOM     38  CB  ASP A   5      41.051  30.443 -20.467  1.00  0.00           C  
ATOM     39  CG  ASP A   5      41.712  29.122 -20.026  1.00  0.00           C  
ATOM     40  OD1 ASP A   5      42.775  29.217 -19.362  1.00  0.00           O  
ATOM     41  OD2 ASP A   5      40.949  28.136 -19.945  1.00  0.00           O1-
ATOM     42  N   PHE A   6      44.101  31.267 -20.834  1.00  0.00           N  
ATOM     43  CA  PHE A   6      45.330  31.484 -21.585  1.00  0.00           C  
ATOM     44  C   PHE A   6      45.075  31.260 -23.082  1.00  0.00           C  
ATOM     45  O   PHE A   6      44.459  30.275 -23.487  1.00  0.00           O  
ATOM     46  CB  PHE A   6      46.446  30.590 -21.035  1.00  0.00           C  
ATOM     47  CG  PHE A   6      46.731  30.800 -19.556  1.00  0.00           C  
ATOM     48  CD1 PHE A   6      47.479  31.915 -19.129  1.00  0.00           C  
ATOM     49  CD2 PHE A   6      46.247  29.881 -18.604  1.00  0.00           C  
ATOM     50  CE1 PHE A   6      47.755  32.101 -17.761  1.00  0.00           C  
ATOM     51  CE2 PHE A   6      46.534  30.060 -17.238  1.00  0.00           C  
ATOM     52  CZ  PHE A   6      47.291  31.168 -16.817  1.00  0.00           C  
ATOM     53  N   ARG A   7      45.499  32.214 -23.921  1.00  0.00           N  
ATOM     54  CA  ARG A   7      45.283  32.127 -25.372  1.00  0.00           C  
ATOM     55  C   ARG A   7      46.115  30.968 -25.923  1.00  0.00           C  
ATOM     56  O   ARG A   7      47.329  30.944 -25.743  1.00  0.00           O  
ATOM     57  CB  ARG A   7      45.617  33.446 -26.090  1.00  0.00           C  
ATOM     58  CG  ARG A   7      44.545  34.543 -25.961  1.00  0.00           C  
ATOM     59  CD  ARG A   7      44.362  35.081 -24.534  1.00  0.00           C  
ATOM     60  NE  ARG A   7      43.498  36.277 -24.509  1.00  0.00           N  
ATOM     61  CZ  ARG A   7      43.126  36.943 -23.428  1.00  0.00           C  
ATOM     62  NH1 ARG A   7      43.397  36.526 -22.222  1.00  0.00           N1+
ATOM     63  NH2 ARG A   7      42.467  38.063 -23.547  1.00  0.00           N  
ATOM     64  N   ALA A   8      45.459  30.064 -26.640  1.00  0.00           N  
ATOM     65  CA  ALA A   8      46.047  28.840 -27.170  1.00  0.00           C  
ATOM     66  C   ALA A   8      46.063  28.849 -28.706  1.00  0.00           C  
ATOM     67  O   ALA A   8      45.263  29.533 -29.348  1.00  0.00           O  
ATOM     68  CB  ALA A   8      45.262  27.655 -26.594  1.00  0.00           C  
ATOM     69  N   SER A   9      46.941  28.041 -29.301  1.00  0.00           N  
ATOM     70  CA  SER A   9      46.842  27.675 -30.716  1.00  0.00           C  
ATOM     71  C   SER A   9      45.686  26.692 -30.944  1.00  0.00           C  
ATOM     72  O   SER A   9      45.278  25.977 -30.026  1.00  0.00           O  
ATOM     73  CB  SER A   9      48.180  27.111 -31.207  1.00  0.00           C  
ATOM     74  OG  SER A   9      48.620  26.044 -30.386  1.00  0.00           O  
ATOM     75  N   THR A  10      45.190  26.609 -32.184  1.00  0.00           N  
ATOM     76  CA  THR A  10      44.114  25.669 -32.548  1.00  0.00           C  
ATOM     77  C   THR A  10      44.605  24.228 -32.404  1.00  0.00           C  
ATOM     78  O   THR A  10      45.432  23.769 -33.196  1.00  0.00           O  
ATOM     79  CB  THR A  10      43.615  25.898 -33.985  1.00  0.00           C  
ATOM     80  CG2 THR A  10      42.429  25.003 -34.347  1.00  0.00           C  
ATOM     81  OG1 THR A  10      43.164  27.223 -34.146  1.00  0.00           O  
ATOM     82  N   GLN A  11      44.071  23.503 -31.421  1.00  0.00           N  
ATOM     83  CA  GLN A  11      44.401  22.092 -31.205  1.00  0.00           C  
ATOM     84  C   GLN A  11      43.684  21.185 -32.210  1.00  0.00           C  
ATOM     85  O   GLN A  11      42.621  21.522 -32.737  1.00  0.00           O  
ATOM     86  CB  GLN A  11      44.117  21.669 -29.753  1.00  0.00           C  
ATOM     87  CG  GLN A  11      44.830  22.556 -28.720  1.00  0.00           C  
ATOM     88  CD  GLN A  11      46.341  22.637 -28.934  1.00  0.00           C  
ATOM     89  NE2 GLN A  11      46.869  23.834 -29.042  1.00  0.00           N  
ATOM     90  OE1 GLN A  11      46.994  21.687 -29.340  1.00  0.00           O  
ATOM     91  N   ARG A  12      44.234  19.992 -32.444  1.00  0.00           N  
ATOM     92  CA  ARG A  12      43.626  18.971 -33.306  1.00  0.00           C  
ATOM     93  C   ARG A  12      43.725  17.600 -32.633  1.00  0.00           C  
ATOM     94  O   ARG A  12      44.823  17.270 -32.177  1.00  0.00           O  
ATOM     95  CB  ARG A  12      44.271  19.009 -34.712  1.00  0.00           C  
ATOM     96  CG  ARG A  12      45.714  18.468 -34.757  1.00  0.00           C  
ATOM     97  CD  ARG A  12      46.396  18.603 -36.126  1.00  0.00           C  
ATOM     98  NE  ARG A  12      47.800  18.151 -36.054  1.00  0.00           N  
ATOM     99  CZ  ARG A  12      48.805  18.789 -35.481  1.00  0.00           C  
ATOM    100  NH1 ARG A  12      48.688  19.995 -34.993  1.00  0.00           N1+
ATOM    101  NH2 ARG A  12      49.964  18.222 -35.372  1.00  0.00           N  
ATOM    102  N   PRO A  13      42.756  16.695 -32.871  1.00  0.00           N  
ATOM    103  CA  PRO A  13      43.025  15.281 -32.700  1.00  0.00           C  
ATOM    104  C   PRO A  13      44.060  14.885 -33.754  1.00  0.00           C  
ATOM    105  O   PRO A  13      43.928  15.295 -34.913  1.00  0.00           O  
ATOM    106  CB  PRO A  13      41.681  14.580 -32.876  1.00  0.00           C  
ATOM    107  CG  PRO A  13      40.941  15.483 -33.866  1.00  0.00           C  
ATOM    108  CD  PRO A  13      41.496  16.883 -33.582  1.00  0.00           C  
ATOM    109  N   PHE A  14      45.111  14.158 -33.382  1.00  0.00           N  
ATOM    110  CA  PHE A  14      46.137  13.783 -34.358  1.00  0.00           C  
ATOM    111  C   PHE A  14      45.524  12.953 -35.504  1.00  0.00           C  
ATOM    112  O   PHE A  14      44.494  12.291 -35.335  1.00  0.00           O  
ATOM    113  CB  PHE A  14      47.315  13.081 -33.665  1.00  0.00           C  
ATOM    114  CG  PHE A  14      48.203  13.928 -32.766  1.00  0.00           C  
ATOM    115  CD1 PHE A  14      48.578  15.239 -33.126  1.00  0.00           C  
ATOM    116  CD2 PHE A  14      48.713  13.367 -31.579  1.00  0.00           C  
ATOM    117  CE1 PHE A  14      49.423  15.989 -32.289  1.00  0.00           C  
ATOM    118  CE2 PHE A  14      49.566  14.114 -30.747  1.00  0.00           C  
ATOM    119  CZ  PHE A  14      49.917  15.427 -31.099  1.00  0.00           C  
ATOM    120  N   THR A  15      45.981  13.204 -36.732  1.00  0.00           N  
ATOM    121  CA  THR A  15      45.516  12.480 -37.930  1.00  0.00           C  
ATOM    122  C   THR A  15      45.884  10.992 -37.856  1.00  0.00           C  
ATOM    123  O   THR A  15      46.689  10.582 -37.018  1.00  0.00           O  
ATOM    124  CB  THR A  15      46.086  13.094 -39.220  1.00  0.00           C  
ATOM    125  CG2 THR A  15      45.858  14.603 -39.347  1.00  0.00           C  
ATOM    126  OG1 THR A  15      47.466  12.841 -39.288  1.00  0.00           O  
ATOM    127  N   GLY A  16      45.398  10.190 -38.806  1.00  0.00           N  
ATOM    128  CA  GLY A  16      45.811   8.797 -38.968  1.00  0.00           C  
ATOM    129  C   GLY A  16      47.325   8.644 -39.150  1.00  0.00           C  
ATOM    130  O   GLY A  16      47.951   7.942 -38.360  1.00  0.00           O  
ATOM    131  N   GLU A  17      47.951   9.496 -39.975  1.00  0.00           N  
ATOM    132  CA  GLU A  17      49.422   9.579 -40.060  1.00  0.00           C  
ATOM    133  C   GLU A  17      50.101   9.898 -38.721  1.00  0.00           C  
ATOM    134  O   GLU A  17      51.111   9.288 -38.382  1.00  0.00           O  
ATOM    135  CB  GLU A  17      49.884  10.691 -41.008  1.00  0.00           C  
ATOM    136  CG  GLU A  17      49.724  10.429 -42.503  1.00  0.00           C  
ATOM    137  CD  GLU A  17      50.522  11.482 -43.300  1.00  0.00           C  
ATOM    138  OE1 GLU A  17      51.645  11.855 -42.847  1.00  0.00           O  
ATOM    139  OE2 GLU A  17      49.991  11.933 -44.334  1.00  0.00           O1-
ATOM    140  N   GLU A  18      49.661  10.955 -38.036  1.00  0.00           N  
ATOM    141  CA  GLU A  18      50.309  11.467 -36.825  1.00  0.00           C  
ATOM    142  C   GLU A  18      50.192  10.480 -35.656  1.00  0.00           C  
ATOM    143  O   GLU A  18      51.162  10.281 -34.921  1.00  0.00           O  
ATOM    144  CB  GLU A  18      49.673  12.813 -36.465  1.00  0.00           C  
ATOM    145  CG  GLU A  18      50.017  13.934 -37.452  1.00  0.00           C  
ATOM    146  CD  GLU A  18      49.257  15.238 -37.152  1.00  0.00           C  
ATOM    147  OE1 GLU A  18      48.113  15.222 -36.634  1.00  0.00           O  
ATOM    148  OE2 GLU A  18      49.903  16.303 -37.217  1.00  0.00           O1-
ATOM    149  N   TYR A  19      49.106   9.702 -35.606  1.00  0.00           N  
ATOM    150  CA  TYR A  19      48.996   8.594 -34.664  1.00  0.00           C  
ATOM    151  C   TYR A  19      49.787   7.352 -35.063  1.00  0.00           C  
ATOM    152  O   TYR A  19      50.451   6.798 -34.192  1.00  0.00           O  
ATOM    153  CB  TYR A  19      47.531   8.267 -34.350  1.00  0.00           C  
ATOM    154  CG  TYR A  19      47.058   8.948 -33.083  1.00  0.00           C  
ATOM    155  CD1 TYR A  19      47.795   8.808 -31.889  1.00  0.00           C  
ATOM    156  CD2 TYR A  19      45.933   9.784 -33.118  1.00  0.00           C  
ATOM    157  CE1 TYR A  19      47.462   9.563 -30.751  1.00  0.00           C  
ATOM    158  CE2 TYR A  19      45.570  10.511 -31.973  1.00  0.00           C  
ATOM    159  CZ  TYR A  19      46.360  10.437 -30.809  1.00  0.00           C  
ATOM    160  OH  TYR A  19      46.104  11.270 -29.776  1.00  0.00           O  
ATOM    161  N   LEU A  20      49.907   7.027 -36.354  1.00  0.00           N  
ATOM    162  CA  LEU A  20      50.850   5.993 -36.803  1.00  0.00           C  
ATOM    163  C   LEU A  20      52.307   6.377 -36.495  1.00  0.00           C  
ATOM    164  O   LEU A  20      53.054   5.530 -36.012  1.00  0.00           O  
ATOM    165  CB  LEU A  20      50.662   5.708 -38.303  1.00  0.00           C  
ATOM    166  CG  LEU A  20      49.350   4.991 -38.675  1.00  0.00           C  
ATOM    167  CD1 LEU A  20      49.232   4.924 -40.199  1.00  0.00           C  
ATOM    168  CD2 LEU A  20      49.280   3.561 -38.142  1.00  0.00           C  
ATOM    169  N   LYS A  21      52.655   7.670 -36.565  1.00  0.00           N  
ATOM    170  CA  LYS A  21      53.970   8.188 -36.149  1.00  0.00           C  
ATOM    171  C   LYS A  21      54.199   8.057 -34.636  1.00  0.00           C  
ATOM    172  O   LYS A  21      55.199   7.461 -34.259  1.00  0.00           O  
ATOM    173  CB  LYS A  21      54.174   9.627 -36.668  1.00  0.00           C  
ATOM    174  CG  LYS A  21      54.348   9.671 -38.201  1.00  0.00           C  
ATOM    175  CD  LYS A  21      54.192  11.086 -38.792  1.00  0.00           C  
ATOM    176  CE  LYS A  21      54.109  11.006 -40.329  1.00  0.00           C  
ATOM    177  NZ  LYS A  21      53.761  12.300 -40.978  1.00  0.00           N1+
ATOM    178  N   SER A  22      53.192   8.303 -33.787  1.00  0.00           N  
ATOM    179  CA  SER A  22      53.327   8.051 -32.334  1.00  0.00           C  
ATOM    180  C   SER A  22      53.324   6.563 -31.944  1.00  0.00           C  
ATOM    181  O   SER A  22      53.744   6.214 -30.841  1.00  0.00           O  
ATOM    182  CB  SER A  22      52.325   8.880 -31.515  1.00  0.00           C  
ATOM    183  OG  SER A  22      51.151   8.181 -31.129  1.00  0.00           O  
ATOM    184  N   LEU A  23      52.955   5.649 -32.850  1.00  0.00           N  
ATOM    185  CA  LEU A  23      53.118   4.198 -32.673  1.00  0.00           C  
ATOM    186  C   LEU A  23      54.501   3.663 -33.097  1.00  0.00           C  
ATOM    187  O   LEU A  23      54.778   2.491 -32.847  1.00  0.00           O  
ATOM    188  CB  LEU A  23      51.968   3.442 -33.362  1.00  0.00           C  
ATOM    189  CG  LEU A  23      50.565   3.725 -32.793  1.00  0.00           C  
ATOM    190  CD1 LEU A  23      49.541   2.899 -33.567  1.00  0.00           C  
ATOM    191  CD2 LEU A  23      50.426   3.406 -31.302  1.00  0.00           C  
ATOM    192  N   GLN A  24      55.398   4.520 -33.602  1.00  0.00           N  
ATOM    193  CA  GLN A  24      56.808   4.183 -33.850  1.00  0.00           C  
ATOM    194  C   GLN A  24      57.654   4.184 -32.562  1.00  0.00           C  
ATOM    195  O   GLN A  24      58.673   3.497 -32.515  1.00  0.00           O  
ATOM    196  CB  GLN A  24      57.416   5.154 -34.881  1.00  0.00           C  
ATOM    197  CG  GLN A  24      56.680   5.137 -36.233  1.00  0.00           C  
ATOM    198  CD  GLN A  24      57.168   6.191 -37.224  1.00  0.00           C  
ATOM    199  NE2 GLN A  24      56.474   6.365 -38.328  1.00  0.00           N  
ATOM    200  OE1 GLN A  24      58.167   6.871 -37.070  1.00  0.00           O  
ATOM    201  N   ASP A  25      57.227   4.905 -31.512  1.00  0.00           N  
ATOM    202  CA  ASP A  25      57.982   5.024 -30.252  1.00  0.00           C  
ATOM    203  C   ASP A  25      58.252   3.645 -29.600  1.00  0.00           C  
ATOM    204  O   ASP A  25      57.422   2.730 -29.669  1.00  0.00           O  
ATOM    205  CB  ASP A  25      57.286   5.961 -29.234  1.00  0.00           C  
ATOM    206  CG  ASP A  25      56.856   7.348 -29.736  1.00  0.00           C  
ATOM    207  OD1 ASP A  25      57.488   7.843 -30.692  1.00  0.00           O  
ATOM    208  OD2 ASP A  25      55.812   7.841 -29.230  1.00  0.00           O1-
ATOM    209  N   GLY A  26      59.386   3.518 -28.901  1.00  0.00           N  
ATOM    210  CA  GLY A  26      59.949   2.247 -28.422  1.00  0.00           C  
ATOM    211  C   GLY A  26      59.115   1.506 -27.370  1.00  0.00           C  
ATOM    212  O   GLY A  26      59.424   1.555 -26.186  1.00  0.00           O  
ATOM    213  N   ARG A  27      58.198   0.648 -27.827  1.00  0.00           N  
ATOM    214  CA  ARG A  27      57.406  -0.281 -27.000  1.00  0.00           C  
ATOM    215  C   ARG A  27      57.963  -1.699 -27.132  1.00  0.00           C  
ATOM    216  O   ARG A  27      57.947  -2.251 -28.233  1.00  0.00           O  
ATOM    217  CB  ARG A  27      55.941  -0.249 -27.463  1.00  0.00           C  
ATOM    218  CG  ARG A  27      55.278   1.134 -27.407  1.00  0.00           C  
ATOM    219  CD  ARG A  27      54.034   1.126 -28.299  1.00  0.00           C  
ATOM    220  NE  ARG A  27      53.335   2.416 -28.274  1.00  0.00           N  
ATOM    221  CZ  ARG A  27      53.717   3.524 -28.880  1.00  0.00           C  
ATOM    222  NH1 ARG A  27      54.786   3.648 -29.603  1.00  0.00           N1+
ATOM    223  NH2 ARG A  27      52.951   4.567 -28.836  1.00  0.00           N  
ATOM    224  N   GLU A  28      58.263  -2.380 -26.026  1.00  0.00           N  
ATOM    225  CA  GLU A  28      58.664  -3.795 -26.087  1.00  0.00           C  
ATOM    226  C   GLU A  28      57.454  -4.732 -26.221  1.00  0.00           C  
ATOM    227  O   GLU A  28      56.902  -5.252 -25.249  1.00  0.00           O  
ATOM    228  CB  GLU A  28      59.572  -4.202 -24.926  1.00  0.00           C  
ATOM    229  CG  GLU A  28      60.987  -3.610 -25.011  1.00  0.00           C  
ATOM    230  CD  GLU A  28      62.063  -4.678 -24.763  1.00  0.00           C  
ATOM    231  OE1 GLU A  28      61.910  -5.483 -23.811  1.00  0.00           O  
ATOM    232  OE2 GLU A  28      62.893  -4.880 -25.675  1.00  0.00           O1-
ATOM    233  N   ILE A  29      57.072  -4.989 -27.471  1.00  0.00           N  
ATOM    234  CA  ILE A  29      55.951  -5.856 -27.837  1.00  0.00           C  
ATOM    235  C   ILE A  29      56.507  -7.141 -28.451  1.00  0.00           C  
ATOM    236  O   ILE A  29      57.285  -7.091 -29.399  1.00  0.00           O  
ATOM    237  CB  ILE A  29      54.978  -5.099 -28.768  1.00  0.00           C  
ATOM    238  CG1 ILE A  29      54.418  -3.835 -28.066  1.00  0.00           C  
ATOM    239  CG2 ILE A  29      53.833  -6.033 -29.211  1.00  0.00           C  
ATOM    240  CD1 ILE A  29      53.781  -2.828 -29.021  1.00  0.00           C  
ATOM    241  N   TYR A  30      56.041  -8.290 -27.971  1.00  0.00           N  
ATOM    242  CA  TYR A  30      56.490  -9.625 -28.353  1.00  0.00           C  
ATOM    243  C   TYR A  30      55.369 -10.405 -29.052  1.00  0.00           C  
ATOM    244  O   TYR A  30      54.206 -10.382 -28.624  1.00  0.00           O  
ATOM    245  CB  TYR A  30      57.008 -10.383 -27.120  1.00  0.00           C  
ATOM    246  CG  TYR A  30      58.264  -9.803 -26.490  1.00  0.00           C  
ATOM    247  CD1 TYR A  30      58.178  -8.684 -25.637  1.00  0.00           C  
ATOM    248  CD2 TYR A  30      59.520 -10.394 -26.737  1.00  0.00           C  
ATOM    249  CE1 TYR A  30      59.341  -8.136 -25.059  1.00  0.00           C  
ATOM    250  CE2 TYR A  30      60.681  -9.856 -26.145  1.00  0.00           C  
ATOM    251  CZ  TYR A  30      60.604  -8.708 -25.323  1.00  0.00           C  
ATOM    252  OH  TYR A  30      61.749  -8.154 -24.836  1.00  0.00           O  
ATOM    253  N   ILE A  31      55.733 -11.189 -30.068  1.00  0.00           N  
ATOM    254  CA  ILE A  31      54.844 -12.137 -30.749  1.00  0.00           C  
ATOM    255  C   ILE A  31      55.631 -13.377 -31.201  1.00  0.00           C  
ATOM    256  O   ILE A  31      56.713 -13.251 -31.766  1.00  0.00           O  
ATOM    257  CB  ILE A  31      54.088 -11.430 -31.899  1.00  0.00           C  
ATOM    258  CG1 ILE A  31      52.952 -12.342 -32.400  1.00  0.00           C  
ATOM    259  CG2 ILE A  31      55.005 -10.966 -33.044  1.00  0.00           C  
ATOM    260  CD1 ILE A  31      51.946 -11.665 -33.333  1.00  0.00           C  
ATOM    261  N   TYR A  32      55.159 -14.572 -30.825  1.00  0.00           N  
ATOM    262  CA  TYR A  32      55.843 -15.866 -31.033  1.00  0.00           C  
ATOM    263  C   TYR A  32      57.329 -15.915 -30.593  1.00  0.00           C  
ATOM    264  O   TYR A  32      58.098 -16.729 -31.091  1.00  0.00           O  
ATOM    265  CB  TYR A  32      55.617 -16.378 -32.468  1.00  0.00           C  
ATOM    266  CG  TYR A  32      54.158 -16.526 -32.868  1.00  0.00           C  
ATOM    267  CD1 TYR A  32      53.382 -17.599 -32.383  1.00  0.00           C  
ATOM    268  CD2 TYR A  32      53.583 -15.594 -33.749  1.00  0.00           C  
ATOM    269  CE1 TYR A  32      52.046 -17.758 -32.811  1.00  0.00           C  
ATOM    270  CE2 TYR A  32      52.230 -15.706 -34.117  1.00  0.00           C  
ATOM    271  CZ  TYR A  32      51.474 -16.814 -33.693  1.00  0.00           C  
ATOM    272  OH  TYR A  32      50.222 -16.983 -34.196  1.00  0.00           O  
ATOM    273  N   GLY A  33      57.719 -15.100 -29.605  1.00  0.00           N  
ATOM    274  CA  GLY A  33      59.088 -15.022 -29.071  1.00  0.00           C  
ATOM    275  C   GLY A  33      59.968 -13.915 -29.669  1.00  0.00           C  
ATOM    276  O   GLY A  33      60.894 -13.469 -28.998  1.00  0.00           O  
ATOM    277  N   GLU A  34      59.581 -13.306 -30.793  1.00  0.00           N  
ATOM    278  CA  GLU A  34      60.282 -12.142 -31.350  1.00  0.00           C  
ATOM    279  C   GLU A  34      59.732 -10.819 -30.801  1.00  0.00           C  
ATOM    280  O   GLU A  34      58.514 -10.630 -30.728  1.00  0.00           O  
ATOM    281  CB  GLU A  34      60.200 -12.111 -32.881  1.00  0.00           C  
ATOM    282  CG  GLU A  34      61.019 -13.201 -33.584  1.00  0.00           C  
ATOM    283  CD  GLU A  34      60.931 -13.049 -35.116  1.00  0.00           C  
ATOM    284  OE1 GLU A  34      60.881 -11.889 -35.594  1.00  0.00           O  
ATOM    285  OE2 GLU A  34      60.721 -14.080 -35.789  1.00  0.00           O1-
ATOM    286  N   ARG A  35      60.613  -9.816 -30.666  1.00  0.00           N  
ATOM    287  CA  ARG A  35      60.206  -8.406 -30.558  1.00  0.00           C  
ATOM    288  C   ARG A  35      59.713  -7.878 -31.903  1.00  0.00           C  
ATOM    289  O   ARG A  35      60.423  -7.908 -32.906  1.00  0.00           O  
ATOM    290  CB  ARG A  35      61.331  -7.506 -30.023  1.00  0.00           C  
ATOM    291  CG  ARG A  35      61.635  -7.779 -28.547  1.00  0.00           C  
ATOM    292  CD  ARG A  35      62.638  -6.781 -27.959  1.00  0.00           C  
ATOM    293  NE  ARG A  35      63.959  -6.840 -28.616  1.00  0.00           N  
ATOM    294  CZ  ARG A  35      65.065  -6.280 -28.155  1.00  0.00           C  
ATOM    295  NH1 ARG A  35      65.099  -5.557 -27.077  1.00  0.00           N1+
ATOM    296  NH2 ARG A  35      66.190  -6.440 -28.794  1.00  0.00           N  
ATOM    297  N   VAL A  36      58.600  -7.164 -31.857  1.00  0.00           N  
ATOM    298  CA  VAL A  36      58.044  -6.386 -32.961  1.00  0.00           C  
ATOM    299  C   VAL A  36      58.877  -5.113 -33.147  1.00  0.00           C  
ATOM    300  O   VAL A  36      58.781  -4.198 -32.339  1.00  0.00           O  
ATOM    301  CB  VAL A  36      56.572  -6.054 -32.649  1.00  0.00           C  
ATOM    302  CG1 VAL A  36      55.932  -5.272 -33.798  1.00  0.00           C  
ATOM    303  CG2 VAL A  36      55.731  -7.324 -32.433  1.00  0.00           C  
ATOM    304  N   LYS A  37      59.647  -5.019 -34.241  1.00  0.00           N  
ATOM    305  CA  LYS A  37      60.497  -3.841 -34.518  1.00  0.00           C  
ATOM    306  C   LYS A  37      59.688  -2.566 -34.792  1.00  0.00           C  
ATOM    307  O   LYS A  37      60.055  -1.497 -34.328  1.00  0.00           O  
ATOM    308  CB  LYS A  37      61.458  -4.144 -35.682  1.00  0.00           C  
ATOM    309  CG  LYS A  37      62.461  -2.994 -35.879  1.00  0.00           C  
ATOM    310  CD  LYS A  37      63.341  -3.189 -37.115  1.00  0.00           C  
ATOM    311  CE  LYS A  37      64.304  -1.999 -37.202  1.00  0.00           C  
ATOM    312  NZ  LYS A  37      65.147  -2.058 -38.422  1.00  0.00           N1+
ATOM    313  N   ASP A  38      58.693  -2.674 -35.668  1.00  0.00           N  
ATOM    314  CA  ASP A  38      57.729  -1.617 -35.984  1.00  0.00           C  
ATOM    315  C   ASP A  38      56.335  -2.248 -35.984  1.00  0.00           C  
ATOM    316  O   ASP A  38      56.080  -3.241 -36.677  1.00  0.00           O  
ATOM    317  CB  ASP A  38      58.072  -0.955 -37.331  1.00  0.00           C  
ATOM    318  CG  ASP A  38      57.089   0.135 -37.804  1.00  0.00           C  
ATOM    319  OD1 ASP A  38      55.911   0.122 -37.373  1.00  0.00           O  
ATOM    320  OD2 ASP A  38      57.391   0.695 -38.869  1.00  0.00           O1-
ATOM    321  N   VAL A  39      55.467  -1.732 -35.117  1.00  0.00           N  
ATOM    322  CA  VAL A  39      54.102  -2.231 -34.932  1.00  0.00           C  
ATOM    323  C   VAL A  39      53.215  -1.900 -36.134  1.00  0.00           C  
ATOM    324  O   VAL A  39      52.461  -2.763 -36.576  1.00  0.00           O  
ATOM    325  CB  VAL A  39      53.489  -1.655 -33.641  1.00  0.00           C  
ATOM    326  CG1 VAL A  39      52.169  -2.357 -33.305  1.00  0.00           C  
ATOM    327  CG2 VAL A  39      54.399  -1.820 -32.418  1.00  0.00           C  
ATOM    328  N   THR A  40      53.391  -0.733 -36.759  1.00  0.00           N  
ATOM    329  CA  THR A  40      52.592  -0.304 -37.918  1.00  0.00           C  
ATOM    330  C   THR A  40      52.965  -1.026 -39.213  1.00  0.00           C  
ATOM    331  O   THR A  40      52.121  -1.149 -40.096  1.00  0.00           O  
ATOM    332  CB  THR A  40      52.625   1.218 -38.141  1.00  0.00           C  
ATOM    333  CG2 THR A  40      52.457   2.032 -36.854  1.00  0.00           C  
ATOM    334  OG1 THR A  40      53.783   1.647 -38.824  1.00  0.00           O  
ATOM    335  N   THR A  41      54.141  -1.664 -39.269  1.00  0.00           N  
ATOM    336  CA  THR A  41      54.587  -2.453 -40.432  1.00  0.00           C  
ATOM    337  C   THR A  41      54.550  -3.971 -40.205  1.00  0.00           C  
ATOM    338  O   THR A  41      54.292  -4.710 -41.159  1.00  0.00           O  
ATOM    339  CB  THR A  41      55.970  -1.964 -40.893  1.00  0.00           C  
ATOM    340  CG2 THR A  41      56.586  -2.745 -42.052  1.00  0.00           C  
ATOM    341  OG1 THR A  41      55.866  -0.652 -41.384  1.00  0.00           O  
ATOM    342  N   HIS A  42      54.677  -4.485 -38.971  1.00  0.00           N  
ATOM    343  CA  HIS A  42      54.617  -5.939 -38.716  1.00  0.00           C  
ATOM    344  C   HIS A  42      53.235  -6.503 -39.116  1.00  0.00           C  
ATOM    345  O   HIS A  42      52.227  -6.045 -38.575  1.00  0.00           O  
ATOM    346  CB  HIS A  42      54.983  -6.231 -37.247  1.00  0.00           C  
ATOM    347  CG  HIS A  42      55.167  -7.698 -36.906  1.00  0.00           C  
ATOM    348  CD2 HIS A  42      56.357  -8.379 -36.908  1.00  0.00           C  
ATOM    349  ND1 HIS A  42      54.186  -8.584 -36.494  1.00  0.00           N  
ATOM    350  CE1 HIS A  42      54.762  -9.794 -36.306  1.00  0.00           C  
ATOM    351  NE2 HIS A  42      56.089  -9.685 -36.533  1.00  0.00           N  
ATOM    352  N   PRO A  43      53.147  -7.631 -39.858  1.00  0.00           N  
ATOM    353  CA  PRO A  43      51.887  -8.123 -40.446  1.00  0.00           C  
ATOM    354  C   PRO A  43      50.814  -8.563 -39.441  1.00  0.00           C  
ATOM    355  O   PRO A  43      49.684  -8.797 -39.835  1.00  0.00           O  
ATOM    356  CB  PRO A  43      52.283  -9.292 -41.360  1.00  0.00           C  
ATOM    357  CG  PRO A  43      53.609  -9.771 -40.774  1.00  0.00           C  
ATOM    358  CD  PRO A  43      54.251  -8.465 -40.311  1.00  0.00           C  
ATOM    359  N   ALA A  44      51.153  -8.646 -38.154  1.00  0.00           N  
ATOM    360  CA  ALA A  44      50.212  -8.904 -37.068  1.00  0.00           C  
ATOM    361  C   ALA A  44      49.367  -7.695 -36.630  1.00  0.00           C  
ATOM    362  O   ALA A  44      48.473  -7.887 -35.814  1.00  0.00           O  
ATOM    363  CB  ALA A  44      51.010  -9.454 -35.881  1.00  0.00           C  
ATOM    364  N   PHE A  45      49.735  -6.474 -37.030  1.00  0.00           N  
ATOM    365  CA  PHE A  45      49.007  -5.248 -36.664  1.00  0.00           C  
ATOM    366  C   PHE A  45      48.906  -4.240 -37.819  1.00  0.00           C  
ATOM    367  O   PHE A  45      48.224  -3.230 -37.676  1.00  0.00           O  
ATOM    368  CB  PHE A  45      49.654  -4.573 -35.437  1.00  0.00           C  
ATOM    369  CG  PHE A  45      50.380  -5.493 -34.474  1.00  0.00           C  
ATOM    370  CD1 PHE A  45      49.675  -6.178 -33.468  1.00  0.00           C  
ATOM    371  CD2 PHE A  45      51.759  -5.713 -34.637  1.00  0.00           C  
ATOM    372  CE1 PHE A  45      50.352  -7.075 -32.620  1.00  0.00           C  
ATOM    373  CE2 PHE A  45      52.431  -6.620 -33.800  1.00  0.00           C  
ATOM    374  CZ  PHE A  45      51.731  -7.295 -32.784  1.00  0.00           C  
ATOM    375  N   ARG A  46      49.619  -4.462 -38.934  1.00  0.00           N  
ATOM    376  CA  ARG A  46      49.741  -3.541 -40.079  1.00  0.00           C  
ATOM    377  C   ARG A  46      48.394  -3.096 -40.653  1.00  0.00           C  
ATOM    378  O   ARG A  46      48.255  -1.953 -41.088  1.00  0.00           O  
ATOM    379  CB  ARG A  46      50.585  -4.244 -41.160  1.00  0.00           C  
ATOM    380  CG  ARG A  46      50.908  -3.352 -42.371  1.00  0.00           C  
ATOM    381  CD  ARG A  46      51.708  -4.097 -43.449  1.00  0.00           C  
ATOM    382  NE  ARG A  46      50.909  -5.139 -44.125  1.00  0.00           N  
ATOM    383  CZ  ARG A  46      50.000  -4.948 -45.065  1.00  0.00           C  
ATOM    384  NH1 ARG A  46      49.718  -3.765 -45.533  1.00  0.00           N1+
ATOM    385  NH2 ARG A  46      49.365  -5.964 -45.576  1.00  0.00           N  
ATOM    386  N   ASN A  47      47.435  -4.012 -40.749  1.00  0.00           N  
ATOM    387  CA  ASN A  47      46.133  -3.737 -41.345  1.00  0.00           C  
ATOM    388  C   ASN A  47      45.156  -3.162 -40.308  1.00  0.00           C  
ATOM    389  O   ASN A  47      44.542  -2.138 -40.602  1.00  0.00           O  
ATOM    390  CB  ASN A  47      45.605  -5.014 -42.001  1.00  0.00           C  
ATOM    391  CG  ASN A  47      46.502  -5.585 -43.087  1.00  0.00           C  
ATOM    392  ND2 ASN A  47      46.454  -6.881 -43.264  1.00  0.00           N  
ATOM    393  OD1 ASN A  47      47.114  -4.896 -43.893  1.00  0.00           O  
ATOM    394  N   ALA A  48      45.239  -3.598 -39.047  1.00  0.00           N  
ATOM    395  CA  ALA A  48      44.568  -2.937 -37.928  1.00  0.00           C  
ATOM    396  C   ALA A  48      45.049  -1.487 -37.728  1.00  0.00           C  
ATOM    397  O   ALA A  48      44.215  -0.600 -37.556  1.00  0.00           O  
ATOM    398  CB  ALA A  48      44.757  -3.769 -36.654  1.00  0.00           C  
ATOM    399  N   ALA A  49      46.341  -1.194 -37.917  1.00  0.00           N  
ATOM    400  CA  ALA A  49      46.883   0.166 -37.867  1.00  0.00           C  
ATOM    401  C   ALA A  49      46.309   1.044 -38.992  1.00  0.00           C  
ATOM    402  O   ALA A  49      45.803   2.133 -38.722  1.00  0.00           O  
ATOM    403  CB  ALA A  49      48.422   0.131 -37.913  1.00  0.00           C  
ATOM    404  N   ALA A  50      46.203   0.499 -40.210  1.00  0.00           N  
ATOM    405  CA  ALA A  50      45.570   1.176 -41.339  1.00  0.00           C  
ATOM    406  C   ALA A  50      44.059   1.406 -41.127  1.00  0.00           C  
ATOM    407  O   ALA A  50      43.576   2.514 -41.356  1.00  0.00           O  
ATOM    408  CB  ALA A  50      45.861   0.372 -42.613  1.00  0.00           C  
ATOM    409  N   SER A  51      43.334   0.447 -40.541  1.00  0.00           N  
ATOM    410  CA  SER A  51      41.924   0.619 -40.165  1.00  0.00           C  
ATOM    411  C   SER A  51      41.726   1.618 -39.021  1.00  0.00           C  
ATOM    412  O   SER A  51      40.796   2.417 -39.082  1.00  0.00           O  
ATOM    413  CB  SER A  51      41.299  -0.732 -39.803  1.00  0.00           C  
ATOM    414  OG  SER A  51      41.154  -1.508 -40.977  1.00  0.00           O  
ATOM    415  N   VAL A  52      42.661   1.717 -38.071  1.00  0.00           N  
ATOM    416  CA  VAL A  52      42.639   2.748 -37.018  1.00  0.00           C  
ATOM    417  C   VAL A  52      42.992   4.138 -37.561  1.00  0.00           C  
ATOM    418  O   VAL A  52      42.362   5.112 -37.148  1.00  0.00           O  
ATOM    419  CB  VAL A  52      43.539   2.343 -35.834  1.00  0.00           C  
ATOM    420  CG1 VAL A  52      43.706   3.453 -34.791  1.00  0.00           C  
ATOM    421  CG2 VAL A  52      42.942   1.152 -35.072  1.00  0.00           C  
ATOM    422  N   ALA A  53      43.843   4.236 -38.584  1.00  0.00           N  
ATOM    423  CA  ALA A  53      44.119   5.497 -39.271  1.00  0.00           C  
ATOM    424  C   ALA A  53      42.868   6.065 -39.972  1.00  0.00           C  
ATOM    425  O   ALA A  53      42.518   7.214 -39.708  1.00  0.00           O  
ATOM    426  CB  ALA A  53      45.298   5.294 -40.229  1.00  0.00           C  
ATOM    427  N   GLN A  54      42.018   5.200 -40.551  1.00  0.00           N  
ATOM    428  CA  GLN A  54      40.713   5.611 -41.103  1.00  0.00           C  
ATOM    429  C   GLN A  54      39.781   6.246 -40.056  1.00  0.00           C  
ATOM    430  O   GLN A  54      39.042   7.172 -40.393  1.00  0.00           O  
ATOM    431  CB  GLN A  54      39.966   4.426 -41.743  1.00  0.00           C  
ATOM    432  CG  GLN A  54      40.711   3.760 -42.906  1.00  0.00           C  
ATOM    433  CD  GLN A  54      39.907   2.632 -43.547  1.00  0.00           C  
ATOM    434  NE2 GLN A  54      39.876   2.548 -44.859  1.00  0.00           N  
ATOM    435  OE1 GLN A  54      39.319   1.778 -42.906  1.00  0.00           O  
ATOM    436  N   LEU A  55      39.818   5.770 -38.805  1.00  0.00           N  
ATOM    437  CA  LEU A  55      39.020   6.316 -37.701  1.00  0.00           C  
ATOM    438  C   LEU A  55      39.484   7.735 -37.324  1.00  0.00           C  
ATOM    439  O   LEU A  55      38.680   8.664 -37.278  1.00  0.00           O  
ATOM    440  CB  LEU A  55      39.104   5.393 -36.467  1.00  0.00           C  
ATOM    441  CG  LEU A  55      38.732   3.912 -36.656  1.00  0.00           C  
ATOM    442  CD1 LEU A  55      39.070   3.108 -35.396  1.00  0.00           C  
ATOM    443  CD2 LEU A  55      37.246   3.726 -36.955  1.00  0.00           C  
ATOM    444  N   TYR A  56      40.796   7.936 -37.169  1.00  0.00           N  
ATOM    445  CA  TYR A  56      41.356   9.248 -36.830  1.00  0.00           C  
ATOM    446  C   TYR A  56      41.276  10.255 -37.980  1.00  0.00           C  
ATOM    447  O   TYR A  56      40.919  11.408 -37.745  1.00  0.00           O  
ATOM    448  CB  TYR A  56      42.795   9.093 -36.331  1.00  0.00           C  
ATOM    449  CG  TYR A  56      42.872   8.667 -34.881  1.00  0.00           C  
ATOM    450  CD1 TYR A  56      42.597   9.609 -33.872  1.00  0.00           C  
ATOM    451  CD2 TYR A  56      43.240   7.355 -34.536  1.00  0.00           C  
ATOM    452  CE1 TYR A  56      42.717   9.253 -32.516  1.00  0.00           C  
ATOM    453  CE2 TYR A  56      43.371   7.001 -33.180  1.00  0.00           C  
ATOM    454  CZ  TYR A  56      43.140   7.956 -32.165  1.00  0.00           C  
ATOM    455  OH  TYR A  56      43.324   7.637 -30.854  1.00  0.00           O  
ATOM    456  N   ASP A  57      41.402   9.810 -39.230  1.00  0.00           N  
ATOM    457  CA  ASP A  57      41.201  10.669 -40.398  1.00  0.00           C  
ATOM    458  C   ASP A  57      39.729  11.040 -40.613  1.00  0.00           C  
ATOM    459  O   ASP A  57      39.447  12.178 -40.988  1.00  0.00           O  
ATOM    460  CB  ASP A  57      41.816  10.019 -41.645  1.00  0.00           C  
ATOM    461  CG  ASP A  57      43.348  10.016 -41.581  1.00  0.00           C  
ATOM    462  OD1 ASP A  57      43.909  10.982 -41.008  1.00  0.00           O  
ATOM    463  OD2 ASP A  57      43.943   8.999 -41.992  1.00  0.00           O1-
ATOM    464  N   ALA A  58      38.779  10.206 -40.172  1.00  0.00           N  
ATOM    465  CA  ALA A  58      37.362  10.567 -40.149  1.00  0.00           C  
ATOM    466  C   ALA A  58      37.042  11.747 -39.205  1.00  0.00           C  
ATOM    467  O   ALA A  58      36.254  12.595 -39.606  1.00  0.00           O  
ATOM    468  CB  ALA A  58      36.516   9.326 -39.845  1.00  0.00           C  
ATOM    469  N   LEU A  59      37.828  11.990 -38.142  1.00  0.00           N  
ATOM    470  CA  LEU A  59      37.721  13.224 -37.330  1.00  0.00           C  
ATOM    471  C   LEU A  59      38.093  14.504 -38.098  1.00  0.00           C  
ATOM    472  O   LEU A  59      37.817  15.605 -37.630  1.00  0.00           O  
ATOM    473  CB  LEU A  59      38.616  13.146 -36.076  1.00  0.00           C  
ATOM    474  CG  LEU A  59      38.324  11.988 -35.116  1.00  0.00           C  
ATOM    475  CD1 LEU A  59      39.327  11.989 -33.964  1.00  0.00           C  
ATOM    476  CD2 LEU A  59      36.923  12.105 -34.515  1.00  0.00           C  
ATOM    477  N   HIS A  60      38.817  14.382 -39.214  1.00  0.00           N  
ATOM    478  CA  HIS A  60      39.242  15.518 -40.039  1.00  0.00           C  
ATOM    479  C   HIS A  60      38.371  15.727 -41.281  1.00  0.00           C  
ATOM    480  O   HIS A  60      38.360  16.841 -41.795  1.00  0.00           O  
ATOM    481  CB  HIS A  60      40.728  15.367 -40.392  1.00  0.00           C  
ATOM    482  CG  HIS A  60      41.612  15.419 -39.172  1.00  0.00           C  
ATOM    483  CD2 HIS A  60      42.109  14.347 -38.483  1.00  0.00           C  
ATOM    484  ND1 HIS A  60      42.001  16.568 -38.510  1.00  0.00           N  
ATOM    485  CE1 HIS A  60      42.731  16.196 -37.441  1.00  0.00           C  
ATOM    486  NE2 HIS A  60      42.806  14.852 -37.402  1.00  0.00           N  
ATOM    487  N   LYS A  61      37.584  14.732 -41.706  1.00  0.00           N  
ATOM    488  CA  LYS A  61      36.652  14.844 -42.843  1.00  0.00           C  
ATOM    489  C   LYS A  61      35.463  15.740 -42.459  1.00  0.00           C  
ATOM    490  O   LYS A  61      34.747  15.357 -41.537  1.00  0.00           O  
ATOM    491  CB  LYS A  61      36.164  13.449 -43.264  1.00  0.00           C  
ATOM    492  CG  LYS A  61      37.320  12.593 -43.795  1.00  0.00           C  
ATOM    493  CD  LYS A  61      36.828  11.220 -44.253  1.00  0.00           C  
ATOM    494  CE  LYS A  61      38.044  10.361 -44.612  1.00  0.00           C  
ATOM    495  NZ  LYS A  61      37.622   9.056 -45.168  1.00  0.00           N1+
ATOM    496  N   PRO A  62      35.228  16.895 -43.117  1.00  0.00           N  
ATOM    497  CA  PRO A  62      34.264  17.882 -42.618  1.00  0.00           C  
ATOM    498  C   PRO A  62      32.819  17.377 -42.495  1.00  0.00           C  
ATOM    499  O   PRO A  62      32.252  17.524 -41.422  1.00  0.00           O  
ATOM    500  CB  PRO A  62      34.389  19.096 -43.540  1.00  0.00           C  
ATOM    501  CG  PRO A  62      35.848  19.020 -43.986  1.00  0.00           C  
ATOM    502  CD  PRO A  62      36.065  17.517 -44.138  1.00  0.00           C  
ATOM    503  N   GLU A  63      32.372  16.514 -43.418  1.00  0.00           N  
ATOM    504  CA  GLU A  63      31.063  15.823 -43.374  1.00  0.00           C  
ATOM    505  C   GLU A  63      30.806  15.034 -42.079  1.00  0.00           C  
ATOM    506  O   GLU A  63      29.664  14.779 -41.709  1.00  0.00           O  
ATOM    507  CB  GLU A  63      31.010  14.788 -44.513  1.00  0.00           C  
ATOM    508  CG  GLU A  63      31.151  15.365 -45.929  1.00  0.00           C  
ATOM    509  CD  GLU A  63      31.337  14.249 -46.971  1.00  0.00           C  
ATOM    510  OE1 GLU A  63      32.244  13.408 -46.748  1.00  0.00           O  
ATOM    511  OE2 GLU A  63      30.794  14.409 -48.086  1.00  0.00           O1-
ATOM    512  N   MET A  64      31.874  14.553 -41.437  1.00  0.00           N  
ATOM    513  CA  MET A  64      31.795  13.735 -40.231  1.00  0.00           C  
ATOM    514  C   MET A  64      31.925  14.562 -38.946  1.00  0.00           C  
ATOM    515  O   MET A  64      31.744  14.009 -37.862  1.00  0.00           O  
ATOM    516  CB  MET A  64      32.882  12.652 -40.278  1.00  0.00           C  
ATOM    517  CG  MET A  64      32.816  11.712 -41.487  1.00  0.00           C  
ATOM    518  SD  MET A  64      31.294  10.739 -41.684  1.00  0.00           S  
ATOM    519  CE  MET A  64      31.277   9.731 -40.177  1.00  0.00           C  
ATOM    520  N   GLN A  65      32.312  15.841 -39.019  1.00  0.00           N  
ATOM    521  CA  GLN A  65      32.598  16.653 -37.829  1.00  0.00           C  
ATOM    522  C   GLN A  65      31.336  16.956 -37.009  1.00  0.00           C  
ATOM    523  O   GLN A  65      31.391  16.833 -35.786  1.00  0.00           O  
ATOM    524  CB  GLN A  65      33.340  17.944 -38.216  1.00  0.00           C  
ATOM    525  CG  GLN A  65      34.777  17.654 -38.684  1.00  0.00           C  
ATOM    526  CD  GLN A  65      35.556  18.900 -39.099  1.00  0.00           C  
ATOM    527  NE2 GLN A  65      36.703  18.750 -39.725  1.00  0.00           N  
ATOM    528  OE1 GLN A  65      35.190  20.036 -38.863  1.00  0.00           O  
ATOM    529  N   ASP A  66      30.172  17.080 -37.652  1.00  0.00           N  
ATOM    530  CA  ASP A  66      28.898  17.351 -36.972  1.00  0.00           C  
ATOM    531  C   ASP A  66      28.469  16.230 -36.008  1.00  0.00           C  
ATOM    532  O   ASP A  66      28.030  16.500 -34.885  1.00  0.00           O  
ATOM    533  CB  ASP A  66      27.811  17.582 -38.031  1.00  0.00           C  
ATOM    534  CG  ASP A  66      28.065  18.866 -38.823  1.00  0.00           C  
ATOM    535  OD1 ASP A  66      28.193  19.918 -38.158  1.00  0.00           O  
ATOM    536  OD2 ASP A  66      28.344  18.736 -40.033  1.00  0.00           O1-
ATOM    537  N   SER A  67      28.734  14.964 -36.351  1.00  0.00           N  
ATOM    538  CA  SER A  67      28.496  13.826 -35.452  1.00  0.00           C  
ATOM    539  C   SER A  67      29.732  13.463 -34.626  1.00  0.00           C  
ATOM    540  O   SER A  67      29.656  13.412 -33.397  1.00  0.00           O  
ATOM    541  CB  SER A  67      27.941  12.621 -36.221  1.00  0.00           C  
ATOM    542  OG  SER A  67      28.915  12.048 -37.074  1.00  0.00           O  
ATOM    543  N   LEU A  68      30.902  13.302 -35.254  1.00  0.00           N  
ATOM    544  CA  LEU A  68      32.092  12.781 -34.586  1.00  0.00           C  
ATOM    545  C   LEU A  68      32.766  13.792 -33.659  1.00  0.00           C  
ATOM    546  O   LEU A  68      33.498  13.345 -32.773  1.00  0.00           O  
ATOM    547  CB  LEU A  68      33.143  12.277 -35.594  1.00  0.00           C  
ATOM    548  CG  LEU A  68      32.751  11.126 -36.535  1.00  0.00           C  
ATOM    549  CD1 LEU A  68      33.997  10.697 -37.317  1.00  0.00           C  
ATOM    550  CD2 LEU A  68      32.256   9.892 -35.785  1.00  0.00           C  
ATOM    551  N   CYS A  69      32.623  15.100 -33.868  1.00  0.00           N  
ATOM    552  CA  CYS A  69      33.439  16.117 -33.204  1.00  0.00           C  
ATOM    553  C   CYS A  69      32.628  17.089 -32.340  1.00  0.00           C  
ATOM    554  O   CYS A  69      31.418  17.245 -32.463  1.00  0.00           O  
ATOM    555  CB  CYS A  69      34.322  16.836 -34.237  1.00  0.00           C  
ATOM    556  SG  CYS A  69      35.550  15.668 -34.893  1.00  0.00           S  
ATOM    557  N   TRP A  70      33.312  17.661 -31.356  1.00  0.00           N  
ATOM    558  CA  TRP A  70      32.821  18.696 -30.448  1.00  0.00           C  
ATOM    559  C   TRP A  70      34.035  19.564 -30.098  1.00  0.00           C  
ATOM    560  O   TRP A  70      35.144  19.031 -30.061  1.00  0.00           O  
ATOM    561  CB  TRP A  70      32.224  18.005 -29.205  1.00  0.00           C  
ATOM    562  CG  TRP A  70      31.270  18.763 -28.324  1.00  0.00           C  
ATOM    563  CD1 TRP A  70      30.916  20.066 -28.426  1.00  0.00           C  
ATOM    564  CD2 TRP A  70      30.469  18.229 -27.217  1.00  0.00           C  
ATOM    565  CE2 TRP A  70      29.658  19.279 -26.693  1.00  0.00           C  
ATOM    566  CE3 TRP A  70      30.340  16.961 -26.603  1.00  0.00           C  
ATOM    567  NE1 TRP A  70      29.976  20.375 -27.463  1.00  0.00           N  
ATOM    568  CZ2 TRP A  70      28.770  19.089 -25.626  1.00  0.00           C  
ATOM    569  CZ3 TRP A  70      29.446  16.754 -25.535  1.00  0.00           C  
ATOM    570  CH2 TRP A  70      28.666  17.816 -25.044  1.00  0.00           C  
ATOM    571  N   ASN A  71      33.904  20.873 -29.866  1.00  0.00           N  
ATOM    572  CA  ASN A  71      35.049  21.636 -29.359  1.00  0.00           C  
ATOM    573  C   ASN A  71      35.550  21.053 -28.026  1.00  0.00           C  
ATOM    574  O   ASN A  71      34.763  20.547 -27.221  1.00  0.00           O  
ATOM    575  CB  ASN A  71      34.723  23.131 -29.244  1.00  0.00           C  
ATOM    576  CG  ASN A  71      34.733  23.808 -30.599  1.00  0.00           C  
ATOM    577  ND2 ASN A  71      35.895  24.049 -31.159  1.00  0.00           N  
ATOM    578  OD1 ASN A  71      33.692  24.021 -31.195  1.00  0.00           O  
ATOM    579  N   THR A  72      36.844  21.192 -27.754  1.00  0.00           N  
ATOM    580  CA  THR A  72      37.430  20.921 -26.432  1.00  0.00           C  
ATOM    581  C   THR A  72      36.762  21.787 -25.349  1.00  0.00           C  
ATOM    582  O   THR A  72      36.451  22.954 -25.598  1.00  0.00           O  
ATOM    583  CB  THR A  72      38.939  21.207 -26.474  1.00  0.00           C  
ATOM    584  CG2 THR A  72      39.715  20.253 -27.383  1.00  0.00           C  
ATOM    585  OG1 THR A  72      39.145  22.489 -27.016  1.00  0.00           O  
ATOM    586  N   ASP A  73      36.585  21.277 -24.126  1.00  0.00           N  
ATOM    587  CA  ASP A  73      35.947  22.008 -23.006  1.00  0.00           C  
ATOM    588  C   ASP A  73      36.714  23.264 -22.560  1.00  0.00           C  
ATOM    589  O   ASP A  73      36.118  24.218 -22.059  1.00  0.00           O  
ATOM    590  CB  ASP A  73      35.795  21.078 -21.796  1.00  0.00           C  
ATOM    591  CG  ASP A  73      34.548  20.210 -21.897  1.00  0.00           C  
ATOM    592  OD1 ASP A  73      33.436  20.771 -22.021  1.00  0.00           O  
ATOM    593  OD2 ASP A  73      34.718  18.971 -21.862  1.00  0.00           O1-
ATOM    594  N   THR A  74      38.014  23.299 -22.846  1.00  0.00           N  
ATOM    595  CA  THR A  74      38.911  24.458 -22.714  1.00  0.00           C  
ATOM    596  C   THR A  74      38.530  25.640 -23.612  1.00  0.00           C  
ATOM    597  O   THR A  74      38.924  26.767 -23.340  1.00  0.00           O  
ATOM    598  CB  THR A  74      40.333  24.032 -23.110  1.00  0.00           C  
ATOM    599  CG2 THR A  74      40.926  22.965 -22.193  1.00  0.00           C  
ATOM    600  OG1 THR A  74      40.288  23.433 -24.388  1.00  0.00           O  
ATOM    601  N   GLY A  75      37.818  25.403 -24.720  1.00  0.00           N  
ATOM    602  CA  GLY A  75      37.513  26.438 -25.710  1.00  0.00           C  
ATOM    603  C   GLY A  75      38.716  26.940 -26.523  1.00  0.00           C  
ATOM    604  O   GLY A  75      38.603  27.990 -27.148  1.00  0.00           O  
ATOM    605  N   SER A  76      39.810  26.172 -26.630  1.00  0.00           N  
ATOM    606  CA  SER A  76      41.063  26.527 -27.341  1.00  0.00           C  
ATOM    607  C   SER A  76      40.958  26.708 -28.874  1.00  0.00           C  
ATOM    608  O   SER A  76      41.949  26.573 -29.591  1.00  0.00           O  
ATOM    609  CB  SER A  76      42.132  25.472 -27.008  1.00  0.00           C  
ATOM    610  OG  SER A  76      41.742  24.204 -27.505  1.00  0.00           O  
ATOM    611  N   GLY A  77      39.739  26.781 -29.419  1.00  0.00           N  
ATOM    612  CA  GLY A  77      39.434  26.616 -30.846  1.00  0.00           C  
ATOM    613  C   GLY A  77      39.601  25.179 -31.360  1.00  0.00           C  
ATOM    614  O   GLY A  77      39.051  24.840 -32.404  1.00  0.00           O  
ATOM    615  N   GLY A  78      40.236  24.298 -30.582  1.00  0.00           N  
ATOM    616  CA  GLY A  78      40.402  22.893 -30.919  1.00  0.00           C  
ATOM    617  C   GLY A  78      39.115  22.075 -30.855  1.00  0.00           C  
ATOM    618  O   GLY A  78      38.135  22.434 -30.192  1.00  0.00           O  
ATOM    619  N   TYR A  79      39.174  20.898 -31.477  1.00  0.00           N  
ATOM    620  CA  TYR A  79      38.112  19.893 -31.468  1.00  0.00           C  
ATOM    621  C   TYR A  79      38.600  18.595 -30.835  1.00  0.00           C  
ATOM    622  O   TYR A  79      39.735  18.181 -31.034  1.00  0.00           O  
ATOM    623  CB  TYR A  79      37.554  19.668 -32.882  1.00  0.00           C  
ATOM    624  CG  TYR A  79      36.814  20.875 -33.424  1.00  0.00           C  
ATOM    625  CD1 TYR A  79      37.534  21.941 -33.998  1.00  0.00           C  
ATOM    626  CD2 TYR A  79      35.416  20.969 -33.278  1.00  0.00           C  
ATOM    627  CE1 TYR A  79      36.865  23.116 -34.384  1.00  0.00           C  
ATOM    628  CE2 TYR A  79      34.741  22.138 -33.678  1.00  0.00           C  
ATOM    629  CZ  TYR A  79      35.470  23.220 -34.220  1.00  0.00           C  
ATOM    630  OH  TYR A  79      34.845  24.389 -34.512  1.00  0.00           O  
ATOM    631  N   THR A  80      37.677  17.878 -30.205  1.00  0.00           N  
ATOM    632  CA  THR A  80      37.849  16.516 -29.709  1.00  0.00           C  
ATOM    633  C   THR A  80      36.836  15.578 -30.369  1.00  0.00           C  
ATOM    634  O   THR A  80      35.791  16.016 -30.858  1.00  0.00           O  
ATOM    635  CB  THR A  80      37.761  16.496 -28.180  1.00  0.00           C  
ATOM    636  CG2 THR A  80      36.396  16.832 -27.576  1.00  0.00           C  
ATOM    637  OG1 THR A  80      38.098  15.204 -27.756  1.00  0.00           O  
ATOM    638  N   HIS A  81      37.092  14.264 -30.358  1.00  0.00           N  
ATOM    639  CA  HIS A  81      36.044  13.287 -30.688  1.00  0.00           C  
ATOM    640  C   HIS A  81      34.971  13.330 -29.592  1.00  0.00           C  
ATOM    641  O   HIS A  81      35.294  13.164 -28.419  1.00  0.00           O  
ATOM    642  CB  HIS A  81      36.635  11.882 -30.887  1.00  0.00           C  
ATOM    643  CG  HIS A  81      35.647  10.805 -31.290  1.00  0.00           C  
ATOM    644  CD2 HIS A  81      35.728   9.492 -30.927  1.00  0.00           C  
ATOM    645  ND1 HIS A  81      34.564  10.918 -32.149  1.00  0.00           N  
ATOM    646  CE1 HIS A  81      33.992   9.702 -32.284  1.00  0.00           C  
ATOM    647  NE2 HIS A  81      34.691   8.823 -31.548  1.00  0.00           N  
ATOM    648  N   LYS A  82      33.697  13.446 -29.978  1.00  0.00           N  
ATOM    649  CA  LYS A  82      32.553  13.821 -29.125  1.00  0.00           C  
ATOM    650  C   LYS A  82      32.398  13.011 -27.823  1.00  0.00           C  
ATOM    651  O   LYS A  82      32.066  13.595 -26.799  1.00  0.00           O  
ATOM    652  CB  LYS A  82      31.294  13.784 -30.020  1.00  0.00           C  
ATOM    653  CG  LYS A  82      30.036  14.367 -29.353  1.00  0.00           C  
ATOM    654  CD  LYS A  82      28.877  14.641 -30.327  1.00  0.00           C  
ATOM    655  CE  LYS A  82      29.189  15.808 -31.278  1.00  0.00           C  
ATOM    656  NZ  LYS A  82      28.052  16.181 -32.152  1.00  0.00           N1+
ATOM    657  N   PHE A  83      32.841  11.749 -27.786  1.00  0.00           N  
ATOM    658  CA  PHE A  83      32.811  10.920 -26.569  1.00  0.00           C  
ATOM    659  C   PHE A  83      33.915  11.215 -25.527  1.00  0.00           C  
ATOM    660  O   PHE A  83      33.794  10.777 -24.390  1.00  0.00           O  
ATOM    661  CB  PHE A  83      32.775   9.428 -26.947  1.00  0.00           C  
ATOM    662  CG  PHE A  83      31.943   8.613 -25.974  1.00  0.00           C  
ATOM    663  CD1 PHE A  83      32.495   8.131 -24.772  1.00  0.00           C  
ATOM    664  CD2 PHE A  83      30.569   8.439 -26.219  1.00  0.00           C  
ATOM    665  CE1 PHE A  83      31.677   7.500 -23.822  1.00  0.00           C  
ATOM    666  CE2 PHE A  83      29.750   7.822 -25.255  1.00  0.00           C  
ATOM    667  CZ  PHE A  83      30.305   7.343 -24.060  1.00  0.00           C  
ATOM    668  N   PHE A  84      34.968  11.978 -25.844  1.00  0.00           N  
ATOM    669  CA  PHE A  84      35.931  12.469 -24.837  1.00  0.00           C  
ATOM    670  C   PHE A  84      35.406  13.679 -24.042  1.00  0.00           C  
ATOM    671  O   PHE A  84      36.053  14.113 -23.088  1.00  0.00           O  
ATOM    672  CB  PHE A  84      37.256  12.849 -25.510  1.00  0.00           C  
ATOM    673  CG  PHE A  84      38.066  11.726 -26.131  1.00  0.00           C  
ATOM    674  CD1 PHE A  84      38.624  10.723 -25.319  1.00  0.00           C  
ATOM    675  CD2 PHE A  84      38.358  11.743 -27.506  1.00  0.00           C  
ATOM    676  CE1 PHE A  84      39.450   9.731 -25.882  1.00  0.00           C  
ATOM    677  CE2 PHE A  84      39.166  10.741 -28.076  1.00  0.00           C  
ATOM    678  CZ  PHE A  84      39.714   9.735 -27.262  1.00  0.00           C  
ATOM    679  N   ARG A  85      34.266  14.256 -24.444  1.00  0.00           N  
ATOM    680  CA  ARG A  85      33.628  15.397 -23.785  1.00  0.00           C  
ATOM    681  C   ARG A  85      32.350  14.975 -23.066  1.00  0.00           C  
ATOM    682  O   ARG A  85      31.622  14.103 -23.531  1.00  0.00           O  
ATOM    683  CB  ARG A  85      33.439  16.525 -24.811  1.00  0.00           C  
ATOM    684  CG  ARG A  85      32.704  17.730 -24.217  1.00  0.00           C  
ATOM    685  CD  ARG A  85      32.965  19.012 -25.009  1.00  0.00           C  
ATOM    686  NE  ARG A  85      32.044  20.058 -24.549  1.00  0.00           N  
ATOM    687  CZ  ARG A  85      32.171  21.356 -24.721  1.00  0.00           C  
ATOM    688  NH1 ARG A  85      33.040  21.881 -25.533  1.00  0.00           N1+
ATOM    689  NH2 ARG A  85      31.389  22.166 -24.071  1.00  0.00           N  
ATOM    690  N   VAL A  86      32.139  15.542 -21.882  1.00  0.00           N  
ATOM    691  CA  VAL A  86      30.981  15.283 -21.015  1.00  0.00           C  
ATOM    692  C   VAL A  86      29.675  15.674 -21.715  1.00  0.00           C  
ATOM    693  O   VAL A  86      29.505  16.829 -22.100  1.00  0.00           O  
ATOM    694  CB  VAL A  86      31.162  16.062 -19.696  1.00  0.00           C  
ATOM    695  CG1 VAL A  86      29.916  16.048 -18.808  1.00  0.00           C  
ATOM    696  CG2 VAL A  86      32.311  15.463 -18.878  1.00  0.00           C  
ATOM    697  N   ALA A  87      28.707  14.753 -21.752  1.00  0.00           N  
ATOM    698  CA  ALA A  87      27.327  15.056 -22.125  1.00  0.00           C  
ATOM    699  C   ALA A  87      26.635  15.888 -21.027  1.00  0.00           C  
ATOM    700  O   ALA A  87      26.799  15.613 -19.832  1.00  0.00           O  
ATOM    701  CB  ALA A  87      26.583  13.742 -22.404  1.00  0.00           C  
ATOM    702  N   LYS A  88      25.852  16.894 -21.435  1.00  0.00           N  
ATOM    703  CA  LYS A  88      25.107  17.805 -20.552  1.00  0.00           C  
ATOM    704  C   LYS A  88      23.594  17.710 -20.758  1.00  0.00           C  
ATOM    705  O   LYS A  88      22.834  17.864 -19.808  1.00  0.00           O  
ATOM    706  CB  LYS A  88      25.618  19.230 -20.805  1.00  0.00           C  
ATOM    707  CG  LYS A  88      25.044  20.223 -19.789  1.00  0.00           C  
ATOM    708  CD  LYS A  88      25.542  21.637 -20.085  1.00  0.00           C  
ATOM    709  CE  LYS A  88      24.990  22.584 -19.017  1.00  0.00           C  
ATOM    710  NZ  LYS A  88      25.464  23.971 -19.233  1.00  0.00           N1+
ATOM    711  N   SER A  89      23.164  17.507 -21.997  1.00  0.00           N  
ATOM    712  CA  SER A  89      21.786  17.213 -22.385  1.00  0.00           C  
ATOM    713  C   SER A  89      21.632  15.736 -22.773  1.00  0.00           C  
ATOM    714  O   SER A  89      22.597  15.074 -23.162  1.00  0.00           O  
ATOM    715  CB  SER A  89      21.366  18.150 -23.526  1.00  0.00           C  
ATOM    716  OG  SER A  89      22.115  17.877 -24.689  1.00  0.00           O  
ATOM    717  N   ALA A  90      20.387  15.254 -22.819  1.00  0.00           N  
ATOM    718  CA  ALA A  90      20.055  13.997 -23.496  1.00  0.00           C  
ATOM    719  C   ALA A  90      20.350  14.063 -25.013  1.00  0.00           C  
ATOM    720  O   ALA A  90      20.687  13.055 -25.632  1.00  0.00           O  
ATOM    721  CB  ALA A  90      18.576  13.701 -23.216  1.00  0.00           C  
ATOM    722  N   ASP A  91      20.353  15.267 -25.596  1.00  0.00           N  
ATOM    723  CA  ASP A  91      20.706  15.500 -26.999  1.00  0.00           C  
ATOM    724  C   ASP A  91      22.203  15.280 -27.264  1.00  0.00           C  
ATOM    725  O   ASP A  91      22.544  14.571 -28.209  1.00  0.00           O  
ATOM    726  CB  ASP A  91      20.279  16.913 -27.438  1.00  0.00           C  
ATOM    727  CG  ASP A  91      18.842  17.281 -27.051  1.00  0.00           C  
ATOM    728  OD1 ASP A  91      17.962  16.394 -27.169  1.00  0.00           O  
ATOM    729  OD2 ASP A  91      18.600  18.468 -26.770  1.00  0.00           O1-
ATOM    730  N   ASP A  92      23.074  15.671 -26.326  1.00  0.00           N  
ATOM    731  CA  ASP A  92      24.511  15.372 -26.369  1.00  0.00           C  
ATOM    732  C   ASP A  92      24.761  13.863 -26.275  1.00  0.00           C  
ATOM    733  O   ASP A  92      25.643  13.343 -26.954  1.00  0.00           O  
ATOM    734  CB  ASP A  92      25.278  16.028 -25.208  1.00  0.00           C  
ATOM    735  CG  ASP A  92      25.166  17.545 -25.088  1.00  0.00           C  
ATOM    736  OD1 ASP A  92      24.973  18.244 -26.100  1.00  0.00           O  
ATOM    737  OD2 ASP A  92      25.136  18.000 -23.921  1.00  0.00           O1-
ATOM    738  N   LEU A  93      23.956  13.144 -25.481  1.00  0.00           N  
ATOM    739  CA  LEU A  93      24.060  11.691 -25.328  1.00  0.00           C  
ATOM    740  C   LEU A  93      23.573  10.939 -26.582  1.00  0.00           C  
ATOM    741  O   LEU A  93      24.288  10.061 -27.067  1.00  0.00           O  
ATOM    742  CB  LEU A  93      23.345  11.244 -24.032  1.00  0.00           C  
ATOM    743  CG  LEU A  93      24.294  10.516 -23.058  1.00  0.00           C  
ATOM    744  CD1 LEU A  93      23.622  10.305 -21.703  1.00  0.00           C  
ATOM    745  CD2 LEU A  93      24.740   9.143 -23.563  1.00  0.00           C  
ATOM    746  N   ARG A  94      22.537  11.441 -27.274  1.00  0.00           N  
ATOM    747  CA  ARG A  94      22.171  10.952 -28.620  1.00  0.00           C  
ATOM    748  C   ARG A  94      23.251  11.254 -29.663  1.00  0.00           C  
ATOM    749  O   ARG A  94      23.697  10.332 -30.334  1.00  0.00           O  
ATOM    750  CB  ARG A  94      20.817  11.508 -29.088  1.00  0.00           C  
ATOM    751  CG  ARG A  94      19.622  11.020 -28.250  1.00  0.00           C  
ATOM    752  CD  ARG A  94      18.270  11.261 -28.944  1.00  0.00           C  
ATOM    753  NE  ARG A  94      18.124  12.632 -29.473  1.00  0.00           N  
ATOM    754  CZ  ARG A  94      17.815  13.722 -28.797  1.00  0.00           C  
ATOM    755  NH1 ARG A  94      17.563  13.732 -27.523  1.00  0.00           N1+
ATOM    756  NH2 ARG A  94      17.805  14.880 -29.383  1.00  0.00           N  
ATOM    757  N   GLN A  95      23.866  12.434 -29.627  1.00  0.00           N  
ATOM    758  CA  GLN A  95      24.983  12.749 -30.525  1.00  0.00           C  
ATOM    759  C   GLN A  95      26.260  11.951 -30.194  1.00  0.00           C  
ATOM    760  O   GLN A  95      27.016  11.598 -31.098  1.00  0.00           O  
ATOM    761  CB  GLN A  95      25.271  14.251 -30.492  1.00  0.00           C  
ATOM    762  CG  GLN A  95      24.152  15.122 -31.084  1.00  0.00           C  
ATOM    763  CD  GLN A  95      24.498  16.604 -30.980  1.00  0.00           C  
ATOM    764  NE2 GLN A  95      23.531  17.473 -30.798  1.00  0.00           N  
ATOM    765  OE1 GLN A  95      25.647  17.004 -31.117  1.00  0.00           O  
ATOM    766  N   GLN A  96      26.477  11.571 -28.931  1.00  0.00           N  
ATOM    767  CA  GLN A  96      27.508  10.609 -28.533  1.00  0.00           C  
ATOM    768  C   GLN A  96      27.208   9.195 -29.054  1.00  0.00           C  
ATOM    769  O   GLN A  96      28.125   8.533 -29.539  1.00  0.00           O  
ATOM    770  CB  GLN A  96      27.647  10.572 -27.004  1.00  0.00           C  
ATOM    771  CG  GLN A  96      28.534  11.676 -26.408  1.00  0.00           C  
ATOM    772  CD  GLN A  96      28.748  11.481 -24.906  1.00  0.00           C  
ATOM    773  NE2 GLN A  96      29.686  12.170 -24.301  1.00  0.00           N  
ATOM    774  OE1 GLN A  96      28.171  10.627 -24.255  1.00  0.00           O  
ATOM    775  N   ARG A  97      25.942   8.759 -29.051  1.00  0.00           N  
ATOM    776  CA  ARG A  97      25.485   7.495 -29.657  1.00  0.00           C  
ATOM    777  C   ARG A  97      25.766   7.458 -31.158  1.00  0.00           C  
ATOM    778  O   ARG A  97      26.421   6.524 -31.615  1.00  0.00           O  
ATOM    779  CB  ARG A  97      23.991   7.324 -29.358  1.00  0.00           C  
ATOM    780  CG  ARG A  97      23.420   5.937 -29.673  1.00  0.00           C  
ATOM    781  CD  ARG A  97      21.886   5.986 -29.689  1.00  0.00           C  
ATOM    782  NE  ARG A  97      21.395   6.869 -30.773  1.00  0.00           N  
ATOM    783  CZ  ARG A  97      21.044   6.509 -31.992  1.00  0.00           C  
ATOM    784  NH1 ARG A  97      20.866   5.261 -32.306  1.00  0.00           N1+
ATOM    785  NH2 ARG A  97      20.883   7.405 -32.919  1.00  0.00           N  
ATOM    786  N   ASP A  98      25.513   8.564 -31.855  1.00  0.00           N  
ATOM    787  CA  ASP A  98      25.818   8.720 -33.282  1.00  0.00           C  
ATOM    788  C   ASP A  98      27.338   8.749 -33.546  1.00  0.00           C  
ATOM    789  O   ASP A  98      27.836   7.994 -34.385  1.00  0.00           O  
ATOM    790  CB  ASP A  98      25.124   9.983 -33.824  1.00  0.00           C  
ATOM    791  CG  ASP A  98      23.603   9.991 -33.595  1.00  0.00           C  
ATOM    792  OD1 ASP A  98      22.987   8.899 -33.650  1.00  0.00           O  
ATOM    793  OD2 ASP A  98      23.072  11.063 -33.242  1.00  0.00           O1-
ATOM    794  N   ALA A  99      28.105   9.399 -32.660  1.00  0.00           N  
ATOM    795  CA  ALA A  99      29.568   9.422 -32.705  1.00  0.00           C  
ATOM    796  C   ALA A  99      30.224   8.050 -32.456  1.00  0.00           C  
ATOM    797  O   ALA A  99      31.284   7.785 -33.026  1.00  0.00           O  
ATOM    798  CB  ALA A  99      30.084  10.452 -31.694  1.00  0.00           C  
ATOM    799  N   ILE A 100      29.623   7.180 -31.632  1.00  0.00           N  
ATOM    800  CA  ILE A 100      30.037   5.772 -31.490  1.00  0.00           C  
ATOM    801  C   ILE A 100      29.609   4.979 -32.732  1.00  0.00           C  
ATOM    802  O   ILE A 100      30.369   4.135 -33.210  1.00  0.00           O  
ATOM    803  CB  ILE A 100      29.423   5.114 -30.227  1.00  0.00           C  
ATOM    804  CG1 ILE A 100      29.773   5.816 -28.898  1.00  0.00           C  
ATOM    805  CG2 ILE A 100      29.865   3.639 -30.094  1.00  0.00           C  
ATOM    806  CD1 ILE A 100      28.657   5.583 -27.868  1.00  0.00           C  
ATOM    807  N   ALA A 101      28.386   5.187 -33.224  1.00  0.00           N  
ATOM    808  CA  ALA A 101      27.776   4.377 -34.275  1.00  0.00           C  
ATOM    809  C   ALA A 101      28.491   4.527 -35.628  1.00  0.00           C  
ATOM    810  O   ALA A 101      28.884   3.517 -36.209  1.00  0.00           O  
ATOM    811  CB  ALA A 101      26.290   4.735 -34.368  1.00  0.00           C  
ATOM    812  N   GLU A 102      28.899   5.744 -35.994  1.00  0.00           N  
ATOM    813  CA  GLU A 102      29.721   5.985 -37.191  1.00  0.00           C  
ATOM    814  C   GLU A 102      31.150   5.430 -37.059  1.00  0.00           C  
ATOM    815  O   GLU A 102      31.612   4.656 -37.901  1.00  0.00           O  
ATOM    816  CB  GLU A 102      29.759   7.495 -37.492  1.00  0.00           C  
ATOM    817  CG  GLU A 102      28.443   8.054 -38.059  1.00  0.00           C  
ATOM    818  CD  GLU A 102      27.926   7.270 -39.278  1.00  0.00           C  
ATOM    819  OE1 GLU A 102      28.775   6.701 -39.995  1.00  0.00           O  
ATOM    820  OE2 GLU A 102      26.780   6.785 -39.150  1.00  0.00           O1-
ATOM    821  N   TRP A 103      31.748   5.577 -35.873  1.00  0.00           N  
ATOM    822  CA  TRP A 103      33.045   4.973 -35.535  1.00  0.00           C  
ATOM    823  C   TRP A 103      33.015   3.437 -35.514  1.00  0.00           C  
ATOM    824  O   TRP A 103      34.047   2.773 -35.594  1.00  0.00           O  
ATOM    825  CB  TRP A 103      33.452   5.499 -34.162  1.00  0.00           C  
ATOM    826  CG  TRP A 103      34.908   5.456 -33.848  1.00  0.00           C  
ATOM    827  CD1 TRP A 103      35.614   4.432 -33.321  1.00  0.00           C  
ATOM    828  CD2 TRP A 103      35.861   6.535 -34.044  1.00  0.00           C  
ATOM    829  CE2 TRP A 103      37.106   6.158 -33.467  1.00  0.00           C  
ATOM    830  CE3 TRP A 103      35.796   7.785 -34.685  1.00  0.00           C  
ATOM    831  NE1 TRP A 103      36.905   4.854 -33.077  1.00  0.00           N  
ATOM    832  CZ2 TRP A 103      38.217   7.013 -33.441  1.00  0.00           C  
ATOM    833  CZ3 TRP A 103      36.922   8.621 -34.729  1.00  0.00           C  
ATOM    834  CH2 TRP A 103      38.121   8.256 -34.089  1.00  0.00           C  
ATOM    835  N   SER A 104      31.839   2.856 -35.280  1.00  0.00           N  
ATOM    836  CA  SER A 104      31.596   1.419 -35.402  1.00  0.00           C  
ATOM    837  C   SER A 104      31.423   1.008 -36.860  1.00  0.00           C  
ATOM    838  O   SER A 104      31.997   0.004 -37.267  1.00  0.00           O  
ATOM    839  CB  SER A 104      30.342   1.013 -34.630  1.00  0.00           C  
ATOM    840  OG  SER A 104      30.383   1.493 -33.306  1.00  0.00           O  
ATOM    841  N   ARG A 105      30.695   1.789 -37.669  1.00  0.00           N  
ATOM    842  CA  ARG A 105      30.381   1.452 -39.067  1.00  0.00           C  
ATOM    843  C   ARG A 105      31.620   1.379 -39.963  1.00  0.00           C  
ATOM    844  O   ARG A 105      31.735   0.406 -40.702  1.00  0.00           O  
ATOM    845  CB  ARG A 105      29.315   2.423 -39.617  1.00  0.00           C  
ATOM    846  CG  ARG A 105      27.901   1.992 -39.188  1.00  0.00           C  
ATOM    847  CD  ARG A 105      26.789   2.851 -39.811  1.00  0.00           C  
ATOM    848  NE  ARG A 105      26.448   4.036 -39.001  1.00  0.00           N  
ATOM    849  CZ  ARG A 105      25.527   4.136 -38.060  1.00  0.00           C  
ATOM    850  NH1 ARG A 105      24.854   3.108 -37.616  1.00  0.00           N1+
ATOM    851  NH2 ARG A 105      25.245   5.298 -37.561  1.00  0.00           N  
ATOM    852  N   LEU A 106      32.660   2.165 -39.669  1.00  0.00           N  
ATOM    853  CA  LEU A 106      33.973   2.064 -40.334  1.00  0.00           C  
ATOM    854  C   LEU A 106      34.701   0.720 -40.099  1.00  0.00           C  
ATOM    855  O   LEU A 106      35.378   0.233 -41.003  1.00  0.00           O  
ATOM    856  CB  LEU A 106      34.862   3.234 -39.872  1.00  0.00           C  
ATOM    857  CG  LEU A 106      34.384   4.633 -40.311  1.00  0.00           C  
ATOM    858  CD1 LEU A 106      35.231   5.707 -39.628  1.00  0.00           C  
ATOM    859  CD2 LEU A 106      34.500   4.839 -41.824  1.00  0.00           C  
ATOM    860  N   SER A 107      34.506   0.072 -38.943  1.00  0.00           N  
ATOM    861  CA  SER A 107      35.021  -1.280 -38.646  1.00  0.00           C  
ATOM    862  C   SER A 107      33.946  -2.374 -38.716  1.00  0.00           C  
ATOM    863  O   SER A 107      34.145  -3.482 -38.210  1.00  0.00           O  
ATOM    864  CB  SER A 107      35.767  -1.290 -37.305  1.00  0.00           C  
ATOM    865  OG  SER A 107      34.877  -1.167 -36.206  1.00  0.00           O  
ATOM    866  N   TYR A 108      32.768  -2.041 -39.258  1.00  0.00           N  
ATOM    867  CA  TYR A 108      31.556  -2.869 -39.277  1.00  0.00           C  
ATOM    868  C   TYR A 108      31.131  -3.403 -37.891  1.00  0.00           C  
ATOM    869  O   TYR A 108      30.452  -4.418 -37.787  1.00  0.00           O  
ATOM    870  CB  TYR A 108      31.688  -3.939 -40.372  1.00  0.00           C  
ATOM    871  CG  TYR A 108      32.065  -3.366 -41.727  1.00  0.00           C  
ATOM    872  CD1 TYR A 108      31.097  -2.696 -42.498  1.00  0.00           C  
ATOM    873  CD2 TYR A 108      33.399  -3.435 -42.179  1.00  0.00           C  
ATOM    874  CE1 TYR A 108      31.445  -2.133 -43.740  1.00  0.00           C  
ATOM    875  CE2 TYR A 108      33.760  -2.845 -43.407  1.00  0.00           C  
ATOM    876  CZ  TYR A 108      32.778  -2.201 -44.192  1.00  0.00           C  
ATOM    877  OH  TYR A 108      33.118  -1.632 -45.379  1.00  0.00           O  
ATOM    878  N   GLY A 109      31.553  -2.732 -36.814  1.00  0.00           N  
ATOM    879  CA  GLY A 109      31.324  -3.114 -35.420  1.00  0.00           C  
ATOM    880  C   GLY A 109      32.332  -4.113 -34.828  1.00  0.00           C  
ATOM    881  O   GLY A 109      32.228  -4.423 -33.642  1.00  0.00           O  
ATOM    882  N   TRP A 110      33.339  -4.588 -35.577  1.00  0.00           N  
ATOM    883  CA  TRP A 110      34.277  -5.612 -35.077  1.00  0.00           C  
ATOM    884  C   TRP A 110      35.427  -5.084 -34.219  1.00  0.00           C  
ATOM    885  O   TRP A 110      35.853  -5.801 -33.310  1.00  0.00           O  
ATOM    886  CB  TRP A 110      34.823  -6.486 -36.212  1.00  0.00           C  
ATOM    887  CG  TRP A 110      34.021  -7.729 -36.420  1.00  0.00           C  
ATOM    888  CD1 TRP A 110      34.226  -8.926 -35.827  1.00  0.00           C  
ATOM    889  CD2 TRP A 110      32.842  -7.898 -37.248  1.00  0.00           C  
ATOM    890  CE2 TRP A 110      32.365  -9.232 -37.102  1.00  0.00           C  
ATOM    891  CE3 TRP A 110      32.124  -7.041 -38.097  1.00  0.00           C  
ATOM    892  NE1 TRP A 110      33.261  -9.827 -36.240  1.00  0.00           N  
ATOM    893  CZ2 TRP A 110      31.227  -9.695 -37.775  1.00  0.00           C  
ATOM    894  CZ3 TRP A 110      30.977  -7.489 -38.769  1.00  0.00           C  
ATOM    895  CH2 TRP A 110      30.534  -8.815 -38.625  1.00  0.00           C  
ATOM    896  N   MET A 111      35.912  -3.859 -34.453  1.00  0.00           N  
ATOM    897  CA  MET A 111      36.778  -3.196 -33.471  1.00  0.00           C  
ATOM    898  C   MET A 111      35.907  -2.629 -32.345  1.00  0.00           C  
ATOM    899  O   MET A 111      35.150  -1.673 -32.541  1.00  0.00           O  
ATOM    900  CB  MET A 111      37.660  -2.103 -34.089  1.00  0.00           C  
ATOM    901  CG  MET A 111      38.749  -2.627 -35.029  1.00  0.00           C  
ATOM    902  SD  MET A 111      39.804  -1.280 -35.637  1.00  0.00           S  
ATOM    903  CE  MET A 111      41.212  -2.208 -36.305  1.00  0.00           C  
ATOM    904  N   GLY A 112      36.006  -3.244 -31.169  1.00  0.00           N  
ATOM    905  CA  GLY A 112      35.282  -2.856 -29.966  1.00  0.00           C  
ATOM    906  C   GLY A 112      36.144  -2.130 -28.930  1.00  0.00           C  
ATOM    907  O   GLY A 112      35.628  -1.287 -28.202  1.00  0.00           O  
ATOM    908  N   ARG A 113      37.466  -2.333 -28.937  1.00  0.00           N  
ATOM    909  CA  ARG A 113      38.453  -1.624 -28.102  1.00  0.00           C  
ATOM    910  C   ARG A 113      39.139  -0.488 -28.869  1.00  0.00           C  
ATOM    911  O   ARG A 113      40.279  -0.124 -28.564  1.00  0.00           O  
ATOM    912  CB  ARG A 113      39.470  -2.620 -27.532  1.00  0.00           C  
ATOM    913  CG  ARG A 113      38.876  -3.819 -26.799  1.00  0.00           C  
ATOM    914  CD  ARG A 113      38.030  -3.478 -25.569  1.00  0.00           C  
ATOM    915  NE  ARG A 113      37.782  -4.662 -24.702  1.00  0.00           N  
ATOM    916  CZ  ARG A 113      36.603  -5.090 -24.270  1.00  0.00           C  
ATOM    917  NH1 ARG A 113      35.492  -4.621 -24.734  1.00  0.00           N1+
ATOM    918  NH2 ARG A 113      36.502  -6.036 -23.387  1.00  0.00           N  
ATOM    919  N   THR A 114      38.381   0.192 -29.722  1.00  0.00           N  
ATOM    920  CA  THR A 114      38.730   1.479 -30.345  1.00  0.00           C  
ATOM    921  C   THR A 114      39.103   2.547 -29.300  1.00  0.00           C  
ATOM    922  O   THR A 114      38.709   2.399 -28.141  1.00  0.00           O  
ATOM    923  CB  THR A 114      37.530   1.980 -31.161  1.00  0.00           C  
ATOM    924  CG2 THR A 114      37.252   1.093 -32.369  1.00  0.00           C  
ATOM    925  OG1 THR A 114      36.359   1.985 -30.377  1.00  0.00           O  
ATOM    926  N   PRO A 115      39.709   3.692 -29.678  1.00  0.00           N  
ATOM    927  CA  PRO A 115      40.039   4.763 -28.726  1.00  0.00           C  
ATOM    928  C   PRO A 115      38.824   5.289 -27.938  1.00  0.00           C  
ATOM    929  O   PRO A 115      38.874   5.299 -26.709  1.00  0.00           O  
ATOM    930  CB  PRO A 115      40.719   5.860 -29.554  1.00  0.00           C  
ATOM    931  CG  PRO A 115      41.280   5.099 -30.756  1.00  0.00           C  
ATOM    932  CD  PRO A 115      40.235   4.016 -30.996  1.00  0.00           C  
ATOM    933  N   ASP A 116      37.656   5.334 -28.592  1.00  0.00           N  
ATOM    934  CA  ASP A 116      36.331   5.602 -28.005  1.00  0.00           C  
ATOM    935  C   ASP A 116      36.024   4.794 -26.750  1.00  0.00           C  
ATOM    936  O   ASP A 116      35.506   5.338 -25.781  1.00  0.00           O  
ATOM    937  CB  ASP A 116      35.232   5.205 -29.003  1.00  0.00           C  
ATOM    938  CG  ASP A 116      35.218   6.034 -30.271  1.00  0.00           C  
ATOM    939  OD1 ASP A 116      36.273   6.603 -30.607  1.00  0.00           O  
ATOM    940  OD2 ASP A 116      34.117   6.201 -30.834  1.00  0.00           O1-
ATOM    941  N   TYR A 117      36.380   3.509 -26.747  1.00  0.00           N  
ATOM    942  CA  TYR A 117      36.080   2.594 -25.651  1.00  0.00           C  
ATOM    943  C   TYR A 117      36.802   2.982 -24.355  1.00  0.00           C  
ATOM    944  O   TYR A 117      36.392   2.606 -23.266  1.00  0.00           O  
ATOM    945  CB  TYR A 117      36.444   1.182 -26.107  1.00  0.00           C  
ATOM    946  CG  TYR A 117      36.068   0.114 -25.109  1.00  0.00           C  
ATOM    947  CD1 TYR A 117      34.717  -0.237 -24.947  1.00  0.00           C  
ATOM    948  CD2 TYR A 117      37.056  -0.468 -24.294  1.00  0.00           C  
ATOM    949  CE1 TYR A 117      34.345  -1.177 -23.971  1.00  0.00           C  
ATOM    950  CE2 TYR A 117      36.694  -1.444 -23.349  1.00  0.00           C  
ATOM    951  CZ  TYR A 117      35.339  -1.805 -23.191  1.00  0.00           C  
ATOM    952  OH  TYR A 117      35.009  -2.748 -22.268  1.00  0.00           O  
ATOM    953  N   LYS A 118      37.891   3.750 -24.474  1.00  0.00           N  
ATOM    954  CA  LYS A 118      38.649   4.321 -23.359  1.00  0.00           C  
ATOM    955  C   LYS A 118      38.346   5.815 -23.154  1.00  0.00           C  
ATOM    956  O   LYS A 118      38.483   6.301 -22.032  1.00  0.00           O  
ATOM    957  CB  LYS A 118      40.149   4.048 -23.553  1.00  0.00           C  
ATOM    958  CG  LYS A 118      40.526   2.564 -23.775  1.00  0.00           C  
ATOM    959  CD  LYS A 118      40.545   2.136 -25.259  1.00  0.00           C  
ATOM    960  CE  LYS A 118      41.023   0.681 -25.432  1.00  0.00           C  
ATOM    961  NZ  LYS A 118      41.987   0.527 -26.555  1.00  0.00           N1+
ATOM    962  N   ALA A 119      37.686   6.465 -24.121  1.00  0.00           N  
ATOM    963  CA  ALA A 119      37.047   7.769 -23.933  1.00  0.00           C  
ATOM    964  C   ALA A 119      35.947   7.740 -22.863  1.00  0.00           C  
ATOM    965  O   ALA A 119      35.821   8.715 -22.137  1.00  0.00           O  
ATOM    966  CB  ALA A 119      36.478   8.289 -25.260  1.00  0.00           C  
ATOM    967  N   ALA A 120      35.343   6.580 -22.588  1.00  0.00           N  
ATOM    968  CA  ALA A 120      34.439   6.406 -21.453  1.00  0.00           C  
ATOM    969  C   ALA A 120      35.109   6.507 -20.063  1.00  0.00           C  
ATOM    970  O   ALA A 120      34.422   6.862 -19.111  1.00  0.00           O  
ATOM    971  CB  ALA A 120      33.680   5.093 -21.659  1.00  0.00           C  
ATOM    972  N   PHE A 121      36.435   6.336 -19.933  1.00  0.00           N  
ATOM    973  CA  PHE A 121      37.183   6.813 -18.751  1.00  0.00           C  
ATOM    974  C   PHE A 121      37.519   8.301 -18.889  1.00  0.00           C  
ATOM    975  O   PHE A 121      37.258   9.083 -17.978  1.00  0.00           O  
ATOM    976  CB  PHE A 121      38.461   5.969 -18.536  1.00  0.00           C  
ATOM    977  CG  PHE A 121      39.063   6.023 -17.131  1.00  0.00           C  
ATOM    978  CD1 PHE A 121      39.653   7.207 -16.644  1.00  0.00           C  
ATOM    979  CD2 PHE A 121      39.114   4.863 -16.327  1.00  0.00           C  
ATOM    980  CE1 PHE A 121      40.258   7.229 -15.374  1.00  0.00           C  
ATOM    981  CE2 PHE A 121      39.716   4.889 -15.055  1.00  0.00           C  
ATOM    982  CZ  PHE A 121      40.288   6.076 -14.578  1.00  0.00           C  
ATOM    983  N   GLY A 122      38.008   8.699 -20.069  1.00  0.00           N  
ATOM    984  CA  GLY A 122      38.464  10.061 -20.349  1.00  0.00           C  
ATOM    985  C   GLY A 122      37.414  11.148 -20.093  1.00  0.00           C  
ATOM    986  O   GLY A 122      37.711  12.094 -19.376  1.00  0.00           O  
ATOM    987  N   CYS A 123      36.157  10.948 -20.497  1.00  0.00           N  
ATOM    988  CA  CYS A 123      35.085  11.928 -20.302  1.00  0.00           C  
ATOM    989  C   CYS A 123      34.735  12.159 -18.825  1.00  0.00           C  
ATOM    990  O   CYS A 123      34.515  13.296 -18.414  1.00  0.00           O  
ATOM    991  CB  CYS A 123      33.863  11.533 -21.136  1.00  0.00           C  
ATOM    992  SG  CYS A 123      33.200   9.920 -20.644  1.00  0.00           S  
ATOM    993  N   ALA A 124      34.814  11.120 -17.990  1.00  0.00           N  
ATOM    994  CA  ALA A 124      34.491  11.228 -16.573  1.00  0.00           C  
ATOM    995  C   ALA A 124      35.541  12.016 -15.764  1.00  0.00           C  
ATOM    996  O   ALA A 124      35.155  12.695 -14.814  1.00  0.00           O  
ATOM    997  CB  ALA A 124      34.252   9.820 -16.021  1.00  0.00           C  
ATOM    998  N   LEU A 125      36.797  12.101 -16.232  1.00  0.00           N  
ATOM    999  CA  LEU A 125      37.846  12.918 -15.598  1.00  0.00           C  
ATOM   1000  C   LEU A 125      37.454  14.399 -15.466  1.00  0.00           C  
ATOM   1001  O   LEU A 125      37.806  15.031 -14.477  1.00  0.00           O  
ATOM   1002  CB  LEU A 125      39.141  12.868 -16.427  1.00  0.00           C  
ATOM   1003  CG  LEU A 125      39.856  11.518 -16.557  1.00  0.00           C  
ATOM   1004  CD1 LEU A 125      41.027  11.680 -17.526  1.00  0.00           C  
ATOM   1005  CD2 LEU A 125      40.415  11.043 -15.218  1.00  0.00           C  
ATOM   1006  N   GLY A 126      36.762  14.960 -16.464  1.00  0.00           N  
ATOM   1007  CA  GLY A 126      36.490  16.399 -16.536  1.00  0.00           C  
ATOM   1008  C   GLY A 126      35.345  16.879 -15.649  1.00  0.00           C  
ATOM   1009  O   GLY A 126      35.408  17.983 -15.113  1.00  0.00           O  
ATOM   1010  N   ALA A 127      34.338  16.031 -15.428  1.00  0.00           N  
ATOM   1011  CA  ALA A 127      33.258  16.305 -14.477  1.00  0.00           C  
ATOM   1012  C   ALA A 127      33.595  15.862 -13.045  1.00  0.00           C  
ATOM   1013  O   ALA A 127      33.100  16.451 -12.087  1.00  0.00           O  
ATOM   1014  CB  ALA A 127      31.990  15.608 -14.967  1.00  0.00           C  
ATOM   1015  N   ASN A 128      34.449  14.843 -12.900  1.00  0.00           N  
ATOM   1016  CA  ASN A 128      34.725  14.174 -11.634  1.00  0.00           C  
ATOM   1017  C   ASN A 128      36.228  14.118 -11.263  1.00  0.00           C  
ATOM   1018  O   ASN A 128      36.701  13.065 -10.822  1.00  0.00           O  
ATOM   1019  CB  ASN A 128      34.073  12.783 -11.721  1.00  0.00           C  
ATOM   1020  CG  ASN A 128      34.038  12.069 -10.390  1.00  0.00           C  
ATOM   1021  ND2 ASN A 128      33.921  10.763 -10.426  1.00  0.00           N  
ATOM   1022  OD1 ASN A 128      33.932  12.665  -9.333  1.00  0.00           O  
ATOM   1023  N   PRO A 129      37.018  15.203 -11.400  1.00  0.00           N  
ATOM   1024  CA  PRO A 129      38.432  15.150 -11.040  1.00  0.00           C  
ATOM   1025  C   PRO A 129      38.615  15.046  -9.511  1.00  0.00           C  
ATOM   1026  O   PRO A 129      39.508  14.343  -9.044  1.00  0.00           O  
ATOM   1027  CB  PRO A 129      39.030  16.413 -11.666  1.00  0.00           C  
ATOM   1028  CG  PRO A 129      37.892  17.424 -11.547  1.00  0.00           C  
ATOM   1029  CD  PRO A 129      36.661  16.557 -11.819  1.00  0.00           C  
ATOM   1030  N   GLY A 130      37.658  15.562  -8.726  1.00  0.00           N  
ATOM   1031  CA  GLY A 130      37.670  15.522  -7.260  1.00  0.00           C  
ATOM   1032  C   GLY A 130      37.541  14.127  -6.633  1.00  0.00           C  
ATOM   1033  O   GLY A 130      38.085  13.920  -5.551  1.00  0.00           O  
ATOM   1034  N   PHE A 131      37.055  13.114  -7.366  1.00  0.00           N  
ATOM   1035  CA  PHE A 131      37.118  11.711  -6.917  1.00  0.00           C  
ATOM   1036  C   PHE A 131      38.562  11.222  -6.729  1.00  0.00           C  
ATOM   1037  O   PHE A 131      38.854  10.477  -5.795  1.00  0.00           O  
ATOM   1038  CB  PHE A 131      36.386  10.821  -7.929  1.00  0.00           C  
ATOM   1039  CG  PHE A 131      36.263   9.365  -7.524  1.00  0.00           C  
ATOM   1040  CD1 PHE A 131      35.204   8.963  -6.687  1.00  0.00           C  
ATOM   1041  CD2 PHE A 131      37.206   8.415  -7.961  1.00  0.00           C  
ATOM   1042  CE1 PHE A 131      35.092   7.624  -6.279  1.00  0.00           C  
ATOM   1043  CE2 PHE A 131      37.092   7.073  -7.554  1.00  0.00           C  
ATOM   1044  CZ  PHE A 131      36.035   6.678  -6.714  1.00  0.00           C  
ATOM   1045  N   TYR A 132      39.496  11.758  -7.512  1.00  0.00           N  
ATOM   1046  CA  TYR A 132      40.922  11.442  -7.436  1.00  0.00           C  
ATOM   1047  C   TYR A 132      41.658  12.254  -6.346  1.00  0.00           C  
ATOM   1048  O   TYR A 132      42.700  11.817  -5.859  1.00  0.00           O  
ATOM   1049  CB  TYR A 132      41.498  11.579  -8.853  1.00  0.00           C  
ATOM   1050  CG  TYR A 132      40.733  10.742  -9.876  1.00  0.00           C  
ATOM   1051  CD1 TYR A 132      40.864   9.340  -9.885  1.00  0.00           C  
ATOM   1052  CD2 TYR A 132      39.813  11.348 -10.754  1.00  0.00           C  
ATOM   1053  CE1 TYR A 132      40.141   8.552 -10.799  1.00  0.00           C  
ATOM   1054  CE2 TYR A 132      39.060  10.567 -11.652  1.00  0.00           C  
ATOM   1055  CZ  TYR A 132      39.238   9.169 -11.690  1.00  0.00           C  
ATOM   1056  OH  TYR A 132      38.541   8.409 -12.575  1.00  0.00           O  
ATOM   1057  N   GLY A 133      40.983  13.237  -5.733  1.00  0.00           N  
ATOM   1058  CA  GLY A 133      41.350  13.853  -4.451  1.00  0.00           C  
ATOM   1059  C   GLY A 133      42.731  14.503  -4.468  1.00  0.00           C  
ATOM   1060  O   GLY A 133      42.932  15.506  -5.145  1.00  0.00           O  
ATOM   1061  N   GLN A 134      43.721  13.872  -3.829  1.00  0.00           N  
ATOM   1062  CA  GLN A 134      45.113  14.328  -3.897  1.00  0.00           C  
ATOM   1063  C   GLN A 134      45.713  14.279  -5.320  1.00  0.00           C  
ATOM   1064  O   GLN A 134      46.620  15.046  -5.624  1.00  0.00           O  
ATOM   1065  CB  GLN A 134      45.968  13.577  -2.858  1.00  0.00           C  
ATOM   1066  CG  GLN A 134      46.270  12.094  -3.149  1.00  0.00           C  
ATOM   1067  CD  GLN A 134      45.242  11.071  -2.644  1.00  0.00           C  
ATOM   1068  NE2 GLN A 134      45.712   9.919  -2.210  1.00  0.00           N  
ATOM   1069  OE1 GLN A 134      44.026  11.255  -2.639  1.00  0.00           O  
ATOM   1070  N   PHE A 135      45.085  13.533  -6.237  1.00  0.00           N  
ATOM   1071  CA  PHE A 135      45.407  13.496  -7.667  1.00  0.00           C  
ATOM   1072  C   PHE A 135      44.370  14.231  -8.540  1.00  0.00           C  
ATOM   1073  O   PHE A 135      44.300  14.004  -9.749  1.00  0.00           O  
ATOM   1074  CB  PHE A 135      45.627  12.040  -8.100  1.00  0.00           C  
ATOM   1075  CG  PHE A 135      46.579  11.264  -7.209  1.00  0.00           C  
ATOM   1076  CD1 PHE A 135      47.945  11.599  -7.166  1.00  0.00           C  
ATOM   1077  CD2 PHE A 135      46.081  10.260  -6.359  1.00  0.00           C  
ATOM   1078  CE1 PHE A 135      48.808  10.931  -6.279  1.00  0.00           C  
ATOM   1079  CE2 PHE A 135      46.944   9.587  -5.480  1.00  0.00           C  
ATOM   1080  CZ  PHE A 135      48.309   9.924  -5.436  1.00  0.00           C  
ATOM   1081  N   GLU A 136      43.575  15.146  -7.967  1.00  0.00           N  
ATOM   1082  CA  GLU A 136      42.590  15.937  -8.722  1.00  0.00           C  
ATOM   1083  C   GLU A 136      43.245  16.719  -9.877  1.00  0.00           C  
ATOM   1084  O   GLU A 136      42.727  16.719 -10.996  1.00  0.00           O  
ATOM   1085  CB  GLU A 136      41.817  16.889  -7.778  1.00  0.00           C  
ATOM   1086  CG  GLU A 136      40.835  17.732  -8.605  1.00  0.00           C  
ATOM   1087  CD  GLU A 136      39.906  18.691  -7.870  1.00  0.00           C  
ATOM   1088  OE1 GLU A 136      40.410  19.363  -6.951  1.00  0.00           O  
ATOM   1089  OE2 GLU A 136      39.074  19.219  -8.646  1.00  0.00           O1-
ATOM   1090  N   GLN A 137      44.433  17.297  -9.657  1.00  0.00           N  
ATOM   1091  CA  GLN A 137      45.165  17.994 -10.720  1.00  0.00           C  
ATOM   1092  C   GLN A 137      45.567  17.055 -11.863  1.00  0.00           C  
ATOM   1093  O   GLN A 137      45.303  17.385 -13.016  1.00  0.00           O  
ATOM   1094  CB  GLN A 137      46.408  18.704 -10.171  1.00  0.00           C  
ATOM   1095  CG  GLN A 137      46.074  19.868  -9.223  1.00  0.00           C  
ATOM   1096  CD  GLN A 137      47.289  20.752  -8.940  1.00  0.00           C  
ATOM   1097  NE2 GLN A 137      47.100  21.943  -8.417  1.00  0.00           N  
ATOM   1098  OE1 GLN A 137      48.420  20.448  -9.265  1.00  0.00           O  
ATOM   1099  N   ASN A 138      45.972  15.816 -11.565  1.00  0.00           N  
ATOM   1100  CA  ASN A 138      46.294  14.819 -12.589  1.00  0.00           C  
ATOM   1101  C   ASN A 138      45.068  14.484 -13.446  1.00  0.00           C  
ATOM   1102  O   ASN A 138      45.153  14.527 -14.671  1.00  0.00           O  
ATOM   1103  CB  ASN A 138      46.860  13.547 -11.938  1.00  0.00           C  
ATOM   1104  CG  ASN A 138      48.170  13.757 -11.207  1.00  0.00           C  
ATOM   1105  ND2 ASN A 138      48.576  12.776 -10.446  1.00  0.00           N  
ATOM   1106  OD1 ASN A 138      48.823  14.782 -11.311  1.00  0.00           O  
ATOM   1107  N   ALA A 139      43.890  14.339 -12.832  1.00  0.00           N  
ATOM   1108  CA  ALA A 139      42.648  14.104 -13.564  1.00  0.00           C  
ATOM   1109  C   ALA A 139      42.266  15.274 -14.497  1.00  0.00           C  
ATOM   1110  O   ALA A 139      41.979  15.036 -15.671  1.00  0.00           O  
ATOM   1111  CB  ALA A 139      41.550  13.775 -12.550  1.00  0.00           C  
ATOM   1112  N   ARG A 140      42.463  16.532 -14.069  1.00  0.00           N  
ATOM   1113  CA  ARG A 140      42.279  17.731 -14.921  1.00  0.00           C  
ATOM   1114  C   ARG A 140      43.321  17.830 -16.051  1.00  0.00           C  
ATOM   1115  O   ARG A 140      42.969  18.125 -17.197  1.00  0.00           O  
ATOM   1116  CB  ARG A 140      42.344  19.007 -14.061  1.00  0.00           C  
ATOM   1117  CG  ARG A 140      41.274  19.140 -12.960  1.00  0.00           C  
ATOM   1118  CD  ARG A 140      41.554  20.433 -12.180  1.00  0.00           C  
ATOM   1119  NE  ARG A 140      40.746  20.600 -10.949  1.00  0.00           N  
ATOM   1120  CZ  ARG A 140      40.769  21.664 -10.165  1.00  0.00           C  
ATOM   1121  NH1 ARG A 140      41.460  22.728 -10.476  1.00  0.00           N1+
ATOM   1122  NH2 ARG A 140      40.104  21.696  -9.052  1.00  0.00           N  
ATOM   1123  N   ASN A 141      44.583  17.523 -15.751  1.00  0.00           N  
ATOM   1124  CA  ASN A 141      45.702  17.574 -16.697  1.00  0.00           C  
ATOM   1125  C   ASN A 141      45.528  16.526 -17.806  1.00  0.00           C  
ATOM   1126  O   ASN A 141      45.553  16.857 -18.993  1.00  0.00           O  
ATOM   1127  CB  ASN A 141      47.027  17.351 -15.936  1.00  0.00           C  
ATOM   1128  CG  ASN A 141      47.376  18.448 -14.941  1.00  0.00           C  
ATOM   1129  ND2 ASN A 141      48.373  18.224 -14.115  1.00  0.00           N  
ATOM   1130  OD1 ASN A 141      46.810  19.528 -14.932  1.00  0.00           O  
ATOM   1131  N   TRP A 142      45.172  15.296 -17.425  1.00  0.00           N  
ATOM   1132  CA  TRP A 142      44.856  14.228 -18.368  1.00  0.00           C  
ATOM   1133  C   TRP A 142      43.541  14.466 -19.113  1.00  0.00           C  
ATOM   1134  O   TRP A 142      43.536  14.260 -20.320  1.00  0.00           O  
ATOM   1135  CB  TRP A 142      44.916  12.860 -17.675  1.00  0.00           C  
ATOM   1136  CG  TRP A 142      46.319  12.400 -17.408  1.00  0.00           C  
ATOM   1137  CD1 TRP A 142      46.943  12.387 -16.208  1.00  0.00           C  
ATOM   1138  CD2 TRP A 142      47.321  11.945 -18.371  1.00  0.00           C  
ATOM   1139  CE2 TRP A 142      48.548  11.719 -17.676  1.00  0.00           C  
ATOM   1140  CE3 TRP A 142      47.318  11.723 -19.767  1.00  0.00           C  
ATOM   1141  NE1 TRP A 142      48.261  12.012 -16.361  1.00  0.00           N  
ATOM   1142  CZ2 TRP A 142      49.713  11.309 -18.338  1.00  0.00           C  
ATOM   1143  CZ3 TRP A 142      48.480  11.290 -20.435  1.00  0.00           C  
ATOM   1144  CH2 TRP A 142      49.676  11.086 -19.724  1.00  0.00           C  
ATOM   1145  N   TYR A 143      42.525  15.108 -18.526  1.00  0.00           N  
ATOM   1146  CA  TYR A 143      41.320  15.492 -19.280  1.00  0.00           C  
ATOM   1147  C   TYR A 143      41.633  16.407 -20.473  1.00  0.00           C  
ATOM   1148  O   TYR A 143      41.210  16.123 -21.595  1.00  0.00           O  
ATOM   1149  CB  TYR A 143      40.298  16.172 -18.358  1.00  0.00           C  
ATOM   1150  CG  TYR A 143      38.946  16.380 -19.014  1.00  0.00           C  
ATOM   1151  CD1 TYR A 143      38.239  15.253 -19.456  1.00  0.00           C  
ATOM   1152  CD2 TYR A 143      38.384  17.663 -19.185  1.00  0.00           C  
ATOM   1153  CE1 TYR A 143      36.958  15.389 -20.008  1.00  0.00           C  
ATOM   1154  CE2 TYR A 143      37.102  17.803 -19.765  1.00  0.00           C  
ATOM   1155  CZ  TYR A 143      36.371  16.656 -20.150  1.00  0.00           C  
ATOM   1156  OH  TYR A 143      35.116  16.744 -20.665  1.00  0.00           O  
ATOM   1157  N   THR A 144      42.547  17.359 -20.268  1.00  0.00           N  
ATOM   1158  CA  THR A 144      43.023  18.281 -21.309  1.00  0.00           C  
ATOM   1159  C   THR A 144      43.849  17.554 -22.376  1.00  0.00           C  
ATOM   1160  O   THR A 144      43.377  17.431 -23.507  1.00  0.00           O  
ATOM   1161  CB  THR A 144      43.814  19.440 -20.681  1.00  0.00           C  
ATOM   1162  CG2 THR A 144      44.139  20.524 -21.703  1.00  0.00           C  
ATOM   1163  OG1 THR A 144      43.050  20.038 -19.653  1.00  0.00           O  
ATOM   1164  N   ARG A 145      44.890  16.809 -21.957  1.00  0.00           N  
ATOM   1165  CA  ARG A 145      45.752  16.003 -22.852  1.00  0.00           C  
ATOM   1166  C   ARG A 145      44.949  15.010 -23.707  1.00  0.00           C  
ATOM   1167  O   ARG A 145      45.261  14.794 -24.874  1.00  0.00           O  
ATOM   1168  CB  ARG A 145      46.810  15.235 -22.025  1.00  0.00           C  
ATOM   1169  CG  ARG A 145      47.902  16.095 -21.356  1.00  0.00           C  
ATOM   1170  CD  ARG A 145      48.818  15.232 -20.459  1.00  0.00           C  
ATOM   1171  NE  ARG A 145      49.917  16.014 -19.845  1.00  0.00           N  
ATOM   1172  CZ  ARG A 145      50.786  15.608 -18.925  1.00  0.00           C  
ATOM   1173  NH1 ARG A 145      50.830  14.399 -18.446  1.00  0.00           N1+
ATOM   1174  NH2 ARG A 145      51.659  16.430 -18.427  1.00  0.00           N  
ATOM   1175  N   ILE A 146      43.923  14.378 -23.134  1.00  0.00           N  
ATOM   1176  CA  ILE A 146      43.093  13.380 -23.821  1.00  0.00           C  
ATOM   1177  C   ILE A 146      42.150  14.043 -24.826  1.00  0.00           C  
ATOM   1178  O   ILE A 146      42.025  13.538 -25.945  1.00  0.00           O  
ATOM   1179  CB  ILE A 146      42.333  12.503 -22.801  1.00  0.00           C  
ATOM   1180  CG1 ILE A 146      43.348  11.702 -21.957  1.00  0.00           C  
ATOM   1181  CG2 ILE A 146      41.377  11.527 -23.518  1.00  0.00           C  
ATOM   1182  CD1 ILE A 146      42.733  10.913 -20.794  1.00  0.00           C  
ATOM   1183  N   GLN A 147      41.516  15.163 -24.465  1.00  0.00           N  
ATOM   1184  CA  GLN A 147      40.638  15.883 -25.383  1.00  0.00           C  
ATOM   1185  C   GLN A 147      41.386  16.513 -26.556  1.00  0.00           C  
ATOM   1186  O   GLN A 147      40.900  16.402 -27.678  1.00  0.00           O  
ATOM   1187  CB  GLN A 147      39.848  16.984 -24.667  1.00  0.00           C  
ATOM   1188  CG  GLN A 147      38.628  16.457 -23.908  1.00  0.00           C  
ATOM   1189  CD  GLN A 147      37.628  17.563 -23.590  1.00  0.00           C  
ATOM   1190  NE2 GLN A 147      36.437  17.183 -23.211  1.00  0.00           N  
ATOM   1191  OE1 GLN A 147      37.796  18.735 -23.899  1.00  0.00           O  
ATOM   1192  N   GLU A 148      42.517  17.177 -26.309  1.00  0.00           N  
ATOM   1193  CA  GLU A 148      43.224  17.960 -27.330  1.00  0.00           C  
ATOM   1194  C   GLU A 148      43.668  17.106 -28.515  1.00  0.00           C  
ATOM   1195  O   GLU A 148      43.353  17.441 -29.654  1.00  0.00           O  
ATOM   1196  CB  GLU A 148      44.445  18.651 -26.708  1.00  0.00           C  
ATOM   1197  CG  GLU A 148      44.021  19.844 -25.846  1.00  0.00           C  
ATOM   1198  CD  GLU A 148      45.230  20.570 -25.251  1.00  0.00           C  
ATOM   1199  OE1 GLU A 148      46.064  19.883 -24.619  1.00  0.00           O  
ATOM   1200  OE2 GLU A 148      45.181  21.821 -25.268  1.00  0.00           O1-
ATOM   1201  N   THR A 149      44.270  15.942 -28.247  1.00  0.00           N  
ATOM   1202  CA  THR A 149      44.845  15.093 -29.300  1.00  0.00           C  
ATOM   1203  C   THR A 149      44.065  13.803 -29.554  1.00  0.00           C  
ATOM   1204  O   THR A 149      44.371  13.106 -30.521  1.00  0.00           O  
ATOM   1205  CB  THR A 149      46.324  14.791 -29.028  1.00  0.00           C  
ATOM   1206  CG2 THR A 149      47.172  16.059 -28.969  1.00  0.00           C  
ATOM   1207  OG1 THR A 149      46.472  14.130 -27.797  1.00  0.00           O  
ATOM   1208  N   GLY A 150      43.086  13.424 -28.724  1.00  0.00           N  
ATOM   1209  CA  GLY A 150      42.322  12.173 -28.871  1.00  0.00           C  
ATOM   1210  C   GLY A 150      43.095  10.905 -28.473  1.00  0.00           C  
ATOM   1211  O   GLY A 150      43.126   9.940 -29.242  1.00  0.00           O  
ATOM   1212  N   LEU A 151      43.850  10.970 -27.369  1.00  0.00           N  
ATOM   1213  CA  LEU A 151      44.895   9.999 -27.000  1.00  0.00           C  
ATOM   1214  C   LEU A 151      44.446   8.525 -27.017  1.00  0.00           C  
ATOM   1215  O   LEU A 151      43.459   8.138 -26.388  1.00  0.00           O  
ATOM   1216  CB  LEU A 151      45.484  10.356 -25.621  1.00  0.00           C  
ATOM   1217  CG  LEU A 151      46.430  11.566 -25.578  1.00  0.00           C  
ATOM   1218  CD1 LEU A 151      46.866  11.803 -24.132  1.00  0.00           C  
ATOM   1219  CD2 LEU A 151      47.688  11.361 -26.429  1.00  0.00           C  
ATOM   1220  N   TYR A 152      45.350   7.667 -27.502  1.00  0.00           N  
ATOM   1221  CA  TYR A 152      45.300   6.221 -27.291  1.00  0.00           C  
ATOM   1222  C   TYR A 152      45.472   5.844 -25.810  1.00  0.00           C  
ATOM   1223  O   TYR A 152      46.594   5.920 -25.300  1.00  0.00           O  
ATOM   1224  CB  TYR A 152      46.448   5.532 -28.038  1.00  0.00           C  
ATOM   1225  CG  TYR A 152      46.392   5.425 -29.539  1.00  0.00           C  
ATOM   1226  CD1 TYR A 152      45.309   4.771 -30.152  1.00  0.00           C  
ATOM   1227  CD2 TYR A 152      47.501   5.830 -30.308  1.00  0.00           C  
ATOM   1228  CE1 TYR A 152      45.310   4.567 -31.543  1.00  0.00           C  
ATOM   1229  CE2 TYR A 152      47.504   5.619 -31.697  1.00  0.00           C  
ATOM   1230  CZ  TYR A 152      46.401   5.011 -32.322  1.00  0.00           C  
ATOM   1231  OH  TYR A 152      46.402   4.858 -33.670  1.00  0.00           O  
ATOM   1232  N   PHE A 153      44.541   5.015 -25.327  1.00  0.00           N  
ATOM   1233  CA  PHE A 153      44.721   4.180 -24.134  1.00  0.00           C  
ATOM   1234  C   PHE A 153      44.440   2.708 -24.429  1.00  0.00           C  
ATOM   1235  O   PHE A 153      43.615   2.370 -25.281  1.00  0.00           O  
ATOM   1236  CB  PHE A 153      43.857   4.676 -22.967  1.00  0.00           C  
ATOM   1237  CG  PHE A 153      44.226   6.067 -22.532  1.00  0.00           C  
ATOM   1238  CD1 PHE A 153      43.671   7.151 -23.224  1.00  0.00           C  
ATOM   1239  CD2 PHE A 153      45.188   6.285 -21.527  1.00  0.00           C  
ATOM   1240  CE1 PHE A 153      44.126   8.443 -22.966  1.00  0.00           C  
ATOM   1241  CE2 PHE A 153      45.629   7.592 -21.255  1.00  0.00           C  
ATOM   1242  CZ  PHE A 153      45.117   8.670 -21.993  1.00  0.00           C  
ATOM   1243  N   ASN A 154      44.932   1.850 -23.547  1.00  0.00           N  
ATOM   1244  CA  ASN A 154      44.391   0.536 -23.249  1.00  0.00           C  
ATOM   1245  C   ASN A 154      43.813   0.534 -21.818  1.00  0.00           C  
ATOM   1246  O   ASN A 154      43.642   1.583 -21.206  1.00  0.00           O  
ATOM   1247  CB  ASN A 154      45.476  -0.510 -23.570  1.00  0.00           C  
ATOM   1248  CG  ASN A 154      44.927  -1.919 -23.668  1.00  0.00           C  
ATOM   1249  ND2 ASN A 154      44.247  -2.165 -24.753  1.00  0.00           N  
ATOM   1250  OD1 ASN A 154      44.652  -2.580 -22.684  1.00  0.00           O  
ATOM   1251  N   HIS A 155      43.237  -0.590 -21.410  1.00  0.00           N  
ATOM   1252  CA  HIS A 155      42.569  -0.760 -20.123  1.00  0.00           C  
ATOM   1253  C   HIS A 155      42.947  -2.144 -19.597  1.00  0.00           C  
ATOM   1254  O   HIS A 155      42.107  -3.041 -19.596  1.00  0.00           O  
ATOM   1255  CB  HIS A 155      41.047  -0.512 -20.261  1.00  0.00           C  
ATOM   1256  CG  HIS A 155      40.301  -1.540 -21.092  1.00  0.00           C  
ATOM   1257  CD2 HIS A 155      39.402  -2.432 -20.574  1.00  0.00           C  
ATOM   1258  ND1 HIS A 155      40.699  -2.028 -22.326  1.00  0.00           N  
ATOM   1259  CE1 HIS A 155      40.077  -3.206 -22.537  1.00  0.00           C  
ATOM   1260  NE2 HIS A 155      39.266  -3.460 -21.489  1.00  0.00           N  
ATOM   1261  N   ALA A 156      44.248  -2.399 -19.467  1.00  0.00           N  
ATOM   1262  CA  ALA A 156      44.789  -3.656 -18.948  1.00  0.00           C  
ATOM   1263  C   ALA A 156      44.340  -3.833 -17.492  1.00  0.00           C  
ATOM   1264  O   ALA A 156      44.918  -3.240 -16.584  1.00  0.00           O  
ATOM   1265  CB  ALA A 156      46.308  -3.680 -19.146  1.00  0.00           C  
ATOM   1266  N   ILE A 157      43.064  -4.231 -17.405  1.00  0.00           N  
ATOM   1267  CA  ILE A 157      42.188  -4.172 -16.243  1.00  0.00           C  
ATOM   1268  C   ILE A 157      42.086  -5.541 -15.569  1.00  0.00           C  
ATOM   1269  O   ILE A 157      42.873  -5.850 -14.692  1.00  0.00           O  
ATOM   1270  CB  ILE A 157      41.054  -3.088 -16.274  1.00  0.00           C  
ATOM   1271  CG1 ILE A 157      41.579  -1.637 -16.319  1.00  0.00           C  
ATOM   1272  CG2 ILE A 157      39.872  -2.958 -15.299  1.00  0.00           C  
ATOM   1273  CD1 ILE A 157      40.501  -0.518 -16.393  1.00  0.00           C  
ATOM   1274  N   VAL A 158      41.815  -6.514 -16.371  1.00  0.00           N  
ATOM   1275  CA  VAL A 158      41.828  -7.919 -16.008  1.00  0.00           C  
ATOM   1276  C   VAL A 158      43.238  -8.448 -15.616  1.00  0.00           C  
ATOM   1277  O   VAL A 158      44.239  -8.208 -16.295  1.00  0.00           O  
ATOM   1278  CB  VAL A 158      41.259  -8.523 -17.272  1.00  0.00           C  
ATOM   1279  CG1 VAL A 158      41.049 -10.009 -17.130  1.00  0.00           C  
ATOM   1280  CG2 VAL A 158      39.927  -7.840 -17.700  1.00  0.00           C  
ATOM   1281  N   ASN A 159      43.353  -8.974 -14.399  1.00  0.00           N  
ATOM   1282  CA  ASN A 159      44.505  -9.552 -13.707  1.00  0.00           C  
ATOM   1283  C   ASN A 159      44.690 -10.979 -14.209  1.00  0.00           C  
ATOM   1284  O   ASN A 159      43.727 -11.654 -14.573  1.00  0.00           O  
ATOM   1285  CB  ASN A 159      44.329  -9.689 -12.166  1.00  0.00           C  
ATOM   1286  CG  ASN A 159      44.558  -8.493 -11.276  1.00  0.00           C  
ATOM   1287  ND2 ASN A 159      43.557  -7.758 -10.877  1.00  0.00           N  
ATOM   1288  OD1 ASN A 159      45.689  -8.126 -10.997  1.00  0.00           O  
ATOM   1289  N   PRO A 160      45.899 -11.526 -14.071  1.00  0.00           N  
ATOM   1290  CA  PRO A 160      46.135 -12.913 -14.408  1.00  0.00           C  
ATOM   1291  C   PRO A 160      45.394 -13.831 -13.418  1.00  0.00           C  
ATOM   1292  O   PRO A 160      45.576 -13.669 -12.211  1.00  0.00           O  
ATOM   1293  CB  PRO A 160      47.659 -13.070 -14.364  1.00  0.00           C  
ATOM   1294  CG  PRO A 160      48.195 -11.631 -14.367  1.00  0.00           C  
ATOM   1295  CD  PRO A 160      47.117 -10.899 -13.599  1.00  0.00           C  
ATOM   1296  N   PRO A 161      44.665 -14.859 -13.890  1.00  0.00           N  
ATOM   1297  CA  PRO A 161      44.252 -15.970 -13.041  1.00  0.00           C  
ATOM   1298  C   PRO A 161      45.487 -16.640 -12.427  1.00  0.00           C  
ATOM   1299  O   PRO A 161      46.486 -16.850 -13.120  1.00  0.00           O  
ATOM   1300  CB  PRO A 161      43.473 -16.932 -13.947  1.00  0.00           C  
ATOM   1301  CG  PRO A 161      43.051 -16.064 -15.133  1.00  0.00           C  
ATOM   1302  CD  PRO A 161      44.189 -15.052 -15.247  1.00  0.00           C  
ATOM   1303  N   ILE A 162      45.387 -17.054 -11.165  1.00  0.00           N  
ATOM   1304  CA  ILE A 162      46.419 -17.857 -10.484  1.00  0.00           C  
ATOM   1305  C   ILE A 162      45.764 -19.082  -9.843  1.00  0.00           C  
ATOM   1306  O   ILE A 162      46.071 -20.203 -10.235  1.00  0.00           O  
ATOM   1307  CB  ILE A 162      47.218 -17.040  -9.440  1.00  0.00           C  
ATOM   1308  CG1 ILE A 162      47.636 -15.631  -9.919  1.00  0.00           C  
ATOM   1309  CG2 ILE A 162      48.462 -17.870  -9.067  1.00  0.00           C  
ATOM   1310  CD1 ILE A 162      48.275 -14.777  -8.815  1.00  0.00           C  
ATOM   1311  N   ASP A 163      44.661 -18.817  -9.142  1.00  0.00           N  
ATOM   1312  CA  ASP A 163      43.421 -19.593  -9.236  1.00  0.00           C  
ATOM   1313  C   ASP A 163      42.280 -18.628  -9.665  1.00  0.00           C  
ATOM   1314  O   ASP A 163      42.563 -17.509 -10.115  1.00  0.00           O  
ATOM   1315  CB  ASP A 163      43.182 -20.322  -7.899  1.00  0.00           C  
ATOM   1316  CG  ASP A 163      42.069 -21.376  -8.006  1.00  0.00           C  
ATOM   1317  OD1 ASP A 163      40.964 -21.032  -7.523  1.00  0.00           O  
ATOM   1318  OD2 ASP A 163      42.082 -22.083  -9.030  1.00  0.00           O1-
ATOM   1319  N   ARG A 164      41.006 -19.037  -9.567  1.00  0.00           N  
ATOM   1320  CA  ARG A 164      39.836 -18.127  -9.625  1.00  0.00           C  
ATOM   1321  C   ARG A 164      38.850 -18.337  -8.465  1.00  0.00           C  
ATOM   1322  O   ARG A 164      38.078 -17.441  -8.138  1.00  0.00           O  
ATOM   1323  CB  ARG A 164      39.127 -18.248 -10.994  1.00  0.00           C  
ATOM   1324  CG  ARG A 164      38.164 -17.066 -11.226  1.00  0.00           C  
ATOM   1325  CD  ARG A 164      37.233 -17.183 -12.435  1.00  0.00           C  
ATOM   1326  NE  ARG A 164      36.302 -16.032 -12.460  1.00  0.00           N  
ATOM   1327  CZ  ARG A 164      35.098 -15.976 -12.995  1.00  0.00           C  
ATOM   1328  NH1 ARG A 164      34.598 -16.965 -13.679  1.00  0.00           N1+
ATOM   1329  NH2 ARG A 164      34.334 -14.941 -12.837  1.00  0.00           N  
ATOM   1330  N   HIS A 165      38.717 -19.562  -7.955  1.00  0.00           N  
ATOM   1331  CA  HIS A 165      37.846 -19.854  -6.810  1.00  0.00           C  
ATOM   1332  C   HIS A 165      38.507 -19.446  -5.488  1.00  0.00           C  
ATOM   1333  O   HIS A 165      37.820 -19.002  -4.569  1.00  0.00           O  
ATOM   1334  CB  HIS A 165      37.496 -21.348  -6.816  1.00  0.00           C  
ATOM   1335  CG  HIS A 165      36.658 -21.722  -5.620  1.00  0.00           C  
ATOM   1336  CD2 HIS A 165      37.120 -22.334  -4.488  1.00  0.00           C  
ATOM   1337  ND1 HIS A 165      35.363 -21.303  -5.379  1.00  0.00           N  
ATOM   1338  CE1 HIS A 165      35.038 -21.661  -4.120  1.00  0.00           C  
ATOM   1339  NE2 HIS A 165      36.090 -22.300  -3.564  1.00  0.00           N  
ATOM   1340  N   LEU A 166      39.803 -19.710  -5.378  1.00  0.00           N  
ATOM   1341  CA  LEU A 166      40.719 -19.186  -4.375  1.00  0.00           C  
ATOM   1342  C   LEU A 166      41.323 -17.875  -4.923  1.00  0.00           C  
ATOM   1343  O   LEU A 166      41.480 -17.768  -6.139  1.00  0.00           O  
ATOM   1344  CB  LEU A 166      41.818 -20.241  -4.108  1.00  0.00           C  
ATOM   1345  CG  LEU A 166      41.314 -21.671  -3.818  1.00  0.00           C  
ATOM   1346  CD1 LEU A 166      42.479 -22.648  -3.733  1.00  0.00           C  
ATOM   1347  CD2 LEU A 166      40.524 -21.745  -2.509  1.00  0.00           C  
ATOM   1348  N   PRO A 167      41.762 -16.920  -4.080  1.00  0.00           N  
ATOM   1349  CA  PRO A 167      42.423 -15.705  -4.568  1.00  0.00           C  
ATOM   1350  C   PRO A 167      43.783 -16.005  -5.217  1.00  0.00           C  
ATOM   1351  O   PRO A 167      44.173 -15.368  -6.193  1.00  0.00           O  
ATOM   1352  CB  PRO A 167      42.571 -14.790  -3.345  1.00  0.00           C  
ATOM   1353  CG  PRO A 167      41.534 -15.326  -2.357  1.00  0.00           C  
ATOM   1354  CD  PRO A 167      41.509 -16.823  -2.654  1.00  0.00           C  
ATOM   1355  N   THR A 168      44.558 -16.891  -4.584  1.00  0.00           N  
ATOM   1356  CA  THR A 168      45.798 -17.514  -5.074  1.00  0.00           C  
ATOM   1357  C   THR A 168      46.373 -18.414  -3.971  1.00  0.00           C  
ATOM   1358  O   THR A 168      46.339 -18.029  -2.803  1.00  0.00           O  
ATOM   1359  CB  THR A 168      46.850 -16.468  -5.501  1.00  0.00           C  
ATOM   1360  CG2 THR A 168      47.276 -15.463  -4.428  1.00  0.00           C  
ATOM   1361  OG1 THR A 168      48.006 -17.096  -5.990  1.00  0.00           O  
ATOM   1362  N   ASP A 169      47.021 -19.516  -4.353  1.00  0.00           N  
ATOM   1363  CA  ASP A 169      47.870 -20.343  -3.469  1.00  0.00           C  
ATOM   1364  C   ASP A 169      49.362 -19.953  -3.553  1.00  0.00           C  
ATOM   1365  O   ASP A 169      50.236 -20.611  -2.988  1.00  0.00           O  
ATOM   1366  CB  ASP A 169      47.683 -21.828  -3.822  1.00  0.00           C  
ATOM   1367  CG  ASP A 169      46.283 -22.367  -3.517  1.00  0.00           C  
ATOM   1368  OD1 ASP A 169      45.613 -21.812  -2.618  1.00  0.00           O  
ATOM   1369  OD2 ASP A 169      45.876 -23.299  -4.245  1.00  0.00           O1-
ATOM   1370  N   LYS A 170      49.684 -18.952  -4.380  1.00  0.00           N  
ATOM   1371  CA  LYS A 170      51.043 -18.469  -4.662  1.00  0.00           C  
ATOM   1372  C   LYS A 170      51.203 -17.030  -4.165  1.00  0.00           C  
ATOM   1373  O   LYS A 170      50.280 -16.425  -3.624  1.00  0.00           O  
ATOM   1374  CB  LYS A 170      51.340 -18.611  -6.169  1.00  0.00           C  
ATOM   1375  CG  LYS A 170      51.214 -20.059  -6.673  1.00  0.00           C  
ATOM   1376  CD  LYS A 170      51.536 -20.151  -8.169  1.00  0.00           C  
ATOM   1377  CE  LYS A 170      51.310 -21.588  -8.653  1.00  0.00           C  
ATOM   1378  NZ  LYS A 170      51.496 -21.706 -10.120  1.00  0.00           N1+
ATOM   1379  N   VAL A 171      52.365 -16.434  -4.422  1.00  0.00           N  
ATOM   1380  CA  VAL A 171      52.571 -15.004  -4.174  1.00  0.00           C  
ATOM   1381  C   VAL A 171      51.602 -14.123  -4.971  1.00  0.00           C  
ATOM   1382  O   VAL A 171      51.196 -14.448  -6.089  1.00  0.00           O  
ATOM   1383  CB  VAL A 171      54.017 -14.564  -4.427  1.00  0.00           C  
ATOM   1384  CG1 VAL A 171      54.972 -15.195  -3.411  1.00  0.00           C  
ATOM   1385  CG2 VAL A 171      54.508 -14.860  -5.851  1.00  0.00           C  
ATOM   1386  N   LYS A 172      51.299 -12.948  -4.410  1.00  0.00           N  
ATOM   1387  CA  LYS A 172      50.441 -11.920  -5.020  1.00  0.00           C  
ATOM   1388  C   LYS A 172      51.170 -11.057  -6.061  1.00  0.00           C  
ATOM   1389  O   LYS A 172      50.521 -10.250  -6.712  1.00  0.00           O  
ATOM   1390  CB  LYS A 172      49.810 -11.053  -3.918  1.00  0.00           C  
ATOM   1391  CG  LYS A 172      48.952 -11.862  -2.930  1.00  0.00           C  
ATOM   1392  CD  LYS A 172      48.326 -10.944  -1.873  1.00  0.00           C  
ATOM   1393  CE  LYS A 172      47.511 -11.776  -0.875  1.00  0.00           C  
ATOM   1394  NZ  LYS A 172      46.747 -10.912   0.059  1.00  0.00           N1+
ATOM   1395  N   ASP A 173      52.467 -11.279  -6.278  1.00  0.00           N  
ATOM   1396  CA  ASP A 173      53.346 -10.462  -7.137  1.00  0.00           C  
ATOM   1397  C   ASP A 173      52.993 -10.494  -8.630  1.00  0.00           C  
ATOM   1398  O   ASP A 173      53.400  -9.628  -9.397  1.00  0.00           O  
ATOM   1399  CB  ASP A 173      54.793 -10.947  -6.947  1.00  0.00           C  
ATOM   1400  CG  ASP A 173      55.256 -10.817  -5.497  1.00  0.00           C  
ATOM   1401  OD1 ASP A 173      54.849  -9.802  -4.886  1.00  0.00           O  
ATOM   1402  OD2 ASP A 173      55.603 -11.867  -4.927  1.00  0.00           O1-
ATOM   1403  N   VAL A 174      52.176 -11.464  -9.037  1.00  0.00           N  
ATOM   1404  CA  VAL A 174      51.590 -11.557 -10.379  1.00  0.00           C  
ATOM   1405  C   VAL A 174      50.543 -10.456 -10.627  1.00  0.00           C  
ATOM   1406  O   VAL A 174      50.342 -10.053 -11.771  1.00  0.00           O  
ATOM   1407  CB  VAL A 174      50.986 -12.964 -10.536  1.00  0.00           C  
ATOM   1408  CG1 VAL A 174      50.203 -13.160 -11.832  1.00  0.00           C  
ATOM   1409  CG2 VAL A 174      52.066 -14.054 -10.478  1.00  0.00           C  
ATOM   1410  N   TYR A 175      49.932  -9.905  -9.575  1.00  0.00           N  
ATOM   1411  CA  TYR A 175      49.063  -8.731  -9.646  1.00  0.00           C  
ATOM   1412  C   TYR A 175      49.909  -7.456  -9.568  1.00  0.00           C  
ATOM   1413  O   TYR A 175      50.759  -7.350  -8.686  1.00  0.00           O  
ATOM   1414  CB  TYR A 175      48.039  -8.781  -8.498  1.00  0.00           C  
ATOM   1415  CG  TYR A 175      47.280 -10.093  -8.358  1.00  0.00           C  
ATOM   1416  CD1 TYR A 175      46.591 -10.608  -9.463  1.00  0.00           C  
ATOM   1417  CD2 TYR A 175      47.279 -10.819  -7.151  1.00  0.00           C  
ATOM   1418  CE1 TYR A 175      45.865 -11.803  -9.374  1.00  0.00           C  
ATOM   1419  CE2 TYR A 175      46.571 -12.038  -7.054  1.00  0.00           C  
ATOM   1420  CZ  TYR A 175      45.862 -12.532  -8.172  1.00  0.00           C  
ATOM   1421  OH  TYR A 175      45.209 -13.722  -8.144  1.00  0.00           O  
ATOM   1422  N   ILE A 176      49.627  -6.452 -10.412  1.00  0.00           N  
ATOM   1423  CA  ILE A 176      50.380  -5.184 -10.385  1.00  0.00           C  
ATOM   1424  C   ILE A 176      50.230  -4.508  -9.020  1.00  0.00           C  
ATOM   1425  O   ILE A 176      49.148  -4.034  -8.669  1.00  0.00           O  
ATOM   1426  CB  ILE A 176      50.020  -4.225 -11.542  1.00  0.00           C  
ATOM   1427  CG1 ILE A 176      50.361  -4.887 -12.895  1.00  0.00           C  
ATOM   1428  CG2 ILE A 176      50.794  -2.898 -11.390  1.00  0.00           C  
ATOM   1429  CD1 ILE A 176      50.034  -4.032 -14.123  1.00  0.00           C  
ATOM   1430  N   LYS A 177      51.363  -4.368  -8.332  1.00  0.00           N  
ATOM   1431  CA  LYS A 177      51.511  -3.718  -7.030  1.00  0.00           C  
ATOM   1432  C   LYS A 177      52.728  -2.793  -7.025  1.00  0.00           C  
ATOM   1433  O   LYS A 177      53.524  -2.789  -7.965  1.00  0.00           O  
ATOM   1434  CB  LYS A 177      51.589  -4.804  -5.939  1.00  0.00           C  
ATOM   1435  CG  LYS A 177      52.858  -5.677  -6.029  1.00  0.00           C  
ATOM   1436  CD  LYS A 177      52.967  -6.678  -4.869  1.00  0.00           C  
ATOM   1437  CE  LYS A 177      54.395  -6.819  -4.307  1.00  0.00           C  
ATOM   1438  NZ  LYS A 177      55.410  -7.204  -5.319  1.00  0.00           N1+
ATOM   1439  N   LEU A 178      52.927  -2.083  -5.919  1.00  0.00           N  
ATOM   1440  CA  LEU A 178      54.194  -1.419  -5.618  1.00  0.00           C  
ATOM   1441  C   LEU A 178      55.316  -2.465  -5.556  1.00  0.00           C  
ATOM   1442  O   LEU A 178      55.191  -3.449  -4.825  1.00  0.00           O  
ATOM   1443  CB  LEU A 178      54.149  -0.709  -4.251  1.00  0.00           C  
ATOM   1444  CG  LEU A 178      53.166   0.456  -4.048  1.00  0.00           C  
ATOM   1445  CD1 LEU A 178      51.704   0.057  -4.239  1.00  0.00           C  
ATOM   1446  CD2 LEU A 178      53.339   0.928  -2.608  1.00  0.00           C  
ATOM   1447  N   GLU A 179      56.484  -2.080  -6.055  1.00  0.00           N  
ATOM   1448  CA  GLU A 179      57.753  -2.539  -5.494  1.00  0.00           C  
ATOM   1449  C   GLU A 179      58.233  -1.554  -4.417  1.00  0.00           C  
ATOM   1450  O   GLU A 179      58.484  -1.945  -3.280  1.00  0.00           O  
ATOM   1451  CB  GLU A 179      58.793  -2.702  -6.613  1.00  0.00           C  
ATOM   1452  CG  GLU A 179      59.936  -3.619  -6.154  1.00  0.00           C  
ATOM   1453  CD  GLU A 179      59.543  -5.111  -6.078  1.00  0.00           C  
ATOM   1454  OE1 GLU A 179      58.386  -5.470  -6.424  1.00  0.00           O  
ATOM   1455  OE2 GLU A 179      60.389  -5.883  -5.581  1.00  0.00           O1-
ATOM   1456  N   LYS A 180      58.243  -0.248  -4.735  1.00  0.00           N  
ATOM   1457  CA  LYS A 180      58.488   0.841  -3.774  1.00  0.00           C  
ATOM   1458  C   LYS A 180      58.036   2.209  -4.295  1.00  0.00           C  
ATOM   1459  O   LYS A 180      57.982   2.453  -5.497  1.00  0.00           O  
ATOM   1460  CB  LYS A 180      59.970   0.873  -3.349  1.00  0.00           C  
ATOM   1461  CG  LYS A 180      60.953   1.078  -4.511  1.00  0.00           C  
ATOM   1462  CD  LYS A 180      62.398   1.038  -3.993  1.00  0.00           C  
ATOM   1463  CE  LYS A 180      63.415   1.174  -5.133  1.00  0.00           C  
ATOM   1464  NZ  LYS A 180      63.406  -0.011  -6.034  1.00  0.00           N1+
ATOM   1465  N   GLU A 181      57.814   3.126  -3.364  1.00  0.00           N  
ATOM   1466  CA  GLU A 181      57.572   4.555  -3.599  1.00  0.00           C  
ATOM   1467  C   GLU A 181      58.908   5.326  -3.725  1.00  0.00           C  
ATOM   1468  O   GLU A 181      59.917   4.895  -3.163  1.00  0.00           O  
ATOM   1469  CB  GLU A 181      56.703   5.033  -2.421  1.00  0.00           C  
ATOM   1470  CG  GLU A 181      55.991   6.373  -2.628  1.00  0.00           C  
ATOM   1471  CD  GLU A 181      55.071   6.716  -1.438  1.00  0.00           C  
ATOM   1472  OE1 GLU A 181      54.363   5.792  -0.961  1.00  0.00           O  
ATOM   1473  OE2 GLU A 181      54.812   7.917  -1.232  1.00  0.00           O1-
ATOM   1474  N   THR A 182      58.948   6.425  -4.490  1.00  0.00           N  
ATOM   1475  CA  THR A 182      60.124   7.314  -4.643  1.00  0.00           C  
ATOM   1476  C   THR A 182      59.684   8.780  -4.786  1.00  0.00           C  
ATOM   1477  O   THR A 182      58.602   9.025  -5.320  1.00  0.00           O  
ATOM   1478  CB  THR A 182      60.992   6.947  -5.870  1.00  0.00           C  
ATOM   1479  CG2 THR A 182      61.331   5.463  -6.025  1.00  0.00           C  
ATOM   1480  OG1 THR A 182      60.381   7.357  -7.074  1.00  0.00           O  
ATOM   1481  N   ASP A 183      60.614   9.733  -4.673  1.00  0.00           N  
ATOM   1482  CA  ASP A 183      60.332  11.165  -4.901  1.00  0.00           C  
ATOM   1483  C   ASP A 183      59.719  11.475  -6.283  1.00  0.00           C  
ATOM   1484  O   ASP A 183      58.807  12.290  -6.400  1.00  0.00           O  
ATOM   1485  CB  ASP A 183      61.634  11.969  -4.763  1.00  0.00           C  
ATOM   1486  CG  ASP A 183      62.309  11.793  -3.402  1.00  0.00           C  
ATOM   1487  OD1 ASP A 183      61.568  11.810  -2.396  1.00  0.00           O  
ATOM   1488  OD2 ASP A 183      63.463  11.313  -3.423  1.00  0.00           O1-
ATOM   1489  N   ALA A 184      60.138  10.752  -7.328  1.00  0.00           N  
ATOM   1490  CA  ALA A 184      59.666  10.956  -8.699  1.00  0.00           C  
ATOM   1491  C   ALA A 184      58.320  10.274  -9.032  1.00  0.00           C  
ATOM   1492  O   ALA A 184      57.684  10.632 -10.028  1.00  0.00           O  
ATOM   1493  CB  ALA A 184      60.779  10.475  -9.639  1.00  0.00           C  
ATOM   1494  N   GLY A 185      57.902   9.257  -8.274  1.00  0.00           N  
ATOM   1495  CA  GLY A 185      56.779   8.392  -8.638  1.00  0.00           C  
ATOM   1496  C   GLY A 185      56.667   7.115  -7.806  1.00  0.00           C  
ATOM   1497  O   GLY A 185      57.278   6.978  -6.749  1.00  0.00           O  
ATOM   1498  N   ILE A 186      55.976   6.115  -8.350  1.00  0.00           N  
ATOM   1499  CA  ILE A 186      55.843   4.780  -7.756  1.00  0.00           C  
ATOM   1500  C   ILE A 186      56.457   3.765  -8.721  1.00  0.00           C  
ATOM   1501  O   ILE A 186      56.064   3.704  -9.885  1.00  0.00           O  
ATOM   1502  CB  ILE A 186      54.364   4.459  -7.436  1.00  0.00           C  
ATOM   1503  CG1 ILE A 186      53.700   5.539  -6.543  1.00  0.00           C  
ATOM   1504  CG2 ILE A 186      54.280   3.086  -6.741  1.00  0.00           C  
ATOM   1505  CD1 ILE A 186      52.169   5.440  -6.515  1.00  0.00           C  
ATOM   1506  N   ILE A 187      57.395   2.949  -8.242  1.00  0.00           N  
ATOM   1507  CA  ILE A 187      57.914   1.799  -8.989  1.00  0.00           C  
ATOM   1508  C   ILE A 187      56.949   0.633  -8.783  1.00  0.00           C  
ATOM   1509  O   ILE A 187      56.700   0.239  -7.640  1.00  0.00           O  
ATOM   1510  CB  ILE A 187      59.363   1.457  -8.572  1.00  0.00           C  
ATOM   1511  CG1 ILE A 187      60.290   2.669  -8.831  1.00  0.00           C  
ATOM   1512  CG2 ILE A 187      59.848   0.233  -9.367  1.00  0.00           C  
ATOM   1513  CD1 ILE A 187      61.741   2.479  -8.375  1.00  0.00           C  
ATOM   1514  N   VAL A 188      56.412   0.084  -9.875  1.00  0.00           N  
ATOM   1515  CA  VAL A 188      55.432  -1.014  -9.856  1.00  0.00           C  
ATOM   1516  C   VAL A 188      55.931  -2.251 -10.598  1.00  0.00           C  
ATOM   1517  O   VAL A 188      56.547  -2.142 -11.660  1.00  0.00           O  
ATOM   1518  CB  VAL A 188      54.047  -0.584 -10.386  1.00  0.00           C  
ATOM   1519  CG1 VAL A 188      53.444   0.543  -9.541  1.00  0.00           C  
ATOM   1520  CG2 VAL A 188      54.057  -0.138 -11.853  1.00  0.00           C  
ATOM   1521  N   SER A 189      55.488  -3.418 -10.129  1.00  0.00           N  
ATOM   1522  CA  SER A 189      55.771  -4.720 -10.740  1.00  0.00           C  
ATOM   1523  C   SER A 189      54.530  -5.619 -10.723  1.00  0.00           C  
ATOM   1524  O   SER A 189      53.721  -5.547  -9.795  1.00  0.00           O  
ATOM   1525  CB  SER A 189      56.933  -5.422 -10.025  1.00  0.00           C  
ATOM   1526  OG  SER A 189      58.106  -4.630 -10.061  1.00  0.00           O  
ATOM   1527  N   GLY A 190      54.364  -6.447 -11.757  1.00  0.00           N  
ATOM   1528  CA  GLY A 190      53.292  -7.442 -11.892  1.00  0.00           C  
ATOM   1529  C   GLY A 190      52.795  -7.595 -13.332  1.00  0.00           C  
ATOM   1530  O   GLY A 190      53.441  -7.158 -14.283  1.00  0.00           O  
ATOM   1531  N   ALA A 191      51.617  -8.190 -13.522  1.00  0.00           N  
ATOM   1532  CA  ALA A 191      51.038  -8.420 -14.844  1.00  0.00           C  
ATOM   1533  C   ALA A 191      49.517  -8.199 -14.892  1.00  0.00           C  
ATOM   1534  O   ALA A 191      48.832  -8.087 -13.872  1.00  0.00           O  
ATOM   1535  CB  ALA A 191      51.429  -9.832 -15.302  1.00  0.00           C  
ATOM   1536  N   LYS A 192      48.999  -8.128 -16.123  1.00  0.00           N  
ATOM   1537  CA  LYS A 192      47.585  -8.033 -16.504  1.00  0.00           C  
ATOM   1538  C   LYS A 192      47.327  -8.857 -17.748  1.00  0.00           C  
ATOM   1539  O   LYS A 192      48.146  -8.865 -18.659  1.00  0.00           O  
ATOM   1540  CB  LYS A 192      47.211  -6.565 -16.775  1.00  0.00           C  
ATOM   1541  CG  LYS A 192      47.343  -5.683 -15.544  1.00  0.00           C  
ATOM   1542  CD  LYS A 192      46.324  -6.178 -14.555  1.00  0.00           C  
ATOM   1543  CE  LYS A 192      46.482  -5.363 -13.307  1.00  0.00           C  
ATOM   1544  NZ  LYS A 192      45.508  -5.905 -12.375  1.00  0.00           N1+
ATOM   1545  N   VAL A 193      46.157  -9.467 -17.864  1.00  0.00           N  
ATOM   1546  CA  VAL A 193      45.770 -10.256 -19.043  1.00  0.00           C  
ATOM   1547  C   VAL A 193      44.664  -9.566 -19.830  1.00  0.00           C  
ATOM   1548  O   VAL A 193      44.056  -8.606 -19.369  1.00  0.00           O  
ATOM   1549  CB  VAL A 193      45.395 -11.699 -18.666  1.00  0.00           C  
ATOM   1550  CG1 VAL A 193      46.580 -12.428 -18.027  1.00  0.00           C  
ATOM   1551  CG2 VAL A 193      44.207 -11.750 -17.715  1.00  0.00           C  
ATOM   1552  N   VAL A 194      44.397 -10.049 -21.047  1.00  0.00           N  
ATOM   1553  CA  VAL A 194      43.283  -9.564 -21.881  1.00  0.00           C  
ATOM   1554  C   VAL A 194      43.358  -8.034 -22.050  1.00  0.00           C  
ATOM   1555  O   VAL A 194      42.344  -7.333 -22.084  1.00  0.00           O  
ATOM   1556  CB  VAL A 194      41.916 -10.085 -21.359  1.00  0.00           C  
ATOM   1557  CG1 VAL A 194      40.802  -9.984 -22.410  1.00  0.00           C  
ATOM   1558  CG2 VAL A 194      41.949 -11.575 -20.979  1.00  0.00           C  
ATOM   1559  N   ALA A 195      44.574  -7.508 -22.255  1.00  0.00           N  
ATOM   1560  CA  ALA A 195      44.879  -6.104 -22.550  1.00  0.00           C  
ATOM   1561  C   ALA A 195      44.460  -5.734 -23.988  1.00  0.00           C  
ATOM   1562  O   ALA A 195      45.255  -5.274 -24.802  1.00  0.00           O  
ATOM   1563  CB  ALA A 195      46.365  -5.847 -22.259  1.00  0.00           C  
ATOM   1564  N   THR A 196      43.224  -6.081 -24.342  1.00  0.00           N  
ATOM   1565  CA  THR A 196      42.704  -6.221 -25.702  1.00  0.00           C  
ATOM   1566  C   THR A 196      42.936  -4.945 -26.518  1.00  0.00           C  
ATOM   1567  O   THR A 196      42.477  -3.878 -26.097  1.00  0.00           O  
ATOM   1568  CB  THR A 196      41.195  -6.478 -25.648  1.00  0.00           C  
ATOM   1569  CG2 THR A 196      40.653  -6.941 -26.999  1.00  0.00           C  
ATOM   1570  OG1 THR A 196      40.723  -7.296 -24.608  1.00  0.00           O  
ATOM   1571  N   ASN A 197      43.583  -5.056 -27.684  1.00  0.00           N  
ATOM   1572  CA  ASN A 197      44.038  -3.930 -28.521  1.00  0.00           C  
ATOM   1573  C   ASN A 197      44.984  -2.939 -27.799  1.00  0.00           C  
ATOM   1574  O   ASN A 197      44.593  -1.816 -27.456  1.00  0.00           O  
ATOM   1575  CB  ASN A 197      42.841  -3.225 -29.187  1.00  0.00           C  
ATOM   1576  CG  ASN A 197      43.277  -2.236 -30.254  1.00  0.00           C  
ATOM   1577  ND2 ASN A 197      42.416  -1.323 -30.629  1.00  0.00           N  
ATOM   1578  OD1 ASN A 197      44.404  -2.241 -30.718  1.00  0.00           O  
ATOM   1579  N   SER A 198      46.177  -3.419 -27.434  1.00  0.00           N  
ATOM   1580  CA  SER A 198      47.236  -2.680 -26.713  1.00  0.00           C  
ATOM   1581  C   SER A 198      48.508  -2.423 -27.528  1.00  0.00           C  
ATOM   1582  O   SER A 198      49.209  -1.455 -27.252  1.00  0.00           O  
ATOM   1583  CB  SER A 198      47.640  -3.456 -25.458  1.00  0.00           C  
ATOM   1584  OG  SER A 198      47.771  -4.827 -25.774  1.00  0.00           O  
ATOM   1585  N   ALA A 199      48.781  -3.212 -28.573  1.00  0.00           N  
ATOM   1586  CA  ALA A 199      49.958  -3.001 -29.421  1.00  0.00           C  
ATOM   1587  C   ALA A 199      49.907  -1.641 -30.151  1.00  0.00           C  
ATOM   1588  O   ALA A 199      50.892  -0.911 -30.182  1.00  0.00           O  
ATOM   1589  CB  ALA A 199      50.063  -4.178 -30.401  1.00  0.00           C  
ATOM   1590  N   LEU A 200      48.702  -1.213 -30.542  1.00  0.00           N  
ATOM   1591  CA  LEU A 200      48.427   0.064 -31.204  1.00  0.00           C  
ATOM   1592  C   LEU A 200      48.027   1.182 -30.214  1.00  0.00           C  
ATOM   1593  O   LEU A 200      47.084   1.925 -30.484  1.00  0.00           O  
ATOM   1594  CB  LEU A 200      47.371  -0.158 -32.312  1.00  0.00           C  
ATOM   1595  CG  LEU A 200      47.725  -1.195 -33.397  1.00  0.00           C  
ATOM   1596  CD1 LEU A 200      46.513  -1.417 -34.300  1.00  0.00           C  
ATOM   1597  CD2 LEU A 200      48.891  -0.747 -34.277  1.00  0.00           C  
ATOM   1598  N   THR A 201      48.626   1.254 -29.013  1.00  0.00           N  
ATOM   1599  CA  THR A 201      48.305   2.317 -28.030  1.00  0.00           C  
ATOM   1600  C   THR A 201      49.534   3.042 -27.459  1.00  0.00           C  
ATOM   1601  O   THR A 201      50.590   2.443 -27.279  1.00  0.00           O  
ATOM   1602  CB  THR A 201      47.343   1.840 -26.915  1.00  0.00           C  
ATOM   1603  CG2 THR A 201      46.028   1.286 -27.469  1.00  0.00           C  
ATOM   1604  OG1 THR A 201      47.842   0.819 -26.088  1.00  0.00           O  
ATOM   1605  N   HIS A 202      49.414   4.344 -27.141  1.00  0.00           N  
ATOM   1606  CA  HIS A 202      50.464   5.121 -26.440  1.00  0.00           C  
ATOM   1607  C   HIS A 202      50.424   4.933 -24.923  1.00  0.00           C  
ATOM   1608  O   HIS A 202      51.473   4.893 -24.296  1.00  0.00           O  
ATOM   1609  CB  HIS A 202      50.413   6.621 -26.808  1.00  0.00           C  
ATOM   1610  CG  HIS A 202      51.709   7.363 -26.508  1.00  0.00           C  
ATOM   1611  CD2 HIS A 202      52.451   8.060 -27.428  1.00  0.00           C  
ATOM   1612  ND1 HIS A 202      52.475   7.283 -25.349  1.00  0.00           N  
ATOM   1613  CE1 HIS A 202      53.649   7.903 -25.575  1.00  0.00           C  
ATOM   1614  NE2 HIS A 202      53.663   8.380 -26.837  1.00  0.00           N  
ATOM   1615  N   TYR A 203      49.243   4.783 -24.336  1.00  0.00           N  
ATOM   1616  CA  TYR A 203      49.093   4.601 -22.895  1.00  0.00           C  
ATOM   1617  C   TYR A 203      48.252   3.365 -22.578  1.00  0.00           C  
ATOM   1618  O   TYR A 203      47.534   2.833 -23.422  1.00  0.00           O  
ATOM   1619  CB  TYR A 203      48.500   5.879 -22.285  1.00  0.00           C  
ATOM   1620  CG  TYR A 203      49.341   7.124 -22.495  1.00  0.00           C  
ATOM   1621  CD1 TYR A 203      50.510   7.317 -21.734  1.00  0.00           C  
ATOM   1622  CD2 TYR A 203      48.965   8.079 -23.460  1.00  0.00           C  
ATOM   1623  CE1 TYR A 203      51.327   8.443 -21.956  1.00  0.00           C  
ATOM   1624  CE2 TYR A 203      49.775   9.212 -23.676  1.00  0.00           C  
ATOM   1625  CZ  TYR A 203      50.955   9.395 -22.928  1.00  0.00           C  
ATOM   1626  OH  TYR A 203      51.716  10.498 -23.146  1.00  0.00           O  
ATOM   1627  N   ASN A 204      48.231   3.003 -21.308  1.00  0.00           N  
ATOM   1628  CA  ASN A 204      47.353   2.048 -20.666  1.00  0.00           C  
ATOM   1629  C   ASN A 204      46.764   2.724 -19.423  1.00  0.00           C  
ATOM   1630  O   ASN A 204      47.410   3.586 -18.830  1.00  0.00           O  
ATOM   1631  CB  ASN A 204      48.175   0.790 -20.329  1.00  0.00           C  
ATOM   1632  CG  ASN A 204      47.371  -0.481 -20.446  1.00  0.00           C  
ATOM   1633  ND2 ASN A 204      47.939  -1.493 -21.058  1.00  0.00           N  
ATOM   1634  OD1 ASN A 204      46.166  -0.496 -20.244  1.00  0.00           O  
ATOM   1635  N   MET A 205      45.564   2.333 -19.007  1.00  0.00           N  
ATOM   1636  CA  MET A 205      45.050   2.708 -17.690  1.00  0.00           C  
ATOM   1637  C   MET A 205      44.951   1.467 -16.837  1.00  0.00           C  
ATOM   1638  O   MET A 205      44.275   0.504 -17.214  1.00  0.00           O  
ATOM   1639  CB  MET A 205      43.690   3.396 -17.759  1.00  0.00           C  
ATOM   1640  CG  MET A 205      43.773   4.721 -18.507  1.00  0.00           C  
ATOM   1641  SD  MET A 205      42.200   5.611 -18.463  1.00  0.00           S  
ATOM   1642  CE  MET A 205      42.630   7.123 -19.357  1.00  0.00           C  
ATOM   1643  N   ILE A 206      45.603   1.511 -15.683  1.00  0.00           N  
ATOM   1644  CA  ILE A 206      45.707   0.360 -14.784  1.00  0.00           C  
ATOM   1645  C   ILE A 206      44.643   0.545 -13.645  1.00  0.00           C  
ATOM   1646  O   ILE A 206      44.801   1.464 -12.857  1.00  0.00           O  
ATOM   1647  CB  ILE A 206      47.247   0.139 -14.419  1.00  0.00           C  
ATOM   1648  CG1 ILE A 206      48.210   0.075 -15.647  1.00  0.00           C  
ATOM   1649  CG2 ILE A 206      47.730  -1.087 -13.599  1.00  0.00           C  
ATOM   1650  CD1 ILE A 206      47.947  -1.037 -16.677  1.00  0.00           C  
ATOM   1651  N   GLY A 207      43.491  -0.193 -13.664  1.00  0.00           N  
ATOM   1652  CA  GLY A 207      42.761  -0.787 -12.461  1.00  0.00           C  
ATOM   1653  C   GLY A 207      43.117  -2.400 -12.002  1.00  0.00           C  
ATOM   1654  O   GLY A 207      44.694  -3.424 -11.324  1.00  0.00           O  
ATOM   1655  N   PHE A 208      41.877  -2.818 -12.797  1.00  0.00           N  
ATOM   1656  CA  PHE A 208      41.110  -4.265 -12.813  1.00  0.00           C  
ATOM   1657  C   PHE A 208      39.684  -4.868 -13.019  1.00  0.00           C  
ATOM   1658  O   PHE A 208      39.701  -5.734 -13.882  1.00  0.00           O  
ATOM   1659  CB  PHE A 208      41.605  -4.762 -11.494  1.00  0.00           C  
ATOM   1660  CG  PHE A 208      42.970  -4.587 -11.583  1.00  0.00           C  
ATOM   1661  CD1 PHE A 208      44.026  -4.005 -13.257  1.00  0.00           C  
ATOM   1662  CD2 PHE A 208      43.017  -3.420 -10.008  1.00  0.00           C  
ATOM   1663  CE1 PHE A 208      45.022  -2.398 -13.178  1.00  0.00           C  
ATOM   1664  CE2 PHE A 208      44.056  -1.860 -10.018  1.00  0.00           C  
ATOM   1665  CZ  PHE A 208      45.086  -1.383 -11.530  1.00  0.00           C  
ATOM   1666  N   GLY A 209      38.719  -4.782 -12.113  1.00  0.00           N  
ATOM   1667  CA  GLY A 209      38.256  -5.868 -11.282  1.00  0.00           C  
ATOM   1668  C   GLY A 209      38.871  -6.154  -9.900  1.00  0.00           C  
ATOM   1669  O   GLY A 209      38.607  -7.236  -9.433  1.00  0.00           O  
ATOM   1670  N   SER A 210      39.467  -5.263  -9.098  1.00  0.00           N  
ATOM   1671  CA  SER A 210      38.909  -4.068  -8.487  1.00  0.00           C  
ATOM   1672  C   SER A 210      37.413  -3.846  -8.707  1.00  0.00           C  
ATOM   1673  O   SER A 210      36.945  -2.723  -8.782  1.00  0.00           O  
ATOM   1674  CB  SER A 210      39.752  -2.737  -8.417  1.00  0.00           C  
ATOM   1675  OG  SER A 210      40.103  -2.134  -9.631  1.00  0.00           O  
ATOM   1676  N   GLY A 211      36.686  -4.943  -8.825  1.00  0.00           N  
ATOM   1677  CA  GLY A 211      35.235  -4.996  -8.838  1.00  0.00           C  
ATOM   1678  C   GLY A 211      34.739  -5.862  -7.680  1.00  0.00           C  
ATOM   1679  O   GLY A 211      33.821  -5.515  -6.942  1.00  0.00           O  
ATOM   1680  N   TYR A 212      35.569  -6.877  -7.470  1.00  0.00           N  
ATOM   1681  CA  TYR A 212      35.962  -7.720  -6.365  1.00  0.00           C  
ATOM   1682  C   TYR A 212      37.316  -7.080  -6.079  1.00  0.00           C  
ATOM   1683  O   TYR A 212      38.152  -7.190  -6.949  1.00  0.00           O  
ATOM   1684  CB  TYR A 212      36.219  -9.189  -6.882  1.00 20.00           C  
ATOM   1685  CG  TYR A 212      35.935  -9.503  -8.348  1.00 20.00           C  
ATOM   1686  CD1 TYR A 212      36.868 -10.268  -9.085  1.00 20.00           C  
ATOM   1687  CD2 TYR A 212      34.779  -8.997  -8.989  1.00 20.00           C  
ATOM   1688  CE1 TYR A 212      36.671 -10.460 -10.460  1.00 20.00           C  
ATOM   1689  CE2 TYR A 212      34.679  -9.034 -10.378  1.00 20.00           C  
ATOM   1690  CZ  TYR A 212      35.638  -9.761 -11.093  1.00 20.00           C  
ATOM   1691  OH  TYR A 212      35.527  -9.742 -12.421  1.00 20.00           O  
ATOM   1692  N   VAL A 213      37.525  -6.102  -5.206  1.00  0.00           N  
ATOM   1693  CA  VAL A 213      38.941  -5.676  -5.043  1.00  0.00           C  
ATOM   1694  C   VAL A 213      39.805  -6.869  -4.550  1.00  0.00           C  
ATOM   1695  O   VAL A 213      39.352  -7.627  -3.696  1.00  0.00           O  
ATOM   1696  CB  VAL A 213      39.187  -4.249  -4.498  1.00  0.00           C  
ATOM   1697  CG1 VAL A 213      40.668  -3.977  -4.811  1.00  0.00           C  
ATOM   1698  CG2 VAL A 213      38.426  -3.138  -5.232  1.00  0.00           C  
ATOM   1699  N   MET A 214      40.872  -7.181  -5.323  1.00  0.00           N  
ATOM   1700  CA  MET A 214      41.596  -8.483  -5.381  1.00  0.00           C  
ATOM   1701  C   MET A 214      41.878  -9.047  -3.991  1.00  0.00           C  
ATOM   1702  O   MET A 214      41.571 -10.197  -3.692  1.00  0.00           O  
ATOM   1703  CB  MET A 214      42.931  -8.319  -6.154  1.00  0.00           C  
ATOM   1704  CG  MET A 214      43.843  -9.571  -6.222  1.00  0.00           C  
ATOM   1705  SD  MET A 214      44.718 -10.121  -4.713  1.00  0.00           S  
ATOM   1706  CE  MET A 214      45.872  -8.751  -4.468  1.00  0.00           C  
ATOM   1707  N   GLY A 215      42.359  -8.178  -3.108  1.00  0.00           N  
ATOM   1708  CA  GLY A 215      42.320  -8.407  -1.678  1.00  0.00           C  
ATOM   1709  C   GLY A 215      42.605  -7.122  -0.922  1.00  0.00           C  
ATOM   1710  O   GLY A 215      43.227  -6.209  -1.461  1.00  0.00           O  
ATOM   1711  N   GLU A 216      42.124  -7.058   0.315  1.00  0.00           N  
ATOM   1712  CA  GLU A 216      42.109  -5.859   1.161  1.00  0.00           C  
ATOM   1713  C   GLU A 216      43.512  -5.489   1.677  1.00  0.00           C  
ATOM   1714  O   GLU A 216      43.888  -5.774   2.811  1.00  0.00           O  
ATOM   1715  CB  GLU A 216      41.061  -6.041   2.276  1.00  0.00           C  
ATOM   1716  CG  GLU A 216      39.670  -6.354   1.696  1.00  0.00           C  
ATOM   1717  CD  GLU A 216      38.528  -6.008   2.658  1.00  0.00           C  
ATOM   1718  OE1 GLU A 216      38.280  -6.834   3.556  1.00  0.00           O  
ATOM   1719  OE2 GLU A 216      37.722  -5.117   2.288  1.00  0.00           O1-
ATOM   1720  N   ASN A 217      44.346  -4.963   0.779  1.00  0.00           N  
ATOM   1721  CA  ASN A 217      45.676  -4.429   1.055  1.00  0.00           C  
ATOM   1722  C   ASN A 217      45.890  -3.171   0.169  1.00  0.00           C  
ATOM   1723  O   ASN A 217      45.639  -3.236  -1.040  1.00  0.00           O  
ATOM   1724  CB  ASN A 217      46.711  -5.564   0.855  1.00  0.00           C  
ATOM   1725  CG  ASN A 217      48.165  -5.109   0.896  1.00  0.00           C  
ATOM   1726  ND2 ASN A 217      49.110  -5.960   1.208  1.00  0.00           N  
ATOM   1727  OD1 ASN A 217      48.496  -4.015   0.506  1.00  0.00           O  
ATOM   1728  N   PRO A 218      46.352  -2.035   0.734  1.00  0.00           N  
ATOM   1729  CA  PRO A 218      46.502  -0.768   0.012  1.00  0.00           C  
ATOM   1730  C   PRO A 218      47.557  -0.777  -1.108  1.00  0.00           C  
ATOM   1731  O   PRO A 218      47.470   0.049  -2.015  1.00  0.00           O  
ATOM   1732  CB  PRO A 218      46.850   0.265   1.088  1.00  0.00           C  
ATOM   1733  CG  PRO A 218      47.548  -0.559   2.165  1.00  0.00           C  
ATOM   1734  CD  PRO A 218      46.763  -1.865   2.123  1.00  0.00           C  
ATOM   1735  N   ASP A 219      48.478  -1.742  -1.138  1.00  0.00           N  
ATOM   1736  CA  ASP A 219      49.449  -1.907  -2.229  1.00  0.00           C  
ATOM   1737  C   ASP A 219      48.795  -2.384  -3.542  1.00  0.00           C  
ATOM   1738  O   ASP A 219      49.329  -2.158  -4.627  1.00  0.00           O  
ATOM   1739  CB  ASP A 219      50.565  -2.878  -1.804  1.00  0.00           C  
ATOM   1740  CG  ASP A 219      51.319  -2.439  -0.540  1.00  0.00           C  
ATOM   1741  OD1 ASP A 219      51.509  -1.210  -0.354  1.00  0.00           O  
ATOM   1742  OD2 ASP A 219      51.579  -3.324   0.303  1.00  0.00           O1-
ATOM   1743  N   PHE A 220      47.562  -2.897  -3.453  1.00  0.00           N  
ATOM   1744  CA  PHE A 220      46.696  -3.270  -4.577  1.00  0.00           C  
ATOM   1745  C   PHE A 220      45.527  -2.274  -4.754  1.00  0.00           C  
ATOM   1746  O   PHE A 220      44.559  -2.551  -5.464  1.00  0.00           O  
ATOM   1747  CB  PHE A 220      46.242  -4.732  -4.410  1.00  0.00           C  
ATOM   1748  CG  PHE A 220      47.374  -5.716  -4.145  1.00  0.00           C  
ATOM   1749  CD1 PHE A 220      47.837  -5.902  -2.828  1.00  0.00           C  
ATOM   1750  CD2 PHE A 220      48.000  -6.408  -5.201  1.00  0.00           C  
ATOM   1751  CE1 PHE A 220      48.913  -6.766  -2.562  1.00  0.00           C  
ATOM   1752  CE2 PHE A 220      49.063  -7.292  -4.933  1.00  0.00           C  
ATOM   1753  CZ  PHE A 220      49.523  -7.466  -3.616  1.00  0.00           C  
ATOM   1754  N   ALA A 221      45.626  -1.091  -4.132  1.00  0.00           N  
ATOM   1755  CA  ALA A 221      44.693   0.034  -4.245  1.00  0.00           C  
ATOM   1756  C   ALA A 221      45.307   1.216  -5.026  1.00  0.00           C  
ATOM   1757  O   ALA A 221      45.232   2.376  -4.617  1.00  0.00           O  
ATOM   1758  CB  ALA A 221      44.198   0.420  -2.852  1.00  0.00           C  
ATOM   1759  N   LEU A 222      46.010   0.896  -6.113  1.00  0.00           N  
ATOM   1760  CA  LEU A 222      46.736   1.837  -6.963  1.00  0.00           C  
ATOM   1761  C   LEU A 222      46.144   1.816  -8.383  1.00  0.00           C  
ATOM   1762  O   LEU A 222      45.992   0.757  -8.988  1.00  0.00           O  
ATOM   1763  CB  LEU A 222      48.235   1.491  -6.854  1.00  0.00           C  
ATOM   1764  CG  LEU A 222      49.194   2.163  -7.852  1.00  0.00           C  
ATOM   1765  CD1 LEU A 222      49.112   3.690  -7.919  1.00  0.00           C  
ATOM   1766  CD2 LEU A 222      50.633   1.799  -7.498  1.00  0.00           C  
ATOM   1767  N   MET A 223      45.771   2.995  -8.887  1.00  0.00           N  
ATOM   1768  CA  MET A 223      45.231   3.223 -10.231  1.00  0.00           C  
ATOM   1769  C   MET A 223      45.993   4.362 -10.912  1.00  0.00           C  
ATOM   1770  O   MET A 223      46.190   5.416 -10.306  1.00  0.00           O  
ATOM   1771  CB  MET A 223      43.728   3.542 -10.152  1.00  0.00           C  
ATOM   1772  CG  MET A 223      43.050   3.750 -11.516  1.00  0.00           C  
ATOM   1773  SD  MET A 223      41.325   4.299 -11.437  1.00  0.00           S  
ATOM   1774  CE  MET A 223      40.558   2.750 -10.895  1.00  0.00           C  
ATOM   1775  N   PHE A 224      46.414   4.172 -12.164  1.00  0.00           N  
ATOM   1776  CA  PHE A 224      47.339   5.094 -12.840  1.00  0.00           C  
ATOM   1777  C   PHE A 224      47.345   4.958 -14.372  1.00  0.00           C  
ATOM   1778  O   PHE A 224      46.901   3.956 -14.937  1.00  0.00           O  
ATOM   1779  CB  PHE A 224      48.758   4.871 -12.287  1.00  0.00           C  
ATOM   1780  CG  PHE A 224      49.292   3.462 -12.453  1.00  0.00           C  
ATOM   1781  CD1 PHE A 224      48.983   2.480 -11.494  1.00  0.00           C  
ATOM   1782  CD2 PHE A 224      50.117   3.134 -13.542  1.00  0.00           C  
ATOM   1783  CE1 PHE A 224      49.518   1.185 -11.600  1.00  0.00           C  
ATOM   1784  CE2 PHE A 224      50.653   1.841 -13.646  1.00  0.00           C  
ATOM   1785  CZ  PHE A 224      50.368   0.874 -12.672  1.00  0.00           C  
ATOM   1786  N   VAL A 225      47.940   5.949 -15.039  1.00  0.00           N  
ATOM   1787  CA  VAL A 225      48.277   5.937 -16.468  1.00  0.00           C  
ATOM   1788  C   VAL A 225      49.680   5.346 -16.667  1.00  0.00           C  
ATOM   1789  O   VAL A 225      50.676   5.951 -16.281  1.00  0.00           O  
ATOM   1790  CB  VAL A 225      48.182   7.362 -17.060  1.00  0.00           C  
ATOM   1791  CG1 VAL A 225      48.481   7.349 -18.564  1.00  0.00           C  
ATOM   1792  CG2 VAL A 225      46.786   7.974 -16.866  1.00  0.00           C  
ATOM   1793  N   ALA A 226      49.798   4.229 -17.378  1.00  0.00           N  
ATOM   1794  CA  ALA A 226      51.088   3.667 -17.786  1.00  0.00           C  
ATOM   1795  C   ALA A 226      51.385   4.023 -19.254  1.00  0.00           C  
ATOM   1796  O   ALA A 226      50.557   3.710 -20.110  1.00  0.00           O  
ATOM   1797  CB  ALA A 226      51.054   2.151 -17.562  1.00  0.00           C  
ATOM   1798  N   PRO A 227      52.524   4.638 -19.610  1.00  0.00           N  
ATOM   1799  CA  PRO A 227      52.974   4.685 -21.002  1.00  0.00           C  
ATOM   1800  C   PRO A 227      53.294   3.267 -21.497  1.00  0.00           C  
ATOM   1801  O   PRO A 227      53.820   2.456 -20.741  1.00  0.00           O  
ATOM   1802  CB  PRO A 227      54.184   5.630 -21.025  1.00  0.00           C  
ATOM   1803  CG  PRO A 227      54.108   6.370 -19.685  1.00  0.00           C  
ATOM   1804  CD  PRO A 227      53.454   5.351 -18.755  1.00  0.00           C  
ATOM   1805  N   MET A 228      52.929   2.930 -22.736  1.00  0.00           N  
ATOM   1806  CA  MET A 228      53.268   1.620 -23.332  1.00  0.00           C  
ATOM   1807  C   MET A 228      54.755   1.521 -23.716  1.00  0.00           C  
ATOM   1808  O   MET A 228      55.257   0.443 -24.018  1.00  0.00           O  
ATOM   1809  CB  MET A 228      52.389   1.374 -24.567  1.00  0.00           C  
ATOM   1810  CG  MET A 228      50.913   1.119 -24.229  1.00  0.00           C  
ATOM   1811  SD  MET A 228      50.524  -0.341 -23.213  1.00  0.00           S  
ATOM   1812  CE  MET A 228      51.265  -1.660 -24.214  1.00  0.00           C  
ATOM   1813  N   ASP A 229      55.379   2.688 -23.830  1.00  0.00           N  
ATOM   1814  CA  ASP A 229      56.764   3.014 -24.162  1.00  0.00           C  
ATOM   1815  C   ASP A 229      57.664   3.179 -22.916  1.00  0.00           C  
ATOM   1816  O   ASP A 229      58.854   3.451 -23.046  1.00  0.00           O  
ATOM   1817  CB  ASP A 229      56.720   4.301 -25.021  1.00  0.00           C  
ATOM   1818  CG  ASP A 229      55.831   5.430 -24.440  1.00  0.00           C  
ATOM   1819  OD1 ASP A 229      54.587   5.237 -24.353  1.00  0.00           O  
ATOM   1820  OD2 ASP A 229      56.300   6.579 -24.325  1.00  0.00           O1-
ATOM   1821  N   ALA A 230      57.114   3.039 -21.704  1.00  0.00           N  
ATOM   1822  CA  ALA A 230      57.902   3.055 -20.471  1.00  0.00           C  
ATOM   1823  C   ALA A 230      58.753   1.778 -20.356  1.00  0.00           C  
ATOM   1824  O   ALA A 230      58.220   0.674 -20.480  1.00  0.00           O  
ATOM   1825  CB  ALA A 230      56.951   3.225 -19.278  1.00  0.00           C  
ATOM   1826  N   ASP A 231      60.048   1.899 -20.042  1.00  0.00           N  
ATOM   1827  CA  ASP A 231      60.887   0.706 -19.869  1.00  0.00           C  
ATOM   1828  C   ASP A 231      60.443  -0.127 -18.652  1.00  0.00           C  
ATOM   1829  O   ASP A 231      59.772   0.361 -17.741  1.00  0.00           O  
ATOM   1830  CB  ASP A 231      62.391   1.024 -19.847  1.00  0.00           C  
ATOM   1831  CG  ASP A 231      63.273  -0.208 -20.170  1.00  0.00           C  
ATOM   1832  OD1 ASP A 231      62.730  -1.293 -20.525  1.00  0.00           O  
ATOM   1833  OD2 ASP A 231      64.508  -0.040 -20.129  1.00  0.00           O1-
ATOM   1834  N   GLY A 232      60.633  -1.437 -18.773  1.00  0.00           N  
ATOM   1835  CA  GLY A 232      60.026  -2.457 -17.924  1.00  0.00           C  
ATOM   1836  C   GLY A 232      58.591  -2.837 -18.314  1.00  0.00           C  
ATOM   1837  O   GLY A 232      58.181  -3.962 -18.024  1.00  0.00           O  
ATOM   1838  N   VAL A 233      57.886  -2.047 -19.141  1.00  0.00           N  
ATOM   1839  CA  VAL A 233      56.640  -2.498 -19.786  1.00  0.00           C  
ATOM   1840  C   VAL A 233      56.982  -3.452 -20.925  1.00  0.00           C  
ATOM   1841  O   VAL A 233      57.590  -3.064 -21.923  1.00  0.00           O  
ATOM   1842  CB  VAL A 233      55.744  -1.347 -20.291  1.00  0.00           C  
ATOM   1843  CG1 VAL A 233      54.433  -1.891 -20.883  1.00  0.00           C  
ATOM   1844  CG2 VAL A 233      55.349  -0.415 -19.143  1.00  0.00           C  
ATOM   1845  N   LYS A 234      56.494  -4.690 -20.824  1.00  0.00           N  
ATOM   1846  CA  LYS A 234      56.550  -5.707 -21.878  1.00  0.00           C  
ATOM   1847  C   LYS A 234      55.123  -6.109 -22.252  1.00  0.00           C  
ATOM   1848  O   LYS A 234      54.266  -6.277 -21.385  1.00  0.00           O  
ATOM   1849  CB  LYS A 234      57.397  -6.925 -21.442  1.00  0.00           C  
ATOM   1850  CG  LYS A 234      58.692  -6.631 -20.654  1.00  0.00           C  
ATOM   1851  CD  LYS A 234      59.738  -5.820 -21.433  1.00  0.00           C  
ATOM   1852  CE  LYS A 234      60.875  -5.331 -20.522  1.00  0.00           C  
ATOM   1853  NZ  LYS A 234      61.813  -4.447 -21.266  1.00  0.00           N1+
ATOM   1854  N   LEU A 235      54.861  -6.359 -23.531  1.00  0.00           N  
ATOM   1855  CA  LEU A 235      53.553  -6.822 -24.003  1.00  0.00           C  
ATOM   1856  C   LEU A 235      53.705  -8.129 -24.778  1.00  0.00           C  
ATOM   1857  O   LEU A 235      54.275  -8.134 -25.862  1.00  0.00           O  
ATOM   1858  CB  LEU A 235      52.918  -5.709 -24.850  1.00  0.00           C  
ATOM   1859  CG  LEU A 235      51.467  -6.011 -25.252  1.00  0.00           C  
ATOM   1860  CD1 LEU A 235      50.517  -5.809 -24.069  1.00  0.00           C  
ATOM   1861  CD2 LEU A 235      51.031  -5.098 -26.397  1.00  0.00           C  
ATOM   1862  N   ILE A 236      53.105  -9.215 -24.298  1.00  0.00           N  
ATOM   1863  CA  ILE A 236      53.214 -10.547 -24.905  1.00  0.00           C  
ATOM   1864  C   ILE A 236      51.872 -10.899 -25.550  1.00  0.00           C  
ATOM   1865  O   ILE A 236      50.863 -11.093 -24.868  1.00  0.00           O  
ATOM   1866  CB  ILE A 236      53.704 -11.584 -23.869  1.00  0.00           C  
ATOM   1867  CG1 ILE A 236      55.052 -11.140 -23.241  1.00  0.00           C  
ATOM   1868  CG2 ILE A 236      53.855 -12.958 -24.552  1.00  0.00           C  
ATOM   1869  CD1 ILE A 236      55.529 -12.012 -22.074  1.00  0.00           C  
ATOM   1870  N   SER A 237      51.820 -10.830 -26.879  1.00  0.00           N  
ATOM   1871  CA  SER A 237      50.587 -11.058 -27.643  1.00  0.00           C  
ATOM   1872  C   SER A 237      50.243 -12.544 -27.795  1.00  0.00           C  
ATOM   1873  O   SER A 237      51.120 -13.410 -27.793  1.00  0.00           O  
ATOM   1874  CB  SER A 237      50.623 -10.317 -28.983  1.00  0.00           C  
ATOM   1875  OG  SER A 237      51.729 -10.683 -29.778  1.00  0.00           O  
ATOM   1876  N   ARG A 238      48.940 -12.844 -27.896  1.00  0.00           N  
ATOM   1877  CA  ARG A 238      48.444 -14.176 -28.288  1.00  0.00           C  
ATOM   1878  C   ARG A 238      48.619 -14.371 -29.803  1.00  0.00           C  
ATOM   1879  O   ARG A 238      49.054 -13.449 -30.494  1.00  0.00           O  
ATOM   1880  CB  ARG A 238      46.976 -14.345 -27.845  1.00  0.00           C  
ATOM   1881  CG  ARG A 238      46.772 -14.212 -26.327  1.00  0.00           C  
ATOM   1882  CD  ARG A 238      45.338 -14.616 -25.956  1.00  0.00           C  
ATOM   1883  NE  ARG A 238      45.024 -14.279 -24.555  1.00  0.00           N  
ATOM   1884  CZ  ARG A 238      43.908 -14.570 -23.910  1.00  0.00           C  
ATOM   1885  NH1 ARG A 238      42.891 -15.135 -24.497  1.00  0.00           N1+
ATOM   1886  NH2 ARG A 238      43.795 -14.305 -22.639  1.00  0.00           N  
ATOM   1887  N   ALA A 239      48.149 -15.500 -30.339  1.00  0.00           N  
ATOM   1888  CA  ALA A 239      48.016 -15.694 -31.785  1.00  0.00           C  
ATOM   1889  C   ALA A 239      47.309 -14.498 -32.456  1.00  0.00           C  
ATOM   1890  O   ALA A 239      46.304 -14.007 -31.942  1.00  0.00           O  
ATOM   1891  CB  ALA A 239      47.253 -16.998 -32.047  1.00  0.00           C  
ATOM   1892  N   SER A 240      47.916 -13.969 -33.523  1.00  0.00           N  
ATOM   1893  CA  SER A 240      47.377 -12.845 -34.299  1.00  0.00           C  
ATOM   1894  C   SER A 240      46.677 -13.347 -35.555  1.00  0.00           C  
ATOM   1895  O   SER A 240      47.319 -13.897 -36.457  1.00  0.00           O  
ATOM   1896  CB  SER A 240      48.474 -11.853 -34.678  1.00  0.00           C  
ATOM   1897  OG  SER A 240      48.015 -11.005 -35.717  1.00  0.00           O  
ATOM   1898  N   TYR A 241      45.407 -12.987 -35.697  1.00  0.00           N  
ATOM   1899  CA  TYR A 241      44.582 -13.445 -36.807  1.00  0.00           C  
ATOM   1900  C   TYR A 241      44.801 -12.635 -38.092  1.00  0.00           C  
ATOM   1901  O   TYR A 241      44.781 -13.243 -39.160  1.00  0.00           O  
ATOM   1902  CB  TYR A 241      43.115 -13.531 -36.361  1.00  0.00           C  
ATOM   1903  CG  TYR A 241      42.911 -14.345 -35.089  1.00  0.00           C  
ATOM   1904  CD1 TYR A 241      43.475 -15.633 -34.969  1.00  0.00           C  
ATOM   1905  CD2 TYR A 241      42.198 -13.800 -34.004  1.00  0.00           C  
ATOM   1906  CE1 TYR A 241      43.391 -16.340 -33.757  1.00  0.00           C  
ATOM   1907  CE2 TYR A 241      42.085 -14.521 -32.799  1.00  0.00           C  
ATOM   1908  CZ  TYR A 241      42.701 -15.779 -32.664  1.00  0.00           C  
ATOM   1909  OH  TYR A 241      42.611 -16.450 -31.487  1.00  0.00           O  
ATOM   1910  N   GLU A 242      45.292 -11.385 -38.027  1.00  0.00           N  
ATOM   1911  CA  GLU A 242      45.771 -10.697 -39.245  1.00  0.00           C  
ATOM   1912  C   GLU A 242      47.189 -11.092 -39.671  1.00  0.00           C  
ATOM   1913  O   GLU A 242      47.468 -11.088 -40.871  1.00  0.00           O  
ATOM   1914  CB  GLU A 242      45.566  -9.173 -39.247  1.00  0.00           C  
ATOM   1915  CG  GLU A 242      46.403  -8.327 -38.294  1.00  0.00           C  
ATOM   1916  CD  GLU A 242      46.027  -6.845 -38.468  1.00  0.00           C  
ATOM   1917  OE1 GLU A 242      44.818  -6.520 -38.409  1.00  0.00           O  
ATOM   1918  OE2 GLU A 242      46.892  -6.069 -38.941  1.00  0.00           O1-
ATOM   1919  N   MET A 243      47.986 -11.684 -38.770  1.00  0.00           N  
ATOM   1920  CA  MET A 243      49.267 -12.282 -39.162  1.00  0.00           C  
ATOM   1921  C   MET A 243      49.053 -13.573 -39.956  1.00  0.00           C  
ATOM   1922  O   MET A 243      49.616 -13.735 -41.038  1.00  0.00           O  
ATOM   1923  CB  MET A 243      50.160 -12.546 -37.940  1.00  0.00           C  
ATOM   1924  CG  MET A 243      51.633 -12.491 -38.351  1.00  0.00           C  
ATOM   1925  SD  MET A 243      52.814 -12.977 -37.067  1.00  0.00           S  
ATOM   1926  CE  MET A 243      52.756 -14.778 -37.312  1.00  0.00           C  
ATOM   1927  N   VAL A 244      48.141 -14.429 -39.488  1.00  0.00           N  
ATOM   1928  CA  VAL A 244      47.786 -15.696 -40.148  1.00  0.00           C  
ATOM   1929  C   VAL A 244      46.972 -15.452 -41.428  1.00  0.00           C  
ATOM   1930  O   VAL A 244      47.329 -15.967 -42.488  1.00  0.00           O  
ATOM   1931  CB  VAL A 244      47.049 -16.613 -39.148  1.00  0.00           C  
ATOM   1932  CG1 VAL A 244      46.639 -17.947 -39.777  1.00  0.00           C  
ATOM   1933  CG2 VAL A 244      47.945 -16.947 -37.943  1.00  0.00           C  
ATOM   1934  N   ALA A 245      46.083 -14.454 -41.431  1.00  0.00           N  
ATOM   1935  CA  ALA A 245      45.355 -14.030 -42.630  1.00  0.00           C  
ATOM   1936  C   ALA A 245      46.212 -13.265 -43.665  1.00  0.00           C  
ATOM   1937  O   ALA A 245      45.740 -13.030 -44.779  1.00  0.00           O  
ATOM   1938  CB  ALA A 245      44.133 -13.221 -42.197  1.00  0.00           C  
ATOM   1939  N   GLY A 246      47.449 -12.888 -43.320  1.00  0.00           N  
ATOM   1940  CA  GLY A 246      48.467 -12.396 -44.253  1.00  0.00           C  
ATOM   1941  C   GLY A 246      49.487 -13.451 -44.707  1.00  0.00           C  
ATOM   1942  O   GLY A 246      50.068 -13.287 -45.776  1.00  0.00           O  
ATOM   1943  N   ALA A 247      49.726 -14.502 -43.912  1.00  0.00           N  
ATOM   1944  CA  ALA A 247      50.725 -15.542 -44.188  1.00  0.00           C  
ATOM   1945  C   ALA A 247      50.156 -16.787 -44.895  1.00  0.00           C  
ATOM   1946  O   ALA A 247      50.823 -17.370 -45.746  1.00  0.00           O  
ATOM   1947  CB  ALA A 247      51.387 -15.929 -42.859  1.00  0.00           C  
ATOM   1948  N   THR A 248      48.953 -17.225 -44.511  1.00  0.00           N  
ATOM   1949  CA  THR A 248      48.307 -18.456 -45.012  1.00  0.00           C  
ATOM   1950  C   THR A 248      46.903 -18.204 -45.557  1.00  0.00           C  
ATOM   1951  O   THR A 248      46.443 -18.927 -46.438  1.00  0.00           O  
ATOM   1952  CB  THR A 248      48.216 -19.523 -43.909  1.00  0.00           C  
ATOM   1953  CG2 THR A 248      49.583 -19.957 -43.384  1.00  0.00           C  
ATOM   1954  OG1 THR A 248      47.504 -19.036 -42.795  1.00  0.00           O  
ATOM   1955  N   GLY A 249      46.197 -17.214 -45.004  1.00  0.00           N  
ATOM   1956  CA  GLY A 249      44.965 -16.684 -45.581  1.00  0.00           C  
ATOM   1957  C   GLY A 249      45.225 -15.614 -46.645  1.00  0.00           C  
ATOM   1958  O   GLY A 249      46.347 -15.400 -47.098  1.00  0.00           O  
ATOM   1959  N   SER A 250      44.174 -14.871 -46.980  1.00  0.00           N  
ATOM   1960  CA  SER A 250      44.261 -13.610 -47.718  1.00  0.00           C  
ATOM   1961  C   SER A 250      43.129 -12.668 -47.278  1.00  0.00           C  
ATOM   1962  O   SER A 250      42.138 -13.148 -46.720  1.00  0.00           O  
ATOM   1963  CB  SER A 250      44.196 -13.885 -49.228  1.00  0.00           C  
ATOM   1964  OG  SER A 250      42.862 -14.113 -49.653  1.00  0.00           O  
ATOM   1965  N   PRO A 251      43.107 -11.396 -47.720  1.00  0.00           N  
ATOM   1966  CA  PRO A 251      41.954 -10.511 -47.518  1.00  0.00           C  
ATOM   1967  C   PRO A 251      40.676 -10.911 -48.282  1.00  0.00           C  
ATOM   1968  O   PRO A 251      39.625 -10.309 -48.056  1.00  0.00           O  
ATOM   1969  CB  PRO A 251      42.430  -9.116 -47.932  1.00  0.00           C  
ATOM   1970  CG  PRO A 251      43.951  -9.191 -47.802  1.00  0.00           C  
ATOM   1971  CD  PRO A 251      44.250 -10.635 -48.196  1.00  0.00           C  
ATOM   1972  N   TYR A 252      40.753 -11.862 -49.224  1.00  0.00           N  
ATOM   1973  CA  TYR A 252      39.569 -12.507 -49.807  1.00  0.00           C  
ATOM   1974  C   TYR A 252      39.066 -13.655 -48.925  1.00  0.00           C  
ATOM   1975  O   TYR A 252      37.862 -13.809 -48.735  1.00  0.00           O  
ATOM   1976  CB  TYR A 252      39.895 -13.031 -51.216  1.00  0.00           C  
ATOM   1977  CG  TYR A 252      38.710 -13.703 -51.890  1.00  0.00           C  
ATOM   1978  CD1 TYR A 252      37.778 -12.927 -52.606  1.00  0.00           C  
ATOM   1979  CD2 TYR A 252      38.509 -15.091 -51.753  1.00  0.00           C  
ATOM   1980  CE1 TYR A 252      36.636 -13.531 -53.168  1.00  0.00           C  
ATOM   1981  CE2 TYR A 252      37.369 -15.698 -52.313  1.00  0.00           C  
ATOM   1982  CZ  TYR A 252      36.424 -14.918 -53.012  1.00  0.00           C  
ATOM   1983  OH  TYR A 252      35.307 -15.501 -53.523  1.00  0.00           O  
ATOM   1984  N   ASP A 253      39.997 -14.443 -48.386  1.00  0.00           N  
ATOM   1985  CA  ASP A 253      39.697 -15.667 -47.648  1.00  0.00           C  
ATOM   1986  C   ASP A 253      39.308 -15.412 -46.184  1.00  0.00           C  
ATOM   1987  O   ASP A 253      38.466 -16.125 -45.648  1.00  0.00           O  
ATOM   1988  CB  ASP A 253      40.893 -16.623 -47.771  1.00  0.00           C  
ATOM   1989  CG  ASP A 253      41.125 -17.034 -49.228  1.00  0.00           C  
ATOM   1990  OD1 ASP A 253      40.210 -17.663 -49.808  1.00  0.00           O  
ATOM   1991  OD2 ASP A 253      42.141 -16.608 -49.824  1.00  0.00           O1-
ATOM   1992  N   TYR A 254      39.817 -14.323 -45.602  1.00  0.00           N  
ATOM   1993  CA  TYR A 254      39.624 -13.911 -44.211  1.00  0.00           C  
ATOM   1994  C   TYR A 254      39.413 -12.381 -44.103  1.00  0.00           C  
ATOM   1995  O   TYR A 254      40.308 -11.642 -43.670  1.00  0.00           O  
ATOM   1996  CB  TYR A 254      40.843 -14.368 -43.408  1.00  0.00           C  
ATOM   1997  CG  TYR A 254      40.904 -15.839 -43.062  1.00  0.00           C  
ATOM   1998  CD1 TYR A 254      41.545 -16.746 -43.927  1.00  0.00           C  
ATOM   1999  CD2 TYR A 254      40.386 -16.282 -41.831  1.00  0.00           C  
ATOM   2000  CE1 TYR A 254      41.673 -18.101 -43.562  1.00  0.00           C  
ATOM   2001  CE2 TYR A 254      40.531 -17.628 -41.453  1.00  0.00           C  
ATOM   2002  CZ  TYR A 254      41.166 -18.541 -42.319  1.00  0.00           C  
ATOM   2003  OH  TYR A 254      41.278 -19.844 -41.951  1.00  0.00           O  
ATOM   2004  N   PRO A 255      38.315 -11.835 -44.657  1.00  0.00           N  
ATOM   2005  CA  PRO A 255      38.106 -10.392 -44.816  1.00  0.00           C  
ATOM   2006  C   PRO A 255      37.940  -9.597 -43.506  1.00  0.00           C  
ATOM   2007  O   PRO A 255      37.986  -8.364 -43.562  1.00  0.00           O  
ATOM   2008  CB  PRO A 255      36.854 -10.275 -45.693  1.00  0.00           C  
ATOM   2009  CG  PRO A 255      36.091 -11.560 -45.379  1.00  0.00           C  
ATOM   2010  CD  PRO A 255      37.203 -12.582 -45.219  1.00  0.00           C  
ATOM   2011  N   LEU A 256      37.687 -10.239 -42.362  1.00  0.00           N  
ATOM   2012  CA  LEU A 256      37.611  -9.601 -41.042  1.00  0.00           C  
ATOM   2013  C   LEU A 256      38.878  -9.847 -40.215  1.00  0.00           C  
ATOM   2014  O   LEU A 256      39.493  -8.871 -39.776  1.00  0.00           O  
ATOM   2015  CB  LEU A 256      36.378 -10.093 -40.267  1.00  0.00           C  
ATOM   2016  CG  LEU A 256      35.016  -9.807 -40.914  1.00  0.00           C  
ATOM   2017  CD1 LEU A 256      33.929 -10.550 -40.143  1.00  0.00           C  
ATOM   2018  CD2 LEU A 256      34.680  -8.313 -40.902  1.00  0.00           C  
ATOM   2019  N   SER A 257      39.363 -11.097 -40.165  1.00  0.00           N  
ATOM   2020  CA  SER A 257      40.612 -11.438 -39.470  1.00  0.00           C  
ATOM   2021  C   SER A 257      41.784 -10.635 -40.010  1.00  0.00           C  
ATOM   2022  O   SER A 257      42.520 -10.077 -39.216  1.00  0.00           O  
ATOM   2023  CB  SER A 257      41.003 -12.909 -39.615  1.00  0.00           C  
ATOM   2024  OG  SER A 257      40.105 -13.793 -38.996  1.00  0.00           O  
ATOM   2025  N   SER A 258      41.846 -10.405 -41.328  1.00  0.00           N  
ATOM   2026  CA  SER A 258      42.947  -9.689 -41.993  1.00  0.00           C  
ATOM   2027  C   SER A 258      43.043  -8.182 -41.723  1.00  0.00           C  
ATOM   2028  O   SER A 258      43.940  -7.562 -42.291  1.00  0.00           O  
ATOM   2029  CB  SER A 258      42.902  -9.926 -43.511  1.00  0.00           C  
ATOM   2030  OG  SER A 258      41.696  -9.443 -44.074  1.00  0.00           O  
ATOM   2031  N   ARG A 259      42.084  -7.554 -41.022  1.00  0.00           N  
ATOM   2032  CA  ARG A 259      42.002  -6.078 -40.897  1.00  0.00           C  
ATOM   2033  C   ARG A 259      41.658  -5.537 -39.506  1.00  0.00           C  
ATOM   2034  O   ARG A 259      41.730  -4.328 -39.305  1.00  0.00           O  
ATOM   2035  CB  ARG A 259      41.002  -5.534 -41.937  1.00  0.00           C  
ATOM   2036  CG  ARG A 259      41.503  -5.695 -43.382  1.00  0.00           C  
ATOM   2037  CD  ARG A 259      40.535  -5.089 -44.402  1.00  0.00           C  
ATOM   2038  NE  ARG A 259      39.262  -5.833 -44.460  1.00  0.00           N  
ATOM   2039  CZ  ARG A 259      38.161  -5.465 -45.083  1.00  0.00           C  
ATOM   2040  NH1 ARG A 259      38.094  -4.372 -45.792  1.00  0.00           N1+
ATOM   2041  NH2 ARG A 259      37.098  -6.207 -45.007  1.00  0.00           N  
ATOM   2042  N   PHE A 260      41.121  -6.363 -38.609  1.00  0.00           N  
ATOM   2043  CA  PHE A 260      40.487  -5.884 -37.373  1.00  0.00           C  
ATOM   2044  C   PHE A 260      40.970  -6.630 -36.113  1.00  0.00           C  
ATOM   2045  O   PHE A 260      40.191  -6.821 -35.169  1.00  0.00           O  
ATOM   2046  CB  PHE A 260      38.953  -5.875 -37.543  1.00  0.00           C  
ATOM   2047  CG  PHE A 260      38.408  -5.148 -38.770  1.00  0.00           C  
ATOM   2048  CD1 PHE A 260      38.527  -3.750 -38.899  1.00  0.00           C  
ATOM   2049  CD2 PHE A 260      37.757  -5.875 -39.785  1.00  0.00           C  
ATOM   2050  CE1 PHE A 260      38.014  -3.092 -40.031  1.00  0.00           C  
ATOM   2051  CE2 PHE A 260      37.241  -5.219 -40.918  1.00  0.00           C  
ATOM   2052  CZ  PHE A 260      37.367  -3.825 -41.040  1.00  0.00           C  
ATOM   2053  N   ASP A 261      42.213  -7.135 -36.100  1.00  0.00           N  
ATOM   2054  CA  ASP A 261      42.670  -8.046 -35.042  1.00  0.00           C  
ATOM   2055  C   ASP A 261      43.047  -7.350 -33.720  1.00  0.00           C  
ATOM   2056  O   ASP A 261      44.205  -7.188 -33.342  1.00  0.00           O  
ATOM   2057  CB  ASP A 261      43.744  -9.034 -35.516  1.00  0.00           C  
ATOM   2058  CG  ASP A 261      43.871 -10.173 -34.491  1.00  0.00           C  
ATOM   2059  OD1 ASP A 261      42.810 -10.630 -33.999  1.00  0.00           O  
ATOM   2060  OD2 ASP A 261      44.997 -10.613 -34.188  1.00  0.00           O1-
ATOM   2061  N   GLU A 262      42.023  -7.062 -32.919  1.00  0.00           N  
ATOM   2062  CA  GLU A 262      42.182  -6.628 -31.528  1.00  0.00           C  
ATOM   2063  C   GLU A 262      42.684  -7.766 -30.611  1.00  0.00           C  
ATOM   2064  O   GLU A 262      41.891  -8.392 -29.915  1.00  0.00           O  
ATOM   2065  CB  GLU A 262      40.855  -6.034 -31.029  1.00  0.00           C  
ATOM   2066  CG  GLU A 262      40.466  -4.771 -31.811  1.00  0.00           C  
ATOM   2067  CD  GLU A 262      39.446  -3.924 -31.048  1.00  0.00           C  
ATOM   2068  OE1 GLU A 262      38.414  -4.475 -30.600  1.00  0.00           O  
ATOM   2069  OE2 GLU A 262      39.705  -2.717 -30.836  1.00  0.00           O1-
ATOM   2070  N   ASN A 263      43.993  -8.033 -30.612  1.00  0.00           N  
ATOM   2071  CA  ASN A 263      44.641  -9.134 -29.880  1.00  0.00           C  
ATOM   2072  C   ASN A 263      44.499  -9.011 -28.340  1.00  0.00           C  
ATOM   2073  O   ASN A 263      44.721  -7.932 -27.777  1.00  0.00           O  
ATOM   2074  CB  ASN A 263      46.112  -9.167 -30.340  1.00  0.00           C  
ATOM   2075  CG  ASN A 263      46.870 -10.425 -29.947  1.00  0.00           C  
ATOM   2076  ND2 ASN A 263      47.316 -11.176 -30.924  1.00  0.00           N  
ATOM   2077  OD1 ASN A 263      47.186 -10.655 -28.787  1.00  0.00           O  
ATOM   2078  N   ASP A 264      44.254 -10.132 -27.645  1.00  0.00           N  
ATOM   2079  CA  ASP A 264      44.038 -10.224 -26.183  1.00  0.00           C  
ATOM   2080  C   ASP A 264      45.348 -10.362 -25.375  1.00  0.00           C  
ATOM   2081  O   ASP A 264      45.506 -11.278 -24.556  1.00  0.00           O  
ATOM   2082  CB  ASP A 264      43.088 -11.381 -25.824  1.00  0.00           C  
ATOM   2083  CG  ASP A 264      41.724 -11.366 -26.495  1.00  0.00           C  
ATOM   2084  OD1 ASP A 264      41.177 -10.266 -26.726  1.00  0.00           O  
ATOM   2085  OD2 ASP A 264      41.250 -12.488 -26.770  1.00  0.00           O1-
ATOM   2086  N   ALA A 265      46.332  -9.515 -25.675  1.00  0.00           N  
ATOM   2087  CA  ALA A 265      47.689  -9.620 -25.141  1.00  0.00           C  
ATOM   2088  C   ALA A 265      47.764  -9.628 -23.597  1.00  0.00           C  
ATOM   2089  O   ALA A 265      46.900  -9.088 -22.898  1.00  0.00           O  
ATOM   2090  CB  ALA A 265      48.526  -8.487 -25.743  1.00  0.00           C  
ATOM   2091  N   ILE A 266      48.853 -10.192 -23.075  1.00  0.00           N  
ATOM   2092  CA  ILE A 266      49.270 -10.091 -21.674  1.00  0.00           C  
ATOM   2093  C   ILE A 266      50.196  -8.878 -21.549  1.00  0.00           C  
ATOM   2094  O   ILE A 266      51.196  -8.786 -22.258  1.00  0.00           O  
ATOM   2095  CB  ILE A 266      49.955 -11.399 -21.206  1.00  0.00           C  
ATOM   2096  CG1 ILE A 266      49.015 -12.612 -21.418  1.00  0.00           C  
ATOM   2097  CG2 ILE A 266      50.386 -11.276 -19.730  1.00  0.00           C  
ATOM   2098  CD1 ILE A 266      49.616 -13.971 -21.031  1.00  0.00           C  
ATOM   2099  N   LEU A 267      49.860  -7.947 -20.660  1.00  0.00           N  
ATOM   2100  CA  LEU A 267      50.763  -6.889 -20.220  1.00  0.00           C  
ATOM   2101  C   LEU A 267      51.593  -7.416 -19.045  1.00  0.00           C  
ATOM   2102  O   LEU A 267      51.036  -7.937 -18.080  1.00  0.00           O  
ATOM   2103  CB  LEU A 267      49.936  -5.655 -19.822  1.00  0.00           C  
ATOM   2104  CG  LEU A 267      50.783  -4.394 -19.568  1.00  0.00           C  
ATOM   2105  CD1 LEU A 267      51.153  -3.724 -20.893  1.00  0.00           C  
ATOM   2106  CD2 LEU A 267      49.993  -3.392 -18.729  1.00  0.00           C  
ATOM   2107  N   VAL A 268      52.897  -7.185 -19.082  1.00  0.00           N  
ATOM   2108  CA  VAL A 268      53.837  -7.446 -17.991  1.00  0.00           C  
ATOM   2109  C   VAL A 268      54.561  -6.135 -17.686  1.00  0.00           C  
ATOM   2110  O   VAL A 268      54.837  -5.349 -18.592  1.00  0.00           O  
ATOM   2111  CB  VAL A 268      54.822  -8.570 -18.370  1.00  0.00           C  
ATOM   2112  CG1 VAL A 268      55.759  -8.925 -17.211  1.00  0.00           C  
ATOM   2113  CG2 VAL A 268      54.095  -9.859 -18.791  1.00  0.00           C  
ATOM   2114  N   MET A 269      54.741  -5.830 -16.408  1.00  0.00           N  
ATOM   2115  CA  MET A 269      55.412  -4.625 -15.935  1.00  0.00           C  
ATOM   2116  C   MET A 269      56.457  -5.037 -14.901  1.00  0.00           C  
ATOM   2117  O   MET A 269      56.118  -5.636 -13.883  1.00  0.00           O  
ATOM   2118  CB  MET A 269      54.379  -3.635 -15.370  1.00  0.00           C  
ATOM   2119  CG  MET A 269      53.435  -3.135 -16.478  1.00  0.00           C  
ATOM   2120  SD  MET A 269      52.256  -1.827 -16.029  1.00  0.00           S  
ATOM   2121  CE  MET A 269      53.387  -0.470 -15.638  1.00  0.00           C  
ATOM   2122  N   ASP A 270      57.725  -4.819 -15.226  1.00  0.00           N  
ATOM   2123  CA  ASP A 270      58.877  -5.150 -14.387  1.00  0.00           C  
ATOM   2124  C   ASP A 270      59.537  -3.855 -13.905  1.00  0.00           C  
ATOM   2125  O   ASP A 270      60.068  -3.103 -14.721  1.00  0.00           O  
ATOM   2126  CB  ASP A 270      59.839  -6.026 -15.207  1.00  0.00           C  
ATOM   2127  CG  ASP A 270      61.065  -6.513 -14.423  1.00  0.00           C  
ATOM   2128  OD1 ASP A 270      61.218  -6.124 -13.240  1.00  0.00           O  
ATOM   2129  OD2 ASP A 270      61.754  -7.398 -14.975  1.00  0.00           O1-
ATOM   2130  N   ASN A 271      59.374  -3.527 -12.618  1.00  0.00           N  
ATOM   2131  CA  ASN A 271      59.981  -2.363 -11.966  1.00  0.00           C  
ATOM   2132  C   ASN A 271      59.792  -1.030 -12.726  1.00  0.00           C  
ATOM   2133  O   ASN A 271      60.663  -0.156 -12.721  1.00  0.00           O  
ATOM   2134  CB  ASN A 271      61.442  -2.692 -11.612  1.00  0.00           C  
ATOM   2135  CG  ASN A 271      61.537  -3.684 -10.473  1.00  0.00           C  
ATOM   2136  ND2 ASN A 271      61.647  -4.963 -10.743  1.00  0.00           N  
ATOM   2137  OD1 ASN A 271      61.516  -3.296  -9.314  1.00  0.00           O  
ATOM   2138  N   VAL A 272      58.605  -0.821 -13.300  1.00  0.00           N  
ATOM   2139  CA  VAL A 272      58.279   0.383 -14.074  1.00  0.00           C  
ATOM   2140  C   VAL A 272      58.090   1.557 -13.117  1.00  0.00           C  
ATOM   2141  O   VAL A 272      57.155   1.552 -12.316  1.00  0.00           O  
ATOM   2142  CB  VAL A 272      57.017   0.183 -14.937  1.00  0.00           C  
ATOM   2143  CG1 VAL A 272      56.775   1.392 -15.854  1.00  0.00           C  
ATOM   2144  CG2 VAL A 272      57.129  -1.057 -15.828  1.00  0.00           C  
ATOM   2145  N   LEU A 273      58.887   2.619 -13.265  1.00  0.00           N  
ATOM   2146  CA  LEU A 273      58.623   3.889 -12.588  1.00  0.00           C  
ATOM   2147  C   LEU A 273      57.440   4.599 -13.261  1.00  0.00           C  
ATOM   2148  O   LEU A 273      57.549   5.086 -14.386  1.00  0.00           O  
ATOM   2149  CB  LEU A 273      59.892   4.764 -12.558  1.00  0.00           C  
ATOM   2150  CG  LEU A 273      59.687   6.120 -11.848  1.00  0.00           C  
ATOM   2151  CD1 LEU A 273      59.416   5.972 -10.348  1.00  0.00           C  
ATOM   2152  CD2 LEU A 273      60.930   6.992 -12.016  1.00  0.00           C  
ATOM   2153  N   ILE A 274      56.352   4.768 -12.516  1.00  0.00           N  
ATOM   2154  CA  ILE A 274      55.189   5.569 -12.897  1.00  0.00           C  
ATOM   2155  C   ILE A 274      55.300   6.934 -12.208  1.00  0.00           C  
ATOM   2156  O   ILE A 274      55.174   6.984 -10.982  1.00  0.00           O  
ATOM   2157  CB  ILE A 274      53.895   4.824 -12.510  1.00  0.00           C  
ATOM   2158  CG1 ILE A 274      53.804   3.433 -13.178  1.00  0.00           C  
ATOM   2159  CG2 ILE A 274      52.652   5.673 -12.830  1.00  0.00           C  
ATOM   2160  CD1 ILE A 274      53.754   3.432 -14.714  1.00  0.00           C  
ATOM   2161  N   PRO A 275      55.506   8.046 -12.943  1.00  0.00           N  
ATOM   2162  CA  PRO A 275      55.661   9.362 -12.329  1.00  0.00           C  
ATOM   2163  C   PRO A 275      54.401   9.811 -11.584  1.00  0.00           C  
ATOM   2164  O   PRO A 275      53.287   9.498 -12.009  1.00  0.00           O  
ATOM   2165  CB  PRO A 275      56.025  10.327 -13.462  1.00  0.00           C  
ATOM   2166  CG  PRO A 275      56.611   9.411 -14.534  1.00  0.00           C  
ATOM   2167  CD  PRO A 275      55.793   8.134 -14.368  1.00  0.00           C  
ATOM   2168  N   TRP A 276      54.549  10.690 -10.591  1.00  0.00           N  
ATOM   2169  CA  TRP A 276      53.410  11.164  -9.790  1.00  0.00           C  
ATOM   2170  C   TRP A 276      52.316  11.905 -10.589  1.00  0.00           C  
ATOM   2171  O   TRP A 276      51.144  11.725 -10.267  1.00  0.00           O  
ATOM   2172  CB  TRP A 276      53.910  12.011  -8.614  1.00  0.00           C  
ATOM   2173  CG  TRP A 276      54.502  11.234  -7.476  1.00  0.00           C  
ATOM   2174  CD1 TRP A 276      55.782  11.308  -7.044  1.00  0.00           C  
ATOM   2175  CD2 TRP A 276      53.831  10.316  -6.555  1.00  0.00           C  
ATOM   2176  CE2 TRP A 276      54.778   9.885  -5.578  1.00  0.00           C  
ATOM   2177  CE3 TRP A 276      52.509   9.830  -6.426  1.00  0.00           C  
ATOM   2178  NE1 TRP A 276      55.960  10.475  -5.957  1.00  0.00           N  
ATOM   2179  CZ2 TRP A 276      54.425   9.055  -4.508  1.00  0.00           C  
ATOM   2180  CZ3 TRP A 276      52.147   8.984  -5.358  1.00  0.00           C  
ATOM   2181  CH2 TRP A 276      53.101   8.608  -4.394  1.00  0.00           C  
ATOM   2182  N   GLU A 277      52.631  12.521 -11.740  1.00  0.00           N  
ATOM   2183  CA  GLU A 277      51.638  13.080 -12.691  1.00  0.00           C  
ATOM   2184  C   GLU A 277      50.645  12.045 -13.262  1.00  0.00           C  
ATOM   2185  O   GLU A 277      49.585  12.400 -13.790  1.00  0.00           O  
ATOM   2186  CB  GLU A 277      52.347  13.700 -13.908  1.00  0.00           C  
ATOM   2187  CG  GLU A 277      52.910  15.112 -13.706  1.00  0.00           C  
ATOM   2188  CD  GLU A 277      53.256  15.777 -15.059  1.00  0.00           C  
ATOM   2189  OE1 GLU A 277      52.605  15.452 -16.091  1.00  0.00           O  
ATOM   2190  OE2 GLU A 277      54.035  16.749 -15.048  1.00  0.00           O1-
ATOM   2191  N   ASN A 278      51.021  10.767 -13.276  1.00  0.00           N  
ATOM   2192  CA  ASN A 278      50.250   9.694 -13.901  1.00  0.00           C  
ATOM   2193  C   ASN A 278      49.331   8.965 -12.911  1.00  0.00           C  
ATOM   2194  O   ASN A 278      48.496   8.159 -13.330  1.00  0.00           O  
ATOM   2195  CB  ASN A 278      51.224   8.709 -14.558  1.00  0.00           C  
ATOM   2196  CG  ASN A 278      51.891   9.215 -15.824  1.00  0.00           C  
ATOM   2197  ND2 ASN A 278      52.143   8.334 -16.759  1.00  0.00           N  
ATOM   2198  OD1 ASN A 278      52.161  10.384 -16.027  1.00  0.00           O  
ATOM   2199  N   VAL A 279      49.536   9.158 -11.607  1.00  0.00           N  
ATOM   2200  CA  VAL A 279      48.792   8.470 -10.546  1.00  0.00           C  
ATOM   2201  C   VAL A 279      47.394   9.085 -10.408  1.00  0.00           C  
ATOM   2202  O   VAL A 279      47.226  10.295 -10.553  1.00  0.00           O  
ATOM   2203  CB  VAL A 279      49.593   8.486  -9.227  1.00  0.00           C  
ATOM   2204  CG1 VAL A 279      48.893   7.681  -8.127  1.00  0.00           C  
ATOM   2205  CG2 VAL A 279      50.987   7.865  -9.417  1.00  0.00           C  
ATOM   2206  N   LEU A 280      46.371   8.244 -10.233  1.00  0.00           N  
ATOM   2207  CA  LEU A 280      44.958   8.645 -10.151  1.00  0.00           C  
ATOM   2208  C   LEU A 280      44.336   8.257  -8.803  1.00  0.00           C  
ATOM   2209  O   LEU A 280      43.640   9.056  -8.187  1.00  0.00           O  
ATOM   2210  CB  LEU A 280      44.169   8.000 -11.309  1.00  0.00           C  
ATOM   2211  CG  LEU A 280      44.619   8.385 -12.730  1.00  0.00           C  
ATOM   2212  CD1 LEU A 280      43.803   7.572 -13.740  1.00  0.00           C  
ATOM   2213  CD2 LEU A 280      44.404   9.870 -13.029  1.00  0.00           C  
ATOM   2214  N   ILE A 281      44.601   7.044  -8.318  1.00  0.00           N  
ATOM   2215  CA  ILE A 281      44.251   6.598  -6.961  1.00  0.00           C  
ATOM   2216  C   ILE A 281      45.493   5.925  -6.388  1.00  0.00           C  
ATOM   2217  O   ILE A 281      46.152   5.165  -7.093  1.00  0.00           O  
ATOM   2218  CB  ILE A 281      43.029   5.640  -6.938  1.00  0.00           C  
ATOM   2219  CG1 ILE A 281      41.810   6.210  -7.704  1.00  0.00           C  
ATOM   2220  CG2 ILE A 281      42.640   5.323  -5.481  1.00  0.00           C  
ATOM   2221  CD1 ILE A 281      40.659   5.212  -7.891  1.00  0.00           C  
ATOM   2222  N   TYR A 282      45.798   6.166  -5.116  1.00  0.00           N  
ATOM   2223  CA  TYR A 282      46.885   5.493  -4.411  1.00  0.00           C  
ATOM   2224  C   TYR A 282      46.459   5.167  -2.980  1.00  0.00           C  
ATOM   2225  O   TYR A 282      45.874   6.017  -2.306  1.00  0.00           O  
ATOM   2226  CB  TYR A 282      48.140   6.375  -4.442  1.00  0.00           C  
ATOM   2227  CG  TYR A 282      49.375   5.785  -3.791  1.00  0.00           C  
ATOM   2228  CD1 TYR A 282      49.753   4.457  -4.064  1.00  0.00           C  
ATOM   2229  CD2 TYR A 282      50.173   6.580  -2.940  1.00  0.00           C  
ATOM   2230  CE1 TYR A 282      50.918   3.928  -3.486  1.00  0.00           C  
ATOM   2231  CE2 TYR A 282      51.341   6.048  -2.361  1.00  0.00           C  
ATOM   2232  CZ  TYR A 282      51.717   4.718  -2.639  1.00  0.00           C  
ATOM   2233  OH  TYR A 282      52.826   4.175  -2.082  1.00  0.00           O  
ATOM   2234  N   ARG A 283      46.691   3.916  -2.565  1.00  0.00           N  
ATOM   2235  CA  ARG A 283      46.358   3.304  -1.263  1.00  0.00           C  
ATOM   2236  C   ARG A 283      44.877   3.286  -0.849  1.00  0.00           C  
ATOM   2237  O   ARG A 283      44.517   2.521   0.042  1.00  0.00           O  
ATOM   2238  CB  ARG A 283      47.273   3.870  -0.160  1.00  0.00           C  
ATOM   2239  CG  ARG A 283      48.760   3.621  -0.471  1.00  0.00           C  
ATOM   2240  CD  ARG A 283      49.650   3.867   0.755  1.00  0.00           C  
ATOM   2241  NE  ARG A 283      51.049   3.460   0.512  1.00  0.00           N  
ATOM   2242  CZ  ARG A 283      51.523   2.224   0.504  1.00  0.00           C  
ATOM   2243  NH1 ARG A 283      50.754   1.186   0.653  1.00  0.00           N1+
ATOM   2244  NH2 ARG A 283      52.786   1.998   0.324  1.00  0.00           N  
ATOM   2245  N   ASP A 284      43.996   3.990  -1.553  1.00  0.00           N  
ATOM   2246  CA  ASP A 284      42.585   4.136  -1.186  1.00  0.00           C  
ATOM   2247  C   ASP A 284      41.715   2.990  -1.731  1.00  0.00           C  
ATOM   2248  O   ASP A 284      41.164   3.029  -2.836  1.00  0.00           O  
ATOM   2249  CB  ASP A 284      42.097   5.528  -1.591  1.00  0.00           C  
ATOM   2250  CG  ASP A 284      40.829   5.921  -0.835  1.00  0.00           C  
ATOM   2251  OD1 ASP A 284      39.869   5.120  -0.849  1.00  0.00           O  
ATOM   2252  OD2 ASP A 284      40.708   7.143  -0.591  1.00  0.00           O1-
ATOM   2253  N   PHE A 285      41.672   1.902  -0.960  1.00  0.00           N  
ATOM   2254  CA  PHE A 285      40.975   0.672  -1.332  1.00  0.00           C  
ATOM   2255  C   PHE A 285      39.457   0.863  -1.486  1.00  0.00           C  
ATOM   2256  O   PHE A 285      38.850   0.289  -2.395  1.00  0.00           O  
ATOM   2257  CB  PHE A 285      41.305  -0.388  -0.277  1.00  0.00           C  
ATOM   2258  CG  PHE A 285      40.826  -1.770  -0.645  1.00  0.00           C  
ATOM   2259  CD1 PHE A 285      41.616  -2.572  -1.485  1.00  0.00           C  
ATOM   2260  CD2 PHE A 285      39.612  -2.266  -0.138  1.00  0.00           C  
ATOM   2261  CE1 PHE A 285      41.208  -3.874  -1.787  1.00  0.00           C  
ATOM   2262  CE2 PHE A 285      39.191  -3.561  -0.480  1.00  0.00           C  
ATOM   2263  CZ  PHE A 285      39.994  -4.372  -1.294  1.00  0.00           C  
ATOM   2264  N   ASP A 286      38.870   1.786  -0.720  1.00  0.00           N  
ATOM   2265  CA  ASP A 286      37.455   2.130  -0.834  1.00  0.00           C  
ATOM   2266  C   ASP A 286      37.141   2.906  -2.107  1.00  0.00           C  
ATOM   2267  O   ASP A 286      36.238   2.483  -2.830  1.00  0.00           O  
ATOM   2268  CB  ASP A 286      36.966   2.879   0.416  1.00  0.00           C  
ATOM   2269  CG  ASP A 286      36.499   1.944   1.538  1.00  0.00           C  
ATOM   2270  OD1 ASP A 286      36.463   0.713   1.283  1.00  0.00           O  
ATOM   2271  OD2 ASP A 286      35.795   2.472   2.419  1.00  0.00           O1-
ATOM   2272  N   ARG A 287      37.969   3.871  -2.526  1.00  0.00           N  
ATOM   2273  CA  ARG A 287      37.817   4.501  -3.848  1.00  0.00           C  
ATOM   2274  C   ARG A 287      38.073   3.530  -5.000  1.00  0.00           C  
ATOM   2275  O   ARG A 287      37.266   3.530  -5.929  1.00  0.00           O  
ATOM   2276  CB  ARG A 287      38.665   5.778  -3.964  1.00  0.00           C  
ATOM   2277  CG  ARG A 287      37.899   6.989  -3.402  1.00  0.00           C  
ATOM   2278  CD  ARG A 287      38.628   8.311  -3.668  1.00  0.00           C  
ATOM   2279  NE  ARG A 287      39.734   8.528  -2.724  1.00  0.00           N  
ATOM   2280  CZ  ARG A 287      40.697   9.425  -2.782  1.00  0.00           C  
ATOM   2281  NH1 ARG A 287      40.774  10.324  -3.719  1.00  0.00           N1+
ATOM   2282  NH2 ARG A 287      41.629   9.407  -1.880  1.00  0.00           N  
ATOM   2283  N   CYS A 288      38.971   2.551  -4.861  1.00  0.00           N  
ATOM   2284  CA  CYS A 288      39.121   1.497  -5.874  1.00  0.00           C  
ATOM   2285  C   CYS A 288      37.896   0.565  -5.983  1.00  0.00           C  
ATOM   2286  O   CYS A 288      37.464   0.288  -7.102  1.00  0.00           O  
ATOM   2287  CB  CYS A 288      40.420   0.713  -5.649  1.00  0.00           C  
ATOM   2288  SG  CYS A 288      41.809   1.697  -6.285  1.00  0.00           S  
ATOM   2289  N   ARG A 289      37.209   0.231  -4.877  1.00  0.00           N  
ATOM   2290  CA  ARG A 289      35.906  -0.475  -4.925  1.00  0.00           C  
ATOM   2291  C   ARG A 289      34.809   0.418  -5.525  1.00  0.00           C  
ATOM   2292  O   ARG A 289      34.124   0.045  -6.484  1.00  0.00           O  
ATOM   2293  CB  ARG A 289      35.490  -0.982  -3.518  1.00  0.00           C  
ATOM   2294  CG  ARG A 289      36.363  -2.129  -2.992  1.00  0.00           C  
ATOM   2295  CD  ARG A 289      35.866  -2.859  -1.748  1.00  0.00           C  
ATOM   2296  NE  ARG A 289      35.967  -2.087  -0.494  1.00  0.00           N  
ATOM   2297  CZ  ARG A 289      35.978  -2.633   0.712  1.00  0.00           C  
ATOM   2298  NH1 ARG A 289      35.816  -3.911   0.886  1.00  0.00           N1+
ATOM   2299  NH2 ARG A 289      36.204  -1.926   1.769  1.00  0.00           N  
ATOM   2300  N   ARG A 290      34.660   1.621  -4.967  1.00  0.00           N  
ATOM   2301  CA  ARG A 290      33.569   2.579  -5.220  1.00  0.00           C  
ATOM   2302  C   ARG A 290      33.606   3.221  -6.604  1.00  0.00           C  
ATOM   2303  O   ARG A 290      32.542   3.475  -7.167  1.00  0.00           O  
ATOM   2304  CB  ARG A 290      33.600   3.656  -4.128  1.00  0.00           C  
ATOM   2305  CG  ARG A 290      33.156   3.109  -2.756  1.00  0.00           C  
ATOM   2306  CD  ARG A 290      33.382   4.126  -1.633  1.00  0.00           C  
ATOM   2307  NE  ARG A 290      32.547   5.320  -1.837  1.00  0.00           N  
ATOM   2308  CZ  ARG A 290      32.358   6.334  -1.025  1.00  0.00           C  
ATOM   2309  NH1 ARG A 290      32.876   6.376   0.173  1.00  0.00           N1+
ATOM   2310  NH2 ARG A 290      31.636   7.332  -1.434  1.00  0.00           N  
ATOM   2311  N   TRP A 291      34.761   3.219  -7.270  1.00  0.00           N  
ATOM   2312  CA  TRP A 291      34.932   3.597  -8.679  1.00  0.00           C  
ATOM   2313  C   TRP A 291      34.023   2.812  -9.655  1.00  0.00           C  
ATOM   2314  O   TRP A 291      33.504   3.403 -10.605  1.00  0.00           O  
ATOM   2315  CB  TRP A 291      36.417   3.429  -9.024  1.00  0.00           C  
ATOM   2316  CG  TRP A 291      36.770   3.514 -10.473  1.00  0.00           C  
ATOM   2317  CD1 TRP A 291      36.954   4.646 -11.191  1.00  0.00           C  
ATOM   2318  CD2 TRP A 291      37.043   2.408 -11.382  1.00  0.00           C  
ATOM   2319  CE2 TRP A 291      37.385   2.948 -12.656  1.00  0.00           C  
ATOM   2320  CE3 TRP A 291      37.087   1.003 -11.238  1.00  0.00           C  
ATOM   2321  NE1 TRP A 291      37.287   4.315 -12.493  1.00  0.00           N  
ATOM   2322  CZ2 TRP A 291      37.745   2.131 -13.735  1.00  0.00           C  
ATOM   2323  CZ3 TRP A 291      37.443   0.175 -12.318  1.00  0.00           C  
ATOM   2324  CH2 TRP A 291      37.768   0.736 -13.565  1.00  0.00           C  
ATOM   2325  N   THR A 292      33.561   1.611  -9.278  1.00  0.00           N  
ATOM   2326  CA  THR A 292      32.551   0.841 -10.040  1.00  0.00           C  
ATOM   2327  C   THR A 292      31.158   1.509 -10.095  1.00  0.00           C  
ATOM   2328  O   THR A 292      30.370   1.218 -10.996  1.00  0.00           O  
ATOM   2329  CB  THR A 292      32.436  -0.591  -9.479  1.00  0.00           C  
ATOM   2330  CG2 THR A 292      31.534  -1.512 -10.307  1.00  0.00           C  
ATOM   2331  OG1 THR A 292      33.692  -1.226  -9.505  1.00  0.00           O  
ATOM   2332  N   MET A 293      30.842   2.442  -9.188  1.00  0.00           N  
ATOM   2333  CA  MET A 293      29.590   3.227  -9.178  1.00  0.00           C  
ATOM   2334  C   MET A 293      29.813   4.746  -9.283  1.00  0.00           C  
ATOM   2335  O   MET A 293      28.968   5.457  -9.846  1.00  0.00           O  
ATOM   2336  CB  MET A 293      28.790   2.923  -7.902  1.00  0.00           C  
ATOM   2337  CG  MET A 293      28.496   1.430  -7.722  1.00  0.00           C  
ATOM   2338  SD  MET A 293      27.133   1.086  -6.577  1.00  0.00           S  
ATOM   2339  CE  MET A 293      27.672  -0.519  -5.931  1.00  0.00           C  
ATOM   2340  N   GLU A 294      30.955   5.218  -8.778  1.00  0.00           N  
ATOM   2341  CA  GLU A 294      31.319   6.629  -8.574  1.00  0.00           C  
ATOM   2342  C   GLU A 294      32.442   7.107  -9.510  1.00  0.00           C  
ATOM   2343  O   GLU A 294      32.663   8.308  -9.620  1.00  0.00           O  
ATOM   2344  CB  GLU A 294      31.716   6.846  -7.102  1.00  0.00           C  
ATOM   2345  CG  GLU A 294      30.547   6.578  -6.139  1.00  0.00           C  
ATOM   2346  CD  GLU A 294      30.975   6.618  -4.667  1.00  0.00           C  
ATOM   2347  OE1 GLU A 294      31.558   7.621  -4.209  1.00  0.00           O  
ATOM   2348  OE2 GLU A 294      30.793   5.600  -3.969  1.00  0.00           O1-
ATOM   2349  N   GLY A 295      33.002   6.224 -10.344  1.00  0.00           N  
ATOM   2350  CA  GLY A 295      33.933   6.595 -11.414  1.00  0.00           C  
ATOM   2351  C   GLY A 295      33.260   7.173 -12.663  1.00  0.00           C  
ATOM   2352  O   GLY A 295      33.921   7.844 -13.444  1.00  0.00           O  
ATOM   2353  N   GLY A 296      31.973   6.883 -12.908  1.00  0.00           N  
ATOM   2354  CA  GLY A 296      31.185   7.374 -14.064  1.00  0.00           C  
ATOM   2355  C   GLY A 296      31.512   6.718 -15.409  1.00  0.00           C  
ATOM   2356  O   GLY A 296      30.604   6.178 -16.040  1.00  0.00           O  
ATOM   2357  N   PHE A 297      32.798   6.415 -15.589  1.00  0.00           N  
ATOM   2358  CA  PHE A 297      33.381   5.310 -16.353  1.00  0.00           C  
ATOM   2359  C   PHE A 297      32.459   4.093 -16.509  1.00  0.00           C  
ATOM   2360  O   PHE A 297      31.995   3.776 -17.602  1.00  0.00           O  
ATOM   2361  CB  PHE A 297      34.668   4.909 -15.609  1.00  0.00           C  
ATOM   2362  CG  PHE A 297      35.300   3.620 -16.089  1.00  0.00           C  
ATOM   2363  CD1 PHE A 297      36.124   3.642 -17.218  1.00  0.00           C  
ATOM   2364  CD2 PHE A 297      35.077   2.401 -15.421  1.00  0.00           C  
ATOM   2365  CE1 PHE A 297      36.795   2.482 -17.632  1.00  0.00           C  
ATOM   2366  CE2 PHE A 297      35.658   1.214 -15.904  1.00  0.00           C  
ATOM   2367  CZ  PHE A 297      36.538   1.258 -16.998  1.00  0.00           C  
ATOM   2368  N   ALA A 298      32.045   3.509 -15.383  1.00  0.00           N  
ATOM   2369  CA  ALA A 298      31.278   2.267 -15.354  1.00  0.00           C  
ATOM   2370  C   ALA A 298      29.802   2.410 -15.793  1.00  0.00           C  
ATOM   2371  O   ALA A 298      29.121   1.391 -15.965  1.00  0.00           O  
ATOM   2372  CB  ALA A 298      31.410   1.700 -13.940  1.00  0.00           C  
ATOM   2373  N   ARG A 299      29.324   3.651 -15.980  1.00  0.00           N  
ATOM   2374  CA  ARG A 299      28.030   3.993 -16.597  1.00  0.00           C  
ATOM   2375  C   ARG A 299      28.195   4.277 -18.097  1.00  0.00           C  
ATOM   2376  O   ARG A 299      27.594   3.567 -18.893  1.00  0.00           O  
ATOM   2377  CB  ARG A 299      27.349   5.172 -15.865  1.00  0.00           C  
ATOM   2378  CG  ARG A 299      27.390   5.070 -14.325  1.00  0.00           C  
ATOM   2379  CD  ARG A 299      26.349   5.959 -13.623  1.00  0.00           C  
ATOM   2380  NE  ARG A 299      26.661   6.120 -12.185  1.00  0.00           N  
ATOM   2381  CZ  ARG A 299      25.924   6.733 -11.277  1.00  0.00           C  
ATOM   2382  NH1 ARG A 299      24.816   7.358 -11.578  1.00  0.00           N1+
ATOM   2383  NH2 ARG A 299      26.295   6.681 -10.027  1.00  0.00           N  
ATOM   2384  N   MET A 300      29.226   5.036 -18.482  1.00  0.00           N  
ATOM   2385  CA  MET A 300      29.589   5.250 -19.896  1.00  0.00           C  
ATOM   2386  C   MET A 300      29.990   3.963 -20.649  1.00  0.00           C  
ATOM   2387  O   MET A 300      29.852   3.902 -21.868  1.00  0.00           O  
ATOM   2388  CB  MET A 300      30.733   6.276 -20.000  1.00  0.00           C  
ATOM   2389  CG  MET A 300      30.344   7.714 -19.659  1.00  0.00           C  
ATOM   2390  SD  MET A 300      28.954   8.370 -20.626  1.00  0.00           S  
ATOM   2391  CE  MET A 300      29.353  10.142 -20.694  1.00  0.00           C  
ATOM   2392  N   TYR A 301      30.458   2.922 -19.952  1.00  0.00           N  
ATOM   2393  CA  TYR A 301      31.059   1.741 -20.587  1.00  0.00           C  
ATOM   2394  C   TYR A 301      30.075   0.817 -21.339  1.00  0.00           C  
ATOM   2395  O   TYR A 301      30.310   0.551 -22.521  1.00  0.00           O  
ATOM   2396  CB  TYR A 301      31.925   0.973 -19.570  1.00  0.00           C  
ATOM   2397  CG  TYR A 301      33.403   1.036 -19.876  1.00  0.00           C  
ATOM   2398  CD1 TYR A 301      34.065   2.275 -19.857  1.00  0.00           C  
ATOM   2399  CD2 TYR A 301      34.111  -0.134 -20.204  1.00  0.00           C  
ATOM   2400  CE1 TYR A 301      35.418   2.359 -20.231  1.00  0.00           C  
ATOM   2401  CE2 TYR A 301      35.485  -0.061 -20.495  1.00  0.00           C  
ATOM   2402  CZ  TYR A 301      36.138   1.187 -20.533  1.00  0.00           C  
ATOM   2403  OH  TYR A 301      37.472   1.236 -20.795  1.00  0.00           O  
ATOM   2404  N   PRO A 302      28.999   0.277 -20.721  1.00  0.00           N  
ATOM   2405  CA  PRO A 302      28.135  -0.689 -21.412  1.00  0.00           C  
ATOM   2406  C   PRO A 302      27.287  -0.068 -22.533  1.00  0.00           C  
ATOM   2407  O   PRO A 302      27.044  -0.743 -23.527  1.00  0.00           O  
ATOM   2408  CB  PRO A 302      27.278  -1.355 -20.330  1.00  0.00           C  
ATOM   2409  CG  PRO A 302      28.083  -1.116 -19.057  1.00  0.00           C  
ATOM   2410  CD  PRO A 302      28.681   0.267 -19.301  1.00  0.00           C  
ATOM   2411  N   LEU A 303      27.052   1.249 -22.487  1.00  0.00           N  
ATOM   2412  CA  LEU A 303      26.492   2.040 -23.591  1.00  0.00           C  
ATOM   2413  C   LEU A 303      27.280   1.852 -24.894  1.00  0.00           C  
ATOM   2414  O   LEU A 303      26.713   1.483 -25.921  1.00  0.00           O  
ATOM   2415  CB  LEU A 303      26.485   3.520 -23.156  1.00  0.00           C  
ATOM   2416  CG  LEU A 303      26.228   4.545 -24.281  1.00  0.00           C  
ATOM   2417  CD1 LEU A 303      24.816   4.430 -24.848  1.00  0.00           C  
ATOM   2418  CD2 LEU A 303      26.446   5.960 -23.754  1.00  0.00           C  
ATOM   2419  N   GLN A 304      28.604   2.013 -24.843  1.00  0.00           N  
ATOM   2420  CA  GLN A 304      29.438   1.916 -26.043  1.00  0.00           C  
ATOM   2421  C   GLN A 304      29.508   0.493 -26.595  1.00  0.00           C  
ATOM   2422  O   GLN A 304      29.583   0.313 -27.809  1.00  0.00           O  
ATOM   2423  CB  GLN A 304      30.849   2.417 -25.742  1.00  0.00           C  
ATOM   2424  CG  GLN A 304      30.873   3.892 -25.330  1.00  0.00           C  
ATOM   2425  CD  GLN A 304      32.304   4.382 -25.251  1.00  0.00           C  
ATOM   2426  NE2 GLN A 304      32.695   5.298 -26.103  1.00  0.00           N  
ATOM   2427  OE1 GLN A 304      33.151   3.754 -24.645  1.00  0.00           O  
ATOM   2428  N   ALA A 305      29.428  -0.513 -25.723  1.00  0.00           N  
ATOM   2429  CA  ALA A 305      29.311  -1.908 -26.129  1.00  0.00           C  
ATOM   2430  C   ALA A 305      27.943  -2.215 -26.769  1.00  0.00           C  
ATOM   2431  O   ALA A 305      27.912  -2.850 -27.819  1.00  0.00           O  
ATOM   2432  CB  ALA A 305      29.595  -2.772 -24.900  1.00  0.00           C  
ATOM   2433  N   CYS A 306      26.863  -1.588 -26.290  1.00  0.00           N  
ATOM   2434  CA  CYS A 306      25.513  -1.740 -26.837  1.00  0.00           C  
ATOM   2435  C   CYS A 306      25.366  -1.160 -28.248  1.00  0.00           C  
ATOM   2436  O   CYS A 306      25.057  -1.914 -29.171  1.00  0.00           O  
ATOM   2437  CB  CYS A 306      24.517  -1.140 -25.836  1.00  0.00           C  
ATOM   2438  SG  CYS A 306      22.840  -1.705 -26.234  1.00  0.00           S  
ATOM   2439  N   VAL A 307      25.902   0.045 -28.480  1.00  0.00           N  
ATOM   2440  CA  VAL A 307      25.954   0.647 -29.825  1.00  0.00           C  
ATOM   2441  C   VAL A 307      26.867  -0.151 -30.764  1.00  0.00           C  
ATOM   2442  O   VAL A 307      26.490  -0.429 -31.903  1.00  0.00           O  
ATOM   2443  CB  VAL A 307      26.416   2.116 -29.762  1.00  0.00           C  
ATOM   2444  CG1 VAL A 307      26.420   2.759 -31.155  1.00  0.00           C  
ATOM   2445  CG2 VAL A 307      25.515   2.981 -28.876  1.00  0.00           C  
ATOM   2446  N   ARG A 308      28.036  -0.607 -30.283  1.00  0.00           N  
ATOM   2447  CA  ARG A 308      28.974  -1.404 -31.096  1.00  0.00           C  
ATOM   2448  C   ARG A 308      28.404  -2.771 -31.472  1.00  0.00           C  
ATOM   2449  O   ARG A 308      28.472  -3.128 -32.647  1.00  0.00           O  
ATOM   2450  CB  ARG A 308      30.350  -1.506 -30.408  1.00  0.00           C  
ATOM   2451  CG  ARG A 308      31.079  -0.166 -30.579  1.00  0.00           C  
ATOM   2452  CD  ARG A 308      32.484  -0.065 -29.979  1.00  0.00           C  
ATOM   2453  NE  ARG A 308      32.984   1.325 -30.072  1.00  0.00           N  
ATOM   2454  CZ  ARG A 308      33.276   1.986 -31.184  1.00  0.00           C  
ATOM   2455  NH1 ARG A 308      33.464   1.383 -32.326  1.00  0.00           N1+
ATOM   2456  NH2 ARG A 308      33.357   3.289 -31.163  1.00  0.00           N  
ATOM   2457  N   LEU A 309      27.670  -3.421 -30.566  1.00  0.00           N  
ATOM   2458  CA  LEU A 309      26.956  -4.662 -30.858  1.00  0.00           C  
ATOM   2459  C   LEU A 309      25.760  -4.431 -31.794  1.00  0.00           C  
ATOM   2460  O   LEU A 309      25.621  -5.176 -32.754  1.00  0.00           O  
ATOM   2461  CB  LEU A 309      26.549  -5.369 -29.549  1.00  0.00           C  
ATOM   2462  CG  LEU A 309      25.862  -6.733 -29.776  1.00  0.00           C  
ATOM   2463  CD1 LEU A 309      26.757  -7.737 -30.508  1.00  0.00           C  
ATOM   2464  CD2 LEU A 309      25.459  -7.366 -28.445  1.00  0.00           C  
ATOM   2465  N   ALA A 310      25.009  -3.337 -31.652  1.00  0.00           N  
ATOM   2466  CA  ALA A 310      23.884  -3.023 -32.537  1.00  0.00           C  
ATOM   2467  C   ALA A 310      24.316  -2.739 -33.993  1.00  0.00           C  
ATOM   2468  O   ALA A 310      23.701  -3.258 -34.926  1.00  0.00           O  
ATOM   2469  CB  ALA A 310      23.110  -1.850 -31.928  1.00  0.00           C  
ATOM   2470  N   VAL A 311      25.480  -2.105 -34.195  1.00  0.00           N  
ATOM   2471  CA  VAL A 311      26.104  -1.943 -35.526  1.00  0.00           C  
ATOM   2472  C   VAL A 311      26.658  -3.265 -36.065  1.00  0.00           C  
ATOM   2473  O   VAL A 311      26.415  -3.608 -37.222  1.00  0.00           O  
ATOM   2474  CB  VAL A 311      27.212  -0.871 -35.492  1.00  0.00           C  
ATOM   2475  CG1 VAL A 311      27.972  -0.775 -36.823  1.00  0.00           C  
ATOM   2476  CG2 VAL A 311      26.606   0.508 -35.209  1.00  0.00           C  
ATOM   2477  N   LYS A 312      27.340  -4.044 -35.221  1.00  0.00           N  
ATOM   2478  CA  LYS A 312      27.910  -5.349 -35.587  1.00  0.00           C  
ATOM   2479  C   LYS A 312      26.829  -6.352 -35.993  1.00  0.00           C  
ATOM   2480  O   LYS A 312      26.949  -7.004 -37.028  1.00  0.00           O  
ATOM   2481  CB  LYS A 312      28.722  -5.847 -34.388  1.00  0.00           C  
ATOM   2482  CG  LYS A 312      29.569  -7.086 -34.681  1.00  0.00           C  
ATOM   2483  CD  LYS A 312      30.259  -7.473 -33.371  1.00  0.00           C  
ATOM   2484  CE  LYS A 312      31.068  -8.754 -33.521  1.00  0.00           C  
ATOM   2485  NZ  LYS A 312      31.513  -9.200 -32.182  1.00  0.00           N1+
ATOM   2486  N   LEU A 313      25.717  -6.379 -35.258  1.00  0.00           N  
ATOM   2487  CA  LEU A 313      24.549  -7.189 -35.583  1.00  0.00           C  
ATOM   2488  C   LEU A 313      23.815  -6.696 -36.829  1.00  0.00           C  
ATOM   2489  O   LEU A 313      23.304  -7.534 -37.557  1.00  0.00           O  
ATOM   2490  CB  LEU A 313      23.572  -7.274 -34.401  1.00  0.00           C  
ATOM   2491  CG  LEU A 313      24.047  -8.077 -33.177  1.00  0.00           C  
ATOM   2492  CD1 LEU A 313      22.851  -8.264 -32.248  1.00  0.00           C  
ATOM   2493  CD2 LEU A 313      24.623  -9.451 -33.517  1.00  0.00           C  
ATOM   2494  N   ASP A 314      23.838  -5.404 -37.169  1.00  0.00           N  
ATOM   2495  CA  ASP A 314      23.277  -4.953 -38.450  1.00  0.00           C  
ATOM   2496  C   ASP A 314      24.062  -5.482 -39.657  1.00  0.00           C  
ATOM   2497  O   ASP A 314      23.477  -6.099 -40.553  1.00  0.00           O  
ATOM   2498  CB  ASP A 314      23.174  -3.425 -38.502  1.00  0.00           C  
ATOM   2499  CG  ASP A 314      22.286  -3.015 -39.678  1.00  0.00           C  
ATOM   2500  OD1 ASP A 314      21.122  -3.484 -39.694  1.00  0.00           O  
ATOM   2501  OD2 ASP A 314      22.773  -2.271 -40.551  1.00  0.00           O1-
ATOM   2502  N   PHE A 315      25.396  -5.485 -39.560  1.00  0.00           N  
ATOM   2503  CA  PHE A 315      26.231  -6.094 -40.591  1.00  0.00           C  
ATOM   2504  C   PHE A 315      26.080  -7.621 -40.631  1.00  0.00           C  
ATOM   2505  O   PHE A 315      25.899  -8.172 -41.714  1.00  0.00           O  
ATOM   2506  CB  PHE A 315      27.692  -5.662 -40.424  1.00  0.00           C  
ATOM   2507  CG  PHE A 315      28.491  -5.776 -41.711  1.00  0.00           C  
ATOM   2508  CD1 PHE A 315      28.348  -4.791 -42.705  1.00  0.00           C  
ATOM   2509  CD2 PHE A 315      29.383  -6.845 -41.921  1.00  0.00           C  
ATOM   2510  CE1 PHE A 315      29.109  -4.856 -43.887  1.00  0.00           C  
ATOM   2511  CE2 PHE A 315      30.169  -6.892 -43.087  1.00  0.00           C  
ATOM   2512  CZ  PHE A 315      30.033  -5.899 -44.070  1.00  0.00           C  
ATOM   2513  N   ILE A 316      25.962  -8.293 -39.479  1.00  0.00           N  
ATOM   2514  CA  ILE A 316      25.691  -9.741 -39.410  1.00  0.00           C  
ATOM   2515  C   ILE A 316      24.306 -10.092 -39.980  1.00  0.00           C  
ATOM   2516  O   ILE A 316      24.232 -10.987 -40.814  1.00  0.00           O  
ATOM   2517  CB  ILE A 316      25.894 -10.274 -37.972  1.00  0.00           C  
ATOM   2518  CG1 ILE A 316      27.393 -10.213 -37.590  1.00  0.00           C  
ATOM   2519  CG2 ILE A 316      25.389 -11.721 -37.819  1.00  0.00           C  
ATOM   2520  CD1 ILE A 316      27.681 -10.370 -36.092  1.00  0.00           C  
ATOM   2521  N   THR A 317      23.256  -9.309 -39.714  1.00  0.00           N  
ATOM   2522  CA  THR A 317      21.918  -9.491 -40.312  1.00  0.00           C  
ATOM   2523  C   THR A 317      21.959  -9.324 -41.831  1.00  0.00           C  
ATOM   2524  O   THR A 317      21.401 -10.148 -42.557  1.00  0.00           O  
ATOM   2525  CB  THR A 317      20.912  -8.491 -39.715  1.00  0.00           C  
ATOM   2526  CG2 THR A 317      19.495  -8.610 -40.274  1.00  0.00           C  
ATOM   2527  OG1 THR A 317      20.753  -8.746 -38.346  1.00  0.00           O  
ATOM   2528  N   ALA A 318      22.700  -8.332 -42.334  1.00  0.00           N  
ATOM   2529  CA  ALA A 318      22.866  -8.114 -43.768  1.00  0.00           C  
ATOM   2530  C   ALA A 318      23.692  -9.223 -44.447  1.00  0.00           C  
ATOM   2531  O   ALA A 318      23.342  -9.658 -45.544  1.00  0.00           O  
ATOM   2532  CB  ALA A 318      23.490  -6.730 -43.981  1.00  0.00           C  
ATOM   2533  N   LEU A 319      24.765  -9.709 -43.815  1.00  0.00           N  
ATOM   2534  CA  LEU A 319      25.566 -10.827 -44.324  1.00  0.00           C  
ATOM   2535  C   LEU A 319      24.815 -12.160 -44.282  1.00  0.00           C  
ATOM   2536  O   LEU A 319      24.894 -12.921 -45.244  1.00  0.00           O  
ATOM   2537  CB  LEU A 319      26.844 -10.988 -43.495  1.00  0.00           C  
ATOM   2538  CG  LEU A 319      27.916  -9.902 -43.592  1.00  0.00           C  
ATOM   2539  CD1 LEU A 319      29.027 -10.298 -42.615  1.00  0.00           C  
ATOM   2540  CD2 LEU A 319      28.462  -9.779 -45.014  1.00  0.00           C  
ATOM   2541  N   LEU A 320      24.049 -12.401 -43.215  1.00  0.00           N  
ATOM   2542  CA  LEU A 320      23.218 -13.585 -43.058  1.00  0.00           C  
ATOM   2543  C   LEU A 320      22.121 -13.591 -44.122  1.00  0.00           C  
ATOM   2544  O   LEU A 320      22.126 -14.489 -44.951  1.00  0.00           O  
ATOM   2545  CB  LEU A 320      22.680 -13.647 -41.614  1.00  0.00           C  
ATOM   2546  CG  LEU A 320      21.786 -14.862 -41.298  1.00  0.00           C  
ATOM   2547  CD1 LEU A 320      22.482 -16.205 -41.527  1.00  0.00           C  
ATOM   2548  CD2 LEU A 320      21.342 -14.806 -39.835  1.00  0.00           C  
ATOM   2549  N   LYS A 321      21.415 -12.471 -44.334  1.00  0.00           N  
ATOM   2550  CA  LYS A 321      20.450 -12.363 -45.440  1.00  0.00           C  
ATOM   2551  C   LYS A 321      21.083 -12.663 -46.811  1.00  0.00           C  
ATOM   2552  O   LYS A 321      20.595 -13.561 -47.488  1.00  0.00           O  
ATOM   2553  CB  LYS A 321      19.760 -10.993 -45.414  1.00  0.00           C  
ATOM   2554  CG  LYS A 321      18.559 -11.006 -46.371  1.00  0.00           C  
ATOM   2555  CD  LYS A 321      17.915  -9.626 -46.513  1.00  0.00           C  
ATOM   2556  CE  LYS A 321      16.739  -9.758 -47.486  1.00  0.00           C  
ATOM   2557  NZ  LYS A 321      16.154  -8.445 -47.830  1.00  0.00           N1+
ATOM   2558  N   LYS A 322      22.281 -12.134 -47.095  1.00  0.00           N  
ATOM   2559  CA  LYS A 322      23.026 -12.439 -48.336  1.00  0.00           C  
ATOM   2560  C   LYS A 322      23.410 -13.913 -48.491  1.00  0.00           C  
ATOM   2561  O   LYS A 322      23.534 -14.381 -49.624  1.00  0.00           O  
ATOM   2562  CB  LYS A 322      24.308 -11.606 -48.413  1.00  0.00           C  
ATOM   2563  CG  LYS A 322      24.088 -10.121 -48.698  1.00  0.00           C  
ATOM   2564  CD  LYS A 322      25.450  -9.421 -48.627  1.00  0.00           C  
ATOM   2565  CE  LYS A 322      25.264  -7.908 -48.730  1.00  0.00           C  
ATOM   2566  NZ  LYS A 322      26.572  -7.212 -48.743  1.00  0.00           N1+
ATOM   2567  N   SER A 323      23.786 -14.605 -47.412  1.00  0.00           N  
ATOM   2568  CA  SER A 323      24.120 -16.031 -47.500  1.00  0.00           C  
ATOM   2569  C   SER A 323      22.868 -16.892 -47.678  1.00  0.00           C  
ATOM   2570  O   SER A 323      22.856 -17.684 -48.616  1.00  0.00           O  
ATOM   2571  CB  SER A 323      24.993 -16.505 -46.332  1.00  0.00           C  
ATOM   2572  OG  SER A 323      24.321 -16.450 -45.095  1.00  0.00           O  
ATOM   2573  N   LEU A 324      21.760 -16.527 -47.018  1.00  0.00           N  
ATOM   2574  CA  LEU A 324      20.455 -17.187 -47.146  1.00  0.00           C  
ATOM   2575  C   LEU A 324      19.806 -16.984 -48.530  1.00  0.00           C  
ATOM   2576  O   LEU A 324      19.230 -17.923 -49.077  1.00  0.00           O  
ATOM   2577  CB  LEU A 324      19.509 -16.720 -46.021  1.00  0.00           C  
ATOM   2578  CG  LEU A 324      20.004 -16.901 -44.574  1.00  0.00           C  
ATOM   2579  CD1 LEU A 324      18.976 -16.309 -43.609  1.00  0.00           C  
ATOM   2580  CD2 LEU A 324      20.309 -18.338 -44.186  1.00  0.00           C  
ATOM   2581  N   GLU A 325      19.993 -15.812 -49.150  1.00  0.00           N  
ATOM   2582  CA  GLU A 325      19.624 -15.535 -50.549  1.00  0.00           C  
ATOM   2583  C   GLU A 325      20.421 -16.418 -51.526  1.00  0.00           C  
ATOM   2584  O   GLU A 325      19.842 -17.027 -52.422  1.00  0.00           O  
ATOM   2585  CB  GLU A 325      19.880 -14.047 -50.884  1.00  0.00           C  
ATOM   2586  CG  GLU A 325      18.893 -13.070 -50.216  1.00  0.00           C  
ATOM   2587  CD  GLU A 325      19.301 -11.581 -50.278  1.00  0.00           C  
ATOM   2588  OE1 GLU A 325      20.508 -11.285 -50.435  1.00  0.00           O  
ATOM   2589  OE2 GLU A 325      18.442 -10.738 -49.915  1.00  0.00           O1-
ATOM   2590  N   CYS A 326      21.733 -16.573 -51.311  1.00  0.00           N  
ATOM   2591  CA  CYS A 326      22.597 -17.415 -52.148  1.00  0.00           C  
ATOM   2592  C   CYS A 326      22.336 -18.927 -52.010  1.00  0.00           C  
ATOM   2593  O   CYS A 326      22.790 -19.691 -52.866  1.00  0.00           O  
ATOM   2594  CB  CYS A 326      24.064 -17.146 -51.796  1.00  0.00           C  
ATOM   2595  SG  CYS A 326      24.670 -15.553 -52.418  1.00  0.00           S  
ATOM   2596  N   THR A 327      21.797 -19.381 -50.875  1.00  0.00           N  
ATOM   2597  CA  THR A 327      21.470 -20.794 -50.607  1.00  0.00           C  
ATOM   2598  C   THR A 327      20.004 -21.142 -50.869  1.00  0.00           C  
ATOM   2599  O   THR A 327      19.655 -22.316 -50.801  1.00  0.00           O  
ATOM   2600  CB  THR A 327      21.841 -21.195 -49.165  1.00  0.00           C  
ATOM   2601  CG2 THR A 327      23.355 -21.297 -48.975  1.00  0.00           C  
ATOM   2602  OG1 THR A 327      21.423 -20.230 -48.235  1.00  0.00           O  
ATOM   2603  N   GLY A 328      19.127 -20.157 -51.094  1.00  0.00           N  
ATOM   2604  CA  GLY A 328      17.670 -20.345 -51.187  1.00  0.00           C  
ATOM   2605  C   GLY A 328      16.980 -20.588 -49.838  1.00  0.00           C  
ATOM   2606  O   GLY A 328      15.766 -20.471 -49.732  1.00  0.00           O  
ATOM   2607  N   THR A 329      17.735 -20.735 -48.747  1.00  0.00           N  
ATOM   2608  CA  THR A 329      17.177 -20.983 -47.408  1.00  0.00           C  
ATOM   2609  C   THR A 329      16.351 -19.818 -46.854  1.00  0.00           C  
ATOM   2610  O   THR A 329      15.480 -20.060 -46.022  1.00  0.00           O  
ATOM   2611  CB  THR A 329      18.262 -21.364 -46.391  1.00  0.00           C  
ATOM   2612  CG2 THR A 329      18.950 -22.689 -46.700  1.00  0.00           C  
ATOM   2613  OG1 THR A 329      19.292 -20.410 -46.386  1.00  0.00           O  
ATOM   2614  N   LEU A 330      16.478 -18.603 -47.407  1.00  0.00           N  
ATOM   2615  CA  LEU A 330      15.609 -17.462 -47.073  1.00  0.00           C  
ATOM   2616  C   LEU A 330      14.131 -17.674 -47.470  1.00  0.00           C  
ATOM   2617  O   LEU A 330      13.258 -16.979 -46.953  1.00  0.00           O  
ATOM   2618  CB  LEU A 330      16.181 -16.184 -47.723  1.00  0.00           C  
ATOM   2619  CG  LEU A 330      15.573 -14.864 -47.202  1.00  0.00           C  
ATOM   2620  CD1 LEU A 330      15.803 -14.650 -45.702  1.00  0.00           C  
ATOM   2621  CD2 LEU A 330      16.219 -13.677 -47.912  1.00  0.00           C  
ATOM   2622  N   GLU A 331      13.841 -18.646 -48.338  1.00  0.00           N  
ATOM   2623  CA  GLU A 331      12.483 -19.033 -48.739  1.00  0.00           C  
ATOM   2624  C   GLU A 331      11.758 -19.855 -47.651  1.00  0.00           C  
ATOM   2625  O   GLU A 331      10.526 -19.856 -47.583  1.00  0.00           O  
ATOM   2626  CB  GLU A 331      12.554 -19.813 -50.067  1.00  0.00           C  
ATOM   2627  CG  GLU A 331      13.224 -19.001 -51.196  1.00  0.00           C  
ATOM   2628  CD  GLU A 331      13.344 -19.748 -52.535  1.00  0.00           C  
ATOM   2629  OE1 GLU A 331      13.183 -20.989 -52.556  1.00  0.00           O  
ATOM   2630  OE2 GLU A 331      13.694 -19.061 -53.522  1.00  0.00           O1-
ATOM   2631  N   PHE A 332      12.493 -20.458 -46.706  1.00  0.00           N  
ATOM   2632  CA  PHE A 332      11.906 -21.231 -45.610  1.00  0.00           C  
ATOM   2633  C   PHE A 332      11.439 -20.330 -44.460  1.00  0.00           C  
ATOM   2634  O   PHE A 332      12.248 -19.721 -43.761  1.00  0.00           O  
ATOM   2635  CB  PHE A 332      12.885 -22.296 -45.100  1.00  0.00           C  
ATOM   2636  CG  PHE A 332      13.351 -23.306 -46.131  1.00  0.00           C  
ATOM   2637  CD1 PHE A 332      12.419 -24.073 -46.857  1.00  0.00           C  
ATOM   2638  CD2 PHE A 332      14.728 -23.495 -46.350  1.00  0.00           C  
ATOM   2639  CE1 PHE A 332      12.862 -25.003 -47.813  1.00  0.00           C  
ATOM   2640  CE2 PHE A 332      15.171 -24.421 -47.311  1.00  0.00           C  
ATOM   2641  CZ  PHE A 332      14.238 -25.172 -48.045  1.00  0.00           C  
ATOM   2642  N   ARG A 333      10.174 -20.495 -44.055  1.00  0.00           N  
ATOM   2643  CA  ARG A 333       9.558 -19.710 -42.965  1.00  0.00           C  
ATOM   2644  C   ARG A 333      10.242 -19.863 -41.599  1.00  0.00           C  
ATOM   2645  O   ARG A 333      10.338 -18.881 -40.874  1.00  0.00           O  
ATOM   2646  CB  ARG A 333       8.062 -20.044 -42.858  1.00  0.00           C  
ATOM   2647  CG  ARG A 333       7.291 -19.620 -44.116  1.00  0.00           C  
ATOM   2648  CD  ARG A 333       5.784 -19.828 -43.922  1.00  0.00           C  
ATOM   2649  NE  ARG A 333       5.017 -19.383 -45.102  1.00  0.00           N  
ATOM   2650  CZ  ARG A 333       4.683 -18.141 -45.407  1.00  0.00           C  
ATOM   2651  NH1 ARG A 333       5.021 -17.126 -44.661  1.00  0.00           N1+
ATOM   2652  NH2 ARG A 333       3.995 -17.892 -46.485  1.00  0.00           N  
ATOM   2653  N   GLY A 334      10.800 -21.037 -41.285  1.00  0.00           N  
ATOM   2654  CA  GLY A 334      11.574 -21.249 -40.051  1.00  0.00           C  
ATOM   2655  C   GLY A 334      12.917 -20.505 -40.035  1.00  0.00           C  
ATOM   2656  O   GLY A 334      13.188 -19.747 -39.109  1.00  0.00           O  
ATOM   2657  N   VAL A 335      13.608 -20.484 -41.178  1.00  0.00           N  
ATOM   2658  CA  VAL A 335      14.851 -19.718 -41.380  1.00  0.00           C  
ATOM   2659  C   VAL A 335      14.584 -18.207 -41.374  1.00  0.00           C  
ATOM   2660  O   VAL A 335      15.353 -17.449 -40.783  1.00  0.00           O  
ATOM   2661  CB  VAL A 335      15.517 -20.154 -42.700  1.00  0.00           C  
ATOM   2662  CG1 VAL A 335      16.785 -19.360 -43.012  1.00  0.00           C  
ATOM   2663  CG2 VAL A 335      15.895 -21.643 -42.679  1.00  0.00           C  
ATOM   2664  N   GLN A 336      13.436 -17.767 -41.905  1.00  0.00           N  
ATOM   2665  CA  GLN A 336      12.977 -16.378 -41.794  1.00  0.00           C  
ATOM   2666  C   GLN A 336      12.652 -15.972 -40.348  1.00  0.00           C  
ATOM   2667  O   GLN A 336      12.967 -14.848 -39.962  1.00  0.00           O  
ATOM   2668  CB  GLN A 336      11.732 -16.143 -42.661  1.00  0.00           C  
ATOM   2669  CG  GLN A 336      11.984 -16.252 -44.168  1.00  0.00           C  
ATOM   2670  CD  GLN A 336      10.718 -15.924 -44.956  1.00  0.00           C  
ATOM   2671  NE2 GLN A 336      10.732 -14.853 -45.720  1.00  0.00           N  
ATOM   2672  OE1 GLN A 336       9.639 -16.449 -44.714  1.00  0.00           O  
ATOM   2673  N   ALA A 337      12.068 -16.867 -39.545  1.00  0.00           N  
ATOM   2674  CA  ALA A 337      11.778 -16.616 -38.133  1.00  0.00           C  
ATOM   2675  C   ALA A 337      13.061 -16.507 -37.288  1.00  0.00           C  
ATOM   2676  O   ALA A 337      13.229 -15.522 -36.572  1.00  0.00           O  
ATOM   2677  CB  ALA A 337      10.841 -17.716 -37.618  1.00  0.00           C  
ATOM   2678  N   ASP A 338      14.057 -17.354 -37.560  1.00  0.00           N  
ATOM   2679  CA  ASP A 338      15.367 -17.294 -36.901  1.00  0.00           C  
ATOM   2680  C   ASP A 338      16.219 -16.089 -37.343  1.00  0.00           C  
ATOM   2681  O   ASP A 338      16.780 -15.392 -36.497  1.00  0.00           O  
ATOM   2682  CB  ASP A 338      16.108 -18.617 -37.140  1.00  0.00           C  
ATOM   2683  CG  ASP A 338      15.706 -19.701 -36.140  1.00  0.00           C  
ATOM   2684  OD1 ASP A 338      15.757 -19.367 -34.935  1.00  0.00           O  
ATOM   2685  OD2 ASP A 338      15.946 -20.883 -36.476  1.00  0.00           O1-
ATOM   2686  N   LEU A 339      16.157 -15.688 -38.621  1.00  0.00           N  
ATOM   2687  CA  LEU A 339      16.675 -14.384 -39.067  1.00  0.00           C  
ATOM   2688  C   LEU A 339      15.943 -13.224 -38.366  1.00  0.00           C  
ATOM   2689  O   LEU A 339      16.571 -12.234 -37.989  1.00  0.00           O  
ATOM   2690  CB  LEU A 339      16.551 -14.284 -40.602  1.00  0.00           C  
ATOM   2691  CG  LEU A 339      16.984 -12.924 -41.192  1.00  0.00           C  
ATOM   2692  CD1 LEU A 339      18.476 -12.645 -41.005  1.00  0.00           C  
ATOM   2693  CD2 LEU A 339      16.686 -12.877 -42.690  1.00  0.00           C  
ATOM   2694  N   GLY A 340      14.637 -13.371 -38.138  1.00  0.00           N  
ATOM   2695  CA  GLY A 340      13.808 -12.442 -37.378  1.00  0.00           C  
ATOM   2696  C   GLY A 340      14.215 -12.299 -35.907  1.00  0.00           C  
ATOM   2697  O   GLY A 340      14.216 -11.171 -35.420  1.00  0.00           O  
ATOM   2698  N   GLU A 341      14.785 -13.333 -35.273  1.00  0.00           N  
ATOM   2699  CA  GLU A 341      15.383 -13.207 -33.932  1.00  0.00           C  
ATOM   2700  C   GLU A 341      16.681 -12.372 -33.962  1.00  0.00           C  
ATOM   2701  O   GLU A 341      16.846 -11.477 -33.135  1.00  0.00           O  
ATOM   2702  CB  GLU A 341      15.605 -14.584 -33.257  1.00  0.00           C  
ATOM   2703  CG  GLU A 341      15.747 -14.414 -31.725  1.00  0.00           C  
ATOM   2704  CD  GLU A 341      16.334 -15.618 -30.948  1.00  0.00           C  
ATOM   2705  OE1 GLU A 341      15.539 -16.362 -30.329  1.00  0.00           O  
ATOM   2706  OE2 GLU A 341      17.499 -15.464 -30.505  1.00  0.00           O1-
ATOM   2707  N   VAL A 342      17.500 -12.474 -35.019  1.00  0.00           N  
ATOM   2708  CA  VAL A 342      18.695 -11.613 -35.194  1.00  0.00           C  
ATOM   2709  C   VAL A 342      18.308 -10.149 -35.451  1.00  0.00           C  
ATOM   2710  O   VAL A 342      18.884  -9.238 -34.847  1.00  0.00           O  
ATOM   2711  CB  VAL A 342      19.621 -12.104 -36.329  1.00  0.00           C  
ATOM   2712  CG1 VAL A 342      20.982 -11.398 -36.273  1.00  0.00           C  
ATOM   2713  CG2 VAL A 342      19.903 -13.608 -36.264  1.00  0.00           C  
ATOM   2714  N   VAL A 343      17.250  -9.916 -36.239  1.00  0.00           N  
ATOM   2715  CA  VAL A 343      16.648  -8.584 -36.429  1.00  0.00           C  
ATOM   2716  C   VAL A 343      16.101  -8.040 -35.108  1.00  0.00           C  
ATOM   2717  O   VAL A 343      16.354  -6.879 -34.788  1.00  0.00           O  
ATOM   2718  CB  VAL A 343      15.533  -8.620 -37.497  1.00  0.00           C  
ATOM   2719  CG1 VAL A 343      14.803  -7.275 -37.641  1.00  0.00           C  
ATOM   2720  CG2 VAL A 343      16.089  -8.953 -38.887  1.00  0.00           C  
ATOM   2721  N   ALA A 344      15.427  -8.874 -34.312  1.00  0.00           N  
ATOM   2722  CA  ALA A 344      14.873  -8.490 -33.020  1.00  0.00           C  
ATOM   2723  C   ALA A 344      15.971  -8.118 -32.015  1.00  0.00           C  
ATOM   2724  O   ALA A 344      15.977  -6.972 -31.581  1.00  0.00           O  
ATOM   2725  CB  ALA A 344      13.950  -9.600 -32.504  1.00  0.00           C  
ATOM   2726  N   TRP A 345      17.040  -8.915 -31.884  1.00  0.00           N  
ATOM   2727  CA  TRP A 345      18.191  -8.588 -31.029  1.00  0.00           C  
ATOM   2728  C   TRP A 345      18.909  -7.305 -31.443  1.00  0.00           C  
ATOM   2729  O   TRP A 345      19.157  -6.440 -30.601  1.00  0.00           O  
ATOM   2730  CB  TRP A 345      19.203  -9.736 -31.046  1.00  0.00           C  
ATOM   2731  CG  TRP A 345      18.850 -10.917 -30.207  1.00  0.00           C  
ATOM   2732  CD1 TRP A 345      18.691 -12.179 -30.657  1.00  0.00           C  
ATOM   2733  CD2 TRP A 345      18.606 -10.975 -28.768  1.00  0.00           C  
ATOM   2734  CE2 TRP A 345      18.312 -12.326 -28.414  1.00  0.00           C  
ATOM   2735  CE3 TRP A 345      18.596 -10.019 -27.728  1.00  0.00           C  
ATOM   2736  NE1 TRP A 345      18.375 -13.013 -29.608  1.00  0.00           N  
ATOM   2737  CZ2 TRP A 345      18.031 -12.710 -27.095  1.00  0.00           C  
ATOM   2738  CZ3 TRP A 345      18.306 -10.395 -26.403  1.00  0.00           C  
ATOM   2739  CH2 TRP A 345      18.032 -11.736 -26.082  1.00  0.00           C  
ATOM   2740  N   ARG A 346      19.161  -7.115 -32.744  1.00  0.00           N  
ATOM   2741  CA  ARG A 346      19.714  -5.860 -33.275  1.00  0.00           C  
ATOM   2742  C   ARG A 346      18.832  -4.668 -32.894  1.00  0.00           C  
ATOM   2743  O   ARG A 346      19.343  -3.651 -32.431  1.00  0.00           O  
ATOM   2744  CB  ARG A 346      19.841  -5.988 -34.798  1.00  0.00           C  
ATOM   2745  CG  ARG A 346      20.496  -4.751 -35.435  1.00  0.00           C  
ATOM   2746  CD  ARG A 346      20.124  -4.616 -36.910  1.00  0.00           C  
ATOM   2747  NE  ARG A 346      18.687  -4.348 -37.103  1.00  0.00           N  
ATOM   2748  CZ  ARG A 346      18.051  -4.325 -38.256  1.00  0.00           C  
ATOM   2749  NH1 ARG A 346      18.638  -4.492 -39.405  1.00  0.00           N1+
ATOM   2750  NH2 ARG A 346      16.769  -4.124 -38.254  1.00  0.00           N  
ATOM   2751  N   ASN A 347      17.516  -4.807 -33.040  1.00  0.00           N  
ATOM   2752  CA  ASN A 347      16.553  -3.766 -32.691  1.00  0.00           C  
ATOM   2753  C   ASN A 347      16.449  -3.553 -31.166  1.00  0.00           C  
ATOM   2754  O   ASN A 347      16.389  -2.405 -30.745  1.00  0.00           O  
ATOM   2755  CB  ASN A 347      15.190  -4.099 -33.320  1.00  0.00           C  
ATOM   2756  CG  ASN A 347      15.158  -4.116 -34.843  1.00  0.00           C  
ATOM   2757  ND2 ASN A 347      14.017  -4.454 -35.398  1.00  0.00           N  
ATOM   2758  OD1 ASN A 347      16.099  -3.784 -35.559  1.00  0.00           O  
ATOM   2759  N   THR A 348      16.626  -4.589 -30.337  1.00  0.00           N  
ATOM   2760  CA  THR A 348      16.727  -4.482 -28.870  1.00  0.00           C  
ATOM   2761  C   THR A 348      17.965  -3.699 -28.446  1.00  0.00           C  
ATOM   2762  O   THR A 348      17.871  -2.865 -27.553  1.00  0.00           O  
ATOM   2763  CB  THR A 348      16.776  -5.869 -28.200  1.00  0.00           C  
ATOM   2764  CG2 THR A 348      16.702  -5.811 -26.674  1.00  0.00           C  
ATOM   2765  OG1 THR A 348      15.693  -6.667 -28.607  1.00  0.00           O  
ATOM   2766  N   PHE A 349      19.108  -3.881 -29.112  1.00  0.00           N  
ATOM   2767  CA  PHE A 349      20.332  -3.142 -28.780  1.00  0.00           C  
ATOM   2768  C   PHE A 349      20.374  -1.719 -29.359  1.00  0.00           C  
ATOM   2769  O   PHE A 349      20.931  -0.835 -28.707  1.00  0.00           O  
ATOM   2770  CB  PHE A 349      21.562  -3.985 -29.138  1.00  0.00           C  
ATOM   2771  CG  PHE A 349      21.633  -5.315 -28.402  1.00  0.00           C  
ATOM   2772  CD1 PHE A 349      21.501  -5.363 -27.002  1.00  0.00           C  
ATOM   2773  CD2 PHE A 349      21.797  -6.513 -29.113  1.00  0.00           C  
ATOM   2774  CE1 PHE A 349      21.526  -6.594 -26.322  1.00  0.00           C  
ATOM   2775  CE2 PHE A 349      21.814  -7.749 -28.442  1.00  0.00           C  
ATOM   2776  CZ  PHE A 349      21.675  -7.788 -27.044  1.00  0.00           C  
ATOM   2777  N   TRP A 350      19.595  -1.426 -30.406  1.00  0.00           N  
ATOM   2778  CA  TRP A 350      19.270  -0.040 -30.765  1.00  0.00           C  
ATOM   2779  C   TRP A 350      18.312   0.610 -29.762  1.00  0.00           C  
ATOM   2780  O   TRP A 350      18.717   1.574 -29.123  1.00  0.00           O  
ATOM   2781  CB  TRP A 350      18.757   0.058 -32.206  1.00  0.00           C  
ATOM   2782  CG  TRP A 350      19.833  -0.055 -33.244  1.00  0.00           C  
ATOM   2783  CD1 TRP A 350      19.890  -0.968 -34.239  1.00  0.00           C  
ATOM   2784  CD2 TRP A 350      21.044   0.753 -33.375  1.00  0.00           C  
ATOM   2785  CE2 TRP A 350      21.808   0.247 -34.468  1.00  0.00           C  
ATOM   2786  CE3 TRP A 350      21.589   1.843 -32.660  1.00  0.00           C  
ATOM   2787  NE1 TRP A 350      21.054  -0.794 -34.966  1.00  0.00           N  
ATOM   2788  CZ2 TRP A 350      23.056   0.779 -34.822  1.00  0.00           C  
ATOM   2789  CZ3 TRP A 350      22.841   2.386 -33.003  1.00  0.00           C  
ATOM   2790  CH2 TRP A 350      23.576   1.853 -34.076  1.00  0.00           C  
ATOM   2791  N   ALA A 351      17.229  -0.075 -29.384  1.00  0.00           N  
ATOM   2792  CA  ALA A 351      16.267   0.422 -28.402  1.00  0.00           C  
ATOM   2793  C   ALA A 351      16.902   0.681 -27.024  1.00  0.00           C  
ATOM   2794  O   ALA A 351      16.810   1.795 -26.529  1.00  0.00           O  
ATOM   2795  CB  ALA A 351      15.096  -0.566 -28.313  1.00  0.00           C  
ATOM   2796  N   LEU A 352      17.753  -0.224 -26.527  1.00  0.00           N  
ATOM   2797  CA  LEU A 352      18.519  -0.012 -25.292  1.00  0.00           C  
ATOM   2798  C   LEU A 352      19.529   1.139 -25.408  1.00  0.00           C  
ATOM   2799  O   LEU A 352      19.728   1.852 -24.429  1.00  0.00           O  
ATOM   2800  CB  LEU A 352      19.253  -1.308 -24.900  1.00  0.00           C  
ATOM   2801  CG  LEU A 352      18.352  -2.422 -24.338  1.00  0.00           C  
ATOM   2802  CD1 LEU A 352      19.170  -3.710 -24.231  1.00  0.00           C  
ATOM   2803  CD2 LEU A 352      17.826  -2.097 -22.940  1.00  0.00           C  
ATOM   2804  N   SER A 353      20.194   1.307 -26.556  1.00  0.00           N  
ATOM   2805  CA  SER A 353      21.092   2.451 -26.794  1.00  0.00           C  
ATOM   2806  C   SER A 353      20.340   3.782 -26.816  1.00  0.00           C  
ATOM   2807  O   SER A 353      20.854   4.785 -26.322  1.00  0.00           O  
ATOM   2808  CB  SER A 353      21.826   2.308 -28.129  1.00  0.00           C  
ATOM   2809  OG  SER A 353      22.660   1.166 -28.130  1.00  0.00           O  
ATOM   2810  N   ASP A 354      19.119   3.776 -27.346  1.00  0.00           N  
ATOM   2811  CA  ASP A 354      18.271   4.952 -27.481  1.00  0.00           C  
ATOM   2812  C   ASP A 354      17.623   5.324 -26.133  1.00  0.00           C  
ATOM   2813  O   ASP A 354      17.876   6.439 -25.677  1.00  0.00           O  
ATOM   2814  CB  ASP A 354      17.262   4.728 -28.623  1.00  0.00           C  
ATOM   2815  CG  ASP A 354      17.916   4.533 -30.011  1.00  0.00           C  
ATOM   2816  OD1 ASP A 354      19.096   4.916 -30.207  1.00  0.00           O  
ATOM   2817  OD2 ASP A 354      17.223   4.039 -30.925  1.00  0.00           O1-
ATOM   2818  N   SER A 355      17.123   4.343 -25.360  1.00  0.00           N  
ATOM   2819  CA  SER A 355      16.697   4.494 -23.952  1.00  0.00           C  
ATOM   2820  C   SER A 355      17.824   5.003 -23.055  1.00  0.00           C  
ATOM   2821  O   SER A 355      17.662   6.001 -22.360  1.00  0.00           O  
ATOM   2822  CB  SER A 355      16.233   3.161 -23.343  1.00  0.00           C  
ATOM   2823  OG  SER A 355      15.178   2.553 -24.058  1.00  0.00           O  
ATOM   2824  N   MET A 356      19.038   4.453 -23.206  1.00  0.00           N  
ATOM   2825  CA  MET A 356      20.218   4.937 -22.483  1.00  0.00           C  
ATOM   2826  C   MET A 356      20.509   6.421 -22.740  1.00  0.00           C  
ATOM   2827  O   MET A 356      21.071   7.071 -21.863  1.00  0.00           O  
ATOM   2828  CB  MET A 356      21.457   4.103 -22.845  1.00  0.00           C  
ATOM   2829  CG  MET A 356      21.582   2.826 -22.010  1.00  0.00           C  
ATOM   2830  SD  MET A 356      23.104   1.881 -22.322  1.00  0.00           S  
ATOM   2831  CE  MET A 356      22.424   0.423 -23.153  1.00  0.00           C  
ATOM   2832  N   CYS A 357      20.165   6.959 -23.911  1.00  0.00           N  
ATOM   2833  CA  CYS A 357      20.422   8.354 -24.267  1.00  0.00           C  
ATOM   2834  C   CYS A 357      19.239   9.295 -23.998  1.00  0.00           C  
ATOM   2835  O   CYS A 357      19.469  10.473 -23.731  1.00  0.00           O  
ATOM   2836  CB  CYS A 357      20.838   8.404 -25.738  1.00  0.00           C  
ATOM   2837  SG  CYS A 357      22.405   7.514 -25.938  1.00  0.00           S  
ATOM   2838  N   SER A 358      17.996   8.825 -24.123  1.00  0.00           N  
ATOM   2839  CA  SER A 358      16.785   9.621 -23.879  1.00  0.00           C  
ATOM   2840  C   SER A 358      16.407   9.683 -22.396  1.00  0.00           C  
ATOM   2841  O   SER A 358      16.157  10.771 -21.885  1.00  0.00           O  
ATOM   2842  CB  SER A 358      15.621   9.072 -24.711  1.00  0.00           C  
ATOM   2843  OG  SER A 358      15.385   7.717 -24.397  1.00  0.00           O  
ATOM   2844  N   GLU A 359      16.610   8.591 -21.658  1.00  0.00           N  
ATOM   2845  CA  GLU A 359      16.357   8.468 -20.215  1.00  0.00           C  
ATOM   2846  C   GLU A 359      17.628   8.779 -19.387  1.00  0.00           C  
ATOM   2847  O   GLU A 359      17.888   8.195 -18.333  1.00  0.00           O  
ATOM   2848  CB  GLU A 359      15.701   7.102 -19.902  1.00  0.00           C  
ATOM   2849  CG  GLU A 359      14.487   6.801 -20.802  1.00  0.00           C  
ATOM   2850  CD  GLU A 359      13.773   5.503 -20.400  1.00  0.00           C  
ATOM   2851  OE1 GLU A 359      14.171   4.437 -20.928  1.00  0.00           O  
ATOM   2852  OE2 GLU A 359      12.712   5.616 -19.745  1.00  0.00           O1-
ATOM   2853  N   ALA A 360      18.486   9.664 -19.914  1.00  0.00           N  
ATOM   2854  CA  ALA A 360      19.802   9.983 -19.362  1.00  0.00           C  
ATOM   2855  C   ALA A 360      19.730  10.385 -17.877  1.00  0.00           C  
ATOM   2856  O   ALA A 360      19.069  11.352 -17.496  1.00  0.00           O  
ATOM   2857  CB  ALA A 360      20.441  11.088 -20.210  1.00  0.00           C  
ATOM   2858  N   THR A 361      20.517   9.710 -17.039  1.00  0.00           N  
ATOM   2859  CA  THR A 361      20.528   9.910 -15.588  1.00  0.00           C  
ATOM   2860  C   THR A 361      21.453  11.077 -15.205  1.00  0.00           C  
ATOM   2861  O   THR A 361      22.665  10.990 -15.442  1.00  0.00           O  
ATOM   2862  CB  THR A 361      20.966   8.631 -14.851  1.00  0.00           C  
ATOM   2863  CG2 THR A 361      20.478   8.598 -13.403  1.00  0.00           C  
ATOM   2864  OG1 THR A 361      20.437   7.466 -15.433  1.00  0.00           O  
ATOM   2865  N   PRO A 362      20.963  12.083 -14.453  1.00  0.00           N  
ATOM   2866  CA  PRO A 362      21.821  13.055 -13.778  1.00  0.00           C  
ATOM   2867  C   PRO A 362      22.699  12.383 -12.714  1.00  0.00           C  
ATOM   2868  O   PRO A 362      22.367  11.317 -12.187  1.00  0.00           O  
ATOM   2869  CB  PRO A 362      20.884  14.100 -13.160  1.00  0.00           C  
ATOM   2870  CG  PRO A 362      19.576  13.926 -13.933  1.00  0.00           C  
ATOM   2871  CD  PRO A 362      19.566  12.434 -14.252  1.00  0.00           C  
ATOM   2872  N   TRP A 363      23.806  13.021 -12.333  1.00  0.00           N  
ATOM   2873  CA  TRP A 363      24.798  12.385 -11.467  1.00  0.00           C  
ATOM   2874  C   TRP A 363      25.310  13.300 -10.357  1.00  0.00           C  
ATOM   2875  O   TRP A 363      25.649  14.454 -10.599  1.00  0.00           O  
ATOM   2876  CB  TRP A 363      25.941  11.875 -12.345  1.00  0.00           C  
ATOM   2877  CG  TRP A 363      26.943  10.957 -11.721  1.00  0.00           C  
ATOM   2878  CD1 TRP A 363      26.731  10.060 -10.731  1.00  0.00           C  
ATOM   2879  CD2 TRP A 363      28.346  10.824 -12.087  1.00  0.00           C  
ATOM   2880  CE2 TRP A 363      28.915   9.778 -11.310  1.00  0.00           C  
ATOM   2881  CE3 TRP A 363      29.190  11.475 -13.007  1.00  0.00           C  
ATOM   2882  NE1 TRP A 363      27.906   9.386 -10.461  1.00  0.00           N  
ATOM   2883  CZ2 TRP A 363      30.246   9.380 -11.458  1.00  0.00           C  
ATOM   2884  CZ3 TRP A 363      30.545  11.111 -13.140  1.00  0.00           C  
ATOM   2885  CH2 TRP A 363      31.076  10.074 -12.355  1.00  0.00           C  
ATOM   2886  N   VAL A 364      25.609  12.670  -9.217  1.00  0.00           N  
ATOM   2887  CA  VAL A 364      26.331  13.239  -8.065  1.00  0.00           C  
ATOM   2888  C   VAL A 364      27.654  13.896  -8.482  1.00  0.00           C  
ATOM   2889  O   VAL A 364      27.944  15.002  -8.044  1.00  0.00           O  
ATOM   2890  CB  VAL A 364      26.619  12.132  -7.022  1.00  0.00           C  
ATOM   2891  CG1 VAL A 364      27.127  12.712  -5.699  1.00  0.00           C  
ATOM   2892  CG2 VAL A 364      25.376  11.282  -6.697  1.00  0.00           C  
ATOM   2893  N   ASN A 365      28.329  13.324  -9.486  1.00  0.00           N  
ATOM   2894  CA  ASN A 365      29.618  13.808  -9.982  1.00  0.00           C  
ATOM   2895  C   ASN A 365      29.507  14.479 -11.375  1.00  0.00           C  
ATOM   2896  O   ASN A 365      30.384  14.347 -12.228  1.00  0.00           O  
ATOM   2897  CB  ASN A 365      30.656  12.680  -9.890  1.00  0.00           C  
ATOM   2898  CG  ASN A 365      30.786  11.987  -8.537  1.00  0.00           C  
ATOM   2899  ND2 ASN A 365      31.253  10.759  -8.517  1.00  0.00           N  
ATOM   2900  OD1 ASN A 365      30.275  12.409  -7.516  1.00  0.00           O  
ATOM   2901  N   GLY A 366      28.361  15.108 -11.657  1.00  0.00           N  
ATOM   2902  CA  GLY A 366      28.214  16.203 -12.626  1.00  0.00           C  
ATOM   2903  C   GLY A 366      28.084  15.856 -14.114  1.00  0.00           C  
ATOM   2904  O   GLY A 366      27.343  16.544 -14.815  1.00  0.00           O  
ATOM   2905  N   ALA A 367      28.709  14.784 -14.609  1.00  0.00           N  
ATOM   2906  CA  ALA A 367      28.437  14.296 -15.966  1.00  0.00           C  
ATOM   2907  C   ALA A 367      27.017  13.720 -16.049  1.00  0.00           C  
ATOM   2908  O   ALA A 367      26.633  12.926 -15.190  1.00  0.00           O  
ATOM   2909  CB  ALA A 367      29.490  13.264 -16.407  1.00  0.00           C  
ATOM   2910  N   TYR A 368      26.298  13.983 -17.141  1.00  0.00           N  
ATOM   2911  CA  TYR A 368      25.071  13.246 -17.444  1.00  0.00           C  
ATOM   2912  C   TYR A 368      25.454  11.921 -18.104  1.00  0.00           C  
ATOM   2913  O   TYR A 368      26.382  11.859 -18.915  1.00  0.00           O  
ATOM   2914  CB  TYR A 368      24.087  14.093 -18.262  1.00  0.00           C  
ATOM   2915  CG  TYR A 368      23.548  15.271 -17.467  1.00  0.00           C  
ATOM   2916  CD1 TYR A 368      24.381  16.377 -17.203  1.00  0.00           C  
ATOM   2917  CD2 TYR A 368      22.250  15.227 -16.918  1.00  0.00           C  
ATOM   2918  CE1 TYR A 368      23.937  17.426 -16.381  1.00  0.00           C  
ATOM   2919  CE2 TYR A 368      21.795  16.286 -16.107  1.00  0.00           C  
ATOM   2920  CZ  TYR A 368      22.639  17.380 -15.831  1.00  0.00           C  
ATOM   2921  OH  TYR A 368      22.211  18.378 -15.015  1.00  0.00           O  
ATOM   2922  N   LEU A 369      24.906  10.837 -17.561  1.00  0.00           N  
ATOM   2923  CA  LEU A 369      25.336   9.468 -17.834  1.00  0.00           C  
ATOM   2924  C   LEU A 369      24.144   8.646 -18.333  1.00  0.00           C  
ATOM   2925  O   LEU A 369      23.007   8.975 -18.001  1.00  0.00           O  
ATOM   2926  CB  LEU A 369      25.981   8.884 -16.559  1.00  0.00           C  
ATOM   2927  CG  LEU A 369      27.301   9.571 -16.154  1.00  0.00           C  
ATOM   2928  CD1 LEU A 369      27.836   8.992 -14.847  1.00  0.00           C  
ATOM   2929  CD2 LEU A 369      28.402   9.357 -17.183  1.00  0.00           C  
ATOM   2930  N   PRO A 370      24.368   7.595 -19.137  1.00  0.00           N  
ATOM   2931  CA  PRO A 370      23.269   6.822 -19.699  1.00  0.00           C  
ATOM   2932  C   PRO A 370      22.397   6.169 -18.627  1.00  0.00           C  
ATOM   2933  O   PRO A 370      22.910   5.827 -17.554  1.00  0.00           O  
ATOM   2934  CB  PRO A 370      23.914   5.771 -20.602  1.00  0.00           C  
ATOM   2935  CG  PRO A 370      25.317   5.631 -20.013  1.00  0.00           C  
ATOM   2936  CD  PRO A 370      25.640   7.057 -19.587  1.00  0.00           C  
ATOM   2937  N   ASP A 371      21.142   5.862 -18.980  1.00  0.00           N  
ATOM   2938  CA  ASP A 371      20.223   5.178 -18.065  1.00  0.00           C  
ATOM   2939  C   ASP A 371      20.834   3.899 -17.484  1.00  0.00           C  
ATOM   2940  O   ASP A 371      21.306   2.986 -18.178  1.00  0.00           O  
ATOM   2941  CB  ASP A 371      18.844   4.879 -18.663  1.00  0.00           C  
ATOM   2942  CG  ASP A 371      17.967   4.107 -17.655  1.00  0.00           C  
ATOM   2943  OD1 ASP A 371      18.149   4.368 -16.438  1.00  0.00           O  
ATOM   2944  OD2 ASP A 371      17.786   2.918 -17.971  1.00  0.00           O1-
ATOM   2945  N   HIS A 372      20.813   3.846 -16.154  1.00  0.00           N  
ATOM   2946  CA  HIS A 372      21.360   2.741 -15.396  1.00  0.00           C  
ATOM   2947  C   HIS A 372      20.556   1.447 -15.573  1.00  0.00           C  
ATOM   2948  O   HIS A 372      21.177   0.385 -15.516  1.00  0.00           O  
ATOM   2949  CB  HIS A 372      21.517   3.167 -13.933  1.00  0.00           C  
ATOM   2950  CG  HIS A 372      22.309   2.184 -13.102  1.00  0.00           C  
ATOM   2951  CD2 HIS A 372      23.432   1.504 -13.493  1.00  0.00           C  
ATOM   2952  ND1 HIS A 372      21.938   1.704 -11.862  1.00  0.00           N  
ATOM   2953  CE1 HIS A 372      22.818   0.748 -11.507  1.00  0.00           C  
ATOM   2954  NE2 HIS A 372      23.744   0.613 -12.478  1.00  0.00           N  
ATOM   2955  N   ALA A 373      19.245   1.498 -15.818  1.00  0.00           N  
ATOM   2956  CA  ALA A 373      18.423   0.294 -15.968  1.00  0.00           C  
ATOM   2957  C   ALA A 373      18.610  -0.380 -17.343  1.00  0.00           C  
ATOM   2958  O   ALA A 373      18.947  -1.566 -17.405  1.00  0.00           O  
ATOM   2959  CB  ALA A 373      16.961   0.656 -15.675  1.00  0.00           C  
ATOM   2960  N   ALA A 374      18.672   0.403 -18.418  1.00  0.00           N  
ATOM   2961  CA  ALA A 374      18.964  -0.032 -19.777  1.00  0.00           C  
ATOM   2962  C   ALA A 374      20.422  -0.492 -19.940  1.00  0.00           C  
ATOM   2963  O   ALA A 374      20.652  -1.580 -20.475  1.00  0.00           O  
ATOM   2964  CB  ALA A 374      18.610   1.117 -20.728  1.00  0.00           C  
ATOM   2965  N   LEU A 375      21.397   0.170 -19.295  1.00  0.00           N  
ATOM   2966  CA  LEU A 375      22.792  -0.295 -19.333  1.00  0.00           C  
ATOM   2967  C   LEU A 375      23.025  -1.559 -18.486  1.00  0.00           C  
ATOM   2968  O   LEU A 375      23.871  -2.377 -18.847  1.00  0.00           O  
ATOM   2969  CB  LEU A 375      23.772   0.865 -19.047  1.00  0.00           C  
ATOM   2970  CG  LEU A 375      24.093   1.175 -17.574  1.00  0.00           C  
ATOM   2971  CD1 LEU A 375      25.244   0.334 -17.004  1.00  0.00           C  
ATOM   2972  CD2 LEU A 375      24.558   2.624 -17.436  1.00  0.00           C  
ATOM   2973  N   GLN A 376      22.253  -1.777 -17.412  1.00  0.00           N  
ATOM   2974  CA  GLN A 376      22.233  -3.056 -16.685  1.00  0.00           C  
ATOM   2975  C   GLN A 376      21.560  -4.166 -17.507  1.00  0.00           C  
ATOM   2976  O   GLN A 376      22.141  -5.241 -17.655  1.00  0.00           O  
ATOM   2977  CB  GLN A 376      21.538  -2.890 -15.320  1.00  0.00           C  
ATOM   2978  CG  GLN A 376      22.461  -2.234 -14.280  1.00  0.00           C  
ATOM   2979  CD  GLN A 376      21.774  -2.037 -12.929  1.00  0.00           C  
ATOM   2980  NE2 GLN A 376      22.391  -2.460 -11.848  1.00  0.00           N  
ATOM   2981  OE1 GLN A 376      20.829  -1.291 -12.759  1.00  0.00           O  
ATOM   2982  N   THR A 377      20.456  -3.852 -18.186  1.00  0.00           N  
ATOM   2983  CA  THR A 377      19.714  -4.780 -19.057  1.00  0.00           C  
ATOM   2984  C   THR A 377      20.546  -5.221 -20.262  1.00  0.00           C  
ATOM   2985  O   THR A 377      20.661  -6.421 -20.509  1.00  0.00           O  
ATOM   2986  CB  THR A 377      18.392  -4.141 -19.512  1.00  0.00           C  
ATOM   2987  CG2 THR A 377      17.520  -5.094 -20.325  1.00  0.00           C  
ATOM   2988  OG1 THR A 377      17.639  -3.788 -18.378  1.00  0.00           O  
ATOM   2989  N   TYR A 378      21.349  -4.315 -20.833  1.00  0.00           N  
ATOM   2990  CA  TYR A 378      22.327  -4.656 -21.866  1.00  0.00           C  
ATOM   2991  C   TYR A 378      23.371  -5.677 -21.390  1.00  0.00           C  
ATOM   2992  O   TYR A 378      23.552  -6.699 -22.053  1.00  0.00           O  
ATOM   2993  CB  TYR A 378      23.030  -3.395 -22.383  1.00  0.00           C  
ATOM   2994  CG  TYR A 378      24.155  -3.762 -23.329  1.00  0.00           C  
ATOM   2995  CD1 TYR A 378      23.842  -4.297 -24.587  1.00  0.00           C  
ATOM   2996  CD2 TYR A 378      25.492  -3.737 -22.896  1.00  0.00           C  
ATOM   2997  CE1 TYR A 378      24.855  -4.763 -25.441  1.00  0.00           C  
ATOM   2998  CE2 TYR A 378      26.511  -4.232 -23.732  1.00  0.00           C  
ATOM   2999  CZ  TYR A 378      26.198  -4.736 -25.011  1.00  0.00           C  
ATOM   3000  OH  TYR A 378      27.197  -5.196 -25.806  1.00  0.00           O  
ATOM   3001  N   ARG A 379      23.986  -5.468 -20.209  1.00  0.00           N  
ATOM   3002  CA  ARG A 379      24.972  -6.422 -19.658  1.00  0.00           C  
ATOM   3003  C   ARG A 379      24.379  -7.828 -19.510  1.00  0.00           C  
ATOM   3004  O   ARG A 379      25.103  -8.804 -19.667  1.00  0.00           O  
ATOM   3005  CB  ARG A 379      25.503  -5.996 -18.278  1.00  0.00           C  
ATOM   3006  CG  ARG A 379      26.340  -4.715 -18.185  1.00  0.00           C  
ATOM   3007  CD  ARG A 379      26.827  -4.580 -16.731  1.00  0.00           C  
ATOM   3008  NE  ARG A 379      27.543  -3.312 -16.481  1.00  0.00           N  
ATOM   3009  CZ  ARG A 379      27.974  -2.882 -15.307  1.00  0.00           C  
ATOM   3010  NH1 ARG A 379      27.886  -3.607 -14.230  1.00  0.00           N1+
ATOM   3011  NH2 ARG A 379      28.522  -1.703 -15.171  1.00  0.00           N  
ATOM   3012  N   VAL A 380      23.106  -7.927 -19.118  1.00  0.00           N  
ATOM   3013  CA  VAL A 380      22.422  -9.210 -18.886  1.00  0.00           C  
ATOM   3014  C   VAL A 380      22.034  -9.893 -20.204  1.00  0.00           C  
ATOM   3015  O   VAL A 380      22.243 -11.095 -20.339  1.00  0.00           O  
ATOM   3016  CB  VAL A 380      21.198  -9.011 -17.965  1.00  0.00           C  
ATOM   3017  CG1 VAL A 380      20.418 -10.311 -17.733  1.00  0.00           C  
ATOM   3018  CG2 VAL A 380      21.623  -8.502 -16.577  1.00  0.00           C  
ATOM   3019  N   LEU A 381      21.545  -9.142 -21.197  1.00  0.00           N  
ATOM   3020  CA  LEU A 381      21.044  -9.710 -22.456  1.00  0.00           C  
ATOM   3021  C   LEU A 381      22.142 -10.044 -23.477  1.00  0.00           C  
ATOM   3022  O   LEU A 381      22.026 -11.050 -24.175  1.00  0.00           O  
ATOM   3023  CB  LEU A 381      20.019  -8.747 -23.082  1.00  0.00           C  
ATOM   3024  CG  LEU A 381      18.680  -8.607 -22.331  1.00  0.00           C  
ATOM   3025  CD1 LEU A 381      17.785  -7.635 -23.100  1.00  0.00           C  
ATOM   3026  CD2 LEU A 381      17.920  -9.928 -22.193  1.00  0.00           C  
ATOM   3027  N   ALA A 382      23.199  -9.234 -23.590  1.00  0.00           N  
ATOM   3028  CA  ALA A 382      24.201  -9.387 -24.653  1.00  0.00           C  
ATOM   3029  C   ALA A 382      24.920 -10.759 -24.691  1.00  0.00           C  
ATOM   3030  O   ALA A 382      24.996 -11.333 -25.784  1.00  0.00           O  
ATOM   3031  CB  ALA A 382      25.180  -8.210 -24.587  1.00  0.00           C  
ATOM   3032  N   PRO A 383      25.253 -11.401 -23.548  1.00  0.00           N  
ATOM   3033  CA  PRO A 383      25.843 -12.742 -23.548  1.00  0.00           C  
ATOM   3034  C   PRO A 383      24.875 -13.832 -24.024  1.00  0.00           C  
ATOM   3035  O   PRO A 383      25.274 -14.733 -24.761  1.00  0.00           O  
ATOM   3036  CB  PRO A 383      26.291 -12.995 -22.102  1.00  0.00           C  
ATOM   3037  CG  PRO A 383      26.455 -11.595 -21.517  1.00  0.00           C  
ATOM   3038  CD  PRO A 383      25.326 -10.841 -22.204  1.00  0.00           C  
ATOM   3039  N   MET A 384      23.587 -13.697 -23.688  1.00  0.00           N  
ATOM   3040  CA  MET A 384      22.528 -14.601 -24.151  1.00  0.00           C  
ATOM   3041  C   MET A 384      22.303 -14.451 -25.661  1.00  0.00           C  
ATOM   3042  O   MET A 384      22.226 -15.443 -26.387  1.00  0.00           O  
ATOM   3043  CB  MET A 384      21.208 -14.305 -23.414  1.00  0.00           C  
ATOM   3044  CG  MET A 384      21.309 -14.292 -21.886  1.00  0.00           C  
ATOM   3045  SD  MET A 384      19.726 -13.898 -21.094  1.00  0.00           S  
ATOM   3046  CE  MET A 384      20.259 -13.815 -19.365  1.00  0.00           C  
ATOM   3047  N   ALA A 385      22.264 -13.205 -26.139  1.00  0.00           N  
ATOM   3048  CA  ALA A 385      21.990 -12.874 -27.529  1.00  0.00           C  
ATOM   3049  C   ALA A 385      23.093 -13.362 -28.475  1.00  0.00           C  
ATOM   3050  O   ALA A 385      22.794 -14.015 -29.471  1.00  0.00           O  
ATOM   3051  CB  ALA A 385      21.810 -11.358 -27.628  1.00  0.00           C  
ATOM   3052  N   TYR A 386      24.371 -13.152 -28.138  1.00  0.00           N  
ATOM   3053  CA  TYR A 386      25.461 -13.498 -29.057  1.00  0.00           C  
ATOM   3054  C   TYR A 386      25.611 -15.015 -29.261  1.00  0.00           C  
ATOM   3055  O   TYR A 386      25.730 -15.469 -30.399  1.00  0.00           O  
ATOM   3056  CB  TYR A 386      26.774 -12.858 -28.590  1.00  0.00           C  
ATOM   3057  CG  TYR A 386      27.741 -12.627 -29.736  1.00  0.00           C  
ATOM   3058  CD1 TYR A 386      27.662 -11.434 -30.476  1.00  0.00           C  
ATOM   3059  CD2 TYR A 386      28.682 -13.611 -30.094  1.00  0.00           C  
ATOM   3060  CE1 TYR A 386      28.545 -11.198 -31.549  1.00  0.00           C  
ATOM   3061  CE2 TYR A 386      29.562 -13.387 -31.172  1.00  0.00           C  
ATOM   3062  CZ  TYR A 386      29.512 -12.172 -31.887  1.00  0.00           C  
ATOM   3063  OH  TYR A 386      30.406 -11.941 -32.890  1.00  0.00           O  
ATOM   3064  N   ALA A 387      25.393 -15.805 -28.202  1.00  0.00           N  
ATOM   3065  CA  ALA A 387      25.361 -17.265 -28.284  1.00  0.00           C  
ATOM   3066  C   ALA A 387      24.154 -17.788 -29.091  1.00  0.00           C  
ATOM   3067  O   ALA A 387      24.322 -18.623 -29.980  1.00  0.00           O  
ATOM   3068  CB  ALA A 387      25.376 -17.821 -26.855  1.00  0.00           C  
ATOM   3069  N   LYS A 388      22.963 -17.190 -28.918  1.00  0.00           N  
ATOM   3070  CA  LYS A 388      21.792 -17.508 -29.757  1.00  0.00           C  
ATOM   3071  C   LYS A 388      22.013 -17.167 -31.231  1.00  0.00           C  
ATOM   3072  O   LYS A 388      21.750 -18.010 -32.083  1.00  0.00           O  
ATOM   3073  CB  LYS A 388      20.539 -16.784 -29.252  1.00  0.00           C  
ATOM   3074  CG  LYS A 388      19.939 -17.424 -27.992  1.00  0.00           C  
ATOM   3075  CD  LYS A 388      18.582 -16.761 -27.746  1.00  0.00           C  
ATOM   3076  CE  LYS A 388      17.848 -17.289 -26.519  1.00  0.00           C  
ATOM   3077  NZ  LYS A 388      16.453 -16.779 -26.534  1.00  0.00           N1+
ATOM   3078  N   ILE A 389      22.629 -16.024 -31.527  1.00  0.00           N  
ATOM   3079  CA  ILE A 389      22.879 -15.570 -32.903  1.00  0.00           C  
ATOM   3080  C   ILE A 389      23.953 -16.420 -33.597  1.00  0.00           C  
ATOM   3081  O   ILE A 389      23.760 -16.777 -34.759  1.00  0.00           O  
ATOM   3082  CB  ILE A 389      23.189 -14.058 -32.913  1.00  0.00           C  
ATOM   3083  CG1 ILE A 389      21.927 -13.274 -32.473  1.00  0.00           C  
ATOM   3084  CG2 ILE A 389      23.644 -13.579 -34.306  1.00  0.00           C  
ATOM   3085  CD1 ILE A 389      22.224 -11.829 -32.072  1.00  0.00           C  
ATOM   3086  N   LYS A 390      24.954 -16.934 -32.865  1.00  0.00           N  
ATOM   3087  CA  LYS A 390      25.863 -17.965 -33.394  1.00  0.00           C  
ATOM   3088  C   LYS A 390      25.122 -19.254 -33.756  1.00  0.00           C  
ATOM   3089  O   LYS A 390      25.171 -19.664 -34.914  1.00  0.00           O  
ATOM   3090  CB  LYS A 390      27.016 -18.233 -32.413  1.00  0.00           C  
ATOM   3091  CG  LYS A 390      27.915 -19.350 -32.971  1.00  0.00           C  
ATOM   3092  CD  LYS A 390      29.308 -19.339 -32.349  1.00  0.00           C  
ATOM   3093  CE  LYS A 390      30.200 -20.353 -33.068  1.00  0.00           C  
ATOM   3094  NZ  LYS A 390      31.576 -20.283 -32.536  1.00  0.00           N1+
ATOM   3095  N   ASN A 391      24.281 -19.748 -32.848  1.00  0.00           N  
ATOM   3096  CA  ASN A 391      23.484 -20.955 -33.078  1.00  0.00           C  
ATOM   3097  C   ASN A 391      22.484 -20.793 -34.239  1.00  0.00           C  
ATOM   3098  O   ASN A 391      22.275 -21.738 -34.992  1.00  0.00           O  
ATOM   3099  CB  ASN A 391      22.768 -21.333 -31.770  1.00  0.00           C  
ATOM   3100  CG  ASN A 391      23.719 -21.752 -30.661  1.00  0.00           C  
ATOM   3101  ND2 ASN A 391      23.275 -21.735 -29.427  1.00  0.00           N  
ATOM   3102  OD1 ASN A 391      24.821 -22.208 -30.882  1.00  0.00           O  
ATOM   3103  N   ILE A 392      21.938 -19.590 -34.450  1.00  0.00           N  
ATOM   3104  CA  ILE A 392      21.081 -19.249 -35.598  1.00  0.00           C  
ATOM   3105  C   ILE A 392      21.863 -19.287 -36.917  1.00  0.00           C  
ATOM   3106  O   ILE A 392      21.391 -19.869 -37.891  1.00  0.00           O  
ATOM   3107  CB  ILE A 392      20.422 -17.868 -35.364  1.00  0.00           C  
ATOM   3108  CG1 ILE A 392      19.291 -17.994 -34.320  1.00  0.00           C  
ATOM   3109  CG2 ILE A 392      19.888 -17.266 -36.677  1.00  0.00           C  
ATOM   3110  CD1 ILE A 392      18.888 -16.655 -33.691  1.00  0.00           C  
ATOM   3111  N   ILE A 393      23.063 -18.699 -36.970  1.00  0.00           N  
ATOM   3112  CA  ILE A 393      23.899 -18.712 -38.183  1.00  0.00           C  
ATOM   3113  C   ILE A 393      24.307 -20.146 -38.541  1.00  0.00           C  
ATOM   3114  O   ILE A 393      24.203 -20.545 -39.703  1.00  0.00           O  
ATOM   3115  CB  ILE A 393      25.136 -17.807 -37.994  1.00  0.00           C  
ATOM   3116  CG1 ILE A 393      24.719 -16.324 -37.876  1.00  0.00           C  
ATOM   3117  CG2 ILE A 393      26.114 -17.983 -39.171  1.00  0.00           C  
ATOM   3118  CD1 ILE A 393      25.805 -15.450 -37.240  1.00  0.00           C  
ATOM   3119  N   GLU A 394      24.686 -20.935 -37.535  1.00  0.00           N  
ATOM   3120  CA  GLU A 394      25.079 -22.331 -37.709  1.00  0.00           C  
ATOM   3121  C   GLU A 394      23.904 -23.204 -38.174  1.00  0.00           C  
ATOM   3122  O   GLU A 394      24.010 -23.806 -39.238  1.00  0.00           O  
ATOM   3123  CB  GLU A 394      25.731 -22.825 -36.410  1.00  0.00           C  
ATOM   3124  CG  GLU A 394      26.442 -24.171 -36.613  1.00  0.00           C  
ATOM   3125  CD  GLU A 394      27.377 -24.547 -35.449  1.00  0.00           C  
ATOM   3126  OE1 GLU A 394      27.975 -23.618 -34.854  1.00  0.00           O  
ATOM   3127  OE2 GLU A 394      27.693 -25.754 -35.366  1.00  0.00           O1-
ATOM   3128  N   ARG A 395      22.708 -23.011 -37.599  1.00  0.00           N  
ATOM   3129  CA  ARG A 395      21.454 -23.676 -38.007  1.00  0.00           C  
ATOM   3130  C   ARG A 395      20.970 -23.289 -39.410  1.00  0.00           C  
ATOM   3131  O   ARG A 395      20.419 -24.126 -40.117  1.00  0.00           O  
ATOM   3132  CB  ARG A 395      20.395 -23.331 -36.949  1.00  0.00           C  
ATOM   3133  CG  ARG A 395      19.082 -24.124 -37.043  1.00  0.00           C  
ATOM   3134  CD  ARG A 395      18.017 -23.504 -36.129  1.00  0.00           C  
ATOM   3135  NE  ARG A 395      18.485 -23.365 -34.730  1.00  0.00           N  
ATOM   3136  CZ  ARG A 395      18.291 -22.312 -33.954  1.00  0.00           C  
ATOM   3137  NH1 ARG A 395      17.556 -21.313 -34.313  1.00  0.00           N1+
ATOM   3138  NH2 ARG A 395      18.856 -22.231 -32.784  1.00  0.00           N  
ATOM   3139  N   ASN A 396      21.139 -22.027 -39.811  1.00  0.00           N  
ATOM   3140  CA  ASN A 396      20.544 -21.493 -41.043  1.00  0.00           C  
ATOM   3141  C   ASN A 396      21.444 -21.621 -42.284  1.00  0.00           C  
ATOM   3142  O   ASN A 396      20.943 -21.570 -43.410  1.00  0.00           O  
ATOM   3143  CB  ASN A 396      20.160 -20.023 -40.817  1.00  0.00           C  
ATOM   3144  CG  ASN A 396      18.962 -19.815 -39.911  1.00  0.00           C  
ATOM   3145  ND2 ASN A 396      18.580 -18.571 -39.738  1.00  0.00           N  
ATOM   3146  OD1 ASN A 396      18.177 -20.709 -39.660  1.00  0.00           O  
ATOM   3147  N   VAL A 397      22.769 -21.682 -42.098  1.00  0.00           N  
ATOM   3148  CA  VAL A 397      23.757 -21.729 -43.199  1.00  0.00           C  
ATOM   3149  C   VAL A 397      24.566 -23.031 -43.186  1.00  0.00           C  
ATOM   3150  O   VAL A 397      24.865 -23.573 -44.250  1.00  0.00           O  
ATOM   3151  CB  VAL A 397      24.698 -20.503 -43.176  1.00  0.00           C  
ATOM   3152  CG1 VAL A 397      25.426 -20.357 -44.522  1.00  0.00           C  
ATOM   3153  CG2 VAL A 397      23.973 -19.171 -42.933  1.00  0.00           C  
ATOM   3154  N   THR A 398      24.773 -23.618 -42.003  1.00  0.00           N  
ATOM   3155  CA  THR A 398      25.335 -24.960 -41.766  1.00  0.00           C  
ATOM   3156  C   THR A 398      26.559 -25.281 -42.649  1.00  0.00           C  
ATOM   3157  O   THR A 398      27.483 -24.472 -42.769  1.00  0.00           O  
ATOM   3158  CB  THR A 398      24.231 -26.052 -41.782  1.00  0.00           C  
ATOM   3159  CG2 THR A 398      24.530 -27.146 -40.758  1.00  0.00           C  
ATOM   3160  OG1 THR A 398      22.946 -25.589 -41.460  1.00  0.00           O  
ATOM   3161  N   SER A 399      26.534 -26.400 -43.383  1.00  0.00           N  
ATOM   3162  CA  SER A 399      27.584 -26.841 -44.309  1.00  0.00           C  
ATOM   3163  C   SER A 399      27.815 -25.915 -45.510  1.00  0.00           C  
ATOM   3164  O   SER A 399      28.877 -25.986 -46.127  1.00  0.00           O  
ATOM   3165  CB  SER A 399      27.252 -28.251 -44.803  1.00  0.00           C  
ATOM   3166  OG  SER A 399      26.005 -28.240 -45.476  1.00  0.00           O  
ATOM   3167  N   GLY A 400      26.950 -24.925 -45.751  1.00  0.00           N  
ATOM   3168  CA  GLY A 400      27.208 -23.850 -46.708  1.00  0.00           C  
ATOM   3169  C   GLY A 400      28.444 -23.012 -46.366  1.00  0.00           C  
ATOM   3170  O   GLY A 400      29.149 -22.598 -47.280  1.00  0.00           O  
ATOM   3171  N   LEU A 401      28.828 -22.925 -45.086  1.00  0.00           N  
ATOM   3172  CA  LEU A 401      30.087 -22.301 -44.652  1.00  0.00           C  
ATOM   3173  C   LEU A 401      31.316 -23.228 -44.769  1.00  0.00           C  
ATOM   3174  O   LEU A 401      32.420 -22.813 -44.432  1.00  0.00           O  
ATOM   3175  CB  LEU A 401      29.936 -21.780 -43.211  1.00  0.00           C  
ATOM   3176  CG  LEU A 401      28.797 -20.781 -42.955  1.00  0.00           C  
ATOM   3177  CD1 LEU A 401      28.756 -20.410 -41.473  1.00  0.00           C  
ATOM   3178  CD2 LEU A 401      28.972 -19.488 -43.755  1.00  0.00           C  
ATOM   3179  N   ILE A 402      31.128 -24.478 -45.202  1.00  0.00           N  
ATOM   3180  CA  ILE A 402      32.161 -25.525 -45.301  1.00  0.00           C  
ATOM   3181  C   ILE A 402      32.429 -25.895 -46.774  1.00  0.00           C  
ATOM   3182  O   ILE A 402      33.576 -26.133 -47.147  1.00  0.00           O  
ATOM   3183  CB  ILE A 402      31.757 -26.754 -44.440  1.00  0.00           C  
ATOM   3184  CG1 ILE A 402      31.415 -26.343 -42.982  1.00  0.00           C  
ATOM   3185  CG2 ILE A 402      32.877 -27.811 -44.441  1.00  0.00           C  
ATOM   3186  CD1 ILE A 402      30.917 -27.482 -42.081  1.00  0.00           C  
ATOM   3187  N   TYR A 403      31.432 -25.758 -47.658  1.00  0.00           N  
ATOM   3188  CA  TYR A 403      31.577 -25.908 -49.114  1.00  0.00           C  
ATOM   3189  C   TYR A 403      32.287 -24.707 -49.767  1.00  0.00           C  
ATOM   3190  O   TYR A 403      31.678 -23.879 -50.449  1.00  0.00           O  
ATOM   3191  CB  TYR A 403      30.212 -26.220 -49.750  1.00  0.00           C  
ATOM   3192  CG  TYR A 403      29.715 -27.618 -49.434  1.00  0.00           C  
ATOM   3193  CD1 TYR A 403      30.441 -28.729 -49.904  1.00  0.00           C  
ATOM   3194  CD2 TYR A 403      28.558 -27.816 -48.658  1.00  0.00           C  
ATOM   3195  CE1 TYR A 403      30.038 -30.036 -49.572  1.00  0.00           C  
ATOM   3196  CE2 TYR A 403      28.148 -29.121 -48.326  1.00  0.00           C  
ATOM   3197  CZ  TYR A 403      28.893 -30.232 -48.771  1.00  0.00           C  
ATOM   3198  OH  TYR A 403      28.502 -31.486 -48.428  1.00  0.00           O  
ATOM   3199  N   LEU A 404      33.605 -24.633 -49.570  1.00  0.00           N  
ATOM   3200  CA  LEU A 404      34.476 -23.535 -49.991  1.00  0.00           C  
ATOM   3201  C   LEU A 404      35.746 -24.056 -50.698  1.00  0.00           C  
ATOM   3202  O   LEU A 404      36.267 -25.099 -50.308  1.00  0.00           O  
ATOM   3203  CB  LEU A 404      34.864 -22.719 -48.741  1.00  0.00           C  
ATOM   3204  CG  LEU A 404      33.694 -22.034 -48.011  1.00  0.00           C  
ATOM   3205  CD1 LEU A 404      34.198 -21.425 -46.705  1.00  0.00           C  
ATOM   3206  CD2 LEU A 404      33.086 -20.919 -48.861  1.00  0.00           C  
ATOM   3207  N   PRO A 405      36.358 -23.274 -51.612  1.00  0.00           N  
ATOM   3208  CA  PRO A 405      37.759 -23.474 -51.994  1.00  0.00           C  
ATOM   3209  C   PRO A 405      38.693 -23.216 -50.806  1.00  0.00           C  
ATOM   3210  O   PRO A 405      38.394 -22.350 -49.974  1.00  0.00           O  
ATOM   3211  CB  PRO A 405      38.021 -22.473 -53.115  1.00  0.00           C  
ATOM   3212  CG  PRO A 405      37.050 -21.335 -52.816  1.00  0.00           C  
ATOM   3213  CD  PRO A 405      35.841 -22.050 -52.211  1.00  0.00           C  
ATOM   3214  N   SER A 406      39.899 -23.794 -50.814  1.00  0.00           N  
ATOM   3215  CA  SER A 406      40.846 -23.621 -49.701  1.00  0.00           C  
ATOM   3216  C   SER A 406      41.384 -22.188 -49.630  1.00  0.00           C  
ATOM   3217  O   SER A 406      41.245 -21.534 -48.594  1.00  0.00           O  
ATOM   3218  CB  SER A 406      41.974 -24.665 -49.752  1.00  0.00           C  
ATOM   3219  OG  SER A 406      42.990 -24.349 -50.686  1.00  0.00           O  
ATOM   3220  N   SER A 407      41.669 -21.586 -50.788  1.00  0.00           N  
ATOM   3221  CA  SER A 407      42.045 -20.172 -50.898  1.00  0.00           C  
ATOM   3222  C   SER A 407      41.620 -19.548 -52.230  1.00  0.00           C  
ATOM   3223  O   SER A 407      41.265 -20.254 -53.178  1.00  0.00           O  
ATOM   3224  CB  SER A 407      43.554 -20.020 -50.669  1.00  0.00           C  
ATOM   3225  OG  SER A 407      44.308 -20.398 -51.806  1.00  0.00           O  
ATOM   3226  N   ALA A 408      41.841 -18.241 -52.386  1.00  0.00           N  
ATOM   3227  CA  ALA A 408      41.711 -17.565 -53.678  1.00  0.00           C  
ATOM   3228  C   ALA A 408      42.673 -18.095 -54.771  1.00  0.00           C  
ATOM   3229  O   ALA A 408      42.389 -17.912 -55.953  1.00  0.00           O  
ATOM   3230  CB  ALA A 408      41.879 -16.059 -53.453  1.00  0.00           C  
ATOM   3231  N   ARG A 409      43.696 -18.903 -54.435  1.00  0.00           N  
ATOM   3232  CA  ARG A 409      44.525 -19.614 -55.433  1.00  0.00           C  
ATOM   3233  C   ARG A 409      43.706 -20.591 -56.282  1.00  0.00           C  
ATOM   3234  O   ARG A 409      44.017 -20.774 -57.455  1.00  0.00           O  
ATOM   3235  CB  ARG A 409      45.662 -20.368 -54.726  1.00  0.00           C  
ATOM   3236  CG  ARG A 409      46.725 -20.915 -55.702  1.00  0.00           C  
ATOM   3237  CD  ARG A 409      47.634 -21.955 -55.034  1.00  0.00           C  
ATOM   3238  NE  ARG A 409      46.865 -23.152 -54.625  1.00  0.00           N  
ATOM   3239  CZ  ARG A 409      46.540 -24.202 -55.359  1.00  0.00           C  
ATOM   3240  NH1 ARG A 409      47.014 -24.384 -56.562  1.00  0.00           N1+
ATOM   3241  NH2 ARG A 409      45.728 -25.100 -54.887  1.00  0.00           N  
ATOM   3242  N   ASP A 410      42.635 -21.150 -55.731  1.00  0.00           N  
ATOM   3243  CA  ASP A 410      41.765 -22.084 -56.445  1.00  0.00           C  
ATOM   3244  C   ASP A 410      40.853 -21.359 -57.460  1.00  0.00           C  
ATOM   3245  O   ASP A 410      40.621 -21.881 -58.545  1.00  0.00           O  
ATOM   3246  CB  ASP A 410      40.950 -22.878 -55.416  1.00  0.00           C  
ATOM   3247  CG  ASP A 410      41.780 -23.728 -54.428  1.00  0.00           C  
ATOM   3248  OD1 ASP A 410      42.970 -24.037 -54.705  1.00  0.00           O  
ATOM   3249  OD2 ASP A 410      41.212 -24.064 -53.362  1.00  0.00           O1-
ATOM   3250  N   LEU A 411      40.527 -20.081 -57.219  1.00  0.00           N  
ATOM   3251  CA  LEU A 411      39.903 -19.185 -58.209  1.00  0.00           C  
ATOM   3252  C   LEU A 411      40.914 -18.646 -59.241  1.00  0.00           C  
ATOM   3253  O   LEU A 411      40.547 -18.354 -60.375  1.00  0.00           O  
ATOM   3254  CB  LEU A 411      39.216 -18.013 -57.481  1.00  0.00           C  
ATOM   3255  CG  LEU A 411      38.057 -18.403 -56.545  1.00  0.00           C  
ATOM   3256  CD1 LEU A 411      37.610 -17.180 -55.741  1.00  0.00           C  
ATOM   3257  CD2 LEU A 411      36.839 -18.918 -57.311  1.00  0.00           C  
ATOM   3258  N   ASN A 412      42.197 -18.559 -58.877  1.00  0.00           N  
ATOM   3259  CA  ASN A 412      43.262 -18.137 -59.792  1.00  0.00           C  
ATOM   3260  C   ASN A 412      43.707 -19.264 -60.744  1.00  0.00           C  
ATOM   3261  O   ASN A 412      44.280 -18.983 -61.794  1.00  0.00           O  
ATOM   3262  CB  ASN A 412      44.466 -17.620 -58.985  1.00  0.00           C  
ATOM   3263  CG  ASN A 412      44.183 -16.400 -58.125  1.00  0.00           C  
ATOM   3264  ND2 ASN A 412      45.075 -16.092 -57.212  1.00  0.00           N  
ATOM   3265  OD1 ASN A 412      43.268 -15.627 -58.334  1.00  0.00           O  
ATOM   3266  N   ASN A 413      43.554 -20.534 -60.352  1.00  0.00           N  
ATOM   3267  CA  ASN A 413      43.905 -21.683 -61.185  1.00  0.00           C  
ATOM   3268  C   ASN A 413      42.774 -21.958 -62.203  1.00  0.00           C  
ATOM   3269  O   ASN A 413      41.718 -22.446 -61.788  1.00  0.00           O  
ATOM   3270  CB  ASN A 413      44.212 -22.896 -60.284  1.00  0.00           C  
ATOM   3271  CG  ASN A 413      44.677 -24.118 -61.068  1.00  0.00           C  
ATOM   3272  ND2 ASN A 413      45.292 -25.074 -60.415  1.00  0.00           N  
ATOM   3273  OD1 ASN A 413      44.470 -24.261 -62.261  1.00  0.00           O  
ATOM   3274  N   PRO A 414      43.031 -21.895 -63.527  1.00  0.00           N  
ATOM   3275  CA  PRO A 414      41.995 -22.120 -64.539  1.00  0.00           C  
ATOM   3276  C   PRO A 414      41.408 -23.539 -64.560  1.00  0.00           C  
ATOM   3277  O   PRO A 414      40.329 -23.738 -65.115  1.00  0.00           O  
ATOM   3278  CB  PRO A 414      42.644 -21.775 -65.886  1.00  0.00           C  
ATOM   3279  CG  PRO A 414      43.795 -20.845 -65.513  1.00  0.00           C  
ATOM   3280  CD  PRO A 414      44.245 -21.407 -64.170  1.00  0.00           C  
ATOM   3281  N   GLN A 415      42.072 -24.535 -63.961  1.00  0.00           N  
ATOM   3282  CA  GLN A 415      41.493 -25.870 -63.765  1.00  0.00           C  
ATOM   3283  C   GLN A 415      40.380 -25.858 -62.709  1.00  0.00           C  
ATOM   3284  O   GLN A 415      39.349 -26.507 -62.879  1.00  0.00           O  
ATOM   3285  CB  GLN A 415      42.578 -26.856 -63.302  1.00  0.00           C  
ATOM   3286  CG  GLN A 415      43.737 -27.046 -64.289  1.00  0.00           C  
ATOM   3287  CD  GLN A 415      44.786 -28.015 -63.747  1.00  0.00           C  
ATOM   3288  NE2 GLN A 415      45.521 -28.689 -64.603  1.00  0.00           N  
ATOM   3289  OE1 GLN A 415      45.010 -28.141 -62.553  1.00  0.00           O  
ATOM   3290  N   ILE A 416      40.623 -25.169 -61.590  1.00  0.00           N  
ATOM   3291  CA  ILE A 416      39.802 -25.261 -60.380  1.00  0.00           C  
ATOM   3292  C   ILE A 416      38.681 -24.207 -60.402  1.00  0.00           C  
ATOM   3293  O   ILE A 416      37.539 -24.559 -60.106  1.00  0.00           O  
ATOM   3294  CB  ILE A 416      40.680 -25.212 -59.103  1.00  0.00           C  
ATOM   3295  CG1 ILE A 416      41.894 -26.176 -59.145  1.00  0.00           C  
ATOM   3296  CG2 ILE A 416      39.800 -25.545 -57.884  1.00  0.00           C  
ATOM   3297  CD1 ILE A 416      42.897 -25.985 -57.995  1.00  0.00           C  
ATOM   3298  N   ASP A 417      38.895 -23.050 -61.041  1.00  0.00           N  
ATOM   3299  CA  ASP A 417      37.831 -22.052 -61.239  1.00  0.00           C  
ATOM   3300  C   ASP A 417      36.703 -22.545 -62.164  1.00  0.00           C  
ATOM   3301  O   ASP A 417      35.533 -22.461 -61.792  1.00  0.00           O  
ATOM   3302  CB  ASP A 417      38.410 -20.730 -61.758  1.00  0.00           C  
ATOM   3303  CG  ASP A 417      37.368 -19.610 -61.616  1.00  0.00           C  
ATOM   3304  OD1 ASP A 417      37.040 -19.311 -60.445  1.00  0.00           O  
ATOM   3305  OD2 ASP A 417      36.535 -19.450 -62.535  1.00  0.00           O1-
ATOM   3306  N   GLN A 418      37.036 -23.331 -63.198  1.00  0.00           N  
ATOM   3307  CA  GLN A 418      36.046 -24.013 -64.049  1.00  0.00           C  
ATOM   3308  C   GLN A 418      35.147 -24.995 -63.285  1.00  0.00           C  
ATOM   3309  O   GLN A 418      34.018 -25.252 -63.714  1.00  0.00           O  
ATOM   3310  CB  GLN A 418      36.754 -24.812 -65.148  1.00  0.00           C  
ATOM   3311  CG  GLN A 418      37.231 -23.962 -66.326  1.00  0.00           C  
ATOM   3312  CD  GLN A 418      37.858 -24.873 -67.372  1.00  0.00           C  
ATOM   3313  NE2 GLN A 418      39.138 -25.144 -67.261  1.00  0.00           N  
ATOM   3314  OE1 GLN A 418      37.167 -25.550 -68.116  1.00  0.00           O  
ATOM   3315  N   TYR A 419      35.657 -25.614 -62.217  1.00  0.00           N  
ATOM   3316  CA  TYR A 419      34.859 -26.453 -61.328  1.00  0.00           C  
ATOM   3317  C   TYR A 419      34.039 -25.600 -60.352  1.00  0.00           C  
ATOM   3318  O   TYR A 419      32.813 -25.700 -60.344  1.00  0.00           O  
ATOM   3319  CB  TYR A 419      35.774 -27.447 -60.601  1.00  0.00           C  
ATOM   3320  CG  TYR A 419      35.037 -28.349 -59.632  1.00  0.00           C  
ATOM   3321  CD1 TYR A 419      34.336 -29.472 -60.111  1.00  0.00           C  
ATOM   3322  CD2 TYR A 419      35.051 -28.061 -58.252  1.00  0.00           C  
ATOM   3323  CE1 TYR A 419      33.656 -30.314 -59.210  1.00  0.00           C  
ATOM   3324  CE2 TYR A 419      34.370 -28.901 -57.349  1.00  0.00           C  
ATOM   3325  CZ  TYR A 419      33.670 -30.029 -57.829  1.00  0.00           C  
ATOM   3326  OH  TYR A 419      33.008 -30.844 -56.968  1.00  0.00           O  
ATOM   3327  N   LEU A 420      34.661 -24.613 -59.700  1.00  0.00           N  
ATOM   3328  CA  LEU A 420      34.016 -23.726 -58.720  1.00  0.00           C  
ATOM   3329  C   LEU A 420      32.891 -22.864 -59.317  1.00  0.00           C  
ATOM   3330  O   LEU A 420      31.863 -22.670 -58.668  1.00  0.00           O  
ATOM   3331  CB  LEU A 420      35.090 -22.829 -58.081  1.00  0.00           C  
ATOM   3332  CG  LEU A 420      36.120 -23.576 -57.213  1.00  0.00           C  
ATOM   3333  CD1 LEU A 420      37.255 -22.621 -56.854  1.00  0.00           C  
ATOM   3334  CD2 LEU A 420      35.503 -24.110 -55.918  1.00  0.00           C  
ATOM   3335  N   ALA A 421      33.012 -22.458 -60.582  1.00  0.00           N  
ATOM   3336  CA  ALA A 421      31.978 -21.740 -61.326  1.00  0.00           C  
ATOM   3337  C   ALA A 421      30.709 -22.572 -61.563  1.00  0.00           C  
ATOM   3338  O   ALA A 421      29.616 -22.015 -61.596  1.00  0.00           O  
ATOM   3339  CB  ALA A 421      32.580 -21.269 -62.655  1.00  0.00           C  
ATOM   3340  N   LYS A 422      30.837 -23.900 -61.658  1.00  0.00           N  
ATOM   3341  CA  LYS A 422      29.708 -24.839 -61.757  1.00  0.00           C  
ATOM   3342  C   LYS A 422      29.209 -25.261 -60.372  1.00  0.00           C  
ATOM   3343  O   LYS A 422      28.009 -25.353 -60.154  1.00  0.00           O  
ATOM   3344  CB  LYS A 422      30.134 -26.074 -62.572  1.00  0.00           C  
ATOM   3345  CG  LYS A 422      30.651 -25.744 -63.985  1.00  0.00           C  
ATOM   3346  CD  LYS A 422      31.301 -26.978 -64.627  1.00  0.00           C  
ATOM   3347  CE  LYS A 422      32.055 -26.570 -65.898  1.00  0.00           C  
ATOM   3348  NZ  LYS A 422      32.784 -27.717 -66.496  1.00  0.00           N1+
ATOM   3349  N   TYR A 423      30.137 -25.493 -59.445  1.00  0.00           N  
ATOM   3350  CA  TYR A 423      29.897 -26.157 -58.164  1.00  0.00           C  
ATOM   3351  C   TYR A 423      29.319 -25.232 -57.080  1.00  0.00           C  
ATOM   3352  O   TYR A 423      28.459 -25.646 -56.308  1.00  0.00           O  
ATOM   3353  CB  TYR A 423      31.232 -26.783 -57.721  1.00  0.00           C  
ATOM   3354  CG  TYR A 423      31.161 -27.589 -56.441  1.00  0.00           C  
ATOM   3355  CD1 TYR A 423      30.252 -28.660 -56.346  1.00  0.00           C  
ATOM   3356  CD2 TYR A 423      31.990 -27.269 -55.347  1.00  0.00           C  
ATOM   3357  CE1 TYR A 423      30.135 -29.385 -55.147  1.00  0.00           C  
ATOM   3358  CE2 TYR A 423      31.881 -27.997 -54.147  1.00  0.00           C  
ATOM   3359  CZ  TYR A 423      30.946 -29.048 -54.044  1.00  0.00           C  
ATOM   3360  OH  TYR A 423      30.837 -29.745 -52.886  1.00  0.00           O  
ATOM   3361  N   VAL A 424      29.759 -23.969 -57.031  1.00  0.00           N  
ATOM   3362  CA  VAL A 424      29.400 -23.014 -55.963  1.00  0.00           C  
ATOM   3363  C   VAL A 424      29.034 -21.628 -56.503  1.00  0.00           C  
ATOM   3364  O   VAL A 424      29.234 -20.617 -55.833  1.00  0.00           O  
ATOM   3365  CB  VAL A 424      30.447 -22.973 -54.824  1.00  0.00           C  
ATOM   3366  CG1 VAL A 424      30.360 -24.226 -53.949  1.00  0.00           C  
ATOM   3367  CG2 VAL A 424      31.880 -22.822 -55.344  1.00  0.00           C  
ATOM   3368  N   ARG A 425      28.287 -21.599 -57.614  1.00  0.00           N  
ATOM   3369  CA  ARG A 425      27.274 -20.550 -57.857  1.00  0.00           C  
ATOM   3370  C   ARG A 425      26.174 -20.583 -56.786  1.00  0.00           C  
ATOM   3371  O   ARG A 425      26.093 -21.538 -56.008  1.00  0.00           O  
ATOM   3372  CB  ARG A 425      26.679 -20.722 -59.269  1.00  0.00           C  
ATOM   3373  CG  ARG A 425      27.490 -19.901 -60.276  1.00  0.00           C  
ATOM   3374  CD  ARG A 425      27.072 -20.145 -61.727  1.00  0.00           C  
ATOM   3375  NE  ARG A 425      27.833 -19.264 -62.633  1.00  0.00           N  
ATOM   3376  CZ  ARG A 425      27.865 -19.300 -63.947  1.00  0.00           C  
ATOM   3377  NH1 ARG A 425      27.226 -20.203 -64.638  1.00  0.00           N1+
ATOM   3378  NH2 ARG A 425      28.525 -18.387 -64.590  1.00  0.00           N  
ATOM   3379  N   GLY A 426      25.456 -19.472 -56.623  1.00  0.00           N  
ATOM   3380  CA  GLY A 426      24.231 -19.444 -55.820  1.00  0.00           C  
ATOM   3381  C   GLY A 426      23.117 -20.288 -56.446  1.00  0.00           C  
ATOM   3382  O   GLY A 426      23.220 -20.710 -57.597  1.00  0.00           O  
ATOM   3383  N   SER A 427      22.069 -20.560 -55.670  1.00  0.00           N  
ATOM   3384  CA  SER A 427      20.778 -21.013 -56.213  1.00  0.00           C  
ATOM   3385  C   SER A 427      19.992 -19.859 -56.852  1.00  0.00           C  
ATOM   3386  O   SER A 427      19.306 -20.051 -57.851  1.00  0.00           O  
ATOM   3387  CB  SER A 427      19.949 -21.652 -55.099  1.00  0.00           C  
ATOM   3388  OG  SER A 427      19.864 -20.766 -53.999  1.00  0.00           O  
ATOM   3389  N   ASN A 428      20.214 -18.636 -56.360  1.00  0.00           N  
ATOM   3390  CA  ASN A 428      19.839 -17.387 -57.013  1.00  0.00           C  
ATOM   3391  C   ASN A 428      20.906 -16.933 -58.040  1.00  0.00           C  
ATOM   3392  O   ASN A 428      21.932 -17.581 -58.237  1.00  0.00           O  
ATOM   3393  CB  ASN A 428      19.548 -16.345 -55.911  1.00  0.00           C  
ATOM   3394  CG  ASN A 428      20.781 -15.807 -55.197  1.00  0.00           C  
ATOM   3395  ND2 ASN A 428      20.620 -14.747 -54.444  1.00  0.00           N  
ATOM   3396  OD1 ASN A 428      21.913 -16.205 -55.422  1.00  0.00           O  
ATOM   3397  N   GLY A 429      20.735 -15.732 -58.604  1.00  0.00           N  
ATOM   3398  CA  GLY A 429      21.616 -15.172 -59.641  1.00  0.00           C  
ATOM   3399  C   GLY A 429      23.053 -14.794 -59.231  1.00  0.00           C  
ATOM   3400  O   GLY A 429      23.740 -14.164 -60.032  1.00  0.00           O  
ATOM   3401  N   MET A 430      23.503 -15.070 -58.001  1.00  0.00           N  
ATOM   3402  CA  MET A 430      24.839 -14.669 -57.530  1.00  0.00           C  
ATOM   3403  C   MET A 430      25.927 -15.631 -58.039  1.00  0.00           C  
ATOM   3404  O   MET A 430      25.935 -16.820 -57.705  1.00  0.00           O  
ATOM   3405  CB  MET A 430      24.858 -14.558 -55.997  1.00  0.00           C  
ATOM   3406  CG  MET A 430      23.834 -13.549 -55.452  1.00  0.00           C  
ATOM   3407  SD  MET A 430      24.025 -11.819 -55.972  1.00  0.00           S  
ATOM   3408  CE  MET A 430      25.426 -11.333 -54.943  1.00  0.00           C  
ATOM   3409  N   ASP A 431      26.929 -15.116 -58.761  1.00  0.00           N  
ATOM   3410  CA  ASP A 431      27.996 -15.961 -59.316  1.00  0.00           C  
ATOM   3411  C   ASP A 431      29.014 -16.393 -58.236  1.00  0.00           C  
ATOM   3412  O   ASP A 431      29.168 -15.762 -57.187  1.00  0.00           O  
ATOM   3413  CB  ASP A 431      28.635 -15.341 -60.578  1.00  0.00           C  
ATOM   3414  CG  ASP A 431      29.169 -16.394 -61.573  1.00  0.00           C  
ATOM   3415  OD1 ASP A 431      29.818 -17.379 -61.147  1.00  0.00           O  
ATOM   3416  OD2 ASP A 431      28.739 -16.415 -62.740  1.00  0.00           O1-
ATOM   3417  N   HIS A 432      29.755 -17.472 -58.497  1.00  0.00           N  
ATOM   3418  CA  HIS A 432      30.586 -18.205 -57.541  1.00  0.00           C  
ATOM   3419  C   HIS A 432      31.539 -17.344 -56.709  1.00  0.00           C  
ATOM   3420  O   HIS A 432      31.550 -17.472 -55.489  1.00  0.00           O  
ATOM   3421  CB  HIS A 432      31.330 -19.342 -58.267  1.00  0.00           C  
ATOM   3422  CG  HIS A 432      32.439 -18.915 -59.213  1.00  0.00           C  
ATOM   3423  CD2 HIS A 432      33.761 -19.248 -59.087  1.00  0.00           C  
ATOM   3424  ND1 HIS A 432      32.292 -18.273 -60.436  1.00  0.00           N  
ATOM   3425  CE1 HIS A 432      33.502 -18.226 -61.035  1.00  0.00           C  
ATOM   3426  NE2 HIS A 432      34.406 -18.806 -60.227  1.00  0.00           N  
ATOM   3427  N   VAL A 433      32.199 -16.346 -57.305  1.00  0.00           N  
ATOM   3428  CA  VAL A 433      33.100 -15.442 -56.563  1.00  0.00           C  
ATOM   3429  C   VAL A 433      32.337 -14.571 -55.559  1.00  0.00           C  
ATOM   3430  O   VAL A 433      32.861 -14.309 -54.477  1.00  0.00           O  
ATOM   3431  CB  VAL A 433      33.922 -14.543 -57.507  1.00  0.00           C  
ATOM   3432  CG1 VAL A 433      34.974 -13.730 -56.735  1.00  0.00           C  
ATOM   3433  CG2 VAL A 433      34.665 -15.359 -58.570  1.00  0.00           C  
ATOM   3434  N   GLN A 434      31.095 -14.177 -55.861  1.00  0.00           N  
ATOM   3435  CA  GLN A 434      30.227 -13.459 -54.924  1.00  0.00           C  
ATOM   3436  C   GLN A 434      29.741 -14.387 -53.805  1.00  0.00           C  
ATOM   3437  O   GLN A 434      29.958 -14.060 -52.638  1.00  0.00           O  
ATOM   3438  CB  GLN A 434      29.018 -12.838 -55.643  1.00  0.00           C  
ATOM   3439  CG  GLN A 434      29.365 -11.844 -56.763  1.00  0.00           C  
ATOM   3440  CD  GLN A 434      28.107 -11.408 -57.510  1.00  0.00           C  
ATOM   3441  NE2 GLN A 434      27.787 -10.132 -57.554  1.00  0.00           N  
ATOM   3442  OE1 GLN A 434      27.357 -12.220 -58.017  1.00  0.00           O  
ATOM   3443  N   ARG A 435      29.255 -15.594 -54.143  1.00  0.00           N  
ATOM   3444  CA  ARG A 435      28.797 -16.583 -53.149  1.00  0.00           C  
ATOM   3445  C   ARG A 435      29.910 -16.962 -52.173  1.00  0.00           C  
ATOM   3446  O   ARG A 435      29.746 -16.772 -50.971  1.00  0.00           O  
ATOM   3447  CB  ARG A 435      28.227 -17.839 -53.839  1.00  0.00           C  
ATOM   3448  CG  ARG A 435      27.566 -18.753 -52.791  1.00  0.00           C  
ATOM   3449  CD  ARG A 435      27.148 -20.108 -53.360  1.00  0.00           C  
ATOM   3450  NE  ARG A 435      26.471 -20.952 -52.356  1.00  0.00           N  
ATOM   3451  CZ  ARG A 435      26.260 -22.254 -52.462  1.00  0.00           C  
ATOM   3452  NH1 ARG A 435      26.433 -22.902 -53.578  1.00  0.00           N1+
ATOM   3453  NH2 ARG A 435      25.886 -22.941 -51.420  1.00  0.00           N  
ATOM   3454  N   ILE A 436      31.078 -17.350 -52.687  1.00  0.00           N  
ATOM   3455  CA  ILE A 436      32.252 -17.720 -51.884  1.00  0.00           C  
ATOM   3456  C   ILE A 436      32.697 -16.544 -51.003  1.00  0.00           C  
ATOM   3457  O   ILE A 436      32.884 -16.737 -49.808  1.00  0.00           O  
ATOM   3458  CB  ILE A 436      33.402 -18.212 -52.795  1.00  0.00           C  
ATOM   3459  CG1 ILE A 436      33.043 -19.515 -53.549  1.00  0.00           C  
ATOM   3460  CG2 ILE A 436      34.694 -18.442 -51.981  1.00  0.00           C  
ATOM   3461  CD1 ILE A 436      33.927 -19.723 -54.789  1.00  0.00           C  
ATOM   3462  N   LYS A 437      32.704 -15.304 -51.513  1.00  0.00           N  
ATOM   3463  CA  LYS A 437      33.097 -14.119 -50.728  1.00  0.00           C  
ATOM   3464  C   LYS A 437      32.120 -13.807 -49.589  1.00  0.00           C  
ATOM   3465  O   LYS A 437      32.555 -13.391 -48.520  1.00  0.00           O  
ATOM   3466  CB  LYS A 437      33.253 -12.926 -51.678  1.00  0.00           C  
ATOM   3467  CG  LYS A 437      33.963 -11.723 -51.046  1.00  0.00           C  
ATOM   3468  CD  LYS A 437      34.051 -10.589 -52.075  1.00  0.00           C  
ATOM   3469  CE  LYS A 437      34.917  -9.446 -51.539  1.00  0.00           C  
ATOM   3470  NZ  LYS A 437      35.028  -8.341 -52.526  1.00  0.00           N1+
ATOM   3471  N   ILE A 438      30.818 -14.007 -49.804  1.00  0.00           N  
ATOM   3472  CA  ILE A 438      29.781 -13.844 -48.771  1.00  0.00           C  
ATOM   3473  C   ILE A 438      29.895 -14.956 -47.717  1.00  0.00           C  
ATOM   3474  O   ILE A 438      29.924 -14.658 -46.526  1.00  0.00           O  
ATOM   3475  CB  ILE A 438      28.378 -13.802 -49.426  1.00  0.00           C  
ATOM   3476  CG1 ILE A 438      28.212 -12.541 -50.311  1.00  0.00           C  
ATOM   3477  CG2 ILE A 438      27.260 -13.824 -48.366  1.00  0.00           C  
ATOM   3478  CD1 ILE A 438      27.101 -12.675 -51.362  1.00  0.00           C  
ATOM   3479  N   LEU A 439      30.102 -16.206 -48.142  1.00  0.00           N  
ATOM   3480  CA  LEU A 439      30.265 -17.353 -47.244  1.00  0.00           C  
ATOM   3481  C   LEU A 439      31.564 -17.290 -46.426  1.00  0.00           C  
ATOM   3482  O   LEU A 439      31.505 -17.467 -45.214  1.00  0.00           O  
ATOM   3483  CB  LEU A 439      30.210 -18.654 -48.058  1.00  0.00           C  
ATOM   3484  CG  LEU A 439      28.847 -19.008 -48.676  1.00  0.00           C  
ATOM   3485  CD1 LEU A 439      29.046 -20.170 -49.650  1.00  0.00           C  
ATOM   3486  CD2 LEU A 439      27.816 -19.406 -47.618  1.00  0.00           C  
ATOM   3487  N   LYS A 440      32.690 -16.867 -47.018  1.00  0.00           N  
ATOM   3488  CA  LYS A 440      33.962 -16.665 -46.300  1.00  0.00           C  
ATOM   3489  C   LYS A 440      33.905 -15.496 -45.317  1.00  0.00           C  
ATOM   3490  O   LYS A 440      34.304 -15.665 -44.173  1.00  0.00           O  
ATOM   3491  CB  LYS A 440      35.148 -16.526 -47.277  1.00  0.00           C  
ATOM   3492  CG  LYS A 440      35.472 -17.875 -47.943  1.00  0.00           C  
ATOM   3493  CD  LYS A 440      36.918 -17.993 -48.440  1.00  0.00           C  
ATOM   3494  CE  LYS A 440      37.178 -19.414 -48.959  1.00  0.00           C  
ATOM   3495  NZ  LYS A 440      38.624 -19.701 -49.123  1.00  0.00           N1+
ATOM   3496  N   LEU A 441      33.193 -14.419 -45.656  1.00  0.00           N  
ATOM   3497  CA  LEU A 441      32.906 -13.315 -44.731  1.00  0.00           C  
ATOM   3498  C   LEU A 441      31.960 -13.721 -43.579  1.00  0.00           C  
ATOM   3499  O   LEU A 441      32.177 -13.294 -42.448  1.00  0.00           O  
ATOM   3500  CB  LEU A 441      32.387 -12.143 -45.584  1.00  0.00           C  
ATOM   3501  CG  LEU A 441      31.983 -10.850 -44.857  1.00  0.00           C  
ATOM   3502  CD1 LEU A 441      32.993 -10.299 -43.855  1.00  0.00           C  
ATOM   3503  CD2 LEU A 441      31.771  -9.755 -45.908  1.00  0.00           C  
ATOM   3504  N   MET A 442      31.024 -14.646 -43.810  1.00  0.00           N  
ATOM   3505  CA  MET A 442      30.189 -15.237 -42.753  1.00  0.00           C  
ATOM   3506  C   MET A 442      30.934 -16.254 -41.878  1.00  0.00           C  
ATOM   3507  O   MET A 442      30.758 -16.246 -40.662  1.00  0.00           O  
ATOM   3508  CB  MET A 442      28.940 -15.883 -43.373  1.00  0.00           C  
ATOM   3509  CG  MET A 442      27.849 -14.851 -43.670  1.00  0.00           C  
ATOM   3510  SD  MET A 442      27.135 -14.073 -42.192  1.00  0.00           S  
ATOM   3511  CE  MET A 442      26.183 -15.444 -41.503  1.00  0.00           C  
ATOM   3512  N   TRP A 443      31.827 -17.069 -42.445  1.00  0.00           N  
ATOM   3513  CA  TRP A 443      32.635 -18.009 -41.664  1.00  0.00           C  
ATOM   3514  C   TRP A 443      33.724 -17.294 -40.851  1.00  0.00           C  
ATOM   3515  O   TRP A 443      33.839 -17.544 -39.655  1.00  0.00           O  
ATOM   3516  CB  TRP A 443      33.220 -19.096 -42.569  1.00  0.00           C  
ATOM   3517  CG  TRP A 443      33.877 -20.209 -41.809  1.00  0.00           C  
ATOM   3518  CD1 TRP A 443      33.251 -21.283 -41.271  1.00  0.00           C  
ATOM   3519  CD2 TRP A 443      35.285 -20.357 -41.446  1.00  0.00           C  
ATOM   3520  CE2 TRP A 443      35.435 -21.558 -40.690  1.00  0.00           C  
ATOM   3521  CE3 TRP A 443      36.450 -19.594 -41.674  1.00  0.00           C  
ATOM   3522  NE1 TRP A 443      34.167 -22.086 -40.624  1.00  0.00           N  
ATOM   3523  CZ2 TRP A 443      36.670 -21.984 -40.184  1.00  0.00           C  
ATOM   3524  CZ3 TRP A 443      37.698 -20.021 -41.182  1.00  0.00           C  
ATOM   3525  CH2 TRP A 443      37.812 -21.208 -40.436  1.00  0.00           C  
ATOM   3526  N   ASP A 444      34.303 -16.215 -41.381  1.00  0.00           N  
ATOM   3527  CA  ASP A 444      35.237 -15.358 -40.639  1.00  0.00           C  
ATOM   3528  C   ASP A 444      34.556 -14.526 -39.533  1.00  0.00           C  
ATOM   3529  O   ASP A 444      35.182 -14.139 -38.548  1.00  0.00           O  
ATOM   3530  CB  ASP A 444      35.990 -14.462 -41.632  1.00  0.00           C  
ATOM   3531  CG  ASP A 444      37.259 -13.845 -41.042  1.00  0.00           C  
ATOM   3532  OD1 ASP A 444      37.833 -14.402 -40.080  1.00  0.00           O  
ATOM   3533  OD2 ASP A 444      37.790 -12.908 -41.680  1.00  0.00           O1-
ATOM   3534  N   ALA A 445      33.240 -14.322 -39.626  1.00  0.00           N  
ATOM   3535  CA  ALA A 445      32.452 -13.728 -38.552  1.00  0.00           C  
ATOM   3536  C   ALA A 445      32.168 -14.690 -37.378  1.00  0.00           C  
ATOM   3537  O   ALA A 445      31.896 -14.196 -36.279  1.00  0.00           O  
ATOM   3538  CB  ALA A 445      31.156 -13.173 -39.157  1.00  0.00           C  
ATOM   3539  N   ILE A 446      32.166 -16.019 -37.593  1.00  0.00           N  
ATOM   3540  CA  ILE A 446      31.530 -16.969 -36.654  1.00  0.00           C  
ATOM   3541  C   ILE A 446      32.266 -18.301 -36.396  1.00  0.00           C  
ATOM   3542  O   ILE A 446      32.196 -18.819 -35.280  1.00  0.00           O  
ATOM   3543  CB  ILE A 446      30.062 -17.196 -37.112  1.00  0.00           C  
ATOM   3544  CG1 ILE A 446      29.121 -17.388 -35.911  1.00  0.00           C  
ATOM   3545  CG2 ILE A 446      29.897 -18.371 -38.096  1.00  0.00           C  
ATOM   3546  CD1 ILE A 446      28.892 -16.088 -35.123  1.00  0.00           C  
ATOM   3547  N   GLY A 447      32.936 -18.862 -37.406  1.00  0.00           N  
ATOM   3548  CA  GLY A 447      33.597 -20.174 -37.380  1.00  0.00           C  
ATOM   3549  C   GLY A 447      35.129 -20.120 -37.393  1.00  0.00           C  
ATOM   3550  O   GLY A 447      35.765 -21.078 -36.963  1.00  0.00           O  
ATOM   3551  N   SER A 448      35.724 -18.987 -37.784  1.00  0.00           N  
ATOM   3552  CA  SER A 448      37.170 -18.760 -37.669  1.00  0.00           C  
ATOM   3553  C   SER A 448      37.616 -18.583 -36.211  1.00  0.00           C  
ATOM   3554  O   SER A 448      36.825 -18.210 -35.342  1.00  0.00           O  
ATOM   3555  CB  SER A 448      37.606 -17.565 -38.531  1.00  0.00           C  
ATOM   3556  OG  SER A 448      37.213 -16.325 -37.968  1.00  0.00           O  
ATOM   3557  N   GLU A 449      38.926 -18.662 -35.967  1.00  0.00           N  
ATOM   3558  CA  GLU A 449      39.536 -18.353 -34.662  1.00  0.00           C  
ATOM   3559  C   GLU A 449      39.255 -16.908 -34.202  1.00  0.00           C  
ATOM   3560  O   GLU A 449      38.966 -16.664 -33.030  1.00  0.00           O  
ATOM   3561  CB  GLU A 449      41.056 -18.533 -34.756  1.00  0.00           C  
ATOM   3562  CG  GLU A 449      41.531 -19.922 -35.202  1.00  0.00           C  
ATOM   3563  CD  GLU A 449      43.066 -19.951 -35.268  1.00  0.00           C  
ATOM   3564  OE1 GLU A 449      43.614 -19.106 -36.013  1.00  0.00           O  
ATOM   3565  OE2 GLU A 449      43.662 -20.568 -34.359  1.00  0.00           O1-
ATOM   3566  N   PHE A 450      39.159 -15.972 -35.151  1.00  0.00           N  
ATOM   3567  CA  PHE A 450      38.753 -14.587 -34.914  1.00  0.00           C  
ATOM   3568  C   PHE A 450      37.269 -14.473 -34.544  1.00  0.00           C  
ATOM   3569  O   PHE A 450      36.934 -13.755 -33.598  1.00  0.00           O  
ATOM   3570  CB  PHE A 450      39.074 -13.792 -36.180  1.00  0.00           C  
ATOM   3571  CG  PHE A 450      38.612 -12.349 -36.221  1.00  0.00           C  
ATOM   3572  CD1 PHE A 450      39.487 -11.304 -35.872  1.00  0.00           C  
ATOM   3573  CD2 PHE A 450      37.332 -12.045 -36.720  1.00  0.00           C  
ATOM   3574  CE1 PHE A 450      39.084  -9.967 -36.031  1.00  0.00           C  
ATOM   3575  CE2 PHE A 450      36.920 -10.709 -36.853  1.00  0.00           C  
ATOM   3576  CZ  PHE A 450      37.801  -9.666 -36.522  1.00  0.00           C  
ATOM   3577  N   GLY A 451      36.389 -15.233 -35.206  1.00  0.00           N  
ATOM   3578  CA  GLY A 451      34.982 -15.375 -34.824  1.00  0.00           C  
ATOM   3579  C   GLY A 451      34.815 -15.953 -33.413  1.00  0.00           C  
ATOM   3580  O   GLY A 451      34.185 -15.308 -32.575  1.00  0.00           O  
ATOM   3581  N   GLY A 452      35.616 -16.968 -33.071  1.00  0.00           N  
ATOM   3582  CA  GLY A 452      35.689 -17.583 -31.739  1.00  0.00           C  
ATOM   3583  C   GLY A 452      36.213 -16.653 -30.637  1.00  0.00           C  
ATOM   3584  O   GLY A 452      35.527 -16.448 -29.634  1.00  0.00           O  
ATOM   3585  N   ARG A 453      37.276 -15.876 -30.897  1.00  0.00           N  
ATOM   3586  CA  ARG A 453      37.706 -14.797 -29.986  1.00  0.00           C  
ATOM   3587  C   ARG A 453      36.608 -13.749 -29.820  1.00  0.00           C  
ATOM   3588  O   ARG A 453      36.331 -13.317 -28.702  1.00  0.00           O  
ATOM   3589  CB  ARG A 453      39.025 -14.162 -30.467  1.00  0.00           C  
ATOM   3590  CG  ARG A 453      39.477 -13.043 -29.506  1.00  0.00           C  
ATOM   3591  CD  ARG A 453      40.842 -12.420 -29.836  1.00  0.00           C  
ATOM   3592  NE  ARG A 453      40.897 -11.761 -31.159  1.00  0.00           N  
ATOM   3593  CZ  ARG A 453      40.352 -10.603 -31.471  1.00  0.00           C  
ATOM   3594  NH1 ARG A 453      39.605  -9.939 -30.636  1.00  0.00           N1+
ATOM   3595  NH2 ARG A 453      40.598 -10.049 -32.617  1.00  0.00           N  
ATOM   3596  N   HIS A 454      35.934 -13.369 -30.907  1.00  0.00           N  
ATOM   3597  CA  HIS A 454      34.830 -12.408 -30.847  1.00  0.00           C  
ATOM   3598  C   HIS A 454      33.566 -12.949 -30.177  1.00  0.00           C  
ATOM   3599  O   HIS A 454      32.821 -12.135 -29.659  1.00  0.00           O  
ATOM   3600  CB  HIS A 454      34.551 -11.805 -32.227  1.00  0.00           C  
ATOM   3601  CG  HIS A 454      35.482 -10.656 -32.537  1.00  0.00           C  
ATOM   3602  CD2 HIS A 454      36.452 -10.651 -33.497  1.00  0.00           C  
ATOM   3603  ND1 HIS A 454      35.533  -9.431 -31.885  1.00  0.00           N  
ATOM   3604  CE1 HIS A 454      36.502  -8.691 -32.463  1.00  0.00           C  
ATOM   3605  NE2 HIS A 454      37.075  -9.419 -33.447  1.00  0.00           N  
ATOM   3606  N   GLU A 455      33.367 -14.253 -30.061  1.00  0.00           N  
ATOM   3607  CA  GLU A 455      32.298 -14.850 -29.255  1.00  0.00           C  
ATOM   3608  C   GLU A 455      32.581 -14.724 -27.750  1.00  0.00           C  
ATOM   3609  O   GLU A 455      31.829 -14.057 -27.038  1.00  0.00           O  
ATOM   3610  CB  GLU A 455      32.157 -16.306 -29.706  1.00  0.00           C  
ATOM   3611  CG  GLU A 455      31.017 -17.071 -29.036  1.00  0.00           C  
ATOM   3612  CD  GLU A 455      31.053 -18.563 -29.396  1.00  0.00           C  
ATOM   3613  OE1 GLU A 455      31.839 -18.946 -30.297  1.00  0.00           O  
ATOM   3614  OE2 GLU A 455      30.123 -19.268 -28.965  1.00  0.00           O1-
ATOM   3615  N   LEU A 456      33.789 -15.107 -27.324  1.00  0.00           N  
ATOM   3616  CA  LEU A 456      34.248 -14.986 -25.931  1.00  0.00           C  
ATOM   3617  C   LEU A 456      34.290 -13.525 -25.447  1.00  0.00           C  
ATOM   3618  O   LEU A 456      33.930 -13.229 -24.304  1.00  0.00           O  
ATOM   3619  CB  LEU A 456      35.650 -15.615 -25.821  1.00  0.00           C  
ATOM   3620  CG  LEU A 456      35.724 -17.111 -26.185  1.00  0.00           C  
ATOM   3621  CD1 LEU A 456      37.188 -17.548 -26.226  1.00  0.00           C  
ATOM   3622  CD2 LEU A 456      34.980 -17.987 -25.176  1.00  0.00           C  
ATOM   3623  N   TYR A 457      34.648 -12.617 -26.356  1.00  0.00           N  
ATOM   3624  CA  TYR A 457      34.704 -11.172 -26.151  1.00  0.00           C  
ATOM   3625  C   TYR A 457      33.332 -10.522 -25.931  1.00  0.00           C  
ATOM   3626  O   TYR A 457      33.224  -9.603 -25.120  1.00  0.00           O  
ATOM   3627  CB  TYR A 457      35.417 -10.581 -27.373  1.00  0.00           C  
ATOM   3628  CG  TYR A 457      35.515  -9.075 -27.423  1.00  0.00           C  
ATOM   3629  CD1 TYR A 457      36.646  -8.422 -26.902  1.00  0.00           C  
ATOM   3630  CD2 TYR A 457      34.479  -8.333 -28.021  1.00  0.00           C  
ATOM   3631  CE1 TYR A 457      36.723  -7.019 -26.962  1.00  0.00           C  
ATOM   3632  CE2 TYR A 457      34.551  -6.933 -28.080  1.00  0.00           C  
ATOM   3633  CZ  TYR A 457      35.672  -6.274 -27.539  1.00  0.00           C  
ATOM   3634  OH  TYR A 457      35.709  -4.918 -27.542  1.00  0.00           O  
ATOM   3635  N   GLU A 458      32.288 -10.998 -26.616  1.00  0.00           N  
ATOM   3636  CA  GLU A 458      30.923 -10.473 -26.468  1.00  0.00           C  
ATOM   3637  C   GLU A 458      30.175 -11.134 -25.297  1.00  0.00           C  
ATOM   3638  O   GLU A 458      29.504 -10.443 -24.533  1.00  0.00           O  
ATOM   3639  CB  GLU A 458      30.151 -10.612 -27.791  1.00  0.00           C  
ATOM   3640  CG  GLU A 458      30.801  -9.879 -28.984  1.00  0.00           C  
ATOM   3641  CD  GLU A 458      30.772  -8.352 -29.011  1.00  0.00           C  
ATOM   3642  OE1 GLU A 458      29.864  -7.742 -28.418  1.00  0.00           O  
ATOM   3643  OE2 GLU A 458      31.518  -7.835 -29.887  1.00  0.00           O1-
ATOM   3644  N   ILE A 459      30.462 -12.410 -25.005  1.00  0.00           N  
ATOM   3645  CA  ILE A 459      29.859 -13.140 -23.876  1.00  0.00           C  
ATOM   3646  C   ILE A 459      30.385 -12.661 -22.511  1.00  0.00           C  
ATOM   3647  O   ILE A 459      29.612 -12.595 -21.558  1.00  0.00           O  
ATOM   3648  CB  ILE A 459      30.019 -14.667 -24.088  1.00  0.00           C  
ATOM   3649  CG1 ILE A 459      29.125 -15.112 -25.272  1.00  0.00           C  
ATOM   3650  CG2 ILE A 459      29.658 -15.479 -22.827  1.00  0.00           C  
ATOM   3651  CD1 ILE A 459      29.270 -16.590 -25.656  1.00  0.00           C  
ATOM   3652  N   ASN A 460      31.660 -12.269 -22.405  1.00  0.00           N  
ATOM   3653  CA  ASN A 460      32.270 -11.817 -21.142  1.00  0.00           C  
ATOM   3654  C   ASN A 460      32.604 -10.306 -21.128  1.00  0.00           C  
ATOM   3655  O   ASN A 460      33.518  -9.865 -20.427  1.00  0.00           O  
ATOM   3656  CB  ASN A 460      33.455 -12.734 -20.788  1.00  0.00           C  
ATOM   3657  CG  ASN A 460      33.026 -14.168 -20.527  1.00  0.00           C  
ATOM   3658  ND2 ASN A 460      33.502 -15.107 -21.312  1.00  0.00           N  
ATOM   3659  OD1 ASN A 460      32.323 -14.474 -19.575  1.00  0.00           O  
ATOM   3660  N   TYR A 461      31.878  -9.494 -21.909  1.00  0.00           N  
ATOM   3661  CA  TYR A 461      32.270  -8.122 -22.284  1.00  0.00           C  
ATOM   3662  C   TYR A 461      32.569  -7.198 -21.085  1.00  0.00           C  
ATOM   3663  O   TYR A 461      33.536  -6.431 -21.117  1.00  0.00           O  
ATOM   3664  CB  TYR A 461      31.154  -7.526 -23.170  1.00  0.00           C  
ATOM   3665  CG  TYR A 461      31.560  -6.460 -24.182  1.00  0.00           C  
ATOM   3666  CD1 TYR A 461      32.233  -5.279 -23.805  1.00  0.00           C  
ATOM   3667  CD2 TYR A 461      31.185  -6.625 -25.530  1.00  0.00           C  
ATOM   3668  CE1 TYR A 461      32.583  -4.327 -24.782  1.00  0.00           C  
ATOM   3669  CE2 TYR A 461      31.537  -5.681 -26.507  1.00  0.00           C  
ATOM   3670  CZ  TYR A 461      32.258  -4.536 -26.138  1.00  0.00           C  
ATOM   3671  OH  TYR A 461      32.616  -3.629 -27.082  1.00  0.00           O  
ATOM   3672  N   SER A 462      31.733  -7.243 -20.036  1.00  0.00           N  
ATOM   3673  CA  SER A 462      31.849  -6.413 -18.818  1.00  0.00           C  
ATOM   3674  C   SER A 462      32.225  -7.198 -17.544  1.00  0.00           C  
ATOM   3675  O   SER A 462      32.266  -6.638 -16.445  1.00  0.00           O  
ATOM   3676  CB  SER A 462      30.574  -5.573 -18.632  1.00  0.00           C  
ATOM   3677  OG  SER A 462      29.408  -6.360 -18.481  1.00  0.00           O  
ATOM   3678  N   GLY A 463      32.457  -8.503 -17.668  1.00  0.00           N  
ATOM   3679  CA  GLY A 463      32.527  -9.477 -16.574  1.00  0.00           C  
ATOM   3680  C   GLY A 463      31.869 -10.795 -16.974  1.00  0.00           C  
ATOM   3681  O   GLY A 463      31.262 -10.869 -18.043  1.00  0.00           O  
ATOM   3682  N   SER A 464      31.906 -11.796 -16.093  1.00  0.00           N  
ATOM   3683  CA  SER A 464      31.126 -13.024 -16.307  1.00  0.00           C  
ATOM   3684  C   SER A 464      29.621 -12.791 -16.104  1.00  0.00           C  
ATOM   3685  O   SER A 464      29.206 -11.850 -15.423  1.00  0.00           O  
ATOM   3686  CB  SER A 464      31.650 -14.185 -15.448  1.00  0.00           C  
ATOM   3687  OG  SER A 464      31.075 -14.205 -14.151  1.00  0.00           O  
ATOM   3688  N   GLN A 465      28.790 -13.723 -16.579  1.00  0.00           N  
ATOM   3689  CA  GLN A 465      27.330 -13.667 -16.406  1.00  0.00           C  
ATOM   3690  C   GLN A 465      26.887 -13.734 -14.929  1.00  0.00           C  
ATOM   3691  O   GLN A 465      25.877 -13.136 -14.560  1.00  0.00           O  
ATOM   3692  CB  GLN A 465      26.679 -14.804 -17.209  1.00  0.00           C  
ATOM   3693  CG  GLN A 465      26.917 -14.669 -18.724  1.00  0.00           C  
ATOM   3694  CD  GLN A 465      26.274 -15.802 -19.516  1.00  0.00           C  
ATOM   3695  NE2 GLN A 465      26.895 -16.260 -20.580  1.00  0.00           N  
ATOM   3696  OE1 GLN A 465      25.198 -16.283 -19.208  1.00  0.00           O  
ATOM   3697  N   ASP A 466      27.683 -14.348 -14.053  1.00  0.00           N  
ATOM   3698  CA  ASP A 466      27.424 -14.379 -12.607  1.00  0.00           C  
ATOM   3699  C   ASP A 466      27.798 -13.062 -11.933  1.00  0.00           C  
ATOM   3700  O   ASP A 466      26.988 -12.476 -11.220  1.00  0.00           O  
ATOM   3701  CB  ASP A 466      28.203 -15.530 -11.957  1.00  0.00           C  
ATOM   3702  CG  ASP A 466      27.769 -16.898 -12.479  1.00  0.00           C  
ATOM   3703  OD1 ASP A 466      26.606 -16.974 -12.945  1.00  0.00           O  
ATOM   3704  OD2 ASP A 466      28.697 -17.684 -12.752  1.00  0.00           O1-
ATOM   3705  N   GLU A 467      28.948 -12.496 -12.296  1.00  0.00           N  
ATOM   3706  CA  GLU A 467      29.398 -11.200 -11.787  1.00  0.00           C  
ATOM   3707  C   GLU A 467      28.473 -10.062 -12.213  1.00  0.00           C  
ATOM   3708  O   GLU A 467      28.120  -9.222 -11.390  1.00  0.00           O  
ATOM   3709  CB  GLU A 467      30.778 -10.894 -12.347  1.00  0.00           C  
ATOM   3710  CG  GLU A 467      31.875 -11.815 -11.829  1.00  0.00           C  
ATOM   3711  CD  GLU A 467      33.157 -11.585 -12.633  1.00  0.00           C  
ATOM   3712  OE1 GLU A 467      33.206 -10.651 -13.494  1.00  0.00           O  
ATOM   3713  OE2 GLU A 467      34.090 -12.369 -12.383  1.00  0.00           O1-
ATOM   3714  N   ILE A 468      28.003 -10.083 -13.463  1.00  0.00           N  
ATOM   3715  CA  ILE A 468      27.022  -9.126 -13.982  1.00  0.00           C  
ATOM   3716  C   ILE A 468      25.719  -9.209 -13.181  1.00  0.00           C  
ATOM   3717  O   ILE A 468      25.219  -8.180 -12.723  1.00  0.00           O  
ATOM   3718  CB  ILE A 468      26.803  -9.380 -15.491  1.00  0.00           C  
ATOM   3719  CG1 ILE A 468      28.044  -8.901 -16.286  1.00  0.00           C  
ATOM   3720  CG2 ILE A 468      25.528  -8.679 -15.993  1.00  0.00           C  
ATOM   3721  CD1 ILE A 468      28.096  -9.421 -17.728  1.00  0.00           C  
ATOM   3722  N   ARG A 469      25.214 -10.420 -12.910  1.00  0.00           N  
ATOM   3723  CA  ARG A 469      23.983 -10.609 -12.126  1.00  0.00           C  
ATOM   3724  C   ARG A 469      24.160 -10.223 -10.654  1.00  0.00           C  
ATOM   3725  O   ARG A 469      23.339  -9.461 -10.151  1.00  0.00           O  
ATOM   3726  CB  ARG A 469      23.462 -12.045 -12.300  1.00  0.00           C  
ATOM   3727  CG  ARG A 469      22.898 -12.269 -13.716  1.00  0.00           C  
ATOM   3728  CD  ARG A 469      22.329 -13.681 -13.917  1.00  0.00           C  
ATOM   3729  NE  ARG A 469      23.336 -14.757 -13.777  1.00  0.00           N  
ATOM   3730  CZ  ARG A 469      23.063 -16.045 -13.618  1.00  0.00           C  
ATOM   3731  NH1 ARG A 469      21.834 -16.481 -13.556  1.00  0.00           N1+
ATOM   3732  NH2 ARG A 469      23.987 -16.950 -13.510  1.00  0.00           N  
ATOM   3733  N   LEU A 470      25.322 -10.497 -10.053  1.00  0.00           N  
ATOM   3734  CA  LEU A 470      25.674 -10.027  -8.705  1.00  0.00           C  
ATOM   3735  C   LEU A 470      25.790  -8.498  -8.622  1.00  0.00           C  
ATOM   3736  O   LEU A 470      25.285  -7.910  -7.668  1.00  0.00           O  
ATOM   3737  CB  LEU A 470      26.997 -10.668  -8.244  1.00  0.00           C  
ATOM   3738  CG  LEU A 470      26.932 -12.164  -7.889  1.00  0.00           C  
ATOM   3739  CD1 LEU A 470      28.345 -12.646  -7.554  1.00  0.00           C  
ATOM   3740  CD2 LEU A 470      26.041 -12.436  -6.674  1.00  0.00           C  
ATOM   3741  N   GLN A 471      26.384  -7.836  -9.621  1.00  0.00           N  
ATOM   3742  CA  GLN A 471      26.403  -6.371  -9.698  1.00  0.00           C  
ATOM   3743  C   GLN A 471      24.984  -5.810  -9.799  1.00  0.00           C  
ATOM   3744  O   GLN A 471      24.644  -4.883  -9.067  1.00  0.00           O  
ATOM   3745  CB  GLN A 471      27.193  -5.888 -10.923  1.00  0.00           C  
ATOM   3746  CG  GLN A 471      28.712  -6.076 -10.830  1.00  0.00           C  
ATOM   3747  CD  GLN A 471      29.393  -5.732 -12.154  1.00  0.00           C  
ATOM   3748  NE2 GLN A 471      30.361  -4.840 -12.143  1.00  0.00           N  
ATOM   3749  OE1 GLN A 471      28.911  -6.006 -13.242  1.00  0.00           O  
ATOM   3750  N   CYS A 472      24.159  -6.357 -10.694  1.00  0.00           N  
ATOM   3751  CA  CYS A 472      22.810  -5.855 -10.926  1.00  0.00           C  
ATOM   3752  C   CYS A 472      21.899  -6.035  -9.705  1.00  0.00           C  
ATOM   3753  O   CYS A 472      21.331  -5.041  -9.257  1.00  0.00           O  
ATOM   3754  CB  CYS A 472      22.237  -6.478 -12.204  1.00  0.00           C  
ATOM   3755  SG  CYS A 472      23.102  -5.784 -13.647  1.00  0.00           S  
ATOM   3756  N   LEU A 473      21.963  -7.191  -9.034  1.00  0.00           N  
ATOM   3757  CA  LEU A 473      21.228  -7.458  -7.794  1.00  0.00           C  
ATOM   3758  C   LEU A 473      21.691  -6.566  -6.636  1.00  0.00           C  
ATOM   3759  O   LEU A 473      20.880  -5.806  -6.116  1.00  0.00           O  
ATOM   3760  CB  LEU A 473      21.359  -8.944  -7.417  1.00  0.00           C  
ATOM   3761  CG  LEU A 473      20.579  -9.909  -8.330  1.00  0.00           C  
ATOM   3762  CD1 LEU A 473      20.973 -11.347  -7.992  1.00  0.00           C  
ATOM   3763  CD2 LEU A 473      19.065  -9.773  -8.158  1.00  0.00           C  
ATOM   3764  N   ARG A 474      23.004  -6.478  -6.372  1.00  0.00           N  
ATOM   3765  CA  ARG A 474      23.539  -5.626  -5.289  1.00  0.00           C  
ATOM   3766  C   ARG A 474      23.240  -4.144  -5.517  1.00  0.00           C  
ATOM   3767  O   ARG A 474      22.828  -3.453  -4.594  1.00  0.00           O  
ATOM   3768  CB  ARG A 474      25.049  -5.845  -5.121  1.00  0.00           C  
ATOM   3769  CG  ARG A 474      25.398  -7.229  -4.549  1.00  0.00           C  
ATOM   3770  CD  ARG A 474      26.921  -7.420  -4.556  1.00  0.00           C  
ATOM   3771  NE  ARG A 474      27.310  -8.781  -4.138  1.00  0.00           N  
ATOM   3772  CZ  ARG A 474      28.542  -9.255  -4.057  1.00  0.00           C  
ATOM   3773  NH1 ARG A 474      29.587  -8.518  -4.315  1.00  0.00           N1+
ATOM   3774  NH2 ARG A 474      28.754 -10.495  -3.718  1.00  0.00           N  
ATOM   3775  N   GLN A 475      23.326  -3.662  -6.758  1.00  0.00           N  
ATOM   3776  CA  GLN A 475      22.961  -2.278  -7.075  1.00  0.00           C  
ATOM   3777  C   GLN A 475      21.449  -2.014  -7.018  1.00  0.00           C  
ATOM   3778  O   GLN A 475      21.073  -0.871  -6.782  1.00  0.00           O  
ATOM   3779  CB  GLN A 475      23.513  -1.868  -8.447  1.00  0.00           C  
ATOM   3780  CG  GLN A 475      25.039  -1.720  -8.457  1.00  0.00           C  
ATOM   3781  CD  GLN A 475      25.535  -1.077  -9.751  1.00  0.00           C  
ATOM   3782  NE2 GLN A 475      25.861   0.195  -9.715  1.00  0.00           N  
ATOM   3783  OE1 GLN A 475      25.455  -1.607 -10.851  1.00  0.00           O  
ATOM   3784  N   ALA A 476      20.605  -3.026  -7.235  1.00  0.00           N  
ATOM   3785  CA  ALA A 476      19.151  -2.925  -7.104  1.00  0.00           C  
ATOM   3786  C   ALA A 476      18.665  -3.082  -5.645  1.00  0.00           C  
ATOM   3787  O   ALA A 476      17.640  -2.505  -5.288  1.00  0.00           O  
ATOM   3788  CB  ALA A 476      18.516  -3.938  -8.064  1.00  0.00           C  
ATOM   3789  N   GLN A 477      19.445  -3.749  -4.786  1.00  0.00           N  
ATOM   3790  CA  GLN A 477      19.298  -3.734  -3.323  1.00  0.00           C  
ATOM   3791  C   GLN A 477      19.691  -2.363  -2.750  1.00  0.00           C  
ATOM   3792  O   GLN A 477      18.839  -1.670  -2.209  1.00  0.00           O  
ATOM   3793  CB  GLN A 477      20.137  -4.872  -2.703  1.00  0.00           C  
ATOM   3794  CG  GLN A 477      19.572  -6.265  -3.035  1.00  0.00           C  
ATOM   3795  CD  GLN A 477      20.507  -7.429  -2.709  1.00  0.00           C  
ATOM   3796  NE2 GLN A 477      19.967  -8.619  -2.560  1.00  0.00           N  
ATOM   3797  OE1 GLN A 477      21.723  -7.357  -2.819  1.00  0.00           O  
ATOM   3798  N   ASN A 478      20.850  -1.827  -3.154  1.00  0.00           N  
ATOM   3799  CA  ASN A 478      21.327  -0.509  -2.705  1.00  0.00           C  
ATOM   3800  C   ASN A 478      20.411   0.672  -3.090  1.00  0.00           C  
ATOM   3801  O   ASN A 478      20.502   1.731  -2.476  1.00  0.00           O  
ATOM   3802  CB  ASN A 478      22.721  -0.253  -3.298  1.00  0.00           C  
ATOM   3803  CG  ASN A 478      23.806  -1.196  -2.816  1.00  0.00           C  
ATOM   3804  ND2 ASN A 478      24.944  -1.173  -3.469  1.00  0.00           N  
ATOM   3805  OD1 ASN A 478      23.721  -1.870  -1.810  1.00  0.00           O  
ATOM   3806  N   SER A 479      19.642   0.560  -4.179  1.00  0.00           N  
ATOM   3807  CA  SER A 479      18.681   1.588  -4.611  1.00  0.00           C  
ATOM   3808  C   SER A 479      17.281   1.433  -4.000  1.00  0.00           C  
ATOM   3809  O   SER A 479      16.385   2.215  -4.317  1.00  0.00           O  
ATOM   3810  CB  SER A 479      18.594   1.619  -6.139  1.00  0.00           C  
ATOM   3811  OG  SER A 479      18.201   0.366  -6.667  1.00  0.00           O  
ATOM   3812  N   GLY A 480      17.043   0.372  -3.225  1.00  0.00           N  
ATOM   3813  CA  GLY A 480      15.722  -0.005  -2.727  1.00  0.00           C  
ATOM   3814  C   GLY A 480      14.733  -0.408  -3.825  1.00  0.00           C  
ATOM   3815  O   GLY A 480      13.519  -0.258  -3.655  1.00  0.00           O  
ATOM   3816  N   ASN A 481      15.228  -0.789  -5.007  1.00  0.00           N  
ATOM   3817  CA  ASN A 481      14.395  -1.304  -6.095  1.00  0.00           C  
ATOM   3818  C   ASN A 481      14.029  -2.771  -5.843  1.00  0.00           C  
ATOM   3819  O   ASN A 481      12.873  -3.146  -6.028  1.00  0.00           O  
ATOM   3820  CB  ASN A 481      15.120  -1.137  -7.443  1.00  0.00           C  
ATOM   3821  CG  ASN A 481      15.294   0.307  -7.878  1.00  0.00           C  
ATOM   3822  ND2 ASN A 481      16.083   0.539  -8.903  1.00  0.00           N  
ATOM   3823  OD1 ASN A 481      14.678   1.232  -7.387  1.00  0.00           O  
ATOM   3824  N   MET A 482      14.973  -3.570  -5.331  1.00  0.00           N  
ATOM   3825  CA  MET A 482      14.719  -4.960  -4.943  1.00  0.00           C  
ATOM   3826  C   MET A 482      13.682  -5.066  -3.832  1.00  0.00           C  
ATOM   3827  O   MET A 482      12.771  -5.857  -3.996  1.00  0.00           O  
ATOM   3828  CB  MET A 482      16.007  -5.679  -4.524  1.00  0.00           C  
ATOM   3829  CG  MET A 482      16.811  -6.159  -5.737  1.00  0.00           C  
ATOM   3830  SD  MET A 482      16.052  -7.439  -6.775  1.00  0.00           S  
ATOM   3831  CE  MET A 482      15.994  -8.843  -5.624  1.00  0.00           C  
ATOM   3832  N   ASP A 483      13.647  -4.150  -2.865  1.00  0.00           N  
ATOM   3833  CA  ASP A 483      12.688  -4.238  -1.752  1.00  0.00           C  
ATOM   3834  C   ASP A 483      11.235  -4.100  -2.231  1.00  0.00           C  
ATOM   3835  O   ASP A 483      10.365  -4.881  -1.851  1.00  0.00           O  
ATOM   3836  CB  ASP A 483      13.003  -3.149  -0.714  1.00  0.00           C  
ATOM   3837  CG  ASP A 483      14.478  -3.084  -0.293  1.00  0.00           C  
ATOM   3838  OD1 ASP A 483      15.184  -4.096  -0.509  1.00  0.00           O  
ATOM   3839  OD2 ASP A 483      14.941  -1.927  -0.237  1.00  0.00           O1-
ATOM   3840  N   LYS A 484      11.022  -3.238  -3.234  1.00  0.00           N  
ATOM   3841  CA  LYS A 484       9.739  -3.077  -3.932  1.00  0.00           C  
ATOM   3842  C   LYS A 484       9.423  -4.282  -4.817  1.00  0.00           C  
ATOM   3843  O   LYS A 484       8.277  -4.715  -4.861  1.00  0.00           O  
ATOM   3844  CB  LYS A 484       9.751  -1.784  -4.765  1.00  0.00           C  
ATOM   3845  CG  LYS A 484       9.968  -0.529  -3.906  1.00  0.00           C  
ATOM   3846  CD  LYS A 484      10.147   0.719  -4.784  1.00  0.00           C  
ATOM   3847  CE  LYS A 484      10.493   1.957  -3.945  1.00  0.00           C  
ATOM   3848  NZ  LYS A 484      11.836   1.842  -3.320  1.00  0.00           N1+
ATOM   3849  N   MET A 485      10.409  -4.795  -5.556  1.00  0.00           N  
ATOM   3850  CA  MET A 485      10.214  -5.936  -6.457  1.00  0.00           C  
ATOM   3851  C   MET A 485       9.952  -7.244  -5.700  1.00  0.00           C  
ATOM   3852  O   MET A 485       8.960  -7.889  -6.007  1.00  0.00           O  
ATOM   3853  CB  MET A 485      11.394  -6.069  -7.432  1.00  0.00           C  
ATOM   3854  CG  MET A 485      11.391  -4.933  -8.467  1.00  0.00           C  
ATOM   3855  SD  MET A 485      12.616  -5.076  -9.802  1.00  0.00           S  
ATOM   3856  CE  MET A 485      14.166  -4.949  -8.877  1.00  0.00           C  
ATOM   3857  N   MET A 486      10.661  -7.502  -4.599  1.00  0.00           N  
ATOM   3858  CA  MET A 486      10.417  -8.611  -3.668  1.00  0.00           C  
ATOM   3859  C   MET A 486       9.028  -8.493  -3.022  1.00  0.00           C  
ATOM   3860  O   MET A 486       8.175  -9.321  -3.310  1.00  0.00           O  
ATOM   3861  CB  MET A 486      11.536  -8.657  -2.606  1.00  0.00           C  
ATOM   3862  CG  MET A 486      12.898  -9.045  -3.211  1.00  0.00           C  
ATOM   3863  SD  MET A 486      14.307  -9.217  -2.065  1.00  0.00           S  
ATOM   3864  CE  MET A 486      14.298  -7.636  -1.172  1.00  0.00           C  
ATOM   3865  N   ALA A 487       8.652  -7.309  -2.520  1.00  0.00           N  
ATOM   3866  CA  ALA A 487       7.310  -7.089  -1.962  1.00  0.00           C  
ATOM   3867  C   ALA A 487       6.145  -7.280  -2.964  1.00  0.00           C  
ATOM   3868  O   ALA A 487       5.042  -7.651  -2.558  1.00  0.00           O  
ATOM   3869  CB  ALA A 487       7.270  -5.685  -1.349  1.00  0.00           C  
ATOM   3870  N   MET A 488       6.360  -7.034  -4.262  1.00  0.00           N  
ATOM   3871  CA  MET A 488       5.371  -7.318  -5.312  1.00  0.00           C  
ATOM   3872  C   MET A 488       5.372  -8.785  -5.762  1.00  0.00           C  
ATOM   3873  O   MET A 488       4.303  -9.338  -6.013  1.00  0.00           O  
ATOM   3874  CB  MET A 488       5.612  -6.416  -6.531  1.00  0.00           C  
ATOM   3875  CG  MET A 488       5.269  -4.947  -6.257  1.00  0.00           C  
ATOM   3876  SD  MET A 488       5.423  -3.846  -7.695  1.00  0.00           S  
ATOM   3877  CE  MET A 488       7.208  -3.922  -8.009  1.00  0.00           C  
ATOM   3878  N   VAL A 489       6.553  -9.375  -5.960  1.00  0.00           N  
ATOM   3879  CA  VAL A 489       6.736 -10.732  -6.496  1.00  0.00           C  
ATOM   3880  C   VAL A 489       6.419 -11.781  -5.435  1.00  0.00           C  
ATOM   3881  O   VAL A 489       5.537 -12.602  -5.660  1.00  0.00           O  
ATOM   3882  CB  VAL A 489       8.166 -10.905  -7.056  1.00  0.00           C  
ATOM   3883  CG1 VAL A 489       8.494 -12.349  -7.449  1.00  0.00           C  
ATOM   3884  CG2 VAL A 489       8.356 -10.051  -8.321  1.00  0.00           C  
ATOM   3885  N   ASP A 490       6.932 -11.610  -4.221  1.00  0.00           N  
ATOM   3886  CA  ASP A 490       6.804 -12.570  -3.124  1.00  0.00           C  
ATOM   3887  C   ASP A 490       5.367 -12.654  -2.596  1.00  0.00           C  
ATOM   3888  O   ASP A 490       4.911 -13.749  -2.289  1.00  0.00           O  
ATOM   3889  CB  ASP A 490       7.763 -12.204  -1.977  1.00  0.00           C  
ATOM   3890  CG  ASP A 490       9.250 -12.128  -2.364  1.00  0.00           C  
ATOM   3891  OD1 ASP A 490       9.617 -12.568  -3.478  1.00  0.00           O  
ATOM   3892  OD2 ASP A 490       9.996 -11.491  -1.588  1.00  0.00           O1-
ATOM   3893  N   ARG A 491       4.583 -11.563  -2.677  1.00  0.00           N  
ATOM   3894  CA  ARG A 491       3.134 -11.601  -2.399  1.00  0.00           C  
ATOM   3895  C   ARG A 491       2.369 -12.422  -3.438  1.00  0.00           C  
ATOM   3896  O   ARG A 491       1.387 -13.061  -3.096  1.00  0.00           O  
ATOM   3897  CB  ARG A 491       2.553 -10.179  -2.306  1.00  0.00           C  
ATOM   3898  CG  ARG A 491       1.093 -10.207  -1.801  1.00  0.00           C  
ATOM   3899  CD  ARG A 491       0.367  -8.868  -1.951  1.00  0.00           C  
ATOM   3900  NE  ARG A 491       0.163  -8.511  -3.369  1.00  0.00           N  
ATOM   3901  CZ  ARG A 491      -0.709  -9.043  -4.216  1.00  0.00           C  
ATOM   3902  NH1 ARG A 491      -1.558  -9.983  -3.894  1.00  0.00           N1+
ATOM   3903  NH2 ARG A 491      -0.749  -8.594  -5.438  1.00  0.00           N  
ATOM   3904  N   CYS A 492       2.716 -12.295  -4.716  1.00  0.00           N  
ATOM   3905  CA  CYS A 492       2.053 -13.058  -5.773  1.00  0.00           C  
ATOM   3906  C   CYS A 492       2.514 -14.524  -5.777  1.00  0.00           C  
ATOM   3907  O   CYS A 492       1.706 -15.409  -6.028  1.00  0.00           O  
ATOM   3908  CB  CYS A 492       2.318 -12.370  -7.118  1.00  0.00           C  
ATOM   3909  SG  CYS A 492       1.535 -10.726  -7.158  1.00  0.00           S  
ATOM   3910  N   LEU A 493       3.777 -14.798  -5.430  1.00  0.00           N  
ATOM   3911  CA  LEU A 493       4.296 -16.158  -5.272  1.00  0.00           C  
ATOM   3912  C   LEU A 493       3.783 -16.847  -4.002  1.00  0.00           C  
ATOM   3913  O   LEU A 493       3.510 -18.035  -4.062  1.00  0.00           O  
ATOM   3914  CB  LEU A 493       5.836 -16.156  -5.292  1.00  0.00           C  
ATOM   3915  CG  LEU A 493       6.496 -15.786  -6.633  1.00  0.00           C  
ATOM   3916  CD1 LEU A 493       8.017 -15.856  -6.473  1.00  0.00           C  
ATOM   3917  CD2 LEU A 493       6.109 -16.726  -7.779  1.00  0.00           C  
ATOM   3918  N   SER A 494       3.494 -16.125  -2.914  1.00  0.00           N  
ATOM   3919  CA  SER A 494       2.943 -16.722  -1.683  1.00  0.00           C  
ATOM   3920  C   SER A 494       1.470 -17.149  -1.785  1.00  0.00           C  
ATOM   3921  O   SER A 494       0.928 -17.713  -0.833  1.00  0.00           O  
ATOM   3922  CB  SER A 494       3.160 -15.800  -0.480  1.00  0.00           C  
ATOM   3923  OG  SER A 494       2.358 -14.637  -0.550  1.00  0.00           O  
ATOM   3924  N   GLU A 495       0.838 -16.916  -2.940  1.00  0.00           N  
ATOM   3925  CA  GLU A 495      -0.474 -17.455  -3.308  1.00  0.00           C  
ATOM   3926  C   GLU A 495      -0.364 -18.746  -4.162  1.00  0.00           C  
ATOM   3927  O   GLU A 495      -1.374 -19.431  -4.341  1.00  0.00           O  
ATOM   3928  CB  GLU A 495      -1.327 -16.345  -3.984  1.00  0.00           C  
ATOM   3929  CG  GLU A 495      -1.534 -15.097  -3.086  1.00  0.00           C  
ATOM   3930  CD  GLU A 495      -2.320 -13.915  -3.711  1.00  0.00           C  
ATOM   3931  OE1 GLU A 495      -2.281 -13.714  -4.947  1.00  0.00           O  
ATOM   3932  OE2 GLU A 495      -2.810 -13.057  -2.932  1.00  0.00           O1-
ATOM   3933  N   TYR A 496       0.843 -19.151  -4.595  1.00  0.00           N  
ATOM   3934  CA  TYR A 496       1.117 -20.279  -5.503  1.00  0.00           C  
ATOM   3935  C   TYR A 496       2.122 -21.307  -4.942  1.00  0.00           C  
ATOM   3936  O   TYR A 496       3.120 -20.957  -4.320  1.00  0.00           O  
ATOM   3937  CB  TYR A 496       1.678 -19.757  -6.836  1.00  0.00           C  
ATOM   3938  CG  TYR A 496       0.715 -19.060  -7.779  1.00  0.00           C  
ATOM   3939  CD1 TYR A 496      -0.331 -19.783  -8.386  1.00  0.00           C  
ATOM   3940  CD2 TYR A 496       0.964 -17.731  -8.166  1.00  0.00           C  
ATOM   3941  CE1 TYR A 496      -1.107 -19.184  -9.399  1.00  0.00           C  
ATOM   3942  CE2 TYR A 496       0.190 -17.125  -9.172  1.00  0.00           C  
ATOM   3943  CZ  TYR A 496      -0.838 -17.859  -9.802  1.00  0.00           C  
ATOM   3944  OH  TYR A 496      -1.532 -17.295 -10.827  1.00  0.00           O  
ATOM   3945  N   ASP A 497       1.971 -22.554  -5.386  1.00  0.00           N  
ATOM   3946  CA  ASP A 497       2.957 -23.639  -5.312  1.00  0.00           C  
ATOM   3947  C   ASP A 497       3.026 -24.362  -6.679  1.00  0.00           C  
ATOM   3948  O   ASP A 497       2.292 -24.019  -7.611  1.00  0.00           O  
ATOM   3949  CB  ASP A 497       2.578 -24.593  -4.159  1.00  0.00           C  
ATOM   3950  CG  ASP A 497       3.772 -25.357  -3.562  1.00  0.00           C  
ATOM   3951  OD1 ASP A 497       4.804 -25.486  -4.264  1.00  0.00           O  
ATOM   3952  OD2 ASP A 497       3.675 -25.728  -2.373  1.00  0.00           O1-
ATOM   3953  N   GLN A 498       3.867 -25.389  -6.820  1.00  0.00           N  
ATOM   3954  CA  GLN A 498       3.974 -26.201  -8.040  1.00  0.00           C  
ATOM   3955  C   GLN A 498       2.665 -26.930  -8.397  1.00  0.00           C  
ATOM   3956  O   GLN A 498       2.350 -27.059  -9.580  1.00  0.00           O  
ATOM   3957  CB  GLN A 498       5.120 -27.219  -7.895  1.00  0.00           C  
ATOM   3958  CG  GLN A 498       6.481 -26.553  -7.640  1.00  0.00           C  
ATOM   3959  CD  GLN A 498       7.649 -27.530  -7.773  1.00  0.00           C  
ATOM   3960  NE2 GLN A 498       8.673 -27.192  -8.526  1.00  0.00           N  
ATOM   3961  OE1 GLN A 498       7.681 -28.631  -7.257  1.00  0.00           O  
ATOM   3962  N   ASP A 499       1.867 -27.295  -7.388  1.00  0.00           N  
ATOM   3963  CA  ASP A 499       0.578 -27.987  -7.541  1.00  0.00           C  
ATOM   3964  C   ASP A 499      -0.605 -27.050  -7.877  1.00  0.00           C  
ATOM   3965  O   ASP A 499      -1.665 -27.519  -8.291  1.00  0.00           O  
ATOM   3966  CB  ASP A 499       0.281 -28.771  -6.248  1.00  0.00           C  
ATOM   3967  CG  ASP A 499       1.160 -30.016  -6.060  1.00  0.00           C  
ATOM   3968  OD1 ASP A 499       1.334 -30.764  -7.049  1.00  0.00           O  
ATOM   3969  OD2 ASP A 499       1.470 -30.317  -4.886  1.00  0.00           O1-
ATOM   3970  N   GLY A 500      -0.481 -25.729  -7.679  1.00  0.00           N  
ATOM   3971  CA  GLY A 500      -1.579 -24.778  -7.906  1.00  0.00           C  
ATOM   3972  C   GLY A 500      -1.587 -23.599  -6.933  1.00  0.00           C  
ATOM   3973  O   GLY A 500      -0.541 -23.097  -6.540  1.00  0.00           O  
ATOM   3974  N   TRP A 501      -2.772 -23.114  -6.547  1.00  0.00           N  
ATOM   3975  CA  TRP A 501      -2.884 -22.119  -5.472  1.00  0.00           C  
ATOM   3976  C   TRP A 501      -2.612 -22.767  -4.107  1.00  0.00           C  
ATOM   3977  O   TRP A 501      -3.342 -23.677  -3.713  1.00  0.00           O  
ATOM   3978  CB  TRP A 501      -4.270 -21.456  -5.450  1.00  0.00           C  
ATOM   3979  CG  TRP A 501      -4.714 -20.750  -6.694  1.00  0.00           C  
ATOM   3980  CD1 TRP A 501      -5.567 -21.257  -7.608  1.00  0.00           C  
ATOM   3981  CD2 TRP A 501      -4.373 -19.412  -7.175  1.00  0.00           C  
ATOM   3982  CE2 TRP A 501      -5.055 -19.189  -8.409  1.00  0.00           C  
ATOM   3983  CE3 TRP A 501      -3.561 -18.363  -6.700  1.00  0.00           C  
ATOM   3984  NE1 TRP A 501      -5.765 -20.350  -8.628  1.00  0.00           N  
ATOM   3985  CZ2 TRP A 501      -4.926 -17.996  -9.137  1.00  0.00           C  
ATOM   3986  CZ3 TRP A 501      -3.420 -17.161  -7.416  1.00  0.00           C  
ATOM   3987  CH2 TRP A 501      -4.098 -16.977  -8.634  1.00  0.00           C  
ATOM   3988  N   THR A 502      -1.830 -22.095  -3.261  1.00  0.00           N  
ATOM   3989  CA  THR A 502      -1.764 -22.386  -1.814  1.00  0.00           C  
ATOM   3990  C   THR A 502      -3.053 -21.989  -1.090  1.00  0.00           C  
ATOM   3991  O   THR A 502      -3.319 -22.439   0.024  1.00  0.00           O  
ATOM   3992  CB  THR A 502      -0.629 -21.597  -1.149  1.00  0.00           C  
ATOM   3993  CG2 THR A 502       0.749 -21.932  -1.704  1.00  0.00           C  
ATOM   3994  OG1 THR A 502      -0.871 -20.224  -1.357  1.00  0.00           O  
ATOM   3995  N   VAL A 503      -3.776 -21.002  -1.632  1.00  0.00           N  
ATOM   3996  CA  VAL A 503      -4.876 -20.305  -0.958  1.00  0.00           C  
ATOM   3997  C   VAL A 503      -6.123 -21.204  -0.974  1.00  0.00           C  
ATOM   3998  O   VAL A 503      -6.793 -21.248  -2.004  1.00  0.00           O  
ATOM   3999  CB  VAL A 503      -5.149 -18.943  -1.635  1.00  0.00           C  
ATOM   4000  CG1 VAL A 503      -6.256 -18.170  -0.901  1.00  0.00           C  
ATOM   4001  CG2 VAL A 503      -3.907 -18.048  -1.668  1.00  0.00           C  
ATOM   4002  N   PRO A 504      -6.663 -21.666   0.178  1.00  0.00           N  
ATOM   4003  CA  PRO A 504      -7.778 -22.632   0.184  1.00  0.00           C  
ATOM   4004  C   PRO A 504      -9.099 -22.112  -0.415  1.00  0.00           C  
ATOM   4005  O   PRO A 504     -10.016 -22.880  -0.715  1.00  0.00           O  
ATOM   4006  CB  PRO A 504      -7.962 -23.032   1.653  1.00  0.00           C  
ATOM   4007  CG  PRO A 504      -6.590 -22.782   2.275  1.00  0.00           C  
ATOM   4008  CD  PRO A 504      -6.098 -21.554   1.517  1.00  0.00           C  
ATOM   4009  N   HIS A 505      -9.228 -20.787  -0.559  1.00  0.00           N  
ATOM   4010  CA  HIS A 505     -10.354 -20.143  -1.242  1.00  0.00           C  
ATOM   4011  C   HIS A 505     -10.241 -20.164  -2.776  1.00  0.00           C  
ATOM   4012  O   HIS A 505     -11.278 -20.144  -3.442  1.00  0.00           O  
ATOM   4013  CB  HIS A 505     -10.499 -18.704  -0.718  1.00  0.00           C  
ATOM   4014  CG  HIS A 505     -11.737 -18.018  -1.245  1.00  0.00           C  
ATOM   4015  CD2 HIS A 505     -11.768 -16.981  -2.137  1.00  0.00           C  
ATOM   4016  ND1 HIS A 505     -13.042 -18.402  -0.996  1.00  0.00           N  
ATOM   4017  CE1 HIS A 505     -13.857 -17.613  -1.726  1.00  0.00           C  
ATOM   4018  NE2 HIS A 505     -13.101 -16.736  -2.423  1.00  0.00           N  
ATOM   4019  N   LEU A 506      -9.028 -20.101  -3.327  1.00  0.00           N  
ATOM   4020  CA  LEU A 506      -8.765 -20.070  -4.766  1.00  0.00           C  
ATOM   4021  C   LEU A 506      -8.590 -21.509  -5.259  1.00  0.00           C  
ATOM   4022  O   LEU A 506      -7.599 -22.165  -4.966  1.00  0.00           O  
ATOM   4023  CB  LEU A 506      -7.521 -19.203  -5.062  1.00  0.00           C  
ATOM   4024  CG  LEU A 506      -7.580 -17.747  -4.561  1.00  0.00           C  
ATOM   4025  CD1 LEU A 506      -6.299 -17.005  -4.934  1.00  0.00           C  
ATOM   4026  CD2 LEU A 506      -8.767 -16.970  -5.140  1.00  0.00           C  
ATOM   4027  N   HIS A 507      -9.626 -22.072  -5.882  1.00  0.00           N  
ATOM   4028  CA  HIS A 507      -9.520 -23.422  -6.442  1.00  0.00           C  
ATOM   4029  C   HIS A 507      -8.780 -23.366  -7.771  1.00  0.00           C  
ATOM   4030  O   HIS A 507      -9.280 -22.755  -8.713  1.00  0.00           O  
ATOM   4031  CB  HIS A 507     -10.899 -24.080  -6.573  1.00  0.00           C  
ATOM   4032  CG  HIS A 507     -11.492 -24.389  -5.223  1.00  0.00           C  
ATOM   4033  CD2 HIS A 507     -12.479 -23.686  -4.591  1.00  0.00           C  
ATOM   4034  ND1 HIS A 507     -11.033 -25.359  -4.351  1.00  0.00           N  
ATOM   4035  CE1 HIS A 507     -11.727 -25.246  -3.201  1.00  0.00           C  
ATOM   4036  NE2 HIS A 507     -12.622 -24.242  -3.331  1.00  0.00           N  
ATOM   4037  N   ASN A 508      -7.675 -24.099  -7.862  1.00  0.00           N  
ATOM   4038  CA  ASN A 508      -7.165 -24.548  -9.148  1.00  0.00           C  
ATOM   4039  C   ASN A 508      -8.089 -25.672  -9.662  1.00  0.00           C  
ATOM   4040  O   ASN A 508      -8.743 -26.336  -8.851  1.00  0.00           O  
ATOM   4041  CB  ASN A 508      -5.689 -24.962  -8.973  1.00  0.00           C  
ATOM   4042  CG  ASN A 508      -4.877 -24.771 -10.237  1.00  0.00           C  
ATOM   4043  ND2 ASN A 508      -3.869 -25.573 -10.453  1.00  0.00           N  
ATOM   4044  OD1 ASN A 508      -5.025 -23.769 -10.922  1.00  0.00           O  
ATOM   4045  N   ASN A 509      -8.363 -25.696 -10.968  1.00  0.00           N  
ATOM   4046  CA  ASN A 509      -9.075 -26.809 -11.599  1.00  0.00           C  
ATOM   4047  C   ASN A 509      -8.160 -27.452 -12.639  1.00  0.00           C  
ATOM   4048  O   ASN A 509      -8.012 -26.945 -13.751  1.00  0.00           O  
ATOM   4049  CB  ASN A 509     -10.418 -26.347 -12.189  1.00  0.00           C  
ATOM   4050  CG  ASN A 509     -11.202 -27.535 -12.730  1.00  0.00           C  
ATOM   4051  ND2 ASN A 509     -12.410 -27.759 -12.274  1.00  0.00           N  
ATOM   4052  OD1 ASN A 509     -10.751 -28.290 -13.569  1.00  0.00           O  
ATOM   4053  N   ASP A 510      -7.458 -28.487 -12.208  1.00  0.00           N  
ATOM   4054  CA  ASP A 510      -6.332 -29.068 -12.928  1.00  0.00           C  
ATOM   4055  C   ASP A 510      -6.751 -29.807 -14.203  1.00  0.00           C  
ATOM   4056  O   ASP A 510      -6.117 -29.608 -15.238  1.00  0.00           O  
ATOM   4057  CB  ASP A 510      -5.552 -29.938 -11.935  1.00  0.00           C  
ATOM   4058  CG  ASP A 510      -5.088 -29.056 -10.766  1.00  0.00           C  
ATOM   4059  OD1 ASP A 510      -4.278 -28.169 -11.114  1.00  0.00           O  
ATOM   4060  OD2 ASP A 510      -5.958 -28.824  -9.893  1.00  0.00           O1-
ATOM   4061  N   ASP A 511      -7.962 -30.373 -14.226  1.00  0.00           N  
ATOM   4062  CA  ASP A 511      -8.550 -30.993 -15.418  1.00  0.00           C  
ATOM   4063  C   ASP A 511      -8.828 -29.966 -16.530  1.00  0.00           C  
ATOM   4064  O   ASP A 511      -8.310 -30.093 -17.642  1.00  0.00           O  
ATOM   4065  CB  ASP A 511      -9.850 -31.719 -15.043  1.00  0.00           C  
ATOM   4066  CG  ASP A 511      -9.624 -32.866 -14.058  1.00  0.00           C  
ATOM   4067  OD1 ASP A 511      -8.960 -33.844 -14.467  1.00  0.00           O  
ATOM   4068  OD2 ASP A 511     -10.249 -32.811 -12.975  1.00  0.00           O1-
ATOM   4069  N   ILE A 512      -9.507 -28.856 -16.207  1.00  0.00           N  
ATOM   4070  CA  ILE A 512      -9.759 -27.766 -17.167  1.00  0.00           C  
ATOM   4071  C   ILE A 512      -8.442 -27.079 -17.558  1.00  0.00           C  
ATOM   4072  O   ILE A 512      -8.207 -26.832 -18.742  1.00  0.00           O  
ATOM   4073  CB  ILE A 512     -10.789 -26.749 -16.613  1.00  0.00           C  
ATOM   4074  CG1 ILE A 512     -12.162 -27.417 -16.348  1.00  0.00           C  
ATOM   4075  CG2 ILE A 512     -10.985 -25.578 -17.600  1.00  0.00           C  
ATOM   4076  CD1 ILE A 512     -13.156 -26.521 -15.593  1.00  0.00           C  
ATOM   4077  N   ASN A 513      -7.528 -26.880 -16.604  1.00  0.00           N  
ATOM   4078  CA  ASN A 513      -6.216 -26.285 -16.854  1.00  0.00           C  
ATOM   4079  C   ASN A 513      -5.321 -27.149 -17.755  1.00  0.00           C  
ATOM   4080  O   ASN A 513      -4.368 -26.615 -18.325  1.00  0.00           O  
ATOM   4081  CB  ASN A 513      -5.494 -26.072 -15.517  1.00  0.00           C  
ATOM   4082  CG  ASN A 513      -5.983 -24.914 -14.676  1.00  0.00           C  
ATOM   4083  ND2 ASN A 513      -5.414 -24.842 -13.498  1.00  0.00           N  
ATOM   4084  OD1 ASN A 513      -6.486 -23.919 -15.169  1.00  0.00           O  
ATOM   4085  N   MET A 514      -5.489 -28.473 -17.754  1.00  0.00           N  
ATOM   4086  CA  MET A 514      -4.756 -29.395 -18.625  1.00  0.00           C  
ATOM   4087  C   MET A 514      -5.421 -29.529 -19.996  1.00  0.00           C  
ATOM   4088  O   MET A 514      -4.719 -29.425 -20.999  1.00  0.00           O  
ATOM   4089  CB  MET A 514      -4.591 -30.762 -17.944  1.00  0.00           C  
ATOM   4090  CG  MET A 514      -3.491 -30.745 -16.871  1.00  0.00           C  
ATOM   4091  SD  MET A 514      -1.822 -30.290 -17.443  1.00  0.00           S  
ATOM   4092  CE  MET A 514      -1.457 -31.674 -18.558  1.00  0.00           C  
ATOM   4093  N   LEU A 515      -6.755 -29.511 -20.068  1.00  0.00           N  
ATOM   4094  CA  LEU A 515      -7.484 -29.440 -21.341  1.00  0.00           C  
ATOM   4095  C   LEU A 515      -7.172 -28.143 -22.114  1.00  0.00           C  
ATOM   4096  O   LEU A 515      -6.772 -28.216 -23.272  1.00  0.00           O  
ATOM   4097  CB  LEU A 515      -8.994 -29.596 -21.075  1.00  0.00           C  
ATOM   4098  CG  LEU A 515      -9.432 -31.006 -20.625  1.00  0.00           C  
ATOM   4099  CD1 LEU A 515     -10.886 -30.964 -20.152  1.00  0.00           C  
ATOM   4100  CD2 LEU A 515      -9.338 -32.036 -21.754  1.00  0.00           C  
ATOM   4101  N   ASP A 516      -7.128 -26.990 -21.441  1.00  0.00           N  
ATOM   4102  CA  ASP A 516      -6.741 -25.702 -22.044  1.00  0.00           C  
ATOM   4103  C   ASP A 516      -5.270 -25.659 -22.511  1.00  0.00           C  
ATOM   4104  O   ASP A 516      -5.000 -25.170 -23.606  1.00  0.00           O  
ATOM   4105  CB  ASP A 516      -7.053 -24.586 -21.034  1.00  0.00           C  
ATOM   4106  CG  ASP A 516      -6.520 -23.215 -21.457  1.00  0.00           C  
ATOM   4107  OD1 ASP A 516      -7.229 -22.455 -22.154  1.00  0.00           O  
ATOM   4108  OD2 ASP A 516      -5.431 -22.824 -20.971  1.00  0.00           O1-
ATOM   4109  N   LYS A 517      -4.349 -26.332 -21.802  1.00  0.00           N  
ATOM   4110  CA  LYS A 517      -2.947 -26.507 -22.242  1.00  0.00           C  
ATOM   4111  C   LYS A 517      -2.786 -27.437 -23.449  1.00  0.00           C  
ATOM   4112  O   LYS A 517      -1.760 -27.360 -24.111  1.00  0.00           O  
ATOM   4113  CB  LYS A 517      -2.087 -27.058 -21.097  1.00  0.00           C  
ATOM   4114  CG  LYS A 517      -1.709 -26.015 -20.041  1.00  0.00           C  
ATOM   4115  CD  LYS A 517      -0.953 -26.728 -18.907  1.00  0.00           C  
ATOM   4116  CE  LYS A 517      -0.802 -25.855 -17.660  1.00  0.00           C  
ATOM   4117  NZ  LYS A 517      -2.096 -25.748 -16.948  1.00  0.00           N1+
ATOM   4118  N   LEU A 518      -3.700 -28.389 -23.651  1.00  0.00           N  
ATOM   4119  CA  LEU A 518      -3.685 -29.308 -24.798  1.00  0.00           C  
ATOM   4120  C   LEU A 518      -4.397 -28.726 -26.034  1.00  0.00           C  
ATOM   4121  O   LEU A 518      -4.180 -29.211 -27.141  1.00  0.00           O  
ATOM   4122  CB  LEU A 518      -4.335 -30.643 -24.392  1.00  0.00           C  
ATOM   4123  CG  LEU A 518      -3.567 -31.476 -23.348  1.00  0.00           C  
ATOM   4124  CD1 LEU A 518      -4.463 -32.627 -22.885  1.00  0.00           C  
ATOM   4125  CD2 LEU A 518      -2.273 -32.074 -23.903  1.00  0.00           C  
ATOM   4126  N   LEU A 519      -5.292 -27.749 -25.844  1.00  0.00           N  
ATOM   4127  CA  LEU A 519      -6.011 -27.060 -26.925  1.00  0.00           C  
ATOM   4128  C   LEU A 519      -5.202 -25.930 -27.595  1.00  0.00           C  
ATOM   4129  O   LEU A 519      -5.594 -25.491 -28.678  1.00  0.00           O  
ATOM   4130  CB  LEU A 519      -7.331 -26.489 -26.366  1.00  0.00           C  
ATOM   4131  CG  LEU A 519      -8.458 -27.501 -26.086  1.00  0.00           C  
ATOM   4132  CD1 LEU A 519      -9.647 -26.755 -25.474  1.00  0.00           C  
ATOM   4133  CD2 LEU A 519      -8.955 -28.205 -27.352  1.00  0.00           C  
ATOM   4134  N   LYS A 520      -4.208 -25.364 -26.897  1.00  0.00           N  
ATOM   4135  CA  LYS A 520      -3.432 -24.172 -27.298  1.00  0.00           C  
ATOM   4136  C   LYS A 520      -2.176 -24.483 -28.117  1.00  0.00           C  
ATOM   4137  O   LYS A 520      -1.306 -25.169 -27.540  1.00  0.00           O  
ATOM   4138  CB  LYS A 520      -3.078 -23.351 -26.050  1.00  0.00           C  
ATOM   4139  CG  LYS A 520      -4.279 -22.542 -25.555  1.00  0.00           C  
ATOM   4140  CD  LYS A 520      -3.944 -21.827 -24.245  1.00  0.00           C  
ATOM   4141  CE  LYS A 520      -5.174 -21.019 -23.840  1.00  0.00           C  
ATOM   4142  NZ  LYS A 520      -5.128 -20.620 -22.420  1.00  0.00           N1+
ATOM   4143  OXT LYS A 520      -1.929 -23.649 -29.016  1.00  0.00           O1-
HETATM 4144  P   FAD B 500      38.936 -10.252 -13.790  1.00 11.21           P  
HETATM 4145  PA  FAD B 500      40.535  -9.193 -11.546  1.00  9.91           P  
HETATM 4146  O1P FAD B 500      39.965 -11.157 -14.356  1.00 11.26           O1-
HETATM 4147  O2P FAD B 500      38.660  -9.114 -14.707  1.00 11.44           O  
HETATM 4148  O3P FAD B 500      39.196  -9.843 -12.223  1.00 12.82           O  
HETATM 4149  C5* FAD B 500      37.407 -12.470 -13.785  1.00 11.71           C  
HETATM 4150  O5* FAD B 500      37.520 -11.038 -13.767  1.00 10.76           O  
HETATM 4151  C4* FAD B 500      36.940 -12.985 -15.182  1.00 10.50           C  
HETATM 4152  O4* FAD B 500      35.524 -12.794 -15.305  1.00 11.93           O  
HETATM 4153  C3* FAD B 500      37.763 -12.406 -16.384  1.00  9.13           C  
HETATM 4154  O3* FAD B 500      39.059 -13.009 -16.334  1.00 10.61           O  
HETATM 4155  C2* FAD B 500      37.252 -12.682 -17.838  1.00  9.93           C  
HETATM 4156  O2* FAD B 500      35.880 -12.344 -18.054  1.00 10.44           O  
HETATM 4157  C1* FAD B 500      38.120 -11.900 -18.868  1.00 13.25           C  
HETATM 4158  C1B FAD B 500      39.778 -13.353  -8.009  1.00 12.91           C  
HETATM 4159  N1  FAD B 500      37.051 -10.512 -21.230  1.00 10.26           N  
HETATM 4160  N1A FAD B 500      35.143 -15.569  -7.008  1.00 12.03           N  
HETATM 4161  O1A FAD B 500      40.615  -7.783 -11.114  1.00 11.48           O1-
HETATM 4162  C2  FAD B 500      36.700  -9.705 -22.289  1.00 10.56           C  
HETATM 4163  C2A FAD B 500      36.168 -15.256  -6.177  1.00 13.55           C  
HETATM 4164  C2B FAD B 500      41.060 -14.062  -8.459  1.00  7.36           C  
HETATM 4165  O2  FAD B 500      36.227  -8.595 -22.144  1.00 13.36           O  
HETATM 4166  O2A FAD B 500      41.544  -8.928 -12.561  1.00  9.93           O  
HETATM 4167  O2B FAD B 500      41.291 -15.300  -7.793  1.00  8.26           O  
HETATM 4168  C3B FAD B 500      42.116 -12.990  -8.169  1.00 12.24           C  
HETATM 4169  N3  FAD B 500      36.989 -10.228 -23.528  1.00 11.01           N  
HETATM 4170  N3A FAD B 500      37.347 -14.688  -6.519  1.00  9.84           N  
HETATM 4171  O3B FAD B 500      42.440 -12.915  -6.770  1.00 16.26           O  
HETATM 4172  C4  FAD B 500      37.553 -11.457 -23.815  1.00 13.02           C  
HETATM 4173  C4A FAD B 500      37.498 -14.415  -7.832  1.00  9.08           C  
HETATM 4174  C4B FAD B 500      41.388 -11.701  -8.598  1.00 11.86           C  
HETATM 4175  C4X FAD B 500      37.953 -12.265 -22.631  1.00 10.35           C  
HETATM 4176  O4  FAD B 500      37.736 -11.793 -24.973  1.00 12.16           O  
HETATM 4177  O4B FAD B 500      39.978 -12.012  -8.479  1.00 15.06           O  
HETATM 4178  C5A FAD B 500      36.509 -14.676  -8.756  1.00 10.47           C  
HETATM 4179  C5B FAD B 500      41.696 -11.264 -10.056  1.00 11.58           C  
HETATM 4180  C5X FAD B 500      39.078 -14.072 -21.867  1.00 11.98           C  
HETATM 4181  N5  FAD B 500      38.571 -13.384 -22.846  1.00 11.70           N  
HETATM 4182  O5B FAD B 500      40.940 -10.037 -10.215  1.00  9.96           O  
HETATM 4183  C6  FAD B 500      39.844 -15.210 -22.166  1.00 11.27           C  
HETATM 4184  C6A FAD B 500      35.315 -15.277  -8.316  1.00 11.18           C  
HETATM 4185  N6A FAD B 500      34.274 -15.600  -9.175  1.00 12.75           N  
HETATM 4186  C7  FAD B 500      40.469 -15.946 -21.143  1.00 11.11           C  
HETATM 4187  C7M FAD B 500      41.287 -17.180 -21.505  1.00 11.75           C  
HETATM 4188  N7A FAD B 500      36.835 -14.296 -10.016  1.00  9.18           N  
HETATM 4189  C8  FAD B 500      40.317 -15.521 -19.804  1.00 10.46           C  
HETATM 4190  C8A FAD B 500      38.065 -13.794  -9.867  1.00  8.52           C  
HETATM 4191  C8M FAD B 500      40.918 -16.266 -18.615  1.00  9.97           C  
HETATM 4192  C9  FAD B 500      39.566 -14.367 -19.524  1.00 10.76           C  
HETATM 4193  C9A FAD B 500      38.919 -13.632 -20.540  1.00 11.74           C  
HETATM 4194  N9A FAD B 500      38.524 -13.871  -8.553  1.00  8.92           N  
HETATM 4195  C10 FAD B 500      37.684 -11.740 -21.362  1.00 10.44           C  
HETATM 4196  N10 FAD B 500      38.177 -12.460 -20.249  1.00 12.76           N  
HETATM 4197  C   UNK     0      36.145  -4.894 -16.560  0.00  0.00           C  
HETATM 4198  C   UNK     0      35.044  -4.553 -17.348  0.00  0.00           C  
HETATM 4199  C   UNK     0      37.385  -5.124 -17.157  0.00  0.00           C  
HETATM 4200  C   UNK     0      35.184  -4.446 -18.732  0.00  0.00           C  
HETATM 4201  C   UNK     0      37.524  -5.016 -18.540  0.00  0.00           C  
HETATM 4202  C   UNK     0      36.423  -4.677 -19.328  0.00  0.00           C  
HETATM 4203  O   UNK     0      36.559  -4.572 -20.678  0.00  0.00           O  
HETATM 4204  C   UNK     0      35.995  -5.009 -15.081  0.00  0.00           C  
HETATM 4205  C   UNK     0      36.308  -6.421 -14.569  0.00  0.00           C  
HETATM 4206  N   UNK     0      35.257  -7.365 -14.935  0.00  0.00           N  
CONECT 4144 4146 4147 4148 4150
CONECT 4145 4148 4161 4166 4182
CONECT 4146 4144
CONECT 4147 4144
CONECT 4148 4144 4145
CONECT 4149 4150 4151
CONECT 4150 4144 4149
CONECT 4151 4149 4152 4153
CONECT 4152 4151
CONECT 4153 4151 4154 4155
CONECT 4154 4153
CONECT 4155 4153 4156 4157
CONECT 4156 4155
CONECT 4157 4155 4196
CONECT 4158 4164 4177 4194
CONECT 4159 4162 4195
CONECT 4160 4163 4184
CONECT 4161 4145
CONECT 4162 4159 4165 4169
CONECT 4163 4160 4170
CONECT 4164 4158 4167 4168
CONECT 4165 4162
CONECT 4166 4145
CONECT 4167 4164
CONECT 4168 4164 4171 4174
CONECT 4169 4162 4172
CONECT 4170 4163 4173
CONECT 4171 4168
CONECT 4172 4169 4175 4176
CONECT 4173 4170 4178 4194
CONECT 4174 4168 4177 4179
CONECT 4175 4172 4181 4195
CONECT 4176 4172
CONECT 4177 4158 4174
CONECT 4178 4173 4184 4188
CONECT 4179 4174 4182
CONECT 4180 4181 4183 4193
CONECT 4181 4175 4180
CONECT 4182 4145 4179
CONECT 4183 4180 4186
CONECT 4184 4160 4178 4185
CONECT 4185 4184
CONECT 4186 4183 4187 4189
CONECT 4187 4186
CONECT 4188 4178 4190
CONECT 4189 4186 4191 4192
CONECT 4190 4188 4194
CONECT 4191 4189
CONECT 4192 4189 4193
CONECT 4193 4180 4192 4196
CONECT 4194 4158 4173 4190
CONECT 4195 4159 4175 4196
CONECT 4196 4157 4193 4195
CONECT 4197 4198 4199 4204
CONECT 4198 4197 4200
CONECT 4199 4197 4201
CONECT 4200 4198 4202
CONECT 4201 4199 4202
CONECT 4202 4200 4201 4203
CONECT 4203 4202
CONECT 4204 4197 4205
CONECT 4205 4204 4206
CONECT 4206 4205
END
